# Supplementary material for: Identification of Major Signaling Pathways in Prion Disease Progression Using Network Analysis
Source: PLoS One. 2015 Dec 8;10(12):e0144389. doi: 10.1371/journal.pone.0144389 (PMC4672924; doi:10.1371/journal.pone.0144389)
Supplement: S1 Result — This file contains the ranked list (according to the cross-talk score) of all the genes expressed at any time-point of the disease progression in the mouse-prion model B6I-RML. (CSV) [file pone.0144389.s002.csv]

Gene symbol	Time-stamp1	Time-stamp2	Time-stamp3	Time-stamp4	Time-stamp5	Time-stamp6	Time-stamp7	Time-stamp8	Time-stamp9	Time-stamp10	CrossTalk score
PIK3CA	0	0	0.148264984227129	0	0	0.148230088495575	0	0.125346260387812	0.121353558926488	0.152709359605911	0.695904251642915
IFNAR2	0	0	0.0506607929515418	0.0934065934065934	0.0319148936170213	0.0851648351648352	0.0837004405286344	0.0903083700440529	0.0814977973568282	0.105726872246696	0.622380595316203
IKBKG	0.170212765957447	0	0.136563876651982	0	0.0693430656934307	0.0638297872340425	0.0989010989010989	0	0	0.0364963503649635	0.575346944802965
VAV3	0	0.182481751824818	0	0	0	0	0	0.114250614250614	0.134069400630915	0.140845070422535	0.571646837128882
NFKBIA	0.107142857142857	0.141955835962145	0.154185022026432	0	0	0	0.0947136563876652	0.0531914893617021	0	0	0.551188860880801
AKT2	0	0.206043956043956	0.224264705882353	0.109489051094891	0	0	0	0	0	0	0.5397977130212
GSK3B	0.143533123028391	0.119485294117647	0	0.10989010989011	0	0.12292817679558	0	0	0	0	0.495836703831728
PIK3CD	0.185503685503686	0	0	0	0.105839416058394	0.190140845070423	0	0	0	0	0.481483946632502
PTPN11	0	0.0973451327433628	0	0.0876383763837638	0	0.11839863713799	0	0	0	0.132879045996593	0.436261192261709
PTPN6	0	0	0	0	0	0	0.0977859778597786	0.0670731707317073	0.0781796966161027	0.09375	0.336788845207589
MAPK1	0.0851648351648352	0	0	0	0	0	0	0	0.103194103194103	0.129778672032193	0.318137610391132
SOS1	0	0	0.0741758241758242	0	0	0.148648648648649	0	0.0921375921375921	0	0	0.314962064962065
NFATC1	0	0.0682819383259912	0	0	0	0.0638766519823789	0	0.0879120879120879	0	0.0912408759124088	0.311311554132867
CBL	0	0.0427215189873418	0.0435126582278481	0	0	0.0588642659279778	0.0694006309148265	0.0455665024630542	0.0391134289439374	0	0.299179005464986
MALT1	0	0.0494505494505494	0	0.0425531914893617	0.0638297872340425	0	0.0760869565217391	0	0.0638297872340425	0	0.295750271929735
FOS	0.0680147058823529	0.0459558823529412	0	0.0604395604395604	0.0506607929515418	0.052863436123348	0	0	0	0	0.277934377749744
ITGB2	0	0	0	0.0217391304347826	0	0.0770925110132159	0.0362776025236593	0.0353982300884956	0.0524861878453039	0.0383304940374787	0.261324155942936
PLCG2	0	0	0	0.0770925110132159	0	0	0.0884955752212389	0	0	0.0941455696202532	0.259733655854708
PRL	0.0462555066079295	0	0	0.0417690417690418	0.0291970802919708	0.0441988950276243	0.0257352941176471	0.0274725274725275	0	0.0320796460176991	0.24670799130444
MAPK12	0	0	0.0978260869565217	0	0	0	0	0	0.079295154185022	0.0621546961325967	0.23927593727414
CAMK4	0.0434782608695652	0.0217391304347826	0.0106382978723404	0	0.0319148936170213	0	0.0319148936170213	0	0.0531914893617021	0.0434782608695652	0.236355226641998
PRLR	0.0401459854014599	0.0441640378548896	0	0.0459558823529412	0	0	0.0315457413249211	0	0.0330882352941176	0.0410094637223975	0.235909345950727
MAPK11	0	0	0.0978260869565217	0	0	0	0	0.0741324921135647	0	0.0621546961325967	0.234113275202683
VAV2	0	0.127760252365931	0	0	0	0	0.104627766599598	0	0	0	0.232388018965528
STAT1	0	0	0	0.0537974683544304	0	0	0	0.0508474576271186	0.0593220338983051	0.0575501583949314	0.221517118274785
VAV1	0	0	0	0	0	0	0.100553505535055	0	0	0.1129883843717	0.213541889906755
NFKBIE	0	0	0	0	0.106382978723404	0	0.106382978723404	0	0	0	0.212765957446809
AKT3	0	0.206043956043956	0	0	0	0	0	0	0	0	0.206043956043956
NFATC2	0.0766423357664234	0	0	0	0.062043795620438	0	0.0638297872340425	0	0	0	0.202515918620904
FLT1	0.0347003154574132	0.0154185022026432	0.026431718061674	0.0154185022026432	0.0434782608695652	0	0	0.0357142857142857	0.0286343612334802	0	0.199795945741705
PTK2B	0	0.0903083700440529	0	0	0	0.0521978021978022	0	0	0.0552486187845304	0	0.197754791026385
PIK3R1	0.185503685503686	0	0	0	0	0	0	0	0	0	0.185503685503686
PLCB4	0.0760869565217391	0.0137362637362637	0	0.0182481751824818	0	0	0.0182481751824818	0.0238970588235294	0	0.0205047318611987	0.170721361307695
GH	0.0291970802919708	0.0182481751824818	0	0.0176211453744493	0.00543478260869565	0.0145985401459854	0.013215859030837	0.0154185022026432	0.026431718061674	0.0234806629834254	0.163646465882163
A2M	0.0145985401459854	0	0.0247252747252747	0	0	0.0255474452554745	0.0286343612334802	0.0207182320441989	0.0255474452554745	0.0220820189274448	0.161853317587333
CXCL10	0	0	0	0	0	0	0.032967032967033	0.0393120393120393	0.0441988950276243	0.044280442804428	0.160758410111125
IL13RA1	0	0.0326086956521739	0.0182481751824818	0	0	0.0247252747252747	0	0.0401459854014599	0	0.0434782608695652	0.159206391830955
NFATC3	0.0543478260869565	0	0	0	0.0434782608695652	0.0543478260869565	0	0	0	0	0.152173913043478
CHUK	0	0.107734806629834	0	0	0	0	0	0	0.0437956204379562	0	0.15153042706779
BRAF	0	0	0	0.0319148936170213	0.0319148936170213	0	0	0	0.083596214511041	0	0.147426001745084
BLNK	0	0	0.0380434782608696	0	0	0	0	0.0374449339207048	0.0328467153284672	0.0384615384615385	0.14679666597158
SHC2	0.0374449339207048	0.0533088235294118	0	0.0551470588235294	0	0	0	0	0	0	0.145900816273646
MAPK8	0	0	0	0.0489130434782609	0.0531914893617021	0.0326086956521739	0	0	0	0.0108695652173913	0.145582793709528
IL2RG	0	0	0	0	0	0	0	0.0680147058823529	0	0.0769230769230769	0.14493778280543
ROCK1	0	0	0	0.0106382978723404	0.0212765957446809	0	0.0521978021978022	0.0604395604395604	0	0	0.144552256254384
NCF1	0	0.0217391304347826	0	0	0	0.0108695652173913	0.0108695652173913	0.0274725274725275	0.0404411764705882	0.0331230283911672	0.144514993203848
IKBKB	0	0	0.141544117647059	0	0	0	0	0	0	0	0.141544117647059
OSMR	0	0	0	0	0	0.0247252747252747	0	0.0401459854014599	0.0308370044052863	0.0434782608695652	0.139186525401586
SHC1	0	0	0	0	0	0.0842541436464088	0	0.0540540540540541	0	0	0.138308197700463
CCL9	0	0	0	0	0	0	0.0220264317180617	0.0353982300884956	0.0425867507886435	0.0362173038229376	0.136228716418138
KITL	0	0	0	0.0412087912087912	0.0108695652173913	0.0462555066079295	0	0.0359116022099447	0	0	0.134245465244057
ROCK2	0	0	0	0	0.0212765957446809	0	0.0521978021978022	0.0604395604395604	0	0	0.133913958382043
ARHGDIB	0	0	0.0108695652173913	0.0531914893617021	0	0	0.0255474452554745	0.010989010989011	0.0109489051094891	0.021978021978022	0.13352443791109
ICAM1	0.0467032967032967	0	0	0	0	0.0242290748898678	0.0331858407079646	0	0	0.0289608177172061	0.133079030018335
STAT3	0	0.028169014084507	0	0	0	0	0.0331858407079646	0.0304428044280443	0	0.0361890694239291	0.127986728644445
IL10RB	0	0	0	0	0	0	0.0401459854014599	0.0401459854014599	0	0.0434782608695652	0.123770231672485
STAT2	0	0	0.0242290748898678	0.0521978021978022	0	0	0.0462555066079295	0	0	0	0.1226823836956
PLCB1	0	0.0137362637362637	0	0	0	0.0510948905109489	0	0.0238970588235294	0.0257352941176471	0	0.114463507188389
INPP5D	0	0	0.0255474452554745	0	0	0	0	0.0257352941176471	0.0286343612334802	0.0330882352941176	0.113005335900719
NTRK2	0	0.0218978102189781	0.0106382978723404	0.0308370044052863	0	0.0271739130434783	0	0	0.0212765957446809	0	0.111823621284764
CTNND1	0	0	0	0	0	0	0.0425531914893617	0.0425531914893617	0.021978021978022	0	0.107084404956745
CCL3	0	0	0	0	0	0	0	0	0.0543478260869565	0.0510948905109489	0.105442716597905
PRKCD	0	0.0331695331695332	0	0	0	0	0	0	0.0359116022099447	0.0359116022099447	0.104992737589423
TRP53	0.0374449339207048	0	0	0	0	0.026431718061674	0.0198237885462555	0	0	0.0212177121771218	0.104918152705756
GRB2	0	0	0	0.103918228279387	0	0	0	0	0	0	0.103918228279387
CBLB	0	0.0331491712707182	0	0	0	0.06841046277666	0	0	0	0	0.101559634047378
JUN	0	0	0	0	0	0	0	0.101321585903084	0	0	0.101321585903084
IFNAR1	0	0.0961538461538462	0	0	0	0	0	0	0	0	0.0961538461538462
F2R	0	0	0.0851063829787234	0.0106382978723404	0	0	0	0	0	0	0.0957446808510638
MAP2K2	0	0.0957446808510638	0	0	0	0	0	0	0	0	0.0957446808510638
TNFRSF1A	0	0	0	0	0	0	0.0425531914893617	0.0217391304347826	0	0.0291970802919708	0.0934894022161151
GNAI2	0	0	0	0	0.0583941605839416	0	0	0.0340189873417722	0	0	0.0924131479257138
CXCL12	0	0	0.0217391304347826	0.0212765957446809	0	0	0	0	0	0.0482594936708861	0.0912752198503495
STAT5B	0	0.0192307692307692	0.0137362637362637	0	0	0.0319148936170213	0.0255474452554745	0	0	0	0.0904293718395287
NGFR	0.0903083700440529	0	0	0	0	0	0	0	0	0	0.0903083700440529
CX3CR1	0	0	0	0	0	0	0	0.026431718061674	0.0308370044052863	0.03125	0.0885187224669604
CASP8	0	0.0247252747252747	0	0	0	0	0	0	0.0374449339207048	0.0262430939226519	0.0884133025686315
SHC3	0.0374449339207048	0	0	0	0	0	0	0	0.0286343612334802	0.0212765957446809	0.0873558908988659
C3AR1	0	0	0	0	0	0.0108695652173913	0.0182481751824818	0.0165441176470588	0.021978021978022	0.0193370165745856	0.0869768965995395
IL6ST	0	0	0.0182481751824818	0	0	0.0352422907488987	0	0	0.031767955801105	0	0.0852584217324854
SOCS3	0	0	0.00946372239747634	0	0.0110132158590308	0.0143805309734513	0.0122850122850123	0.0119926199261993	0.0110663983903421	0.0144804088586031	0.0846819086901152
SH3BP2	0	0	0	0	0	0	0	0.0425531914893617	0	0.0401459854014599	0.0826991768908216
FCGR2B	0	0	0	0	0	0	0.0319148936170213	0.016304347826087	0.016304347826087	0.016304347826087	0.0808279370952821
FOXO3	0	0.0802919708029197	0	0	0	0	0	0	0	0	0.0802919708029197
HCK	0	0	0	0	0	0	0	0.0262430939226519	0.0308370044052863	0.0220588235294118	0.07913892185735
LCP2	0	0	0.0319148936170213	0	0	0	0	0	0	0.045271629778672	0.0771865233956933
CSF2RA	0	0	0	0	0	0	0	0.0401459854014599	0	0.0364963503649635	0.0766423357664233
KIT	0	0	0.0367647058823529	0	0	0	0	0.0394321766561514	0	0	0.0761968825385044
NTRK3	0.0182481751824818	0.0212765957446809	0	0.0364963503649635	0	0	0	0	0	0	0.0760211212921261
PPP3CB	0	0.0437956204379562	0	0	0	0	0	0	0.0319148936170213	0	0.0757105140549775
RAC3	0.0748898678414097	0	0	0	0	0	0	0	0	0	0.0748898678414097
TRAF6	0	0	0.0378228782287823	0.0357142857142857	0	0	0	0	0	0	0.073537163943068
H2-K1	0	0.0106382978723404	0	0.0145985401459854	0.0106382978723404	0	0.00543478260869565	0.016304347826087	0	0.0145985401459854	0.0722128064714343
TYROBP	0	0	0	0	0	0	0.0179558011049724	0.0170357751277683	0.0175276752767528	0.0184638109305761	0.0709830624400695
CNTFR	0	0	0	0	0	0	0	0.0401459854014599	0.0308370044052863	0	0.0709829898067462
ARHGAP5	0	0	0	0	0	0.0380434782608696	0.0328467153284672	0	0	0	0.0708901935893367
PAK2	0	0	0	0.0531914893617021	0	0	0	0	0	0.0176211453744493	0.0708126347361515
LEPR	0	0	0	0.016304347826087	0	0.0247252747252747	0	0	0.0286343612334802	0	0.0696639837848419
MAPK14	0	0	0	0	0	0	0	0	0.0674778761061947	0	0.0674778761061947
CSF1R	0	0	0	0	0	0	0	0.0220994475138122	0.0220820189274448	0.0220820189274448	0.0662634853687017
CCND2	0	0.0217391304347826	0	0.0217391304347826	0	0	0.0106382978723404	0	0.00543478260869565	0.00543478260869565	0.0649861239592969
DOCK2	0	0	0	0	0	0	0.0425531914893617	0	0	0.0217391304347826	0.0642923219241443
MAP3K7	0	0	0	0	0	0.0638297872340425	0	0	0	0	0.0638297872340425
PDGFRA	0.0347003154574132	0	0	0	0	0	0	0	0.026813880126183	0	0.0615141955835962
ITGAM	0	0	0	0	0	0	0	0.0328467153284672	0	0.0274725274725275	0.0603192428009946
IFNGR1	0	0	0	0	0	0	0.0594713656387665	0	0	0	0.0594713656387665
TGFBR2	0	0	0	0.0326086956521739	0	0	0.0054945054945055	0.0137362637362637	0	0.00735294117647059	0.0591924060594137
BCL10	0	0.0583941605839416	0	0	0	0	0	0	0	0	0.0583941605839416
NCK1	0.0583941605839416	0	0	0	0	0	0	0	0	0	0.0583941605839416
PLCB3	0	0	0	0	0.0401459854014599	0	0.0182481751824818	0	0	0	0.0583941605839416
TGFB1	0	0	0.0154185022026432	0	0	0	0.0126182965299685	0.014760147601476	0	0.0119926199261993	0.0547895662602869
TIAM1	0	0	0	0.0106382978723404	0	0	0	0	0.0434782608695652	0	0.0541165587419056
CD86	0	0	0	0	0	0	0	0	0.0274725274725275	0.0265486725663717	0.0540212000388992
NCF2	0	0	0	0	0	0.00543478260869565	0.0072992700729927	0.0110132158590308	0.0176211453744493	0.0126182965299685	0.053986710445137
PRKCA	0	0	0	0	0	0	0	0	0.0536277602523659	0	0.0536277602523659
BCL2L1	0	0	0	0.0531914893617021	0	0	0	0	0	0	0.0531914893617021
RPS6KA6	0	0	0	0	0	0	0	0	0.0531914893617021	0	0.0531914893617021
SPRY1	0	0	0	0.0531914893617021	0	0	0	0	0	0	0.0531914893617021
C3	0	0	0	0	0	0	0.0192307692307692	0.0165745856353591	0	0.017102615694165	0.0529079705602933
HGF	0.0307125307125307	0	0	0	0	0	0	0	0.0221238938053097	0	0.0528364245178404
CRKL	0	0	0	0	0	0	0	0	0.0520504731861199	0	0.0520504731861199
CRK	0	0	0	0	0	0	0	0	0.0511049723756906	0	0.0511049723756906
RAPGEF1	0	0.0182481751824818	0	0	0	0	0	0	0	0.0326086956521739	0.0508568708346557
SRC	0	0.0214681440443213	0	0	0	0.0288035450516987	0	0	0	0	0.05027168909602
PXN	0	0	0	0.0496323529411765	0	0	0	0	0	0	0.0496323529411765
CXCL16	0	0	0	0	0	0	0	0	0.0242290748898678	0.0245700245700246	0.0487990994598924
PTPRC	0	0	0	0	0	0	0	0.0147420147420147	0.0151933701657459	0.0187393526405451	0.0486747375483057
CYBA	0	0	0	0	0	0	0.00543478260869565	0.010989010989011	0.0192307692307692	0.0128676470588235	0.0485222098872994
H2-D1	0	0	0	0.0145985401459854	0	0	0.00543478260869565	0.0145985401459854	0	0.0137362637362637	0.0483681266369302
PPP3CC	0	0	0	0	0.0474452554744526	0	0	0	0	0	0.0474452554744526
TLR2	0	0	0	0	0	0	0.0108695652173913	0.010989010989011	0.0154185022026432	0.00946372239747634	0.0467408008065218
PRKCQ	0	0	0	0	0.0218978102189781	0	0	0	0.0247252747252747	0	0.0466230849442528
CREBBP	0	0.015970515970516	0.0124309392265193	0.0165745856353591	0	0	0	0	0	0	0.0449760408323944
STAT6	0	0.00364963503649635	0	0	0.00543478260869565	0	0.010989010989011	0.013215859030837	0.0110132158590308	0	0.0443025035240708
PPP3CA	0	0	0	0	0	0	0	0.0437956204379562	0	0	0.0437956204379562
ADCY7	0	0.00543478260869565	0	0	0.0106382978723404	0	0	0.00946372239747634	0.00919117647058824	0.00905432595573441	0.0437823053048351
CD14	0	0	0	0	0	0	0.0217391304347826	0	0	0.0217391304347826	0.0434782608695652
PTK2	0	0	0	0.042997542997543	0	0	0	0	0	0	0.042997542997543
CX3CL1	0	0	0	0	0	0	0	0.0212765957446809	0.0212765957446809	0	0.0425531914893617
FCER1G	0	0	0	0	0	0	0.0255474452554745	0	0	0.0145985401459854	0.0401459854014599
CCND1	0	0	0	0	0	0	0	0	0.0238970588235294	0.015970515970516	0.0398675747940454
VEGFA	0	0.00830258302583026	0.00737100737100737	0.0122850122850123	0	0	0	0	0	0.0110759493670886	0.0390345520489385
VCAM1	0	0.0110132158590308	0	0	0	0.0262430939226519	0	0	0	0	0.0372563097816828
CSF3R	0	0	0	0	0	0	0	0	0	0.0357142857142857	0.0357142857142857
IL6RA	0	0	0	0	0	0	0	0	0.0349264705882353	0	0.0349264705882353
IL4RA	0	0	0	0	0	0.0330396475770925	0	0	0	0	0.0330396475770925
RIPK1	0	0	0.032967032967033	0	0	0	0	0	0	0	0.032967032967033
PRKACB	0	0	0	0	0	0.0109489051094891	0	0	0.021978021978022	0	0.032926927087511
BCL2	0	0	0.0326086956521739	0	0	0	0	0	0	0	0.0326086956521739
IL15RA	0	0.0326086956521739	0	0	0	0	0	0	0	0	0.0326086956521739
MAPK10	0	0	0.0326086956521739	0	0	0	0	0	0	0	0.0326086956521739
IRAK2	0.0106382978723404	0	0.0218978102189781	0	0	0	0	0	0	0	0.0325361080913185
NCF4	0	0	0	0	0	0	0	0.0147420147420147	0	0.0175276752767528	0.0322696900187675
PSEN1	0	0.0319148936170213	0	0	0	0	0	0	0	0	0.0319148936170213
ACTN1	0.00274725274725275	0.0054945054945055	0	0.00543478260869565	0	0	0	0.00919117647058824	0	0.00881057268722467	0.0316782900082668
ITGA4	0	0	0	0.00824175824175824	0	0	0.0109489051094891	0.00543478260869565	0	0.0066079295154185	0.0312333754753614
F11R	0	0	0	0	0	0	0.0109489051094891	0.00824175824175824	0	0.0110294117647059	0.0302200751159532
PDGFRB	0	0	0	0.0299684542586751	0	0	0	0	0	0	0.0299684542586751
MSN	0	0	0	0	0	0	0.00824175824175824	0.0109489051094891	0	0.0106382978723404	0.0298289612235877
INPPL1	0	0	0.0108695652173913	0	0	0	0	0.0183823529411765	0	0	0.0292519181585678
MAP2K7	0	0	0.0291970802919708	0	0	0	0	0	0	0	0.0291970802919708
MAP3K5	0	0	0.0291970802919708	0	0	0	0	0	0	0	0.0291970802919708
GNG2	0	0	0	0	0	0.0275735294117647	0	0	0	0	0.0275735294117647
TRAF3	0	0.0271739130434783	0	0	0	0	0	0	0	0	0.0271739130434783
CCR5	0	0	0	0	0	0	0	0	0	0.0265486725663717	0.0265486725663717
TLR3	0	0	0	0	0	0	0	0	0	0.026431718061674	0.026431718061674
ADCY1	0	0.00543478260869565	0.0108695652173913	0	0	0	0	0.00966850828729282	0	0	0.0259728561133798
GNB4	0	0	0	0	0	0	0	0	0.0255474452554745	0	0.0255474452554745
CTSK	0	0	0	0.0106382978723404	0	0	0	0	0	0.0145985401459854	0.0252368380183258
STAM2	0	0.0108695652173913	0.00364963503649635	0	0	0.0106382978723404	0	0	0	0	0.0251574981262281
GHR	0	0	0	0.0242290748898678	0	0	0	0	0	0	0.0242290748898678
EGFR	0	0.0221465076660988	0	0	0	0	0	0	0	0	0.0221465076660988
IRF3	0	0	0	0.0220264317180617	0	0	0	0	0	0	0.0220264317180617
PDGFB	0	0	0	0	0	0	0.0109489051094891	0	0	0.010989010989011	0.0219379160985
CD48	0	0	0	0	0	0	0	0.0072992700729927	0.0072992700729927	0.0072992700729927	0.0218978102189781
FAS	0	0	0	0	0	0	0	0	0	0.0217391304347826	0.0217391304347826
SOCS2	0	0	0	0.0108695652173913	0	0	0	0	0.0106382978723404	0	0.0215078630897317
CSF1	0	0	0	0	0	0	0.0106382978723404	0	0.00543478260869565	0.00543478260869565	0.0215078630897317
CLDN5	0	0.0106382978723404	0	0.0106382978723404	0	0	0	0	0	0	0.0212765957446809
PAK4	0	0	0	0.0212765957446809	0	0	0	0	0	0	0.0212765957446809
PAK7	0	0	0.0212765957446809	0	0	0	0	0	0	0	0.0212765957446809
OCLN	0	0	0	0	0	0	0	0.00364963503649635	0.0106382978723404	0.0054945054945055	0.0197824384033423
C1QA	0	0	0	0	0	0	0.00364963503649635	0.00440528634361234	0.0054945054945055	0.0054945054945055	0.0190439323691197
C1QB	0	0	0	0	0	0	0.00364963503649635	0.00440528634361234	0.0054945054945055	0.0054945054945055	0.0190439323691197
C1QC	0	0	0	0	0	0	0.00364963503649635	0.00440528634361234	0.0054945054945055	0.0054945054945055	0.0190439323691197
JAK1	0	0	0	0	0	0	0	0	0.0182529335071708	0	0.0182529335071708
PIAS4	0	0	0.0072992700729927	0	0	0	0	0.0109489051094891	0	0	0.0182481751824818
MYD88	0	0	0.0108695652173913	0	0	0	0	0.0072992700729927	0	0	0.018168835290384
F3	0	0	0	0	0	0.016304347826087	0	0	0	0	0.016304347826087
RAPGEF4	0	0.0106382978723404	0	0	0	0	0	0.00543478260869565	0	0	0.0160730804810361
TNFRSF11B	0	0	0	0.00543478260869565	0	0	0	0	0	0.0106382978723404	0.0160730804810361
PIAS3	0	0	0	0	0	0	0.00824175824175824	0	0.0072992700729927	0	0.0155410283147509
TYK2	0	0	0.0150905432595573	0	0	0	0	0	0	0	0.0150905432595573
SOCS7	0	0	0	0	0	0	0.0145985401459854	0	0	0	0.0145985401459854
TGFBR1	0	0	0	0	0	0.0109489051094891	0	0	0	0.00364963503649635	0.0145985401459854
PROS1	0	0	0	0	0	0	0	0.00551470588235294	0	0.00824175824175824	0.0137564641241112
CASP3	0	0.0137362637362637	0	0	0	0	0	0	0	0	0.0137362637362637
CYBB	0	0	0	0	0	0	0	0	0	0.0128676470588235	0.0128676470588235
GNG13	0	0	0	0	0	0	0	0	0	0.0128676470588235	0.0128676470588235
GNG4	0	0	0	0	0	0	0	0	0	0.0128676470588235	0.0128676470588235
ACTB	0.0054945054945055	0.0072992700729927	0	0	0	0	0	0	0	0	0.0127937755674982
GNG12	0	0	0	0	0	0	0	0	0	0.0126182965299685	0.0126182965299685
ADCY3	0	0	0	0	0	0.00274725274725275	0	0	0	0.00905432595573441	0.0118015787029872
CD4	0	0	0	0	0.0110132158590308	0	0	0	0	0	0.0110132158590308
GNAI3	0	0.0110132158590308	0	0	0	0	0	0	0	0	0.0110132158590308
TGFB2	0	0.00274725274725275	0	0	0	0.0054945054945055	0.00274725274725275	0	0	0	0.010989010989011
MAP3K3	0	0	0	0	0	0	0	0	0	0.0109489051094891	0.0109489051094891
PRKACA	0	0	0	0	0	0.0109489051094891	0	0	0	0	0.0109489051094891
SPP1	0	0	0	0	0	0	0	0	0	0.0109489051094891	0.0109489051094891
EPOR	0	0	0	0	0.0108695652173913	0	0	0	0	0	0.0108695652173913
IL1R1	0	0	0	0.0108695652173913	0	0	0	0	0	0	0.0108695652173913
VASP	0	0	0	0	0	0	0	0	0	0.0108695652173913	0.0108695652173913
BDNF	0	0	0	0	0	0	0	0.0106382978723404	0	0	0.0106382978723404
BID	0	0	0	0	0	0	0	0	0	0.0106382978723404	0.0106382978723404
IL1RAP	0	0	0	0	0	0	0	0.0106382978723404	0	0	0.0106382978723404
PLAT	0	0	0	0	0	0	0	0	0	0.0106382978723404	0.0106382978723404
TNFRSF21	0	0	0	0.0106382978723404	0	0	0	0	0	0	0.0106382978723404
SERPING1	0	0	0	0	0	0.00543478260869565	0	0.00414364640883978	0	0	0.00957842901753543
PRKX	0	0	0.0054945054945055	0	0	0	0	0.00364963503649635	0	0	0.00914414053100185
VEGFC	0	0	0	0	0	0	0	0.00788643533123028	0	0	0.00788643533123028
PIAS1	0	0.0072992700729927	0	0	0	0	0	0	0	0	0.0072992700729927
RAPGEF3	0	0	0	0	0	0	0	0.0072992700729927	0	0	0.0072992700729927
CFH	0	0	0	0	0	0	0	0	0	0.00543478260869565	0.00543478260869565
PDGFD	0	0	0	0	0	0	0	0	0	0.00543478260869565	0.00543478260869565
PECAM1	0	0	0	0	0	0	0.00543478260869565	0	0	0	0.00543478260869565
ACTN4	0.00440528634361234	0	0	0	0	0	0	0	0	0	0.00440528634361234
STAM	0	0	0.00364963503649635	0	0	0	0	0	0	0	0.00364963503649635
VCL	0	0.00364963503649635	0	0	0	0	0	0	0	0	0.00364963503649635
ACVR1	0	0	0	0	0	0	0	0	0	0	0
ACVR2A	0	0	0	0	0	0	0	0	0	0	0
ADCY6	0	0	0	0	0	0	0	0	0	0	0
BCAR1	0	0	0	0	0	0	0	0	0	0	0
BMP2	0	0	0	0	0	0	0	0	0	0	0
BMP7	0	0	0	0	0	0	0	0	0	0	0
BMPR2	0	0	0	0	0	0	0	0	0	0	0
C2	0	0	0	0	0	0	0	0	0	0	0
CAMK2A	0	0	0	0	0	0	0	0	0	0	0
CAMK2D	0	0	0	0	0	0	0	0	0	0	0
CD59A	0	0	0	0	0	0	0	0	0	0	0
CLDN1	0	0	0	0	0	0	0	0	0	0	0
CLDN11	0	0	0	0	0	0	0	0	0	0	0
CLDN2	0	0	0	0	0	0	0	0	0	0	0
ICAM2	0	0	0	0	0	0	0	0	0	0	0
IFITM1	0	0	0	0	0	0	0	0	0	0	0
INHBA	0	0	0	0	0	0	0	0	0	0	0
INHBB	0	0	0	0	0	0	0	0	0	0	0
JAM2	0	0	0	0	0	0	0	0	0	0	0
LBP	0	0	0	0	0	0	0	0	0	0	0
MAP2K3	0	0	0	0	0	0	0	0	0	0	0
MASP1	0	0	0	0	0	0	0	0	0	0	0
NCK2	0	0	0	0	0	0	0	0	0	0	0
NTF3	0	0	0	0	0	0	0	0	0	0	0
PAK3	0	0	0	0	0	0	0	0	0	0	0
PAK6	0	0	0	0	0	0	0	0	0	0	0
PARD3	0	0	0	0	0	0	0	0	0	0	0
PDGFA	0	0	0	0	0	0	0	0	0	0	0
PDGFC	0	0	0	0	0	0	0	0	0	0	0
PIM1	0	0	0	0	0	0	0	0	0	0	0
PPP3R1	0	0	0	0	0	0	0	0	0	0	0
PSEN2	0	0	0	0	0	0	0	0	0	0	0
RASGRP1	0	0	0	0	0	0	0	0	0	0	0
RASGRP3	0	0	0	0	0	0	0	0	0	0	0
RPS6KA2	0	0	0	0	0	0	0	0	0	0	0
SIPA1	0	0	0	0	0	0	0	0	0	0	0
SPRED1	0	0	0	0	0	0	0	0	0	0	0
SPRED2	0	0	0	0	0	0	0	0	0	0	0
SPRED3	0	0	0	0	0	0	0	0	0	0	0
SPRY4	0	0	0	0	0	0	0	0	0	0	0
TFPI	0	0	0	0	0	0	0	0	0	0	0
THBD	0	0	0	0	0	0	0	0	0	0	0
TLR1	0	0	0	0	0	0	0	0	0	0	0
TNFRSF12A	0	0	0	0	0	0	0	0	0	0	0
TNFRSF19	0	0	0	0	0	0	0	0	0	0	0
TNFSF13B	0	0	0	0	0	0	0	0	0	0	0
WASL	0	0	0	0	0	0	0	0	0	0	0
ZFP110	0	0	0	0	0	0	0	0	0	0	0
ZFP369	0	0	0	0	0	0	0	0	0	0	0
