# Supplementary material for: Identification of Major Signaling Pathways in Prion Disease Progression Using Network Analysis
Source: PLoS One. 2015 Dec 8;10(12):e0144389. doi: 10.1371/journal.pone.0144389 (PMC4672924; doi:10.1371/journal.pone.0144389)
Supplement: S2 Result — This file contains the ranked list (according to the cross-talk score) of all the genes expressed at any time-point of the disease progression in the mouse-prion model B6I-301V. (CSV) [file pone.0144389.s003.csv]

Gene symbol	Time-stamp1	Time-stamp2	Time-stamp3	Time-stamp4	Time-stamp5	Time-stamp6	Time-stamp7	Time-stamp8	Time-stamp9	CrossTalk score
MAP2K2	0.307407407407407	0	0	0	0.388888888888889	0	0	0	0	0.696296296296296
AKT3	0	0	0.22962962962963	0	0	0	0	0.148148148148148	0.241666666666667	0.619444444444444
NFKBIA	0	0	0.113888888888889	0.114814814814815	0.104444444444444	0.0592592592592593	0.0648148148148148	0	0.106666666666667	0.563888888888889
IFNAR2	0.0861111111111111	0	0.0644444444444444	0.062962962962963	0.0944444444444444	0.0666666666666667	0.0685185185185185	0.0911111111111111	0	0.534259259259259
NFATC1	0.0592592592592593	0.0711111111111111	0	0.0682539682539682	0.116666666666667	0	0.0611111111111111	0.0555555555555556	0.075	0.506957671957672
PIK3CD	0.146527777777778	0	0.184920634920635	0	0.17516339869281	0	0	0	0	0.506611811391223
GSK3B	0.113333333333333	0.155555555555556	0	0.0873015873015873	0.103174603174603	0	0	0	0	0.459365079365079
SOS1	0	0.165555555555556	0	0	0.198148148148148	0.0814814814814815	0	0	0	0.445185185185185
NFATC2	0	0.0805555555555556	0	0	0	0.0666666666666667	0.0472222222222222	0.0666666666666667	0.0844444444444444	0.345555555555556
PIK3R1	0	0.153174603174603	0.178518518518519	0	0	0	0	0	0	0.331693121693122
MALT1	0	0	0.0888888888888889	0.0888888888888889	0.0611111111111111	0	0.0888888888888889	0	0	0.327777777777778
NFKBIE	0	0	0	0	0	0	0	0.138888888888889	0.166666666666667	0.305555555555556
PIK3CA	0.143137254901961	0	0	0	0	0	0	0	0.120634920634921	0.263772175536881
PLCG2	0	0.0944444444444444	0	0	0.1	0	0.0675925925925926	0	0	0.262037037037037
PTK2	0	0.0604938271604938	0.062962962962963	0	0.0650793650793651	0.0349206349206349	0.026984126984127	0	0	0.250440917107584
PRLR	0.0396825396825397	0.05	0.0177777777777778	0.0377777777777778	0.0402777777777778	0.025	0	0.0377777777777778	0	0.248293650793651
FOS	0.0458333333333333	0.0682539682539682	0	0.0622222222222222	0	0	0	0	0.0636363636363636	0.239945887445887
ROCK1	0.0111111111111111	0.0851851851851852	0	0.0888888888888889	0	0	0	0.05	0	0.235185185185185
CXCL10	0	0	0	0	0.0444444444444444	0.0416666666666667	0.0492063492063492	0.0462962962962963	0.0407407407407407	0.222354497354497
STAT1	0	0	0	0	0.0505555555555556	0.042483660130719	0.0380952380952381	0.0452991452991453	0.0454106280193237	0.221844227099982
CRKL	0.0866666666666667	0	0	0	0.0555555555555556	0	0.0333333333333333	0	0.0422222222222222	0.217777777777778
PTPN11	0.101709401709402	0	0	0	0.11010101010101	0	0	0	0	0.211810411810412
IL13RA1	0.0259259259259259	0	0.0185185185185185	0.0333333333333333	0.0111111111111111	0.0185185185185185	0.0259259259259259	0.0444444444444444	0.0305555555555556	0.208333333333333
CRK	0	0.0555555555555556	0.0759259259259259	0.0351851851851852	0	0	0	0	0.0404040404040404	0.207070707070707
BRAF	0.0888888888888889	0	0	0.0703703703703704	0	0.0444444444444444	0	0	0	0.203703703703704
PLCB4	0.0311111111111111	0.0333333333333333	0.0301587301587302	0.0111111111111111	0.0305555555555556	0	0.0277777777777778	0.0222222222222222	0.0158730158730159	0.202142857142857
CXCL12	0	0	0	0	0.0412698412698413	0	0.0555555555555556	0.05	0.0396825396825397	0.186507936507936
CBLB	0.0546296296296296	0	0	0.0407407407407407	0	0.04	0.047008547008547	0	0	0.182378917378917
CBL	0.0473684210526316	0	0.0535947712418301	0.0373737373737374	0	0	0.04375	0	0	0.182086929668199
PRL	0.0462962962962963	0	0	0	0.0377777777777778	0.0246913580246914	0.026984126984127	0	0.0320987654320988	0.167848324514991
VAV1	0	0	0	0	0	0	0.0888888888888889	0.0771604938271605	0	0.166049382716049
CX3CR1	0.0222222222222222	0	0	0.0222222222222222	0	0.0277777777777778	0.0288888888888889	0.0301587301587302	0.0285714285714286	0.15984126984127
VCAM1	0.0444444444444444	0.0444444444444444	0	0.0166666666666667	0.0179487179487179	0	0.012037037037037	0.00915032679738562	0.0138888888888889	0.158580526227585
ITGB2	0	0	0	0.0388888888888889	0.0358024691358025	0	0.0283950617283951	0.0222222222222222	0.0325396825396825	0.157848324514991
VAV2	0	0	0.155555555555556	0	0	0	0	0	0	0.155555555555556
STAT3	0	0	0	0	0.0333333333333333	0.0277777777777778	0.0277777777777778	0.0333333333333333	0.030718954248366	0.152941176470588
AKT2	0	0	0	0.152777777777778	0	0	0	0	0	0.152777777777778
OSMR	0.0259259259259259	0	0	0	0.0111111111111111	0.0185185185185185	0.0259259259259259	0.037037037037037	0.0333333333333333	0.151851851851852
MAPK14	0	0	0	0.0767676767676768	0.0706349206349206	0	0	0	0	0.147402597402597
SHC1	0	0	0	0	0	0	0.0555555555555556	0.0486111111111111	0.0422222222222222	0.146388888888889
GH	0.0185185185185185	0.0388888888888889	0.00740740740740741	0.0111111111111111	0.0142857142857143	0.0111111111111111	0.0111111111111111	0.0155555555555556	0.0155555555555556	0.143544973544974
CAMK4	0.0333333333333333	0.0407407407407407	0	0	0.0333333333333333	0	0	0	0.0333333333333333	0.140740740740741
PTPN6	0	0	0	0	0	0	0	0.0729468599033816	0.0605555555555556	0.133502415458937
ICAM1	0	0	0	0	0.0380952380952381	0	0.0358974358974359	0.023015873015873	0.0324786324786325	0.12948717948718
ARHGAP5	0.0148148148148148	0.0388888888888889	0	0	0	0.0296296296296296	0	0	0.0388888888888889	0.122222222222222
CTSK	0.0333333333333333	0.0222222222222222	0	0.0333333333333333	0	0	0	0.0166666666666667	0.0166666666666667	0.122222222222222
IFNGR1	0	0	0	0	0	0	0	0.062962962962963	0.0587301587301587	0.121693121693122
FLT3	0	0.0888888888888889	0	0	0.0305555555555556	0	0	0	0	0.119444444444444
CSF3R	0	0	0	0	0.0222222222222222	0	0.0277777777777778	0.0361111111111111	0.0333333333333333	0.119444444444444
NFATC3	0.0555555555555556	0	0	0.062962962962963	0	0	0	0	0	0.118518518518519
STAT2	0	0.037037037037037	0.0277777777777778	0	0	0	0	0.0533333333333333	0	0.118148148148148
CASP8	0.0111111111111111	0	0.0194444444444444	0.02	0	0	0.0177777777777778	0.0206349206349206	0.0288888888888889	0.117857142857143
PPP3CB	0	0.0622222222222222	0	0	0	0	0	0.0555555555555556	0	0.117777777777778
MAPK1	0	0.117283950617284	0	0	0	0	0	0	0	0.117283950617284
GHR	0	0	0.0177777777777778	0.0222222222222222	0.0238095238095238	0.0234567901234568	0.0285714285714286	0	0	0.115837742504409
KITL	0.0296296296296296	0	0	0	0.0285714285714286	0.0277777777777778	0	0.0296296296296296	0	0.115608465608466
PRKCD	0	0	0.0285714285714286	0.0194444444444444	0	0.0305555555555556	0	0	0.0355555555555556	0.114126984126984
TIAM1	0.0333333333333333	0.0333333333333333	0	0	0.0444444444444444	0	0	0	0	0.111111111111111
IL2RG	0	0	0	0	0	0	0	0.0527777777777778	0.0555555555555556	0.108333333333333
PTK2B	0	0	0.06	0	0	0	0	0	0.0476190476190476	0.107619047619048
FLT1	0	0.0277777777777778	0.0283950617283951	0	0	0.00740740740740741	0	0	0.0416666666666667	0.105246913580247
INPP5D	0	0	0	0	0.0288888888888889	0	0.0222222222222222	0.0244444444444444	0.0296296296296296	0.105185185185185
IL10RB	0	0	0	0	0	0	0.0259259259259259	0.0444444444444444	0.0333333333333333	0.103703703703704
SHC2	0	0	0.0592592592592593	0.0444444444444444	0	0	0	0	0	0.103703703703704
CCND2	0.0444444444444444	0	0	0.0185185185185185	0.0185185185185185	0.0111111111111111	0.00555555555555556	0	0.00555555555555556	0.103703703703704
CTNND1	0.0277777777777778	0	0	0.0259259259259259	0	0.0111111111111111	0.0111111111111111	0	0.0259259259259259	0.101851851851852
H2-K1	0	0	0	0.0111111111111111	0.0138888888888889	0.0333333333333333	0.0138888888888889	0.0133333333333333	0.0138888888888889	0.0994444444444444
MAPK8	0.037037037037037	0.0333333333333333	0	0.0259259259259259	0	0	0	0	0	0.0962962962962963
PTPRC	0.0111111111111111	0	0	0	0.0166666666666667	0.0111111111111111	0.0185185185185185	0.0185185185185185	0.0166666666666667	0.0925925925925926
C3AR1	0	0.0222222222222222	0	0	0	0	0.0277777777777778	0.0208333333333333	0.0185185185185185	0.0893518518518518
VAV3	0	0	0	0.0888888888888889	0	0	0	0	0	0.0888888888888889
TNFRSF1A	0	0	0	0	0.0222222222222222	0	0.0185185185185185	0.025	0.0222222222222222	0.087962962962963
CCL9	0	0	0	0	0	0	0.0277777777777778	0.0244444444444444	0.0324786324786325	0.0847008547008547
SRC	0.0228070175438597	0	0.0228395061728395	0.0212121212121212	0	0.0169934640522876	0	0	0	0.0838521089811079
CSF1R	0	0	0	0	0.0222222222222222	0.0126984126984127	0.0138888888888889	0.0111111111111111	0.0222222222222222	0.0821428571428571
A2M	0	0	0.02	0	0.02	0	0.0142857142857143	0.0126984126984127	0.0142857142857143	0.0812698412698413
CD86	0	0	0	0	0.02	0	0.019047619047619	0.019047619047619	0.0222222222222222	0.0803174603174603
FAS	0	0	0	0	0.0222222222222222	0	0	0.0277777777777778	0.0296296296296296	0.0796296296296296
IFNAR1	0	0.0777777777777778	0	0	0	0	0	0	0	0.0777777777777778
MAP2K7	0	0	0	0	0.0333333333333333	0.0444444444444444	0	0	0	0.0777777777777778
NTRK2	0	0	0.0166666666666667	0	0	0.0111111111111111	0.0277777777777778	0.0222222222222222	0	0.0777777777777778
PLCB1	0	0	0.0301587301587302	0	0.0305555555555556	0	0	0	0.0158730158730159	0.0765873015873016
IRF3	0	0	0.0555555555555556	0	0	0	0	0.0208333333333333	0	0.0763888888888889
ITGAM	0	0	0	0	0.0240740740740741	0	0.0138888888888889	0.0111111111111111	0.0259259259259259	0.075
RIPK1	0	0	0	0.0222222222222222	0.0222222222222222	0	0.0155555555555556	0.0148148148148148	0	0.0748148148148148
CCR5	0.0166666666666667	0	0	0	0	0	0.0296296296296296	0.0277777777777778	0	0.0740740740740741
NCF1	0	0	0	0	0.0277777777777778	0	0.0111111111111111	0.0111111111111111	0.0238095238095238	0.0738095238095238
SOCS3	0	0	0.0121212121212121	0	0.0136752136752137	0.0111111111111111	0.0133333333333333	0.0125925925925926	0.0103174603174603	0.0731509231509232
IKBKG	0	0	0	0	0	0	0	0.073015873015873	0	0.073015873015873
MAPK12	0	0	0	0	0	0	0	0	0.0716049382716049	0.0716049382716049
ARHGDIB	0	0	0	0	0	0.0111111111111111	0.0259259259259259	0.0222222222222222	0.0111111111111111	0.0703703703703704
BCL2L1	0	0	0.0259259259259259	0.0333333333333333	0	0	0.0111111111111111	0	0	0.0703703703703704
BLNK	0	0	0	0	0	0	0	0.037037037037037	0.0333333333333333	0.0703703703703704
NCK1	0	0.0422222222222222	0.0263888888888889	0	0	0	0	0	0	0.0686111111111111
IL15RA	0.0259259259259259	0	0	0	0.0111111111111111	0	0	0	0.0305555555555556	0.0675925925925926
CX3CL1	0.0222222222222222	0	0	0.0222222222222222	0	0	0.0222222222222222	0	0	0.0666666666666667
EGFR	0	0.0307692307692308	0	0	0	0.0152777777777778	0.0205128205128205	0	0	0.0665598290598291
ACTN1	0.0111111111111111	0.00555555555555556	0.00888888888888889	0	0.0111111111111111	0.00833333333333333	0.00925925925925926	0	0.0111111111111111	0.0653703703703704
SOS2	0	0	0	0	0	0	0	0	0.062962962962963	0.062962962962963
LCP2	0	0	0	0	0	0	0	0.0349206349206349	0.0266666666666667	0.0615873015873016
RPS6KA2	0.0166666666666667	0.0444444444444444	0	0	0	0	0	0	0	0.0611111111111111
IL6ST	0	0	0.0194444444444444	0	0	0	0	0.04	0	0.0594444444444444
PRKX	0.0166666666666667	0	0	0.0222222222222222	0.0111111111111111	0.0037037037037037	0	0	0.0037037037037037	0.0574074074074074
PAK7	0.0222222222222222	0	0	0	0.0222222222222222	0	0	0	0.0111111111111111	0.0555555555555556
ARAF	0	0.0555555555555556	0	0	0	0	0	0	0	0.0555555555555556
PDPK1	0	0	0	0	0	0.0555555555555556	0	0	0	0.0555555555555556
JAK1	0	0	0.0246031746031746	0	0	0.0104575163398693	0	0	0.0191919191919192	0.0542526101349631
TRP53	0.0174603174603175	0	0	0	0	0.0194444444444444	0	0.0166666666666667	0	0.0535714285714286
BCL2	0	0	0.02	0.0222222222222222	0	0	0.0111111111111111	0	0	0.0533333333333333
IFNGR2	0	0	0.0533333333333333	0	0	0	0	0	0	0.0533333333333333
H2-D1	0	0	0	0	0.0133333333333333	0	0.0133333333333333	0.012962962962963	0.0133333333333333	0.052962962962963
MAPK9	0	0	0	0	0	0	0	0	0.0523809523809524	0.0523809523809524
CCL3	0	0	0	0	0	0	0	0.0518518518518519	0	0.0518518518518519
RAC3	0.0518518518518519	0	0	0	0	0	0	0	0	0.0518518518518519
NTRK3	0	0	0	0.0222222222222222	0	0	0.0277777777777778	0	0	0.05
TLR3	0	0	0	0	0	0	0.0166666666666667	0.00925925925925926	0.0240740740740741	0.05
CXCL16	0	0	0	0	0	0	0	0.0259259259259259	0.0233333333333333	0.0492592592592593
CXCL13	0	0	0	0	0	0	0	0.0255555555555556	0.0232323232323232	0.0487878787878788
TYROBP	0	0	0	0	0.00987654320987654	0	0.0122222222222222	0.011965811965812	0.0145299145299145	0.0485944919278253
CCND1	0	0	0	0	0.0180555555555556	0	0.00864197530864197	0.00925925925925926	0.0123456790123457	0.0483024691358025
PDGFB	0.00833333333333333	0	0	0	0.0222222222222222	0.00634920634920635	0.0111111111111111	0	0	0.048015873015873
HCK	0	0	0	0	0	0	0.0155555555555556	0.0111111111111111	0.0209876543209877	0.0476543209876543
TLR2	0	0	0	0	0.0177777777777778	0	0.0111111111111111	0.00888888888888889	0.00888888888888889	0.0466666666666667
EPOR	0	0	0	0	0	0	0	0.046031746031746	0	0.046031746031746
STAT6	0	0	0	0	0.0111111111111111	0.00666666666666667	0	0.0166666666666667	0.0111111111111111	0.0455555555555556
FCER1G	0	0	0	0	0.0166666666666667	0	0.0166666666666667	0.00555555555555556	0.00555555555555556	0.0444444444444444
MAP3K7	0	0	0	0	0.0444444444444444	0	0	0	0	0.0444444444444444
MAPK10	0	0	0	0	0	0.0444444444444444	0	0	0	0.0444444444444444
MAPKAPK2	0.0111111111111111	0	0	0	0.0333333333333333	0	0	0	0	0.0444444444444444
SH3BP2	0	0	0	0	0	0	0	0.0444444444444444	0	0.0444444444444444
BCAR1	0	0.0259259259259259	0	0	0	0.0166666666666667	0	0	0	0.0425925925925926
PXN	0.0422222222222222	0	0	0	0	0	0	0	0	0.0422222222222222
GNB4	0.0259259259259259	0	0	0	0.0155555555555556	0	0	0	0	0.0414814814814815
SHC3	0	0	0	0	0	0	0	0	0.0407407407407407	0.0407407407407407
CREBBP	0	0	0	0.0244444444444444	0	0	0.0152777777777778	0	0	0.0397222222222222
PIAS1	0.00555555555555556	0	0	0	0	0.00888888888888889	0.0166666666666667	0	0.00833333333333333	0.0394444444444444
GNG2	0	0	0.0238095238095238	0	0	0	0	0	0.0134920634920635	0.0373015873015873
C3	0	0	0	0	0	0	0	0.02	0.0166666666666667	0.0366666666666667
TGFB1	0	0	0	0	0	0	0.0121212121212121	0.00808080808080808	0.0148148148148148	0.035016835016835
PDGFRA	0	0.0349206349206349	0	0	0	0	0	0	0	0.0349206349206349
KIT	0.0347222222222222	0	0	0	0	0	0	0	0	0.0347222222222222
IL4RA	0	0	0	0	0	0	0	0	0.0345679012345679	0.0345679012345679
CSF1	0	0	0	0.0111111111111111	0.00555555555555556	0.00555555555555556	0.00555555555555556	0	0.00555555555555556	0.0333333333333333
FCGR2B	0	0	0	0	0	0	0	0.0166666666666667	0.0166666666666667	0.0333333333333333
PLCB3	0	0.0333333333333333	0	0	0	0	0	0	0	0.0333333333333333
PPP3CC	0	0	0.0333333333333333	0	0	0	0	0	0	0.0333333333333333
RASGRP1	0	0	0	0	0	0	0	0	0.0333333333333333	0.0333333333333333
RPS6KA5	0	0	0	0	0.0333333333333333	0	0	0	0	0.0333333333333333
SOCS2	0	0	0	0.0111111111111111	0.0111111111111111	0.0111111111111111	0	0	0	0.0333333333333333
TGFBR2	0	0	0.00555555555555556	0	0.00555555555555556	0	0	0.0111111111111111	0.0111111111111111	0.0333333333333333
GNAI1	0	0	0	0	0	0	0	0	0.0323232323232323	0.0323232323232323
PROS1	0	0	0	0	0.00555555555555556	0.0111111111111111	0.00666666666666667	0.00444444444444444	0.00444444444444444	0.0322222222222222
STAM2	0	0.0111111111111111	0	0.00555555555555556	0	0.0037037037037037	0.0111111111111111	0	0	0.0314814814814815
ADCY7	0	0	0	0	0.00888888888888889	0	0	0.0138888888888889	0.00854700854700855	0.0313247863247863
DOCK2	0	0	0	0	0	0	0	0.0222222222222222	0.00740740740740741	0.0296296296296296
MAP3K1	0	0.0111111111111111	0	0.0185185185185185	0	0	0	0	0	0.0296296296296296
TGFBR1	0	0	0	0	0	0	0.00833333333333333	0.00888888888888889	0.0111111111111111	0.0283333333333333
PDGFRB	0	0	0.0277777777777778	0	0	0	0	0	0	0.0277777777777778
RAPGEF1	0	0.0166666666666667	0	0	0	0	0	0	0.0111111111111111	0.0277777777777778
VWF	0	0	0	0	0	0	0.0111111111111111	0.00740740740740741	0.00864197530864197	0.0271604938271605
F2R	0	0	0.0266666666666667	0	0	0	0	0	0	0.0266666666666667
CYBA	0	0	0	0	0.0111111111111111	0	0.00555555555555556	0.00222222222222222	0.00740740740740741	0.0262962962962963
ACTB	0	0	0.0111111111111111	0	0	0.0111111111111111	0.0037037037037037	0	0	0.0259259259259259
GNB1	0.0259259259259259	0	0	0	0	0	0	0	0	0.0259259259259259
GNG4	0.0259259259259259	0	0	0	0	0	0	0	0	0.0259259259259259
IL6RA	0.0259259259259259	0	0	0	0	0	0	0	0	0.0259259259259259
NCF4	0	0	0	0	0	0	0	0.0131313131313131	0.0121212121212121	0.0252525252525253
TYK2	0.0238095238095238	0	0	0	0	0	0	0	0	0.0238095238095238
C1QA	0	0	0	0	0.00555555555555556	0.0037037037037037	0.00555555555555556	0.00444444444444444	0.00444444444444444	0.0237037037037037
C1QB	0	0	0	0	0.00555555555555556	0.0037037037037037	0.00555555555555556	0.00444444444444444	0.00444444444444444	0.0237037037037037
C1QC	0	0	0	0	0.00555555555555556	0.0037037037037037	0.00555555555555556	0.00444444444444444	0.00444444444444444	0.0237037037037037
VEGFA	0.00808080808080808	0	0.00598290598290598	0	0	0.0094017094017094	0	0	0	0.0234654234654235
MSN	0	0	0	0	0.00555555555555556	0	0.0037037037037037	0.00833333333333333	0.00555555555555556	0.0231481481481481
NCF2	0	0	0	0	0.0111111111111111	0	0	0.0037037037037037	0.00793650793650794	0.0227513227513228
ADCY1	0	0	0	0	0.00925925925925926	0.00444444444444444	0	0	0.00873015873015873	0.0224338624338624
ADRBK1	0	0	0	0	0.0111111111111111	0.0111111111111111	0	0	0	0.0222222222222222
CCL25	0	0.0222222222222222	0	0	0	0	0	0	0	0.0222222222222222
CD14	0	0	0	0	0	0	0.0222222222222222	0	0	0.0222222222222222
CD48	0	0	0	0	0	0	0.00740740740740741	0.00740740740740741	0.00740740740740741	0.0222222222222222
F11R	0	0	0	0	0	0	0	0.0111111111111111	0.0111111111111111	0.0222222222222222
F3	0	0	0	0	0	0	0	0.0111111111111111	0.0111111111111111	0.0222222222222222
ICAM2	0	0	0	0.0111111111111111	0.0111111111111111	0	0	0	0	0.0222222222222222
MAP3K3	0.0111111111111111	0	0	0	0.0111111111111111	0	0	0	0	0.0222222222222222
PAK6	0.0222222222222222	0	0	0	0	0	0	0	0	0.0222222222222222
MAP2K4	0	0	0	0	0	0	0	0	0.0206349206349206	0.0206349206349206
TGFB2	0.00277777777777778	0	0	0	0.00666666666666667	0.00444444444444444	0.00634920634920635	0	0	0.0202380952380952
OCLN	0	0	0.00740740740740741	0	0.0037037037037037	0	0	0	0.00888888888888889	0.02
CNTFR	0	0	0.0194444444444444	0	0	0	0	0	0	0.0194444444444444
INPPL1	0	0.0185185185185185	0	0	0	0	0	0	0	0.0185185185185185
PIAS4	0	0	0	0	0	0	0.0166666666666667	0	0	0.0166666666666667
VEGFC	0	0.00277777777777778	0.00317460317460317	0	0	0	0	0.00925925925925926	0	0.0152116402116402
MAP2K3	0.0148148148148148	0	0	0	0	0	0	0	0	0.0148148148148148
CDK4	0	0	0	0	0	0	0.0138888888888889	0	0	0.0138888888888889
RAPGEF3	0	0	0	0	0.00555555555555556	0	0	0	0.00740740740740741	0.012962962962963
GNG13	0	0	0	0	0	0	0	0	0.0126984126984127	0.0126984126984127
ACTN2	0	0	0	0	0	0	0	0	0.0111111111111111	0.0111111111111111
BID	0	0	0.0111111111111111	0	0	0	0	0	0	0.0111111111111111
C2	0	0	0	0	0	0	0	0	0.0111111111111111	0.0111111111111111
CAMK2A	0	0	0	0	0	0	0	0	0.0111111111111111	0.0111111111111111
PAK3	0	0	0	0	0	0	0	0	0.0111111111111111	0.0111111111111111
PDGFD	0	0	0	0	0	0	0	0.0111111111111111	0	0.0111111111111111
PECAM1	0	0	0.0111111111111111	0	0	0	0	0	0	0.0111111111111111
PLAT	0	0	0	0	0	0	0	0.0111111111111111	0	0.0111111111111111
SPP1	0.0111111111111111	0	0	0	0	0	0	0	0	0.0111111111111111
SPRY1	0.00555555555555556	0	0	0.00555555555555556	0	0	0	0	0	0.0111111111111111
VASP	0	0	0	0	0	0	0	0.0111111111111111	0	0.0111111111111111
CYBB	0	0	0	0	0	0	0	0.00222222222222222	0.00740740740740741	0.00962962962962963
STAM	0.0037037037037037	0	0	0	0	0.0037037037037037	0	0	0	0.00740740740740741
ITGA4	0	0	0	0	0	0	0	0.00666666666666667	0	0.00666666666666667
PIAS3	0	0.00555555555555556	0	0	0	0	0	0	0	0.00555555555555556
SERPING1	0	0	0	0	0	0	0	0.00277777777777778	0.00277777777777778	0.00555555555555556
SIPA1	0	0	0	0	0	0	0	0	0.00555555555555556	0.00555555555555556
TNFRSF11B	0	0.00555555555555556	0	0	0	0	0	0	0	0.00555555555555556
ADCY9	0	0	0	0	0	0.00444444444444444	0	0	0	0.00444444444444444
TGFB3	0	0	0.00444444444444444	0	0	0	0	0	0	0.00444444444444444
PRKACB	0	0	0	0	0	0	0	0	0.0037037037037037	0.0037037037037037
ADCY3	0.00222222222222222	0	0	0	0	0	0	0	0	0.00222222222222222
ACVR1	0	0	0	0	0	0	0	0	0	0
ACVR2A	0	0	0	0	0	0	0	0	0	0
ADCY5	0	0	0	0	0	0	0	0	0	0
BMP7	0	0	0	0	0	0	0	0	0	0
BMPR1A	0	0	0	0	0	0	0	0	0	0
BMPR1B	0	0	0	0	0	0	0	0	0	0
BMPR2	0	0	0	0	0	0	0	0	0	0
CAMK2D	0	0	0	0	0	0	0	0	0	0
CCND3	0	0	0	0	0	0	0	0	0	0
CD59A	0	0	0	0	0	0	0	0	0	0
CFH	0	0	0	0	0	0	0	0	0	0
CLDN1	0	0	0	0	0	0	0	0	0	0
CLDN10	0	0	0	0	0	0	0	0	0	0
CLDN11	0	0	0	0	0	0	0	0	0	0
CLDN14	0	0	0	0	0	0	0	0	0	0
CLDN2	0	0	0	0	0	0	0	0	0	0
CLDN5	0	0	0	0	0	0	0	0	0	0
F5	0	0	0	0	0	0	0	0	0	0
GNG12	0	0	0	0	0	0	0	0	0	0
IFITM1	0	0	0	0	0	0	0	0	0	0
IL1RAP	0	0	0	0	0	0	0	0	0	0
INHBA	0	0	0	0	0	0	0	0	0	0
INHBB	0	0	0	0	0	0	0	0	0	0
IRAK2	0	0	0	0	0	0	0	0	0	0
JAM2	0	0	0	0	0	0	0	0	0	0
LTBR	0	0	0	0	0	0	0	0	0	0
MAP2K5	0	0	0	0	0	0	0	0	0	0
MASP1	0	0	0	0	0	0	0	0	0	0
NCK2	0	0	0	0	0	0	0	0	0	0
NTF3	0	0	0	0	0	0	0	0	0	0
PAK4	0	0	0	0	0	0	0	0	0	0
PDGFA	0	0	0	0	0	0	0	0	0	0
PDGFC	0	0	0	0	0	0	0	0	0	0
PIM1	0	0	0	0	0	0	0	0	0	0
PRDM4	0	0	0	0	0	0	0	0	0	0
RAPGEF4	0	0	0	0	0	0	0	0	0	0
RPS6KA6	0	0	0	0	0	0	0	0	0	0
SERPIND1	0	0	0	0	0	0	0	0	0	0
SORT1	0	0	0	0	0	0	0	0	0	0
SPRED1	0	0	0	0	0	0	0	0	0	0
SPRED2	0	0	0	0	0	0	0	0	0	0
SPRED3	0	0	0	0	0	0	0	0	0	0
SPRY4	0	0	0	0	0	0	0	0	0	0
THBD	0	0	0	0	0	0	0	0	0	0
TLR1	0	0	0	0	0	0	0	0	0	0
TNFRSF12A	0	0	0	0	0	0	0	0	0	0
TNFRSF19	0	0	0	0	0	0	0	0	0	0
TNFRSF1B	0	0	0	0	0	0	0	0	0	0
TNFRSF21	0	0	0	0	0	0	0	0	0	0
TNFSF13B	0	0	0	0	0	0	0	0	0	0
TOLLIP	0	0	0	0	0	0	0	0	0	0
WASL	0	0	0	0	0	0	0	0	0	0
YWHAE	0	0	0	0	0	0	0	0	0	0
ZFP110	0	0	0	0	0	0	0	0	0	0
