# Supplementary material for: Identification of Major Signaling Pathways in Prion Disease Progression Using Network Analysis
Source: PLoS One. 2015 Dec 8;10(12):e0144389. doi: 10.1371/journal.pone.0144389 (PMC4672924; doi:10.1371/journal.pone.0144389)
Supplement: S1 Dataset — The differential expression of these genes were tracked in every mouse-prion model and used for all the experiments in this work. (CSV) [file pone.0144389.s004.csv]

V1
0610006I08RIK
0610007A15RIK
0610007C21RIK
0610007L01RIK
0610007P06RIK
0610007P14RIK
0610007P22RIK
0610008C08RIK
0610009B22RIK
0610009D07RIK
0610009E20RIK
0610009F02RIK
0610009H04RIK
0610009I22RIK
0610009J22RIK
0610009K11RIK
0610009L18RIK
0610009O03RIK
0610009O20RIK
0610010D24RIK
0610010E21RIK
0610010F05RIK
0610010K06RIK
0610010K14RIK
0610010O12RIK
0610011D08RIK
0610011F06RIK
0610011I04RIK
0610011L14RIK
0610011N22RIK
0610012D09RIK
0610012D17RIK
0610012G03RIK
0610013E23RIK
0610016J10RIK
0610025L06RIK
0610025P10RIK
0610030E20RIK
0610031J06RIK
0610033I05RIK
0610037H22RIK
0610037L13RIK
0610037P05RIK
0610038D11RIK
0610038F07RIK
0610039A15RIK
0610039D01RIK
0610039G24RIK
0610039J04RIK
0610039K22RIK
0610039N19RIK
0610039P13RIK
0610040B10RIK
0610040D20RIK
0610040J01RIK
0610041E09RIK
0610042C05RIK
0610042I15RIK
0710001B24RIK
0710001D07RIK
0710005I19RIK
0710005M24RIK
0710007G10RIK
0710008K08RIK
0910001A06RIK
0910001L09RIK
1100001A21RIK
1100001E04RIK
1100001I22RIK
1110001A07RIK
1110001A16RIK
1110001A23RIK
1110001J03RIK
1110001M19RIK
1110001P04RIK
1110002B05RIK
1110002E23RIK
1110002L01RIK
1110002N22RIK
1110003E01RIK
1110003F05RIK
1110003O08RIK
1110004B13RIK
1110004E09RIK
1110004F10RIK
1110004M10RIK
1110005A03RIK
1110005A23RIK
1110006E14RIK
1110006G06RIK
1110006I15RIK
1110007A06RIK
1110007A13RIK
1110007C02RIK
1110007C05RIK
1110007C09RIK
1110007C24RIK
1110007F05RIK
1110007L15RIK
1110007M04RIK
1110008B24RIK
1110008F13RIK
1110008H02RIK
1110008J03RIK
1110008P14RIK
1110011C06RIK
1110012D08RIK
1110012J17RIK
1110012L19RIK
1110012M11RIK
1110013L07RIK
1110014D18RIK
1110014F24RIK
1110014J01RIK
1110014K08RIK
1110014N23RIK
1110015K06RIK
1110015O18RIK
1110017C15RIK
1110017D15RIK
1110017I16RIK
1110017O22RIK
1110018F16RIK
1110018G07RIK
1110018J12RIK
1110018J18RIK
1110018J23RIK
1110019C08RIK
1110019J04RIK
1110019K23RIK
1110019L22RIK
1110019N10RIK
1110020C13RIK
1110020G09RIK
1110020L19RIK
1110020P15RIK
1110021E09RIK
1110021J02RIK
1110021L09RIK
1110025D03RIK
1110025F24RIK
1110029E03RIK
1110029I05RIK
1110029L17RIK
1110030H18RIK
1110030J09RIK
1110031B06RIK
1110031I02RIK
1110032A03RIK
1110032A04RIK
1110032A13RIK
1110032E23RIK
1110032F04RIK
1110032O16RIK
1110033F14RIK
1110033J19RIK
1110033L15RIK
1110033M05RIK
1110034A24RIK
1110034B05RIK
1110034C04RIK
1110034G24RIK
1110034O07RIK
1110035M17RIK
1110036O03RIK
1110037F02RIK
1110038B12RIK
1110038D17RIK
1110038F14RIK
1110039B18RIK
1110046J04RIK
1110048D14RIK
1110049F12RIK
1110049G11RIK
1110051M20RIK
1110054M08RIK
1110054O05RIK
1110055N21RIK
1110057K04RIK
1110058L19RIK
1110059E24RIK
1110059F07RIK
1110059G02RIK
1110059G10RIK
1110059H15RIK
1110059P08RIK
1110060D06RIK
1110061A14RIK
1110061L23RIK
1110061N23RIK
1110061O04RIK
1110062M06RIK
1110064A23RIK
1110064P04RIK
1110065L07RIK
1110065P19RIK
1110065P20RIK
1110067B18RIK
1110067D22RIK
1110069O07RIK
1190002C06RIK
1190002H23RIK
1190002J23RIK
1190002N15RIK
1190003J15RIK
1190003M12RIK
1190005F20RIK
1190005I06RIK
1190005P17RIK
1190007F08RIK
1190017O12RIK
1200003C05RIK
1200003E16RIK
1200003I07RIK
1200003I10RIK
1200003M09RIK
1200003O06RIK
1200004M23RIK
1200006F02RIK
1200006O19RIK
1200007B05RIK
1200007D18RIK
1200009B18RIK
1200009F10RIK
1200009O22RIK
1200011I18RIK
1200011M11RIK
1200011O22RIK
1200013F24RIK
1200013P24RIK
1200014J11RIK
1200014M14RIK
1200015A19RIK
1200015F23RIK
1200015N20RIK
1200016B10RIK
1200016E24RIK
1200020A08RIK
1300001I01RIK
1300002A08RIK
1300003B13RIK
1300003K24RIK
1300004G08RIK
1300006C06RIK
1300006C19RIK
1300006N24RIK
1300007B12RIK
1300007C21RIK
1300007O09RIK
1300010F03RIK
1300010M03RIK
1300011L04RIK
1300012G16RIK
1300013D05RIK
1300013J15RIK
1300014I06RIK
1300018I05RIK
1300018I17RIK
1300018J18RIK
130004C03
1500001A10RIK
1500001H12RIK
1500001L15RIK
1500001M20RIK
1500002K03RIK
1500002O20RIK
1500003O03RIK
1500003O22RIK
1500004A08RIK
1500005A01RIK
1500005I02RIK
1500005K14RIK
1500005N04RIK
1500005P14RIK
1500006O09RIK
1500009C09RIK
1500009L16RIK
1500009M05RIK
1500010G04RIK
1500010J02RIK
1500010M16RIK
1500011B03RIK
1500011H22RIK
1500011J06RIK
1500011K16RIK
1500012D20RIK
1500012F01RIK
1500015O10RIK
1500016O10RIK
1500019C06RIK
1500019G21RIK
1500026D16RIK
1500031H01RIK
1500031H04RIK
1500031L02RIK
1500031M22RIK
1500032D16RIK
1500032H18RIK
1500032L24RIK
1500032P08RIK
1500034E06RIK
1500034J01RIK
1500034J20RIK
1500035H01RIK
1500037O19RIK
1500040F11RIK
1500041B16RIK
1500041J02RIK
1500041N16RIK
1500041O16RIK
1520402A15RIK
1600002H07RIK
1600002O04RIK
1600012F09RIK
1600012H06RIK
1600013P15RIK
1600014C10RIK
1600020E01RIK
1600020H07RIK
1600027N09RIK
1600029O15RIK
1700001F09RIK
1700001K19RIK
1700001L19RIK
1700003P14RIK
1700007K13RIK
1700008H02RIK
1700008I05RIK
1700009P03RIK
1700009P17RIK
1700010H15RIK
1700010H22RIK
1700010I14RIK
1700012A16RIK
1700012B15RIK
1700012D14RIK
1700012G19RIK
1700012H17RIK
1700013F07RIK
1700013G10RIK
1700013G20RIK
1700013G23RIK
1700015C15RIK
1700017B05RIK
1700017H01RIK
1700019B01RIK
1700019B16RIK
1700019D03RIK
1700019E19RIK
1700019G17RIK
1700020C11RIK
1700020I14RIK
1700020N15RIK
1700020O03RIK
1700021F05RIK
1700021I09RIK
1700021K02RIK
1700021K10RIK
1700021K19RIK
1700022C02RIK
1700022C21RIK
1700022N24RIK
1700023B02RIK
1700023D09RIK
1700023F06RIK
1700023O11RIK
1700024B07RIK
1700024D23RIK
1700025G04RIK
1700025K23RIK
1700026B20RIK
1700026D08RIK
1700026J04RIK
1700027J05RIK
1700027N10RIK
1700028P14RIK
1700029F09RIK
1700029G01RIK
1700029I01RIK
1700029I08RIK
1700029K01RIK
1700030A21RIK
1700030K09RIK
1700034H14RIK
1700034J05RIK
1700034M03RIK
1700034P14RIK
1700036D21RIK
1700037C18RIK
1700037H04RIK
1700039D13RIK
1700040D17RIK
1700040I03RIK
1700041C02RIK
1700047I17RIK
1700047M11RIK
1700048E23RIK
1700048O20RIK
1700049G17RIK
1700051C09RIK
1700051K22RIK
1700052K11RIK
1700052N19RIK
1700054N08RIK
1700054O19RIK
1700055M20RIK
1700056N10RIK
1700060H10RIK
1700061J05RIK
1700063D05RIK
1700064N11RIK
1700065A05RIK
1700065D16RIK
1700065O13RIK
1700066D14RIK
1700066M21RIK
1700069O15RIK
1700071A11RIK
1700080G18RIK
1700081L11RIK
1700084C06RIK
1700086L19RIK
1700088E04RIK
1700094D03RIK
1700095F04RIK
1700095N21RIK
1700100M05RIK
1700105P06RIK
1700106N22RIK
1700108L22RIK
1700110N18RIK
1700113I22RIK
1700123O20RIK
1700123O21RIK
1700124K17RIK
1700125H20RIK
1700129I04RIK
1700129L13RIK
1810003N24RIK
1810006K23RIK
1810007M14RIK
1810007P19RIK
1810008A14RIK
1810008A18RIK
1810008K03RIK
1810008O21RIK
1810009A15RIK
1810009A16RIK
1810009M01RIK
1810009O10RIK
1810010H24RIK
1810010M01RIK
1810011O10RIK
1810011O16RIK
1810012N18RIK
1810012P15RIK
1810013A23RIK
1810013B01RIK
1810013D10RIK
1810013L24RIK
1810014B01RIK
1810014F10RIK
1810014L12RIK
1810015A11RIK
1810015C04RIK
1810015M01RIK
1810017G16RIK
1810019J16RIK
1810020C19RIK
1810020D17RIK
1810020E01RIK
1810020G14RIK
1810021J13RIK
1810022K09RIK
1810023B24RIK
1810023F06RIK
1810026B05RIK
1810026J23RIK
1810027O10RIK
1810029B16RIK
1810029C22RIK
1810030N24RIK
1810030O07RIK
1810031K17RIK
1810034K20RIK
1810034M08RIK
1810035L17RIK
1810036I24RIK
1810037C20RIK
1810037I17RIK
1810037K07RIK
1810041L15RIK
1810042K04RIK
1810043G02RIK
1810043H04RIK
1810043M15RIK
1810044A24RIK
1810044O22RIK
1810045K17RIK
1810046J19RIK
1810047C23RIK
1810048J11RIK
1810048P08RIK
1810049H13RIK
1810049K24RIK
1810054D07RIK
1810054G18RIK
1810054O13RIK
1810055E12RIK
1810055G02RIK
1810056O20RIK
1810057C19RIK
1810057P16RIK
1810058I14RIK
1810058I24RIK
1810059G22RIK
1810059M14RIK
1810060J02RIK
1810061M12RIK
1810063B05RIK
1810063B07RIK
1810064L21RIK
1810073G14RIK
1810073N04RIK
1810074P20RIK
2010000I03RIK
2010001A14RIK
2010001J22RIK
2010001M06RIK
2010002M12RIK
2010002N04RIK
2010003J03RIK
2010003O02RIK
2010003O18RIK
2010004A03RIK
2010004B12RIK
2010004M13RIK
2010005J08RIK
2010007H12RIK
2010008E23RIK
2010010M04RIK
2010011I20RIK
2010012C16RIK
2010012O05RIK
2010013E08RIK
2010100O12RIK
2010106G01RIK
2010107E04RIK
2010107G23RIK
2010107H07RIK
2010109K09RIK
2010109K11RIK
2010110K16RIK
2010111I01RIK
2010200O16RIK
2010204K13RIK
2010208K18RIK
2010209O12RIK
2010300C02RIK
2010301N04RIK
2010305A19RIK
2010305B15RIK
2010308M01RIK
2010309E21RIK
2010310D06RIK
2010311D03RIK
2010315B03RIK
2010315L10RIK
2010316F05RIK
2010317E24RIK
2010320M18RIK
2010321M09RIK
2200001I15RIK
2200002K05RIK
2210008F06RIK
2210009G21RIK
2210010B09RIK
2210010L05RIK
2210010N04RIK
2210013K02RIK
2210013O21RIK
2210015D19RIK
2210016F16RIK
2210016L21RIK
2210017G18RIK
2210018M03RIK
2210018M11RIK
2210021J22RIK
2210402A03RIK
2210403B10RIK
2210403K04RIK
2210403N09RIK
2210404D11RIK
2210408I21RIK
2210409B22RIK
2210409M21RIK
2210410P13RIK
2210411A11RIK
2210411K19RIK
2210412D01RIK
2210418O10RIK
2210419D22RIK
2210419I08RIK
2300002D11RIK
2300002M23RIK
2300003C06RIK
2300006M17RIK
2300008B03RIK
2300009A05RIK
2300010F08RIK
2310001A20RIK
2310001H12RIK
2310001H13RIK
2310002B06RIK
2310002J21RIK
2310002L09RIK
2310003C23RIK
2310003F16RIK
2310003H01RIK
2310003L22RIK
2310003P10RIK
2310004I03RIK
2310004I24RIK
2310004L02RIK
2310004N24RIK
2310005C01RIK
2310005E10RIK
2310005L22RIK
2310005N01RIK
2310005N03RIK
2310005O14RIK
2310005P05RIK
2310007F12RIK
2310007F21RIK
2310007H09RIK
2310007J06RIK
2310007O11RIK
2310008B10RIK
2310008H09RIK
2310008M10RIK
2310009A05RIK
2310009E04RIK
2310010B21RIK
2310010G23RIK
2310010M24RIK
2310011J03RIK
2310014D11RIK
2310014H01RIK
2310014H19RIK
2310014L17RIK
2310015A05RIK
2310015B20RIK
2310015N07RIK
2310015N21RIK
2310016A09RIK
2310016C08RIK
2310016C16RIK
2310016E02RIK
2310016M24RIK
2310020J12RIK
2310020P08RIK
2310021P13RIK
2310022A10RIK
2310022B05RIK
2310022K01RIK
2310022M17RIK
2310024H09RIK
2310026E23RIK
2310026J01RIK
2310028H24RIK
2310028N02RIK
2310028O11RIK
2310029O18RIK
2310030B04RIK
2310030G06RIK
2310030G09RIK
2310030N02RIK
2310032D16RIK
2310033F14RIK
2310033P09RIK
2310035C23RIK
2310035K24RIK
2310035P21RIK
2310036D22RIK
2310036O22RIK
2310037I24RIK
2310037P21RIK
2310038E17RIK
2310038H17RIK
2310039H08RIK
2310040A07RIK
2310040A13RIK
2310040G24RIK
2310042G06RIK
2310042L06RIK
2310043N10RIK
2310043N13RIK
2310044D20RIK
2310044G17RIK
2310044H10RIK
2310044P18RIK
2310045A20RIK
2310045N01RIK
2310046A06RIK
2310046K01RIK
2310046O06RIK
2310047A01RIK
2310047B19RIK
2310047C04RIK
2310047D07RIK
2310047D13RIK
2310047H23RIK
2310047K21RIK
2310047M10RIK
2310047M15RIK
2310047O13RIK
2310050N11RIK
2310050P20RIK
2310051E17RIK
2310051F07RIK
2310051N18RIK
2310056B04RIK
2310056P07RIK
2310057D15RIK
2310057G13RIK
2310057J16RIK
2310057M21RIK
2310058N22RIK
2310061C15RIK
2310061F22RIK
2310061I04RIK
2310061I09RIK
2310061J03RIK
2310065K24RIK
2310066E14RIK
2310066F23RIK
2310067B10RIK
2310067E08RIK
2310067E19RIK
2310067L16RIK
2310068G24RIK
2310073E15RIK
2310075A12RIK
2310075C12RIK
2310075G12RIK
2310075M15RIK
2310076G05RIK
2310076G13RIK
2310079N02RIK
2310079P12RIK
2400001E08RIK
2400002F02RIK
2400002F11RIK
2400003C14RIK
2400003N08RIK
2400006H24RIK
2400006N03RIK
2400009B08RIK
2400010G15RIK
2410001C21RIK
2410001H17RIK
2410002F23RIK
2410002M20RIK
2410002O22RIK
2410003A14RIK
2410003B16RIK
2410003K15RIK
2410003P15RIK
2410004B18RIK
2410004L22RIK
2410004N11RIK
2410005H09RIK
2410005O16RIK
2410006H16RIK
2410007P03RIK
2410008K03RIK
2410012C07RIK
2410012H02RIK
2410012H22RIK
2410014A08RIK
2410015M20RIK
2410015N17RIK
2410016F19RIK
2410016O06RIK
2410017P07RIK
2410018C17RIK
2410018C20RIK
2410018G20RIK
2410018M08RIK
2410019A14RIK
2410019G02RIK
2410022L05RIK
2410024A21RIK
2410024N18RIK
2410025L10RIK
2410026K10RIK
2410039E07RIK
2410042D21RIK
2410066E13RIK
2410075B13RIK
2410075D05RIK
2410078J06RIK
2410080H04RIK
2410081M15RIK
2410085M17RIK
2410089E03RIK
2410091C18RIK
2410104I19RIK
2410116I05RIK
2410118P20RIK
2410127E16RIK
2410127E18RIK
2410127L17RIK
2410129E14RIK
2410129H14RIK
2410131K14RIK
2410137F16RIK
2410166I05RIK
2410187C16RIK
2410193C02RIK
2410195B05RIK
2500001K11RIK
2500002G23RIK
2500002L14RIK
2500003M10RIK
2500004C02RIK
2510001I10RIK
2510002A14RIK
2510002D24RIK
2510003E04RIK
2510005D08RIK
2510006C20RIK
2510006D16RIK
2510009E07RIK
2510010F15RIK
2510012J08RIK
2510017J16RIK
2510022D24RIK
2510027N19RIK
2510038A11RIK
2510039O18RIK
2510042P03RIK
2510048O06RIK
2510049I19RIK
2600001A11RIK
2600001B17RIK
2600001M11RIK
2600002B07RIK
2600003E23RIK
2600005C20RIK
2600005N12RIK
2600006K01RIK
2600009E05RIK
2600009P04RIK
2600010E01RIK
2600011C06RIK
2600011E07RIK
2600014C01RIK
2600014M03RIK
2600016J21RIK
2600017H02RIK
2610001E17RIK
2610001J05RIK
2610002I17RIK
2610002J02RIK
2610002J23RIK
2610002M06RIK
2610003J06RIK
2610005L07RIK
2610008E11RIK
2610009E16RIK
2610011E03RIK
2610012O22RIK
2610014I16RIK
2610014M12RIK
2610016F04RIK
2610017I09RIK
2610018G03RIK
2610018O07RIK
2610019A05RIK
2610019F03RIK
2610019N06RIK
2610019P18RIK
2610020C11RIK
2610020H08RIK
2610020N02RIK
2610020O08RIK
2610021J01RIK
2610022G08RIK
2610024A01RIK
2610024B07RIK
2610024E20RIK
2610024G14RIK
2610027C15RIK
2610027H17RIK
2610027L16RIK
2610028A01RIK
2610028H07RIK
2610028L16RIK
2610029G23RIK
2610029I01RIK
2610030H06RIK
2610030P05RIK
2610031L17RIK
2610033H07RIK
2610034B18RIK
2610034M16RIK
2610034N03RIK
2610034N24RIK
2610035F20RIK
2610036D13RIK
2610036L11RIK
2610036N15RIK
2610039C10RIK
2610039E05RIK
2610040L17RIK
2610041B18RIK
2610042O14RIK
2610044O15RIK
2610101J03RIK
2610101N10RIK
2610109B12RIK
2610110G12RIK
2610200G18RIK
2610201A13RIK
2610202C22RIK
2610203C20RIK
2610203E10RIK
2610204K14RIK
2610204L23RIK
2610204M08RIK
2610205E22RIK
2610206B13RIK
2610206C24RIK
2610207F23RIK
2610207I05RIK
2610207P08RIK
2610208E05RIK
2610208M17RIK
2610209A20RIK
2610209M04RIK
2610209N15RIK
2610300B10RIK
2610301B20RIK
2610301G19RIK
2610301K12RIK
2610304F09RIK
2610304G08RIK
2610306H15RIK
2610307O08RIK
2610312B22RIK
2610312F20RIK
2610316D01RIK
2610317D23RIK
2610318G18RIK
2610318K02RIK
2610319H10RIK
2610319K07RIK
2610507B11RIK
2610507I01RIK
2610507L03RIK
2610507N02RIK
2610510B01RIK
2610510H03RIK
2610510L01RIK
2610511E22RIK
2610511M17RIK
2610511O17RIK
2610524G07RIK
2610524H06RIK
2610528A17RIK
2610528B01RIK
2610528E23RIK
2610528H13RIK
2610528K11RIK
2610528M18RIK
2610528O22RIK
2610529C04RIK
2610529H08RIK
2700007P21RIK
2700008B19RIK
2700008G24RIK
2700008N14RIK
2700017M01RIK
2700019D07RIK
2700023B17RIK
2700023E23RIK
2700029L08RIK
2700029M09RIK
2700038C09RIK
2700038G22RIK
2700038N03RIK
2700045P11RIK
2700046G09RIK
2700049A03RIK
2700049H19RIK
2700049P18RIK
2700050F09RIK
2700050L05RIK
2700050P07RIK
2700055K07RIK
2700057C20RIK
2700059D21RIK
2700060E02RIK
2700062C07RIK
2700067D09RIK
2700069A02RIK
2700078E11RIK
2700078F05RIK
2700078K21RIK
2700081O15RIK
2700083E18RIK
2700085E05RIK
2700085M18RIK
2700087H15RIK
2700088M22RIK
2700089E24RIK
2700091N06RIK
2700094F01RIK
2700094K13RIK
2700097O09RIK
2700099C18RIK
2810001A02RIK
2810001G20RIK
2810002D13RIK
2810002D19RIK
2810002N01RIK
2810002O09RIK
2810003C17RIK
2810004A10RIK
2810004N23RIK
2810008M24RIK
2810009O15RIK
2810011L19RIK
2810012G03RIK
2810012H18RIK
2810012L14RIK
2810013C04RIK
2810013E07RIK
2810013M15RIK
2810013P06RIK
2810021B07RIK
2810021G02RIK
2810021J22RIK
2810021O14RIK
2810022L02RIK
2810025M15RIK
2810026P18RIK
2810027O19RIK
2810028N01RIK
2810032E02RIK
2810032G03RIK
2810037C03RIK
2810037C14RIK
2810037O22RIK
2810040C05RIK
2810043O03RIK
2810046L04RIK
2810047C21RIK
2810049E08RIK
2810052M02RIK
2810055E05RIK
2810055F11RIK
2810055G20RIK
2810055G22RIK
2810401C16RIK
2810402A17RIK
2810403A07RIK
2810403D23RIK
2810405F18RIK
2810405J04RIK
2810405K02RIK
2810406C15RIK
2810407C02RIK
2810407D09RIK
2810408B13RIK
2810409C01RIK
2810409H07RIK
2810410L24RIK
2810410M20RIK
2810416A17RIK
2810417D08RIK
2810417H13RIK
2810417J12RIK
2810417M05RIK
2810421E14RIK
2810421I24RIK
2810422B04RIK
2810422J05RIK
2810422O20RIK
2810423A18RIK
2810423E13RIK
2810426N06RIK
2810427A07RIK
2810427I04RIK
2810428C21RIK
2810428I15RIK
2810429K17RIK
2810430M08RIK
2810432D09RIK
2810432L12RIK
2810436B12RIK
2810437L13RIK
2810439F02RIK
2810439K08RIK
2810441K11RIK
2810442I21RIK
2810443J12RIK
2810446P07RIK
2810449C10RIK
2810452K22RIK
2810453I06RIK
2810453L12RIK
2810454L23RIK
2810455B08RIK
2810455D13RIK
2810455K09RIK
2810457I06RIK
2810459M11RIK
2810465F10RIK
2810474O19RIK
2810482I07RIK
2810485I05RIK
2810487A22RIK
2810488G03RIK
2810489O06RIK
2900001G08RIK
2900001O04RIK
2900002G04RIK
2900002H16RIK
2900005I04RIK
2900006A08RIK
2900006B11RIK
2900006B13RIK
2900006K08RIK
2900006N09RIK
2900009I07RIK
2900009J20RIK
2900010J23RIK
2900010M23RIK
2900011G08RIK
2900011L18RIK
2900011O08RIK
2900012M01RIK
2900016D05RIK
2900017F05RIK
2900018E21RIK
2900019E01RIK
2900019G14RIK
2900022I03RIK
2900022M07RIK
2900024C23RIK
2900024O10RIK
2900024P20RIK
2900026A02RIK
2900027M19RIK
2900034C19RIK
2900034E22RIK
2900040J22RIK
2900041A09RIK
2900042A17RIK
2900042B11RIK
2900042E01RIK
2900045N06RIK
2900046B09RIK
2900046F13RIK
2900046G09RIK
2900046L07RIK
2900052N01RIK
2900054C01RIK
2900054D09RIK
2900055J20RIK
2900056L01RIK
2900056M20RIK
2900057C01RIK
2900057D21RIK
2900057K09RIK
2900064A13RIK
2900064B16RIK
2900064B18RIK
2900064F13RIK
2900064K03RIK
2900069M18RIK
2900070E19RIK
2900070H08RIK
2900072G11RIK
2900073C17RIK
2900073G15RIK
2900073H19RIK
2900075A18RIK
2900075B16RIK
2900075N08RIK
2900078C09RIK
2900078E11RIK
2900079G21RIK
2900083I11RIK
2900084M01RIK
2900084O13RIK
2900086B20RIK
2900091E11RIK
2900092D14RIK
2900092E17RIK
2900092N22RIK
2900093B09RIK
2900093K20RIK
2900097C17RIK
3000002B06RIK
3000002C10RIK
3000002G13RIK
3010001F23RIK
3010001K23RIK
3010003L21RIK
3010009O07RIK
3010021M21RIK
3010022N24RIK
3010026O09RIK
3010027A04RIK
3021401C12RIK
3100002B05RIK
3100002J23RIK
3100002L24RIK
3100003M19RIK
3100004P22RIK
3110001A13RIK
3110001D03RIK
3110001I20RIK
3110001I22RIK
3110002H16RIK
3110002L15RIK
3110003A17RIK
3110003A22RIK
3110004L20RIK
3110005G23RIK
3110005L24RIK
3110005O21RIK
3110006E14RIK
3110007F17RIK
3110007P09RIK
3110009E18RIK
3110009O07RIK
3110021A11RIK
3110023B02RIK
3110023E09RIK
3110023G01RIK
3110024A21RIK
3110027N22RIK
3110031B13RIK
3110032G18RIK
3110035C09RIK
3110035E14RIK
3110035G12RIK
3110037I16RIK
3110038A09RIK
3110038O15RIK
3110039C02RIK
3110039M20RIK
3110040N11RIK
3110043L15RIK
3110043O21RIK
3110045A19RIK
3110045G13RIK
3110047M12RIK
3110047P20RIK
3110048E14RIK
3110048L19RIK
3110050K21RIK
3110050N22RIK
3110052M02RIK
3110056O03RIK
3110057O12RIK
3110068G20RIK
3110070M22RIK
3110073H01RIK
3110080E11RIK
3110080O07RIK
3110082D06RIK
3110082I17RIK
3200001K10RIK
3200002M19RIK
3222401M22RIK
3222402P14RIK
3230401D17RIK
3230401I01RIK
3300001G02RIK
3300001H21RIK
3300001K11RIK
3300001M20RIK
3300001P08RIK
3300002I08RIK
3321401G04RIK
3426406O18RIK
3526401B18RIK
3526402H21RIK
3526402J09RIK
3632431M01RIK
3632451O06RIK
3632454L22RIK
3732412D22RIK
3732413I11RIK
3830403N18RIK
3830405G04RIK
3830406C13RIK
3830408D24RIK
3830408P06RIK
3830431G21RIK
3830612M24
38777
38778
38780
38781
38782
38783
38784
38785
38962
38963
38964
38966
38967
38968
38969
38970
38971
3930401K13RIK
4121402D02RIK
4122401K19RIK
4122402O22RIK
4430402O11RIK
4432405B04RIK
4432406C05RIK
4432411E13RIK
4432414F05RIK
4631403P03RIK
4631408O11RIK
4631416L12RIK
4631422C13RIK
4631422O05RIK
4631424J17RIK
4631426H08RIK
4631426J05RIK
4631427C17RIK
4632404H12RIK
4632404H22RIK
4632404N19RIK
4632407F12RIK
4632408A20RIK
4632409L19RIK
4632411B12RIK
4632411J06RIK
4632412I24RIK
4632413K17RIK
4632415K11RIK
4632415L05RIK
4632417D23
4632417K18RIK
4632417N05RIK
4632418H02RIK
4632419I22RIK
4632419K20RIK
4632423N09RIK
4632425D07RIK
4632427E13RIK
4632428N05RIK
4632433K11RIK
4633401B06RIK
4633402D15RIK
4633402N23RIK
4732416N19RIK
4732418C07RIK
4732423E21RIK
4732429I09RIK
4732435N03RIK
4732437J24RIK
4732460K03RIK
4732464A07RIK
4732465J09RIK
4732466D17RIK
4732468M13RIK
4732471D19RIK
4732472I07RIK
4732479N06RIK
4732486I23RIK
4732491K20RIK
4732495E13RIK
4732496C06RIK
4732496G21RIK
4732496O08RIK
4732497O03RIK
4733401A01RIK
4733401H18RIK
4831416G18RIK
4831417L10
4832406H04RIK
4832420A03RIK
4832420M10
4833403J16RIK
4833408C14RIK
4833408D11RIK
4833408G04RIK
4833411O04RIK
4833412C15RIK
4833412E19RIK
4833412K13RIK
4833413G10RIK
4833414E09RIK
4833416E15RIK
4833416J08RIK
4833417J20RIK
4833418A01RIK
4833420D23RIK
4833420G11RIK
4833420G17RIK
4833420K19RIK
4833421E05RIK
4833422B07RIK
4833423F13RIK
4833424O15RIK
4833427F10RIK
4833427G06RIK
4833428C12RIK
4833432P19RIK
4833439L19RIK
4833441D16RIK
4833441J24RIK
4833442J19RIK
4833446K15RIK
4921504N20RIK
4921505C17RIK
4921505D17RIK
4921506I22RIK
4921506J03RIK
4921509J17RIK
4921511C04RIK
4921511C16
4921511H13RIK
4921511I16RIK
4921511K06RIK
4921513D23RIK
4921515A04RIK
4921515E04RIK
4921517B04RIK
4921517J23RIK
4921517N04RIK
4921520P21RIK
4921521J11RIK
4921523L03RIK
4921524J06RIK
4921524J17RIK
4921525O09RIK
4921526F01RIK
4921526G09RIK
4921527H02RIK
4921530L18RIK
4921531G14RIK
4921533L14RIK
4921537D05RIK
4922501K12RIK
4922502B01RIK
4922503N01RIK
4930402E16RIK
4930402H24RIK
4930403J22RIK
4930404J24RIK
4930404N11RIK
4930405M20RIK
4930406D14RIK
4930412F15RIK
4930413O22RIK
4930414L22RIK
4930415J21RIK
4930417G10RIK
4930418P06RIK
4930422G04RIK
4930422I07RIK
4930423H22RIK
4930425H11RIK
4930428B01RIK
4930428J16RIK
4930429A08RIK
4930429A22RIK
4930429B21RIK
4930429M06RIK
4930429O20RIK
4930430E16RIK
4930430F08RIK
4930431B11RIK
4930431H11RIK
4930431P19RIK
4930432B04RIK
4930432F04RIK
4930432O21RIK
4930438D12RIK
4930444A02RIK
4930451A13RIK
4930451C15RIK
4930452B06RIK
4930453J04RIK
4930453N24RIK
4930455C21RIK
4930455F23RIK
4930456A14RIK
4930461P20RIK
4930466K18RIK
4930469P12RIK
4930470D19RIK
4930471M23RIK
4930474A20RIK
4930477M19
4930485D02RIK
4930486G11RIK
4930487N19RIK
4930488B01RIK
4930488E11RIK
4930488L10RIK
4930503L19RIK
4930504E06RIK
4930504H06RIK
4930505D03RIK
4930506C02RIK
4930506C21RIK
4930506D23RIK
4930506L13RIK
4930506M07RIK
4930511A21RIK
4930517J16RIK
4930518I15RIK
4930519B02RIK
4930519N13RIK
4930521E07RIK
4930523C11RIK
4930523O13RIK
4930524O07RIK
4930526H21RIK
4930526I15RIK
4930527D15RIK
4930527E24RIK
4930532D21RIK
4930533K18RIK
4930534B04RIK
4930535B03RIK
4930535I16RIK
4930538D17RIK
4930538K18RIK
4930539E08RIK
4930539P14RIK
4930542D17RIK
4930542G03RIK
4930543C13RIK
4930544G21RIK
4930548F15RIK
4930548G07RIK
4930548H24RIK
4930553F24RIK
4930553M18RIK
4930555F03RIK
4930556A12RIK
4930556P03RIK
4930558N01RIK
4930562C03RIK
4930562D19RIK
4930563B10RIK
4930563C04RIK
4930563E22RIK
4930564D15RIK
4930565B19RIK
4930566A11RIK
4930570C03RIK
4930570G19RIK
4930572I07RIK
4930572J05RIK
4930573I19RIK
4930578F03RIK
4930578N16RIK
4930579C15RIK
4930579E17RIK
4930579G24RIK
4930588G05RIK
4930588M11RIK
4930589M24RIK
4930597L12RIK
4931406C07RIK
4931406H21RIK
4931406I20RIK
4931406O17RIK
4931406P16RIK
4931408A02RIK
4931414P19RIK
4931417A20
4931419K03RIK
4931428D14RIK
4931428F04RIK
4931432E15RIK
4931433A01RIK
4931433E08RIK
4932408B21RIK
4932409I22RIK
4932414K18RIK
4932416N17RIK
4932417H02RIK
4932432K03RIK
4932432N11RIK
4932433N03RIK
4932438A13RIK
4932439K10RIK
4932441J04RIK
4932442E05RIK
4932442K08RIK
4932443D16RIK
4932702F08RIK
4933402J24RIK
4933403F05RIK
4933403G14RIK
4933403O03RIK
4933404O12RIK
4933404O19RIK
4933405I11RIK
4933406E20RIK
4933406J09RIK
4933407C03RIK
4933407C09RIK
4933407H18RIK
4933407N01RIK
4933408F15
4933409I22
4933409K07RIK
4933409L06RIK
4933409N07RIK
4933411D12RIK
4933411K20RIK
4933412E24RIK
4933413A10RIK
4933415E08RIK
4933415I03RIK
4933415L06RIK
4933416E05RIK
4933417O08RIK
4933421E11RIK
4933421G18RIK
4933424A20RIK
4933424B01RIK
4933424C08RIK
4933424M23RIK
4933424N09RIK
4933425A18RIK
4933425I22RIK
4933425L03RIK
4933426K21RIK
4933426L22RIK
4933426M11RIK
4933427D14RIK
4933427E11RIK
4933428G09RIK
4933428I03RIK
4933428L19RIK
4933428P19RIK
4933429F08RIK
4933431N12RIK
4933432B09RIK
4933432I09RIK
4933432P15RIK
4933433P14RIK
4933434E20RIK
4933434I06RIK
4933434L15RIK
4933435A13RIK
4933437K13RIK
4933439C10RIK
4933439C20RIK
4933439F18RIK
4933440H19RIK
5031400M07RIK
5031415H12RIK
5031425D22RIK
5031426D15RIK
5031434O11RIK
5031439A09RIK
5031439G07RIK
5033405K12RIK
5033414D02RIK
5033421C21RIK
5033425B17RIK
5033428A16RIK
5133400G04RIK
5133401H06RIK
5133401N09RIK
5230400G24RIK
5230400J09RIK
5230400M03RIK
5230400M06RIK
5330403D14RIK
5330406M23RIK
5330408N05RIK
5330409N07RIK
5330410G16RIK
5330417C22RIK
5330420D20RIK
5330421C15RIK
5330421F07RIK
5330423I11RIK
5330426P16RIK
5330427D05RIK
5330428N10RIK
5330430B06RIK
5330430C04RIK
5330431N19RIK
5330434G04RIK
5330438D12RIK
5330438I03RIK
5330439J01RIK
5330440M15RIK
5430400N05RIK
5430402O13RIK
5430404L10RIK
5430405G05RIK
5430405G24RIK
5430405N12RIK
5430406J06RIK
5430406M13RIK
5430407P10RIK
5430411K18RIK
5430416B10RIK
5430416N02RIK
5430417L22RIK
5430420P03RIK
5430421B17
5430427F17RIK
5430431D22RIK
5430432P15RIK
5430434F05RIK
5430434G16RIK
5430435G22RIK
5430437P03RIK
5430439G13RIK
5430439M09RIK
5530400B01RIK
5530401D11RIK
5530401J07RIK
5530402H23RIK
5530402M19RIK
5530601H04RIK
5530601I19RIK
5630401D06RIK
5630401D24RIK
5630401J11RIK
5730403B10RIK
5730403M16RIK
5730405I09RIK
5730405M13RIK
5730406M06RIK
5730407K14RIK
5730408A14RIK
5730408K05RIK
5730409N24RIK
5730410E15RIK
5730410I19RIK
5730411F24RIK
5730411O18RIK
5730414M22RIK
5730416F02RIK
5730416O20RIK
5730419I09RIK
5730420B22RIK
5730421E18RIK
5730427M17RIK
5730427N09RIK
5730437N04RIK
5730438N18RIK
5730439E10RIK
5730445M16RIK
5730446C15RIK
5730449L18RIK
5730453I16RIK
5730454B08RIK
5730455O13RIK
5730455P16RIK
5730457F11RIK
5730458M16RIK
5730461K03RIK
5730466C23RIK
5730466H23RIK
5730467H21RIK
5730469D23RIK
5730469M10RIK
5730470L24RIK
5730472N09RIK
5730478J17RIK
5730478M09RIK
5730480H06RIK
5730494M16RIK
5730494N06RIK
5730499H23RIK
5730502D15RIK
5730507A09RIK
5730507A11RIK
5730507C01RIK
5730507H05RIK
5730507N06RIK
5730508B09RIK
5730509C05RIK
5730509K17RIK
5730526G10RIK
5730528L13RIK
5730536A07RIK
5730537D05RIK
5730555F13RIK
5730557B15RIK
5730557L09RIK
5730568A12RIK
5730589K01RIK
5730592L21RIK
5730593F17RIK
5730596K20RIK
5730599I05RIK
5730601F06RIK
5830404H04RIK
5830407P18RIK
5830408B19RIK
5830410F13RIK
5830411E10RIK
5830411G16RIK
5830411J07RIK
5830411K21RIK
5830415B17RIK
5830415F09RIK
5830415L20RIK
5830416A07RIK
5830417C01RIK
5830417I10RIK
5830418K08RIK
5830426K05RIK
5830427D02RIK
5830427D03RIK
5830431M20RIK
5830432F11RIK
5830433G22RIK
5830433M19RIK
5830434P21RIK
5830435C13RIK
5830435K17RIK
5830436D01RIK
5830443J22RIK
5830445C04RIK
5830446M03RIK
5830454D03RIK
5830456J23RIK
5830457H20RIK
5830457O10RIK
5830458K16RIK
5830461L01RIK
5830462O15RIK
5830467E07RIK
5830468K08RIK
5830469G19RIK
5830471E12RIK
5830472M02RIK
5830474E16RIK
5830482F20RIK
5830490A04RIK
5930405F01RIK
5930409G06RIK
5930412E23RIK
5930416I19RIK
5930418K15RIK
5930431H10
5930433N17RIK
5930434B04RIK
5930436O19RIK
5930437A14RIK
6030400A10RIK
6030405A18
6030408C04RIK
6030419C18RIK
6030427F01RIK
6030439D06RIK
6030443O07RIK
6030446N20RIK
6030451C04RIK
6030457N17RIK
6030458C11RIK
6030458H05
6030460N08RIK
6030465E24RIK
6030487A22RIK
6030490B17RIK
6030490I01RIK
6130401J04RIK
6130401L20RIK
6230400D17RIK
6230409E13RIK
6230414M07RIK
6230415M23RIK
6230416A05RIK
6230416J20RIK
6230417E10RIK
6230421P05RIK
6230424C14RIK
6230425F05RIK
6230427J02RIK
6230429P13RIK
6330403K07RIK
6330403L08RIK
6330403M23RIK
6330404F12RIK
6330405H19
6330406I15RIK
6330406O05RIK
6330406P08RIK
6330407A03RIK
6330407D12RIK
6330407G11RIK
6330407I18RIK
6330407J23RIK
6330408A02RIK
6330409N04RIK
6330411E07RIK
6330412A17RIK
6330412F12RIK
6330415B21RIK
6330415G19RIK
6330415M09RIK
6330416G13RIK
6330416L07RIK
6330416L11RIK
6330417A16RIK
6330417G04RIK
6330417K15RIK
6330418B08RIK
6330419E04RIK
6330419J24RIK
6330436F06RIK
6330439K17RIK
6330442E02RIK
6330442E10RIK
6330500D04RIK
6330503C03RIK
6330503K22RIK
6330505F04RIK
6330505N24RIK
6330509G02RIK
6330509M05RIK
6330509M23RIK
6330510M09RIK
6330512M04RIK
6330514A18RIK
6330516O17RIK
6330522J23RIK
6330526H18RIK
6330527O06RIK
6330530A05RIK
6330531I01RIK
6330532G10RIK
6330534C20RIK
6330540D07RIK
6330548G22RIK
6330549D23RIK
6330549H03RIK
6330563C09RIK
6330564D18RIK
6330569M22RIK
6330571D19RIK
6330577E15RIK
6330578E17RIK
6330581L23RIK
6330582A15RIK
6330583I20RIK
6330583M11RIK
6332401O19RIK
6.33E+019
6430402H13RIK
6430411K18RIK
6430500C12RIK
6430501K19RIK
6430502M16RIK
6430510B20RIK
6430510M02RIK
6430511F03
6430514L14RIK
6430514M23RIK
6430517E21RIK
6430527G18RIK
6430529G09RIK
6430537H07RIK
6430537I21RIK
6430537K16RIK
6430543G08RIK
6430547I21RIK
6430548M08RIK
6430550H21RIK
6430556C10RIK
6430570G24
6430571L13RIK
6430573F11RIK
6430585N13RIK
6430590I03RIK
6430596G11RIK
6430598A04RIK
6430598H11RIK
6430601A21RIK
6430604M11RIK
[truncated: 11,822 more rows]
