# Supplementary material for: Identification of Major Signaling Pathways in Prion Disease Progression Using Network Analysis
Source: PLoS One. 2015 Dec 8;10(12):e0144389. doi: 10.1371/journal.pone.0144389 (PMC4672924; doi:10.1371/journal.pone.0144389)
Supplement: S2 Dataset — This file contains the text files corresponding to every six mouse-prion model used in this work. These files contain the probeset ids of affymetrix mouse 430 2.0 array, and the corresponding P-values for their differential expression at every sampled time-point. (ZIP) [file pone.0144389.s005.zip]

Archive with 6 entries (6 files):
- B6-I-Prnpb-301V-Brain.txt
- B6-I-Prnpb-RML-Brain.txt
- C57BL6J-301V-Brain.txt
- C57BL6J-RML-Brain.txt
- FVBNCr-RML-Brain.txt
- FVB-Prnp00-RML-Brain.txt
