# Supplementary material for: Identification of Major Signaling Pathways in Prion Disease Progression Using Network Analysis
Source: PLoS One. 2015 Dec 8;10(12):e0144389. doi: 10.1371/journal.pone.0144389 (PMC4672924; doi:10.1371/journal.pone.0144389)
Supplement: S2 Dataset — This file contains the text files corresponding to every six mouse-prion model used in this work. These files contain the probeset ids of affymetrix mouse 430 2.0 array, and the corresponding P-values for their differential expression at every sampled time-point. (ZIP) [file pone.0144389.s005.zip › B6-I-Prnpb-301V-Brain.txt]

- (1416017_at)	0.452	0.452	0.527	0.312	0.302	0.118	0.367	0.668	0.337	0.708
- (1415670_at)	0.175	0.467	0.245	0.411	0.210	0.300	0.667	0.480	0.579	0.269
- (1442216_at)	0.092	0.043	0.037	0.029	0.025	0.213	0.006	0.143	0.296	0.677
- (1415671_at)	0.390	0.311	0.440	0.390	0.206	0.463	0.436	0.283	0.402	0.421
- (1415672_at)	0.674	0.390	0.681	0.481	0.373	0.211	0.451	0.918	0.704	0.525
- (1415673_at)	0.586	0.406	0.683	0.382	0.340	0.219	0.311	0.584	0.170	0.439
- (1429632_at)	0.836	0.827	0.473	0.579	0.936	0.364	0.714	0.568	0.640	0.778
- (1415674_a_at)	0.625	0.380	0.172	0.585	0.585	0.753	0.768	0.355	0.683	0.472
- (1415675_at)	0.353	0.413	0.534	0.588	0.226	0.415	0.712	0.199	0.361	0.504
- (1415676_a_at)	0.473	0.477	0.458	0.605	0.164	0.507	0.276	0.291	0.489	0.598
- (1415677_at)	0.001	0.561	0.301	0.541	0.588	0.005	0.120	0.008	0.011	0.012
- (1429501_s_at)	0.289	0.392	0.939	0.271	0.423	0.414	0.176	0.118	0.151	0.062
- (1429500_at)	0.568	0.230	0.724	0.443	0.061	0.354	0.392	0.041	0.290	0.101
- (1425537_at)	0.083	0.132	0.119	0.182	0.494	0.154	0.566	0.185	0.176	0.188
- (1415678_at)	0.722	0.384	0.707	0.872	0.349	0.663	0.439	0.463	0.872	0.366
- (1417221_at)	0.230	0.602	0.458	0.874	0.810	0.481	0.246	0.172	0.438	0.250
- (1443903_at)	0.560	0.509	0.292	0.671	0.564	0.933	0.684	0.688	0.894	0.556
- (1453171_s_at)	0.470	0.366	0.476	0.141	0.443	0.345	0.366	0.472	0.354	0.309
- (1451943_a_at)	0.160	0.569	0.283	0.459	0.537	0.179	0.817	0.376	0.233	0.306
- (1415679_at)	0.378	0.194	0.279	0.473	0.401	0.341	0.116	0.142	0.180	0.144
- (1444271_at)	0.557	0.913	0.345	0.616	0.468	0.638	0.776	0.967	0.771	0.682
- (1415680_at)	0.727	0.333	0.238	0.503	0.145	0.294	0.976	0.385	0.383	0.253
- (1417570_at)	0.772	0.221	0.576	0.244	0.735	0.457	0.177	0.224	0.349	0.330
- (1415681_at)	0.138	0.147	0.274	0.221	0.175	0.409	0.350	0.643	0.582	0.539
- (1439411_a_at)	0.358	0.483	0.848	0.131	0.418	0.351	0.029	0.490	0.252	0.636
- (1435814_at)	0.028	0.531	0.514	0.101	0.022	0.061	0.114	0.182	0.124	0.131
- (1446826_at)	0.957	0.753	0.607	0.644	0.625	0.672	0.796	0.379	0.413	0.672
- (1442836_at)	1.000	0.846	0.927	0.631	0.855	0.486	0.897	0.747	0.838	0.759
- (1415682_at)	0.439	0.417	0.054	0.251	0.414	0.345	0.314	0.440	0.544	0.412
- (1454941_at)	0.425	0.282	0.700	0.245	0.209	0.371	0.177	0.387	0.501	0.249
- (1418082_at)	0.232	0.325	0.494	0.401	0.466	0.232	0.520	0.250	0.143	0.141
- (1415683_at)	0.228	0.671	0.545	0.196	0.286	0.337	0.541	0.257	0.425	0.531
- (1415684_at)	0.062	0.106	0.551	0.338	0.117	0.741	0.158	0.351	0.212	0.532
- (1418236_s_at)	0.230	0.156	0.208	0.321	0.130	0.250	0.428	0.432	0.384	0.433
- (1418235_at)	0.038	0.159	0.136	0.171	0.096	0.057	0.227	0.196	0.215	0.173
- (1415685_at)	0.980	0.538	0.320	0.256	0.220	0.274	0.633	0.254	0.313	0.487
- (1415686_at)	0.423	0.537	0.579	0.416	0.330	0.360	0.189	0.268	0.407	0.561
- (1439687_at)	0.001	0.003	0.002	0.005	0.001	0.171	0.355	0.191	0.214	0.727
- (1419245_at)	0.950	0.129	0.539	0.101	0.553	0.321	0.472	0.149	0.352	0.117
- (1419244_a_at)	0.636	0.611	0.573	0.213	0.059	0.360	0.234	0.138	0.662	0.206
- (1419246_s_at)	0.756	0.651	0.328	0.285	0.905	0.909	0.307	0.431	0.301	0.367
- (1441992_at)	0.028	0.085	0.049	0.118	0.005	0.069	0.196	0.703	0.480	0.204
- (1419243_at)	0.617	0.384	0.209	0.457	0.206	0.402	0.387	0.199	0.495	0.344
- (1421813_a_at)	0.333	0.935	0.279	0.375	0.780	0.253	0.163	0.166	0.213	0.263
- (1415687_a_at)	0.153	0.465	0.360	0.212	0.515	0.453	0.252	0.285	0.122	0.127
- (1455094_s_at)	0.412	0.342	0.125	0.457	0.172	0.306	0.579	0.255	0.306	0.829
- (1415688_at)	0.962	0.410	0.418	0.356	0.506	0.261	0.316	0.518	0.167	0.544
- (1422551_at)	0.212	0.138	0.333	0.056	0.179	0.214	0.081	0.204	0.298	0.563
- (1437892_at)	0.473	0.185	0.587	0.541	0.429	0.132	0.156	0.217	0.251	0.295
- (1415689_s_at)	0.035	0.307	0.187	0.138	0.030	0.706	0.329	0.107	0.747	0.259
- (1415690_at)	0.544	0.579	0.208	0.143	0.504	0.676	0.348	0.263	0.375	0.573
- (1459635_at)	0.022	0.546	0.159	0.416	0.022	0.042	0.571	0.070	0.046	0.079
- (1415691_at)	0.475	0.301	0.745	0.454	0.538	0.736	0.723	0.558	0.422	0.760
- (1450768_at)	0.115	0.523	0.429	0.228	0.490	0.442	0.475	0.337	0.184	0.082
- (1445798_at)	0.278	0.183	0.025	0.064	0.143	0.189	0.073	0.060	0.113	0.038
- (1428935_at)	0.232	0.139	0.050	0.205	0.535	0.530	0.227	0.244	0.631	0.382
- (1422845_at)	0.278	0.509	0.795	0.296	0.519	0.122	0.352	0.405	0.148	0.529
- (1415692_s_at)	0.325	0.635	0.478	0.417	0.231	0.256	0.153	0.486	0.322	0.485
- (1437723_s_at)	0.334	0.200	0.476	0.188	0.594	0.354	0.422	0.277	0.294	0.291
- (1415693_at)	0.314	0.553	0.452	0.326	0.527	0.580	0.592	0.199	0.439	0.459
- (1433563_s_at)	0.146	0.174	0.330	0.251	0.644	0.295	0.207	0.417	0.134	0.209
- (1423082_at)	0.836	0.526	0.353	0.340	0.146	0.476	0.642	0.744	0.139	0.525
- (1415694_at)	0.871	0.395	0.296	0.411	0.529	0.374	0.210	0.890	0.416	0.292
- (1437832_x_at)	0.462	0.863	0.146	0.270	0.153	0.202	0.272	0.280	0.810	0.431
- (1434813_x_at)	0.444	0.501	0.615	0.471	0.722	0.478	0.759	0.351	0.494	0.283
- (1425106_a_at)	0.239	0.574	0.349	0.063	0.139	0.206	0.571	0.512	0.318	0.588
- (1436769_at)	0.092	0.636	0.442	0.428	0.024	0.355	0.694	0.223	0.116	0.563
- (1436770_x_at)	0.307	0.316	0.627	0.538	0.379	0.893	0.659	0.476	0.455	0.552
- (1415695_at)	0.981	0.321	0.377	0.580	0.328	0.386	0.621	0.434	0.673	0.338
- (1458292_at)	0.331	0.011	0.002	0.075	0.568	0.446	0.008	0.028	0.131	0.153
- (1423720_a_at)	0.239	0.314	0.534	0.162	0.256	0.330	0.455	0.511	0.583	0.197
- (1415696_at)	0.387	0.651	0.292	0.433	0.687	0.262	0.759	0.188	0.344	0.184
- (1423758_at)	0.906	0.566	0.357	0.294	0.649	0.596	0.206	0.504	0.274	0.444
- (1421323_a_at)	0.092	0.431	0.440	0.394	0.165	0.287	0.255	0.203	0.149	0.361
- (1415697_at)	0.722	0.306	0.311	0.271	0.521	0.276	0.243	0.337	0.428	0.993
- (1447053_x_at)	0.679	0.508	0.548	0.431	0.545	0.407	0.355	0.323	0.215	0.409
- (1415700_a_at)	0.237	0.367	0.297	0.421	0.485	0.274	0.427	0.232	0.162	0.254
- (1460680_a_at)	0.181	0.246	0.555	0.395	0.543	0.899	0.520	0.282	0.297	0.222
- (1415701_x_at)	0.256	0.217	0.576	0.469	0.497	0.623	0.525	0.342	0.384	0.313
- (1422859_a_at)	0.068	0.385	0.029	0.330	0.408	0.156	0.825	0.272	0.877	0.601
- (1454859_a_at)	0.235	0.308	0.922	0.363	0.792	0.622	0.686	0.248	0.424	0.233
- (1415702_a_at)	0.410	0.356	0.391	0.511	0.493	0.379	0.725	0.458	0.304	0.727
- (1424949_at)	0.348	0.360	0.316	0.792	0.301	0.980	0.264	0.574	0.974	0.250
- (1443183_at)	0.842	0.644	0.792	0.835	0.863	0.579	0.889	0.636	0.990	1.000
- (1415703_at)	0.866	0.231	0.373	0.501	0.610	0.412	0.439	0.423	0.423	0.256
- (1448056_at)	0.063	0.041	0.006	0.027	0.166	0.584	0.084	0.100	0.140	0.266
- (1444279_at)	0.045	0.654	0.005	0.575	0.659	0.817	0.328	0.837	0.956	0.821
- (1442499_at)	0.054	0.293	0.716	0.216	0.088	0.185	0.265	0.994	0.051	0.054
- (1451100_a_at)	0.169	0.084	0.897	0.259	0.252	0.056	0.306	0.052	0.219	0.497
- (1440332_at)	0.967	0.344	0.121	0.932	0.181	0.006	0.046	0.776	0.242	0.276
- (1415704_a_at)	0.274	0.530	0.428	0.318	0.462	0.406	0.180	0.238	0.479	0.235
- (1415706_at)	0.986	0.755	0.361	0.435	0.963	0.576	0.254	0.421	0.305	0.592
- (1444532_at)	0.865	0.477	0.516	0.545	0.515	0.991	0.678	0.566	0.692	0.956
- (1437274_at)	0.097	0.008	0.515	0.344	0.589	0.085	0.217	0.202	0.203	0.075
- (1415707_at)	0.397	0.577	0.131	0.294	0.447	0.494	0.638	0.866	0.558	0.260
- (1415708_at)	0.578	0.576	0.509	0.708	0.623	0.335	0.406	0.919	0.317	0.472
- (1456398_at)	0.449	0.500	0.398	0.101	0.098	0.670	0.021	0.143	0.448	0.118
- (1426771_at)	0.667	0.095	0.488	0.422	0.822	0.193	0.445	0.199	0.342	0.123
- (1415757_at)	0.125	0.298	0.856	0.249	0.252	0.574	0.185	0.037	0.564	0.363
- (1438207_at)	0.000	0.034	0.109	0.000	0.009	0.005	0.081	0.003	0.004	0.002
- (1432677_at)	0.791	0.833	0.693	0.804	0.914	0.637	0.950	0.848	0.922	0.730
- (1415709_s_at)	0.244	0.325	0.167	0.469	0.254	0.432	0.235	0.151	0.472	0.537
- (1415710_at)	0.386	0.693	0.085	0.391	0.243	0.214	0.563	0.267	0.415	0.365
- (1415711_at)	0.227	0.576	0.167	0.627	0.535	0.574	0.415	0.934	0.164	0.384
- (1456917_at)	0.155	0.400	0.322	0.049	0.162	0.553	0.037	0.267	0.363	0.259
- (1437104_at)	0.545	0.113	0.283	0.622	0.394	0.509	0.091	0.340	0.570	0.535
- (1444175_at)	0.020	0.282	0.025	0.012	0.067	0.358	0.751	0.056	0.393	0.279
- (1436228_at)	0.456	0.091	0.505	0.290	0.233	0.671	0.311	0.506	0.134	0.286
- (1415712_at)	0.419	0.361	0.128	0.177	0.822	0.198	0.271	0.142	0.520	0.074
- (1427200_at)	0.255	0.169	0.161	0.374	0.218	0.251	0.084	0.130	0.271	0.133
- (1441631_at)	0.081	0.013	0.121	0.354	0.396	0.238	0.498	0.998	0.500	0.413
- (1415713_a_at)	0.990	0.523	0.330	0.531	0.239	0.229	0.449	0.237	0.225	0.334
- (1460697_s_at)	0.495	0.232	0.493	0.365	0.565	0.432	0.201	0.134	0.906	0.450
- (1415714_a_at)	0.409	0.362	0.265	0.213	0.160	0.184	0.084	0.282	0.378	0.415
- (1431015_at)	0.400	0.467	0.227	0.159	0.454	0.916	0.588	0.398	0.158	0.591
- (1415715_at)	0.676	0.511	0.407	0.135	0.696	0.221	0.384	0.302	0.345	0.337
- (1460699_at)	0.885	0.641	0.736	0.478	0.787	0.505	0.681	0.478	0.514	0.823
- (1415716_a_at)	0.587	0.533	0.471	0.257	0.272	0.793	0.281	0.689	0.280	0.335
- (1459327_at)	0.819	0.301	0.105	0.366	0.107	0.528	0.063	0.999	0.880	0.606
- (1443791_at)	0.927	0.927	0.994	0.828	0.962	0.902	0.954	0.894	0.750	0.871
- (1440297_at)	0.927	0.393	0.618	0.728	0.933	0.581	0.933	0.920	0.575	0.682
- (1415717_at)	0.191	0.258	0.613	0.307	0.521	0.609	0.599	0.206	0.637	0.281
- (1453773_at)	0.748	0.838	0.873	0.970	0.836	0.744	0.897	0.625	0.879	0.935
- (1460071_at)	0.925	0.916	0.793	0.902	0.899	0.838	0.995	0.839	0.754	0.980
- (1447379_at)	0.678	0.733	0.523	0.746	0.682	0.713	0.932	0.966	0.378	0.541
- (1415718_at)	0.689	0.291	0.176	0.255	0.681	0.764	0.134	0.351	0.137	0.605
- (1415719_s_at)	0.155	0.435	0.386	0.319	0.161	0.461	0.146	0.289	0.352	0.724
- (1446369_at)	0.880	0.761	0.737	0.956	0.709	0.568	0.905	0.746	0.834	0.949
- (1451638_s_at)	0.317	0.612	0.691	0.486	0.617	0.350	0.220	0.179	0.925	0.315
- (1430472_at)	0.624	0.643	0.545	0.733	0.421	0.940	0.434	0.498	0.718	0.499
- (1415720_s_at)	0.223	0.178	0.408	0.325	0.126	0.987	0.253	0.157	0.098	0.338
- (1415721_a_at)	0.235	0.337	0.367	0.423	0.694	0.289	0.398	0.251	0.440	0.449
- (1441646_at)	0.652	0.083	0.355	0.199	0.351	0.254	0.057	0.737	0.197	0.253
- (1457845_at)	0.171	0.201	0.069	0.013	0.075	0.133	0.045	0.027	0.080	0.253
- (1415722_a_at)	0.433	0.563	0.591	0.382	0.442	0.289	0.702	0.335	0.516	0.554
- (1454664_a_at)	0.049	0.177	0.358	0.269	0.051	0.224	0.056	0.313	0.898	0.500
- (1454663_at)	0.199	0.393	0.343	0.345	0.628	0.222	0.629	0.338	0.123	0.346
- (1415723_at)	0.332	0.203	0.857	0.268	0.564	0.609	0.548	0.415	0.361	0.243
- (1456256_at)	0.015	0.538	0.170	0.105	0.048	0.053	0.434	0.115	0.376	0.639
- (1433631_at)	0.126	0.446	0.342	0.299	0.361	0.335	0.363	0.264	0.124	0.555
- (1425765_at)	0.005	0.024	0.006	0.459	0.015	0.316	0.218	0.089	0.474	0.357
- (1415725_at)	0.651	0.532	0.390	0.194	0.335	0.102	0.205	0.708	0.557	0.635
- (1425766_x_at)	0.124	0.046	0.438	0.171	0.216	0.685	0.156	0.222	0.636	0.352
- (1445826_at)	0.408	0.161	0.066	0.208	0.209	0.500	0.054	0.985	0.307	0.504
- (1415726_at)	0.327	0.608	0.572	0.147	0.574	0.840	0.255	0.476	0.432	0.518
- (1436775_a_at)	0.141	0.269	0.534	0.381	0.964	0.369	0.058	0.708	0.243	0.383
- (1459952_at)	0.615	0.698	0.746	0.619	0.851	0.689	0.480	0.819	0.815	0.603
- (1444608_at)	0.480	0.613	0.688	0.703	0.852	0.412	0.979	0.538	0.544	0.989
- (1454763_at)	0.294	0.355	0.573	0.336	0.085	0.935	0.379	0.280	0.424	0.375
- (1421220_at)	0.555	0.914	0.984	0.717	0.726	0.543	0.331	0.750	0.843	0.740
- (1415727_at)	0.657	0.504	0.186	0.416	0.441	0.512	0.333	0.423	0.499	0.486
- (1422849_a_at)	0.316	0.701	0.183	0.169	0.650	0.238	0.462	0.310	0.782	0.193
- (1415728_at)	0.207	0.635	0.311	0.392	0.190	0.795	0.161	0.106	0.133	0.500
- (1422850_at)	0.109	0.085	0.293	0.192	0.112	0.192	0.533	0.469	0.243	0.319
- (1422848_a_at)	0.506	0.518	0.774	0.199	0.388	0.932	0.187	0.177	0.794	0.680
- (1416501_at)	0.020	0.511	0.278	0.245	0.341	0.135	0.004	0.403	0.190	0.099
- (1415729_at)	0.536	0.407	0.404	0.249	0.206	0.953	0.373	0.800	0.115	0.394
- (1453356_at)	0.070	0.296	0.041	0.140	0.606	0.222	0.731	0.315	0.400	0.404
- (1415730_at)	0.609	0.399	0.574	0.410	0.590	0.612	0.326	0.252	0.973	0.284
- (1453741_x_at)	0.534	0.060	0.586	0.481	0.793	0.284	0.217	0.404	0.153	0.231
- (1448360_s_at)	0.793	0.708	0.362	0.325	0.533	0.264	0.109	0.160	0.486	0.582
- (1415731_at)	0.429	0.522	0.340	0.049	0.138	0.539	0.136	0.238	0.545	0.549
- (1437050_s_at)	0.518	0.681	0.221	0.440	0.308	0.558	0.086	0.422	0.850	0.324
- (1455362_at)	0.253	0.134	0.051	0.202	0.662	0.222	0.197	0.160	0.424	0.430
- (1431606_a_at)	0.966	0.285	0.046	0.431	0.250	0.352	0.078	0.234	0.100	0.017
- (1460709_a_at)	0.122	0.379	0.448	0.350	0.267	0.313	0.067	0.483	0.532	0.644
- (1415732_at)	0.943	0.253	0.489	0.412	0.967	0.132	0.461	0.327	0.416	0.401
- (1415733_a_at)	0.136	0.265	0.133	0.401	0.492	0.204	0.699	0.544	0.184	0.434
- (1415734_at)	0.615	0.671	0.509	0.703	0.421	0.675	0.266	0.375	0.369	0.346
- (1448159_at)	0.531	0.630	0.458	0.404	0.329	0.285	0.408	0.156	0.212	0.624
- (1415735_at)	0.666	0.259	0.448	0.779	0.477	0.338	0.169	0.495	0.297	0.362
- (1422297_at)	0.430	0.639	0.101	0.756	0.627	0.722	0.418	0.477	0.307	0.335
- (1460637_s_at)	0.716	0.603	0.255	0.649	0.626	0.705	0.733	0.245	0.341	0.722
- (1415736_at)	0.952	0.826	0.707	0.483	0.813	0.630	0.528	0.488	0.590	0.642
- (1416229_at)	0.114	0.551	0.433	0.156	0.233	0.478	0.364	0.130	0.582	0.099
- (1415737_at)	0.994	0.394	0.450	0.262	0.347	0.692	0.453	0.289	0.625	0.360
- (1416230_at)	0.170	0.502	0.094	0.284	0.171	0.445	0.392	0.201	0.466	0.431
- (1415738_at)	0.882	0.572	0.485	0.902	0.565	0.680	0.180	0.269	0.352	0.602
- (1454183_at)	0.947	0.677	0.647	0.983	0.902	0.628	0.886	0.927	0.717	0.878
- (1415739_at)	0.830	0.471	0.161	0.591	0.310	0.513	0.071	0.602	0.344	0.442
- (1460641_a_at)	0.173	0.714	0.366	0.287	0.477	0.090	0.083	0.495	0.673	0.422
- (1415740_at)	0.629	0.558	0.219	0.355	0.558	0.592	0.762	0.589	0.466	0.362
- (1435775_at)	0.290	0.186	0.190	0.293	0.322	0.428	0.135	0.355	0.371	0.106
- (1415741_at)	0.800	0.569	0.419	0.407	0.347	0.195	0.757	0.336	0.415	0.466
- (1415742_at)	0.440	0.606	0.463	0.523	0.571	0.630	0.394	0.489	0.295	0.354
- (1415743_at)	0.343	0.791	0.491	0.339	0.328	0.589	0.053	0.461	0.122	0.520
- (1415744_at)	0.778	0.476	0.209	0.404	0.509	0.510	0.588	0.986	0.310	0.269
- (1443622_at)	0.922	0.767	0.680	0.830	0.765	1.000	0.670	0.923	0.965	0.741
- (1436697_at)	0.197	0.556	0.453	0.651	0.091	0.890	0.165	0.122	0.911	0.102
- (1415745_a_at)	0.443	0.384	0.170	0.107	0.304	0.329	0.780	0.326	0.254	0.285
- (1415746_at)	0.167	0.756	0.327	0.440	0.286	0.170	0.335	0.245	0.302	0.351
- (1422650_a_at)	0.227	0.499	0.095	0.296	0.105	0.932	0.424	0.225	0.299	0.659
- (1460670_at)	0.362	0.411	0.315	0.331	0.789	0.813	0.698	0.879	0.231	0.185
- (1419981_at)	0.269	0.701	0.802	0.079	0.480	0.715	0.541	0.619	0.587	0.694
- (1415747_s_at)	0.305	0.323	0.629	0.335	0.367	0.246	0.154	0.241	0.221	0.268
- (1458247_s_at)	0.910	0.546	0.634	0.717	0.996	0.809	0.268	0.314	0.464	0.349
- (1415748_a_at)	0.591	0.512	0.668	0.677	0.660	0.208	0.271	0.436	0.625	0.532
- (1415749_a_at)	0.369	0.746	0.456	0.437	0.617	0.923	0.465	0.322	0.397	0.207
- (1415750_at)	0.271	0.163	0.073	0.196	0.340	0.234	0.152	0.775	0.503	0.263
- (1447782_x_at)	0.824	0.991	0.929	0.607	0.659	0.969	0.796	0.596	0.821	0.645
- (1447660_at)	0.924	0.882	0.990	0.752	0.875	0.736	0.914	0.989	0.949	0.912
- (1415751_at)	0.809	0.355	0.400	0.527	0.798	0.793	0.237	0.591	0.282	0.384
- (1447955_at)	0.930	0.718	0.928	0.993	0.817	0.752	0.850	0.977	0.755	0.777
- (1415752_at)	0.821	0.595	0.288	0.469	0.249	0.349	0.666	0.311	0.570	0.295
- (1415753_at)	0.216	0.074	0.335	0.130	0.636	0.531	0.124	0.578	0.498	0.167
- (1458474_at)	0.528	0.099	0.991	0.781	0.966	0.051	0.489	0.549	0.657	0.777
- (1442883_s_at)	0.184	0.034	0.232	0.122	0.382	0.451	0.082	0.129	0.825	0.145
- (1415754_at)	0.525	0.419	0.190	0.477	0.360	0.363	0.588	0.420	0.424	0.481
- (1427402_at)	0.254	0.123	0.806	0.572	0.800	0.289	0.128	0.208	0.707	0.468
- (1444523_s_at)	0.489	0.746	0.383	0.548	0.811	0.390	0.488	0.327	0.612	0.316
- (1440687_at)	0.347	0.106	0.548	0.629	0.971	0.426	0.919	0.974	0.763	0.761
- (1415755_a_at)	0.414	0.585	0.797	0.421	0.373	0.510	0.434	0.232	0.615	0.539
- (1415756_a_at)	0.453	0.471	0.138	0.189	0.974	0.423	0.516	0.934	0.146	0.670
- (1426578_s_at)	0.294	0.207	0.352	0.933	0.083	0.103	0.054	0.832	0.140	0.226
- (1415758_at)	0.378	0.451	0.495	0.321	0.555	0.335	0.378	0.238	0.384	0.544
- (1458233_at)	0.453	0.015	0.596	0.012	0.113	0.875	0.189	0.049	0.136	0.021
- (1444520_at)	0.196	0.192	0.926	0.812	0.716	0.413	0.105	0.807	0.547	0.818
- (1427199_at)	0.199	0.357	0.235	0.336	0.138	0.596	0.097	0.797	0.471	0.140
- (1415759_a_at)	0.480	0.426	0.201	0.577	0.578	0.223	0.691	0.379	0.470	0.433
- (1436152_a_at)	0.789	0.912	0.508	0.535	0.400	0.216	0.456	0.260	0.422	0.092
- (1445400_at)	0.646	0.827	0.565	0.756	0.698	0.268	0.460	0.843	0.507	0.950
- (1460640_at)	0.484	0.575	0.540	0.500	0.446	0.606	0.504	0.414	0.715	0.565
- (1460639_a_at)	0.140	0.523	0.033	0.245	0.050	0.369	0.155	0.572	0.864	0.155
- (1415760_s_at)	0.493	0.529	0.279	0.254	0.520	0.249	0.475	0.427	0.151	0.266
- (1460701_a_at)	0.155	0.740	0.347	0.201	0.474	0.226	0.463	0.361	0.249	0.590
- (1415761_at)	0.099	0.159	0.390	0.544	0.680	0.199	0.213	0.753	0.134	0.433
- (1455366_at)	0.885	0.858	0.579	0.824	0.565	0.551	0.772	0.534	0.599	0.587
- (1415762_x_at)	0.458	0.158	0.627	0.167	0.374	0.407	0.268	0.396	0.164	0.361
- (1425054_a_at)	0.126	0.373	0.213	0.303	0.144	0.361	0.528	0.110	0.090	0.130
- (1415763_a_at)	0.432	0.292	0.463	0.193	0.403	0.489	0.184	0.889	0.226	0.132
- (1455998_at)	0.940	0.573	0.213	0.731	0.544	0.902	0.452	0.848	0.650	0.617
- (1441112_at)	0.081	0.264	0.329	0.166	0.084	0.176	0.554	0.779	0.437	0.114
- (1426360_at)	0.001	0.322	0.168	0.005	0.018	0.004	0.002	0.002	0.082	0.831
- (1415764_at)	0.392	0.527	0.442	0.347	0.631	0.212	0.304	0.321	0.338	0.326
- (1426359_at)	0.020	0.162	0.105	0.247	0.094	0.120	0.007	0.015	0.093	0.580
- (1426361_at)	0.012	0.688	0.026	0.239	0.524	0.015	0.010	0.055	0.056	0.158
- (1434551_at)	0.950	0.607	0.587	0.628	0.876	0.831	0.885	0.792	0.618	0.552
- (1415765_at)	0.848	0.345	0.493	0.229	0.570	0.665	0.202	0.063	0.489	0.316
- (1449063_at)	1.000	0.603	0.070	0.345	0.366	0.391	0.234	0.343	0.407	0.189
- (1415767_at)	0.907	0.242	0.476	0.520	0.567	0.572	0.429	0.315	0.454	0.375
- (1437102_at)	0.178	0.484	0.464	0.613	0.127	0.279	0.055	0.436	0.761	0.145
- (1437456_x_at)	0.600	0.525	0.330	0.366	0.536	0.421	0.566	0.361	0.336	0.406
- (1444460_at)	0.728	0.433	0.091	0.084	0.152	0.387	0.113	0.065	0.093	0.225
- (1415768_a_at)	0.018	0.402	0.106	0.140	0.058	0.247	0.412	0.050	0.190	0.425
- (1431316_at)	0.000	0.108	0.002	0.142	0.006	0.811	0.028	0.023	0.093	0.001
- (1415769_at)	0.525	0.857	0.425	0.383	0.460	0.348	0.144	0.469	0.416	0.471
- (1455940_x_at)	0.920	0.080	0.629	0.340	0.199	0.122	0.202	0.349	0.631	0.405
- (1415770_at)	0.643	0.109	0.562	0.346	0.370	0.603	0.307	0.352	0.240	0.318
- (1415774_at)	0.575	0.815	0.408	0.113	0.505	0.352	0.439	0.176	0.254	0.218
- (1438179_s_at)	0.498	0.446	0.144	0.248	0.431	0.323	0.385	0.457	0.416	0.253
- (1456227_x_at)	0.539	0.603	0.502	0.410	0.319	0.879	0.772	0.282	0.834	0.379
- (1415775_at)	0.978	0.700	0.535	0.569	0.330	0.407	0.800	0.682	0.895	0.401
- (1439131_at)	0.101	0.116	0.332	0.040	0.459	0.118	0.125	0.377	0.307	0.263
- (1415776_at)	0.621	0.574	0.209	0.778	0.565	0.724	0.487	0.764	0.689	0.314
- (1415778_at)	0.513	0.749	0.435	0.495	0.496	0.995	0.292	0.917	0.378	0.349
- (1439413_x_at)	0.265	0.642	0.430	0.472	0.287	0.251	0.059	0.274	0.496	0.463
- (1415779_s_at)	0.947	0.747	0.392	0.439	0.636	0.428	0.349	0.466	0.732	0.315
- (1456739_x_at)	0.944	0.423	0.453	0.330	0.145	0.390	0.058	0.620	0.319	0.328
- (1437849_x_at)	0.775	0.127	0.396	0.591	0.468	0.904	0.189	0.493	0.495	0.536
- (1415780_a_at)	0.355	0.149	0.505	0.717	0.040	0.466	0.408	0.238	0.290	0.368
- (1415782_at)	0.827	0.838	0.774	0.395	0.641	0.666	0.320	0.366	0.520	0.258
- (1415781_a_at)	0.918	0.470	0.632	0.636	0.333	0.910	0.313	0.489	0.731	0.488
- (1415784_at)	0.075	0.082	0.516	0.049	0.131	0.371	0.509	0.765	0.577	0.014
- (1415783_at)	0.570	0.445	0.534	0.835	0.654	0.276	0.452	0.405	0.806	0.455
- (1415785_a_at)	0.640	0.534	0.298	0.243	0.712	0.409	0.468	0.637	0.471	0.514
- (1436973_at)	0.704	0.989	0.754	0.717	0.502	0.795	0.625	0.447	0.993	0.797
- (1437812_x_at)	0.431	0.890	0.464	0.574	0.598	0.362	0.480	0.292	0.244	0.695
- (1415787_at)	0.355	0.566	0.178	0.452	0.457	0.252	0.281	0.306	0.438	0.342
- (1454947_a_at)	0.132	0.589	0.269	0.373	0.583	0.294	0.688	0.226	0.547	0.141
- (1429606_at)	0.097	0.956	0.765	0.620	0.110	0.650	0.746	0.875	0.026	0.803
- (1415788_at)	0.168	0.465	0.338	0.381	0.589	0.295	0.511	0.178	0.160	0.245
- (1415789_a_at)	0.366	0.174	0.096	0.222	0.623	0.284	0.542	0.784	0.134	0.233
- (1445845_at)	0.862	0.877	0.756	0.790	0.443	0.803	0.855	0.579	0.760	0.800
- (1415790_at)	0.147	0.078	0.051	0.159	0.451	0.826	0.332	0.173	0.223	0.030
- (1458064_at)	0.876	0.674	0.481	0.331	0.717	0.216	0.991	0.844	0.445	0.203
- (1444902_at)	0.048	0.362	0.163	0.396	0.127	0.058	0.715	0.332	0.190	0.265
- (1415791_at)	0.441	0.362	0.879	0.533	0.130	0.558	0.255	0.281	0.528	0.309
- (1457610_at)	0.012	0.091	0.170	0.361	0.265	0.006	0.695	0.083	0.494	0.360
- (1415792_at)	0.416	0.133	0.165	0.330	0.589	0.852	0.350	0.201	0.376	0.435
- (1415793_at)	0.331	0.449	0.144	0.414	0.211	0.459	0.297	0.504	0.153	0.283
- (1431675_a_at)	0.138	0.307	0.152	0.027	0.561	0.465	0.506	0.033	0.279	0.197
- (1425628_a_at)	0.398	0.527	0.310	0.458	0.417	0.549	0.764	0.365	0.707	0.274
- (1431676_x_at)	0.056	0.097	0.254	0.639	0.160	0.152	0.304	0.476	0.019	0.449
- (1460279_a_at)	0.165	0.345	0.138	0.253	0.621	0.274	0.475	0.486	0.615	0.607
- (1415796_at)	0.265	0.440	0.434	0.546	0.598	0.910	0.535	0.234	0.155	0.162
- (1415797_at)	0.014	0.311	0.329	0.778	0.294	0.065	0.024	0.170	0.033	0.022
- (1415798_at)	0.055	0.049	0.147	0.355	0.079	0.958	0.021	0.043	0.025	0.035
- (1437619_x_at)	0.373	0.622	0.461	0.759	0.125	0.652	0.405	0.629	0.302	0.298
- (1459990_at)	0.051	0.049	0.853	0.048	0.725	0.311	0.262	0.533	0.229	0.207
- (1438367_x_at)	0.681	0.899	0.733	0.611	0.751	0.797	0.778	0.678	0.512	0.670
- (1439382_x_at)	0.305	0.549	0.274	0.467	0.233	0.923	0.445	0.463	0.197	0.431
- (1435820_x_at)	0.011	0.523	0.193	0.553	0.570	0.065	0.430	0.029	0.063	0.042
- (1456226_x_at)	0.047	0.527	0.261	0.382	0.549	0.700	0.451	0.119	0.049	0.130
- (1415799_at)	0.176	0.461	0.446	0.275	0.262	0.936	0.293	0.390	0.869	0.575
- (1447401_at)	0.716	0.950	0.584	0.627	0.549	0.688	0.780	0.657	0.645	0.714
- (1430987_s_at)	0.137	0.490	0.026	0.370	0.428	0.086	0.107	0.207	0.326	0.271
- (1415801_at)	0.033	0.262	0.204	0.236	0.171	0.192	0.686	0.043	0.611	0.138
- (1415800_at)	0.337	0.544	0.170	0.539	0.349	0.220	0.236	0.250	0.277	0.388
- (1437992_x_at)	0.965	0.407	0.607	0.391	0.499	0.416	0.113	0.305	0.367	0.386
- (1438973_x_at)	0.832	0.601	0.652	0.859	0.751	0.973	0.251	0.996	0.787	0.668
- (1438945_x_at)	0.302	0.596	0.439	0.149	0.239	0.135	0.211	0.839	0.414	0.488
- (1438650_x_at)	0.661	0.481	0.536	0.517	0.440	0.571	0.134	0.892	0.457	0.336
- (1446274_at)	0.873	0.871	0.910	0.816	0.813	0.648	0.908	0.933	0.858	0.793
- (1415802_at)	0.035	0.455	0.413	0.171	0.417	0.089	0.195	0.098	0.055	0.050
- (1441884_x_at)	0.690	0.989	0.827	0.937	0.968	0.283	0.652	0.469	0.488	0.579
- (1421610_at)	0.009	0.031	0.269	0.057	0.005	0.753	0.079	0.007	0.572	0.602
- (1415804_at)	0.046	0.231	0.514	0.044	0.417	0.096	0.356	0.600	0.107	0.193
- (1415803_at)	0.905	0.214	0.454	0.221	0.548	0.233	0.111	0.937	0.347	0.095
- (1415806_at)	0.013	0.244	0.297	0.266	0.326	0.163	0.676	0.049	0.022	0.027
- (1458553_at)	1.000	0.496	0.820	0.617	0.593	0.978	0.777	0.888	0.849	0.514
- (1427816_at)	0.835	0.095	0.639	0.658	0.849	0.117	0.023	0.338	0.189	0.960
- (1427504_s_at)	0.079	0.185	0.310	0.279	0.198	0.250	0.658	0.214	0.182	0.282
- (1452439_s_at)	0.176	0.243	0.275	0.228	0.649	0.273	0.078	0.489	0.708	0.336
- (1415807_s_at)	0.657	0.278	0.038	0.416	0.062	0.602	0.312	0.763	0.175	0.621
- (1456312_x_at)	0.060	0.506	0.386	0.479	0.557	0.285	0.183	0.142	0.032	0.058
- (1437171_x_at)	0.028	0.263	0.494	0.368	0.643	0.126	0.383	0.065	0.041	0.040
- (1436991_x_at)	0.017	0.443	0.284	0.393	0.392	0.037	0.879	0.111	0.041	0.026
- (1456569_x_at)	0.865	0.333	0.447	0.759	0.612	0.887	0.728	0.830	0.444	0.293
- (1415812_at)	0.098	0.287	0.299	0.326	0.320	0.494	0.344	0.093	0.050	0.045
- (1456568_at)	0.948	0.820	0.900	0.683	0.727	0.676	0.954	0.838	0.919	0.839
- (1437053_x_at)	0.022	0.004	0.288	0.451	0.546	0.754	0.492	0.420	0.180	0.385
- (1437593_x_at)	0.528	0.371	0.317	0.337	0.850	0.446	0.436	0.702	0.510	0.502
- (1443112_at)	0.927	0.012	0.033	0.064	0.571	0.080	0.225	0.541	0.127	0.072
- (1441471_at)	0.262	0.844	0.960	0.046	0.543	0.945	0.360	0.683	0.887	0.906
- (1439214_a_at)	0.605	0.098	0.247	0.287	0.367	0.335	0.233	0.321	0.312	0.035
- (1415813_at)	0.454	0.352	0.469	0.888	0.431	0.422	0.229	0.777	0.403	0.639
- (1419883_s_at)	0.875	0.636	0.605	0.428	0.312	0.367	0.632	0.653	0.601	0.271
- (1415814_at)	0.386	0.381	0.459	0.647	0.443	0.534	0.207	0.568	0.752	0.506
- (1449649_at)	0.037	0.621	0.205	0.002	0.134	0.246	0.088	0.885	0.187	0.205
- (1446465_at)	0.629	0.778	0.603	0.939	0.564	0.573	0.619	0.659	0.480	0.746
- (1415817_s_at)	0.460	0.549	0.215	0.456	0.765	0.633	0.650	0.506	0.286	0.262
- (1415816_at)	0.688	0.557	0.267	0.462	0.289	0.659	0.631	0.590	0.621	0.780
- (1429247_at)	0.531	0.637	0.057	0.048	0.441	0.385	0.070	0.039	0.893	0.503
- (1415818_at)	0.486	0.602	0.213	0.476	0.462	0.092	0.325	0.769	0.440	0.367
- (1442288_at)	0.227	0.589	0.765	0.407	0.412	0.401	0.035	0.643	0.465	0.906
- (1429246_a_at)	0.539	0.336	0.608	0.397	0.354	0.287	0.344	0.390	0.254	0.135
- (1438383_x_at)	0.326	0.554	0.230	0.705	0.237	0.654	0.476	0.873	0.592	0.729
- (1415819_a_at)	0.469	0.652	0.292	0.387	0.614	0.577	0.593	0.323	0.508	0.574
- (1438174_x_at)	0.840	0.530	0.306	0.780	0.441	0.378	0.753	0.259	0.534	0.923
- (1455929_x_at)	0.388	0.663	0.267	0.594	0.438	0.690	0.605	0.910	0.402	0.411
- (1438991_x_at)	0.303	0.595	0.327	0.402	0.232	0.673	0.280	0.362	0.504	0.539
- (1431239_at)	0.449	0.055	0.947	0.052	0.066	0.265	0.491	0.272	0.159	0.588
- (1448103_s_at)	0.695	0.341	0.431	0.801	0.872	0.338	0.495	0.503	0.680	0.225
- (1459463_at)	0.000	0.036	0.643	0.062	0.019	0.115	0.233	0.001	0.019	0.164
- (1415821_at)	0.506	0.500	0.247	0.477	0.318	0.576	0.422	0.741	0.401	0.236
- (1443037_at)	0.794	0.175	0.413	0.546	0.220	0.462	0.253	0.375	0.266	0.117
- (1415824_at)	0.079	0.403	0.382	0.061	0.067	0.313	0.571	0.099	0.534	0.281
- (1415823_at)	0.581	0.309	0.136	0.408	0.980	0.469	0.399	0.573	0.394	0.533
- (1415822_at)	0.403	0.560	0.847	0.266	0.614	0.175	0.144	0.811	0.373	0.360
- (1427294_a_at)	0.263	0.320	0.528	0.561	0.568	0.563	0.138	0.483	0.403	0.084
- (1429980_x_at)	0.147	0.138	0.426	0.686	0.443	0.088	0.208	0.061	0.391	0.518
- (1427295_at)	0.495	0.233	0.238	0.520	0.678	0.177	0.225	0.211	0.303	0.129
- (1434616_at)	0.878	0.969	0.903	0.867	0.959	0.946	0.796	0.779	0.936	0.948
- (1429979_a_at)	0.398	0.041	0.487	0.514	0.413	0.344	0.069	0.129	0.339	0.163
- (1456241_a_at)	0.842	0.300	0.446	0.296	0.269	0.282	0.394	0.515	0.286	0.549
- (1415825_s_at)	0.445	0.524	0.364	0.325	0.277	0.359	0.520	0.420	0.311	0.446
- (1434617_x_at)	0.525	0.632	0.651	0.654	0.615	0.419	0.581	0.584	0.363	0.201
- (1415826_at)	0.707	0.291	0.313	0.228	0.469	0.343	0.399	0.487	0.511	0.434
- (1447659_x_at)	0.617	0.836	0.554	0.541	0.324	0.993	0.518	0.363	0.630	0.776
- (1457639_at)	0.012	0.339	0.408	0.415	0.090	0.056	0.237	0.006	0.211	0.113
- (1415827_a_at)	0.165	0.266	0.936	0.733	0.330	0.189	0.443	0.230	0.157	0.105
- (1415828_a_at)	0.127	0.591	0.616	0.203	0.462	0.069	0.584	0.149	0.146	0.182
- (1415829_at)	0.131	0.403	0.508	0.087	0.158	0.836	0.442	0.532	0.637	0.495
- (1415830_at)	0.366	0.153	0.863	0.629	0.575	0.743	0.629	0.403	0.480	0.283
- (1415831_at)	0.532	0.403	0.302	0.283	0.333	0.572	0.357	0.404	0.680	0.569
- (1443477_at)	0.887	0.693	0.857	0.917	0.782	0.744	0.781	0.701	0.911	0.926
- (1437413_x_at)	0.751	0.561	0.147	0.751	0.272	0.372	0.483	0.958	0.259	0.471
- (1415833_x_at)	0.898	0.552	0.293	0.493	0.512	0.786	0.453	0.640	0.371	0.234
- (1438859_x_at)	0.617	0.429	0.550	0.572	0.935	0.383	0.678	0.298	0.420	0.582
- (1415834_at)	0.008	0.116	0.055	0.192	0.115	0.101	0.065	0.084	0.132	0.066
- (1437620_x_at)	0.523	0.345	0.477	0.925	0.975	0.744	0.787	0.766	0.415	0.418
- (1437333_x_at)	0.171	0.027	0.093	0.496	0.571	0.391	0.058	0.081	0.091	0.430
- (1437325_x_at)	0.070	0.252	0.442	0.560	0.908	0.877	0.073	0.023	0.508	0.092
- (1435855_x_at)	0.163	0.299	0.454	0.164	0.226	0.939	0.567	0.125	0.915	0.575
- (1415836_at)	0.032	0.634	0.334	0.429	0.193	0.621	0.048	0.022	0.149	0.561
- (1448108_at)	0.778	0.299	0.598	0.688	0.653	0.587	0.332	0.409	0.464	0.401
- (1437513_a_at)	0.270	0.396	0.428	0.284	0.489	0.491	0.321	0.904	0.886	0.036
- (1415838_at)	0.893	0.419	0.499	0.806	0.643	0.589	0.404	0.977	0.605	0.254
- (1454811_a_at)	0.314	0.329	0.582	0.361	0.927	0.428	0.337	0.968	0.603	0.081
- (1415840_at)	0.121	0.610	0.177	0.217	0.491	0.187	0.311	0.377	0.188	0.111
- (1459242_at)	0.912	0.778	0.636	0.904	0.737	0.995	0.997	0.957	0.940	0.810
- (1437211_x_at)	0.381	0.415	0.145	0.542	0.337	0.372	0.427	0.455	0.209	0.129
- (1415841_at)	0.445	0.614	0.267	0.570	0.634	0.346	0.460	0.829	0.450	0.507
- (1415845_at)	0.474	0.554	0.450	0.387	0.264	0.797	0.361	0.498	0.463	0.377
- (1415844_at)	0.347	0.422	0.282	0.496	0.690	0.220	0.115	0.205	0.357	0.283
- (1448113_at)	0.344	0.553	0.540	0.805	0.139	0.236	0.471	0.439	0.679	0.317
- (1415849_s_at)	0.489	0.612	0.282	0.560	0.468	0.852	0.682	0.628	0.432	0.683
- (1415850_at)	0.239	0.263	0.438	0.405	0.145	0.758	0.525	0.418	0.768	0.117
- (1415851_a_at)	0.825	0.065	0.388	0.489	0.446	0.838	0.428	0.493	0.474	0.195
- (1415852_at)	0.529	0.448	0.634	0.314	0.392	0.347	0.246	0.740	0.255	0.244
- (1415853_at)	0.797	0.784	0.855	0.408	0.642	0.378	0.343	0.236	0.653	0.549
- (1448117_at)	0.838	0.136	0.436	0.201	0.369	0.092	0.247	0.707	0.081	0.116
- (1426152_a_at)	0.111	0.055	0.678	0.627	0.507	0.303	0.660	0.151	0.005	0.782
- (1415854_at)	0.282	0.006	0.281	0.271	0.517	0.008	0.015	0.446	0.006	0.834
- (1415855_at)	0.980	0.149	0.435	0.059	0.266	0.168	0.217	0.610	0.113	0.430
- (1440621_at)	0.020	0.789	0.010	0.182	0.006	0.195	0.237	0.929	0.232	0.445
- (1415857_at)	0.023	0.283	0.057	0.402	0.310	0.015	0.306	0.237	0.219	0.303
- (1447286_at)	0.157	0.101	0.696	0.431	0.597	0.239	0.350	0.765	0.554	0.230
- (1415856_at)	0.517	0.039	0.272	0.141	0.230	0.265	0.234	0.308	0.154	0.102
- (1415859_at)	0.045	0.283	0.263	0.071	0.233	0.063	0.687	0.061	0.288	0.251
- (1456374_x_at)	0.357	0.488	0.522	0.307	0.161	0.260	0.480	0.440	0.414	0.291
- (1415858_at)	0.566	0.332	0.832	0.405	0.532	0.609	0.509	0.422	0.776	0.420
- (1456083_x_at)	0.920	0.591	0.187	0.470	0.443	0.205	0.448	0.354	0.966	0.427
- (1415860_at)	0.236	0.190	0.226	0.260	0.507	0.331	0.359	0.203	0.707	0.654
- (1452758_s_at)	0.639	0.323	0.450	0.320	0.254	0.104	0.110	0.904	0.399	0.636
- (1415863_at)	0.306	0.421	0.505	0.527	0.361	0.362	0.525	0.250	0.993	0.303
- (1415864_at)	0.990	0.661	0.535	0.301	0.612	0.612	0.742	0.607	0.148	0.498
- (1448119_at)	0.594	0.243	0.278	0.383	0.375	0.433	0.678	0.458	0.489	0.380
- (1415865_s_at)	0.910	0.199	0.698	0.633	0.731	0.461	0.413	0.432	0.449	0.393
- (1415866_at)	0.107	0.899	0.237	0.157	0.721	0.884	0.086	0.222	0.690	0.329
- (1455912_x_at)	0.337	0.164	0.374	0.083	0.712	0.220	0.164	0.133	0.680	0.526
- (1459867_x_at)	0.600	0.490	0.842	0.959	0.819	0.682	0.942	0.994	0.495	0.869
- (1458824_at)	0.931	0.935	0.851	0.745	0.876	0.515	0.960	0.563	0.830	0.855
- (1442569_at)	0.141	0.596	0.238	0.194	0.074	0.240	0.219	0.678	0.055	0.199
- (1433447_x_at)	0.718	0.378	0.202	0.319	0.293	0.465	0.327	0.652	0.954	0.490
- (1456572_x_at)	0.706	0.995	0.678	0.767	0.888	0.488	0.927	0.914	0.921	0.803
- (1456082_x_at)	0.564	0.789	0.240	0.833	0.968	0.933	0.362	0.928	0.693	0.866
- (1415868_at)	0.026	0.324	0.319	0.315	0.323	0.047	0.440	0.041	0.073	0.654
- (1430034_at)	0.033	0.012	0.804	0.172	0.086	0.235	0.362	0.037	0.107	0.077
- (1415867_at)	0.338	0.503	0.254	0.251	0.964	0.195	0.395	0.489	0.473	0.228
- (1438560_x_at)	0.323	0.541	0.286	0.417	0.081	0.058	0.077	0.521	0.507	0.300
- (1415869_a_at)	0.561	0.138	0.458	0.645	0.409	0.489	0.193	0.880	0.622	0.284
- (1456308_x_at)	0.714	0.461	0.437	0.301	0.199	0.264	0.210	0.169	0.591	0.480
- (1441477_at)	0.235	0.268	0.006	0.011	0.331	0.599	0.231	0.012	0.651	0.484
- (1415870_at)	0.193	0.372	0.265	0.499	0.249	0.847	0.942	0.118	0.131	0.082
- (1456250_x_at)	0.054	0.285	0.233	0.079	0.163	0.088	0.100	0.321	0.056	0.077
- (1437463_x_at)	0.071	0.312	0.259	0.440	0.063	0.260	0.320	0.462	0.101	0.028
- (1448123_s_at)	0.081	0.222	0.601	0.400	0.400	0.623	0.445	0.187	0.036	0.089
- (1415871_at)	0.257	0.881	0.183	0.121	0.968	0.900	0.333	0.559	0.597	0.062
- (1415872_at)	0.554	0.468	0.255	0.343	0.761	0.353	0.492	0.487	0.276	0.948
- (1457970_at)	0.725	0.511	0.438	0.152	0.175	0.057	0.026	0.017	0.129	0.355
- (1458696_at)	0.807	0.759	0.888	0.721	0.769	0.550	0.712	0.801	0.886	0.715
- (1415873_a_at)	0.965	0.473	0.225	0.683	0.712	0.337	0.520	0.419	0.388	0.362
- (1459855_x_at)	0.618	0.423	0.897	0.896	0.936	0.745	0.667	0.715	0.789	0.661
- (1415874_at)	0.119	0.020	0.218	0.132	0.027	0.172	0.387	0.129	0.094	0.330
- (1415876_a_at)	0.260	0.794	0.372	0.442	0.335	0.331	0.524	0.329	0.203	0.209
- (1415877_at)	0.082	0.294	0.435	0.279	0.099	0.099	0.029	0.173	0.756	0.394
- (1438789_s_at)	0.006	0.270	0.074	0.170	0.002	0.126	0.316	0.982	0.449	0.398
- (1440073_at)	0.891	0.995	0.717	0.658	0.389	0.564	0.617	0.522	0.764	0.679
- (1448127_at)	0.461	0.751	0.144	0.187	0.178	0.150	0.538	0.419	0.206	0.291
- (1415878_at)	0.151	0.073	0.268	0.346	0.128	0.193	0.463	0.394	0.446	0.161
- (1415879_a_at)	0.486	0.251	0.469	0.484	0.629	0.443	0.168	0.667	0.340	0.579
- (1415880_a_at)	0.097	0.404	0.288	0.325	0.700	0.187	0.514	0.272	0.144	0.075
- (1460096_at)	0.071	0.017	0.001	0.009	0.007	0.024	0.083	0.308	0.082	0.019
- (1447504_at)	0.531	0.703	0.446	0.624	0.364	0.788	0.470	0.302	0.536	0.555
- (1415881_at)	0.765	0.230	0.534	0.540	0.683	0.935	0.444	0.328	0.340	0.195
- (1415882_at)	0.479	0.313	0.234	0.296	0.873	0.366	0.354	0.872	0.438	0.356
- (1415885_at)	0.443	0.415	0.447	0.351	0.413	0.484	0.553	0.611	0.503	0.303
- (1460150_at)	0.449	0.813	0.925	0.719	0.073	0.572	0.751	0.873	0.665	0.914
- (1415886_at)	0.429	0.635	0.509	0.113	0.991	0.694	0.109	0.185	0.428	0.577
- (1438053_at)	0.014	0.116	0.105	0.021	0.050	0.149	0.378	0.116	0.051	0.086
- (1415887_at)	0.338	0.358	0.507	0.282	0.697	0.602	0.605	0.411	0.480	0.356
- (1419964_s_at)	0.181	0.368	0.446	0.334	0.873	0.346	0.057	0.649	0.141	0.259
- (1415888_at)	0.656	0.255	0.066	0.256	0.236	0.403	0.039	0.434	0.502	0.060
- (1449681_at)	0.873	0.066	0.587	0.410	0.314	0.151	0.536	0.478	0.725	0.388
- (1457824_at)	0.749	0.707	0.343	0.499	0.233	0.397	0.467	0.317	0.355	0.403
- (1429527_a_at)	0.019	0.434	0.058	0.020	0.153	0.216	0.440	0.011	0.119	0.555
- (1453181_x_at)	0.227	0.075	0.027	0.032	0.428	0.017	0.160	0.021	0.063	0.269
- (1415890_at)	0.587	0.869	0.563	0.423	0.324	0.451	0.521	0.731	0.543	0.475
- (1415891_at)	0.456	0.403	0.358	0.420	0.864	0.781	0.365	0.277	0.467	0.639
- (1415892_at)	0.003	0.105	0.131	0.302	0.090	0.040	0.129	0.039	0.026	0.025
- (1415893_at)	0.019	0.605	0.295	0.251	0.096	0.021	0.245	0.175	0.021	0.036
- (1415894_at)	0.306	0.272	0.589	0.103	0.889	0.562	0.134	0.164	0.624	0.339
- (1448136_at)	0.230	0.203	0.336	0.077	0.272	0.262	0.037	0.203	0.317	0.310
- (1443224_at)	0.571	0.291	0.637	0.545	0.605	0.450	0.621	0.600	0.613	0.774
- (1415895_at)	0.612	0.426	0.169	0.271	0.402	0.954	0.386	0.562	0.440	0.383
- (1421063_s_at)	0.216	0.698	0.512	0.264	0.490	0.856	0.425	0.415	0.349	0.204
- (1455890_x_at)	0.928	0.803	0.925	0.646	0.830	0.314	0.469	0.745	0.706	0.352
- (1435716_x_at)	0.364	0.518	0.291	0.740	0.671	0.385	0.247	0.506	0.377	0.309
- (1460075_x_at)	0.794	0.797	0.771	0.644	0.604	0.728	0.490	0.598	0.957	0.731
- (1432096_at)	0.367	0.311	0.875	0.584	0.561	0.389	0.269	0.761	0.640	0.414
- (1415896_x_at)	0.453	0.324	0.155	0.312	0.501	0.353	0.305	0.478	0.298	0.265
- (1415898_at)	0.893	0.812	0.942	0.707	0.981	0.466	0.963	0.887	0.955	0.838
- (1415897_a_at)	0.010	0.204	0.397	0.309	0.511	0.068	0.329	0.038	0.037	0.032
- (1415899_at)	0.004	0.044	0.093	0.064	0.004	0.046	0.052	0.142	0.113	0.024
- (1452514_a_at)	0.055	0.038	0.312	0.120	0.232	0.454	0.424	0.279	0.360	0.584
- (1459588_at)	0.778	0.965	0.859	0.843	0.851	0.789	0.908	0.740	0.729	0.830
- (1415900_a_at)	0.470	0.593	0.294	0.369	0.179	0.164	0.656	0.171	0.357	0.332
- (1415901_at)	0.066	0.678	0.341	0.804	0.412	0.514	0.166	0.045	0.064	0.136
- (1415903_at)	0.398	0.142	0.581	0.091	0.081	0.885	0.113	0.098	0.892	0.439
- (1415904_at)	0.175	0.106	0.133	0.437	0.106	0.507	0.716	0.186	0.449	0.188
- (1431056_a_at)	0.322	0.893	0.417	0.551	0.287	0.140	0.939	0.100	0.066	0.323
- (1415906_at)	0.194	0.496	0.386	0.442	0.662	0.356	0.599	0.158	0.182	0.139
- (1444323_at)	0.736	0.877	0.805	0.989	0.849	0.499	0.920	0.760	0.950	0.669
- (1415907_at)	0.203	0.206	0.423	0.154	0.185	0.782	0.261	0.541	0.036	0.106
- (1415908_at)	0.659	0.454	0.424	0.019	0.055	0.300	0.188	0.756	0.086	0.037
- (1460717_at)	0.175	0.373	0.167	0.016	0.210	0.331	0.167	0.229	0.062	0.150
- (1415909_at)	0.724	0.704	0.510	0.236	0.389	0.394	0.613	0.410	0.356	0.246
- (1440356_at)	0.040	0.758	0.093	0.306	0.546	0.034	0.193	0.138	0.628	0.438
- (1415910_s_at)	0.654	0.304	0.161	0.653	0.190	0.464	0.197	0.997	0.718	0.452
- (1448140_at)	0.559	0.295	0.777	0.282	0.645	0.247	0.517	0.158	0.952	0.711
- (1441943_x_at)	0.066	0.046	0.062	0.878	0.283	0.201	0.058	0.044	0.480	0.206
- (1446751_s_at)	0.031	0.720	0.277	0.637	0.205	0.056	0.656	0.045	0.056	0.605
- (1446750_at)	0.069	0.336	0.040	0.116	0.161	0.024	0.182	0.201	0.062	0.302
- (1415911_at)	0.728	0.512	0.225	0.383	0.402	0.888	0.237	0.772	0.449	0.233
- (1415913_at)	0.194	0.343	0.775	0.063	0.767	0.093	0.723	0.332	0.660	0.525
- (1448142_x_at)	0.532	0.873	0.333	0.514	0.806	0.679	0.411	0.484	0.207	0.237
- (1415912_a_at)	0.958	0.365	0.230	0.249	0.258	0.240	0.409	0.766	0.139	0.392
- (1438794_x_at)	0.218	0.352	0.665	0.449	0.699	0.206	0.656	0.339	0.184	0.917
- (1455855_x_at)	0.358	0.238	0.480	0.510	0.365	0.170	0.176	0.127	0.408	0.278
- (1426114_at)	0.382	0.504	0.560	0.307	0.189	0.270	0.191	0.337	0.252	0.307
- (1453849_s_at)	0.578	0.418	0.355	0.606	0.593	0.832	0.269	0.482	0.188	0.576
- (1448144_at)	0.069	0.040	0.343	0.134	0.032	0.401	0.575	0.495	0.176	0.079
- (1441132_at)	0.450	0.303	0.799	0.596	0.332	0.650	0.258	0.870	0.298	0.975
- (1431349_at)	0.279	0.556	0.130	0.163	0.160	0.257	0.477	0.487	0.549	0.342
- (1415914_at)	0.384	0.629	0.483	0.546	0.518	0.554	0.462	0.277	0.276	0.455
- (1443098_at)	0.367	0.952	0.630	0.528	0.390	0.320	0.184	0.963	0.149	0.580
- (1415915_at)	0.730	0.421	0.167	0.386	0.527	0.541	0.462	0.253	0.571	0.482
- (1440816_x_at)	0.207	0.346	0.534	0.208	0.112	0.505	0.329	0.402	0.532	0.407
- (1436704_x_at)	0.432	0.438	0.318	0.595	0.470	0.347	0.690	0.498	0.999	0.599
- (1415917_at)	0.227	0.396	0.508	0.344	0.143	0.509	0.708	0.439	0.372	0.540
- (1415916_a_at)	0.783	0.097	0.116	0.095	0.957	0.804	0.183	0.259	0.567	0.228
- (1415918_a_at)	0.515	0.914	0.348	0.588	0.550	0.361	0.584	0.443	0.407	0.429
- (1452927_x_at)	0.480	0.589	0.454	0.454	0.558	0.605	0.550	0.346	0.794	0.426
- (1435659_a_at)	0.460	0.648	0.796	0.562	0.677	0.231	0.718	0.297	0.539	0.390
- (1415919_at)	0.624	0.260	0.116	0.365	0.671	0.796	0.107	0.976	0.335	0.510
- (1415920_at)	0.911	0.594	0.340	0.315	0.646	0.345	0.513	0.606	0.540	0.518
- (1427600_at)	0.076	0.012	0.402	0.083	0.256	0.708	0.200	0.072	0.347	0.458
- (1415921_a_at)	0.515	0.150	0.113	0.042	0.318	0.558	0.102	0.341	0.243	0.075
- (1425212_a_at)	0.088	0.064	0.053	0.301	0.100	0.318	0.177	0.560	0.474	0.068
- (1448147_at)	0.088	0.300	0.567	0.391	0.597	0.431	0.082	0.199	0.130	0.077
- (1445949_at)	0.239	0.602	0.075	0.588	0.059	0.106	0.756	0.845	0.176	0.425
- (1435415_x_at)	0.243	0.497	0.354	0.171	0.058	0.099	0.187	0.213	0.229	0.126
- (1437226_x_at)	0.121	0.207	0.328	0.190	0.493	0.099	0.087	0.125	0.277	0.365
- (1435627_x_at)	0.278	0.860	0.367	0.332	0.997	0.352	0.432	0.173	0.487	0.478
- (1415922_s_at)	0.245	0.063	0.463	0.162	0.443	0.266	0.119	0.061	0.201	0.483
- (1438625_s_at)	0.094	0.692	0.348	0.447	0.073	0.556	0.371	0.162	0.344	0.336
- (1437853_x_at)	0.231	0.412	0.495	0.520	0.147	0.299	0.496	0.168	0.375	0.383
- (1415923_at)	0.585	0.663	0.420	0.809	0.441	0.472	0.207	0.471	0.510	0.237
- (1455792_x_at)	0.274	0.474	0.346	0.303	0.389	0.672	0.235	0.423	0.454	0.532
- (1435382_at)	0.321	0.667	0.377	0.599	0.279	0.251	0.123	0.309	0.765	0.510
- (1435383_x_at)	0.143	0.404	0.389	0.363	0.211	0.255	0.239	0.302	0.501	0.488
- (1438939_x_at)	0.919	0.815	0.712	0.977	0.872	0.870	0.876	0.805	0.993	0.954
- (1438978_x_at)	0.937	0.978	0.902	0.813	0.864	0.923	0.851	0.955	0.703	0.856
- (1456575_at)	0.905	0.762	0.788	0.898	0.881	0.789	0.962	0.688	0.986	0.980
- (1415924_at)	0.898	0.617	0.789	0.646	0.649	0.752	0.539	0.478	0.889	0.373
- (1438632_x_at)	0.335	0.602	0.347	0.562	0.302	0.197	0.612	0.086	0.256	0.480
- (1447905_x_at)	0.460	0.295	0.348	0.748	0.435	0.279	0.133	0.847	0.278	0.236
- (1438917_x_at)	0.952	0.291	0.444	0.348	0.765	0.269	0.226	0.314	0.610	0.454
- (1448150_at)	0.150	0.591	0.787	0.369	0.364	0.484	0.096	0.965	0.162	0.904
- (1415925_a_at)	0.285	0.050	0.087	0.293	0.084	0.264	0.073	0.187	0.440	0.231
- (1437612_at)	0.933	0.694	0.998	0.986	0.768	0.981	0.854	0.644	0.797	0.930
- (1415926_at)	0.820	0.256	0.293	0.843	0.367	0.121	0.125	0.207	0.690	0.345
- (1415928_a_at)	0.901	0.659	0.324	0.465	0.406	0.743	0.282	0.895	0.737	0.524
- (1428024_at)	0.826	0.738	0.511	0.399	0.315	0.945	0.692	0.971	0.777	0.633
- (1415929_at)	0.388	0.724	0.233	0.441	0.387	0.367	0.334	0.652	0.661	0.548
- (1415930_a_at)	0.768	0.530	0.184	0.309	0.544	0.475	0.630	0.425	0.302	0.303
- (1425838_at)	0.712	0.913	0.919	0.891	0.960	0.797	0.903	0.708	0.743	0.737
- (1415932_x_at)	0.673	0.269	0.272	0.436	0.579	0.873	0.520	0.414	0.709	0.365
- (1427604_a_at)	0.518	0.401	0.214	0.447	0.397	0.910	0.180	0.352	0.354	0.606
- (1439267_x_at)	0.572	0.504	0.577	0.369	0.595	0.317	0.497	0.391	0.449	0.319
- (1415933_a_at)	0.627	0.498	0.329	0.343	0.575	0.398	0.257	0.393	0.382	0.088
- (1448153_at)	0.257	0.548	0.364	0.845	0.628	0.223	0.411	0.431	0.271	0.375
- (1415934_at)	0.728	0.573	0.483	0.394	0.345	0.428	0.714	0.604	0.427	0.662
- (1415935_at)	0.028	0.180	0.728	0.039	0.033	0.537	0.268	0.510	0.359	0.576
- (1431362_a_at)	0.737	0.584	0.592	0.947	0.346	0.851	0.894	0.385	0.499	0.344
- (1415936_at)	0.176	0.664	0.186	0.300	0.188	0.982	0.343	0.043	0.697	0.139
- (1431564_at)	0.666	0.193	0.787	0.683	0.890	0.542	0.523	0.714	0.404	0.830
- (1426184_a_at)	0.727	0.586	0.568	0.830	0.444	0.395	0.199	0.339	0.397	0.326
- (1460263_at)	0.718	0.959	0.566	0.640	0.868	0.991	0.653	0.926	0.533	0.788
- (1448155_at)	0.354	0.221	0.510	0.304	0.231	0.311	0.450	0.632	0.145	0.634
- (1449674_s_at)	0.084	0.099	0.570	0.402	0.180	0.283	0.363	0.990	0.186	0.609
- (1415937_s_at)	0.162	0.065	0.199	0.769	0.423	0.404	0.492	0.801	0.295	0.042
- (1456084_x_at)	0.213	0.396	0.450	0.132	0.677	0.044	0.523	0.230	0.199	0.487
- (1437685_x_at)	0.261	0.185	0.137	0.386	0.263	0.666	0.115	0.233	0.300	0.303
- (1437324_x_at)	0.156	0.356	0.040	0.731	0.237	0.149	0.524	0.558	0.399	0.065
- (1437718_x_at)	0.367	0.139	0.089	0.095	0.050	0.402	0.494	0.567	0.156	0.341
- (1438966_x_at)	0.360	0.218	0.741	0.624	0.476	0.551	0.197	0.518	0.331	0.663
- (1415939_at)	0.433	0.041	0.059	0.315	0.172	0.400	0.219	0.173	0.281	0.561
- (1449703_at)	0.778	0.777	0.944	0.823	0.952	0.588	0.831	0.997	0.697	0.692
- (1449702_at)	0.332	0.452	0.480	0.647	0.553	0.067	0.622	0.203	0.258	0.509
- (1415940_at)	0.511	0.195	0.365	0.279	0.248	0.243	0.272	0.841	0.609	0.832
- (1415941_s_at)	0.662	0.636	0.160	0.651	0.461	0.229	0.280	0.309	0.367	0.487
- (1448157_s_at)	0.439	0.549	0.569	0.309	0.515	0.395	0.704	0.179	0.250	0.192
- (1415942_at)	0.403	0.573	0.356	0.419	0.485	0.372	0.609	0.197	0.308	0.360
- (1431917_at)	0.789	0.809	0.773	0.945	0.805	0.707	0.947	0.714	0.715	0.898
- (1426055_a_at)	0.110	0.444	0.297	0.263	0.102	0.549	0.116	0.228	0.252	0.044
- (1437999_x_at)	0.159	0.553	0.124	0.742	0.205	0.600	0.178	0.623	0.492	0.364
- (1435416_x_at)	0.287	0.598	0.418	0.393	0.481	0.439	0.039	0.505	0.514	0.377
- (1426056_at)	0.933	0.637	0.793	0.902	0.754	0.672	0.948	0.892	0.934	0.940
- (1415946_at)	0.147	0.130	0.385	0.486	0.576	0.324	0.257	0.197	0.659	0.438
- (1438652_x_at)	0.286	0.564	0.169	0.360	0.185	0.760	0.205	0.735	0.821	0.528
- (1415948_at)	0.925	0.266	0.181	0.447	0.362	0.451	0.630	0.183	0.202	0.180
- (1415947_at)	0.708	0.407	0.329	0.362	0.666	0.443	0.651	0.422	0.138	0.175
- (1439437_x_at)	0.996	0.748	0.926	0.974	0.743	0.701	0.901	0.669	0.792	0.945
- (1415949_at)	0.379	0.393	0.503	0.538	0.376	0.219	0.250	0.554	0.359	0.545
- (1428852_at)	0.474	0.219	0.352	0.446	0.739	0.884	0.547	0.486	0.425	0.417
- (1452930_at)	0.973	0.702	0.976	0.899	0.820	0.563	0.875	0.822	0.832	0.761
- (1435889_at)	0.132	0.188	0.699	0.158	0.050	0.103	0.021	0.378	0.970	0.440
- (1415952_at)	0.737	0.358	0.096	0.423	0.374	0.189	0.819	0.518	0.313	0.626
- (1415953_s_at)	0.842	0.242	0.126	0.206	0.569	0.822	0.206	0.183	0.418	0.145
- (1437054_x_at)	0.653	0.693	0.453	0.532	0.255	0.815	0.478	0.348	0.538	0.545
- (1415955_x_at)	0.385	0.466	0.682	0.574	0.217	0.386	0.547	0.941	0.788	0.774
- (1439379_x_at)	0.756	0.986	0.417	0.692	0.312	0.744	0.544	0.326	0.542	0.567
- (1460169_a_at)	0.208	0.211	0.151	0.209	0.425	0.501	0.154	0.308	0.931	0.350
- (1438314_at)	0.796	0.864	0.563	0.883	0.666	0.946	0.781	0.818	0.738	0.627
- (1415956_a_at)	0.172	0.637	0.590	0.475	0.239	0.359	0.160	0.103	0.228	0.405
- (1443296_at)	0.048	0.503	0.003	0.099	0.248	0.432	0.423	0.394	0.356	0.057
- (1427720_a_at)	0.448	0.605	0.266	0.300	0.481	0.255	0.603	0.756	0.365	0.715
- (1415957_a_at)	0.330	0.531	0.412	0.478	0.261	0.665	0.379	0.297	0.688	0.578
- (1415959_at)	0.679	0.699	0.875	0.804	0.704	0.843	0.640	0.713	0.279	0.948
- (1415958_at)	0.192	0.100	0.480	0.743	0.439	0.935	0.191	0.615	0.092	0.070
- (1415961_at)	0.659	0.554	0.338	0.456	0.531	0.339	0.199	0.166	0.242	0.233
- (1434323_at)	0.844	0.952	0.876	0.875	0.692	0.722	0.864	0.803	0.985	0.887
- (1415962_at)	0.574	0.827	0.505	0.654	0.348	0.568	0.321	0.288	0.575	0.313
- (1434324_x_at)	0.983	0.836	0.854	0.982	0.922	0.851	0.774	0.761	0.882	0.988
- (1415963_at)	0.081	0.151	0.108	0.193	0.197	0.305	0.214	0.291	0.618	0.397
- (1415964_at)	0.921	0.397	0.484	0.205	0.299	0.377	0.253	0.533	0.261	0.702
- (1415965_at)	0.510	0.359	0.239	0.934	0.299	0.812	0.464	0.582	0.241	0.051
- (1415967_at)	0.937	0.565	0.361	0.274	0.571	0.436	0.558	0.718	0.476	0.440
- (1415966_a_at)	0.570	0.532	0.388	0.509	0.431	0.269	0.511	0.534	0.426	0.399
- (1456015_x_at)	0.901	0.647	0.271	0.470	0.610	0.965	0.380	0.338	0.676	0.382
- (1415973_at)	0.090	0.281	0.167	0.229	0.528	0.278	0.352	0.120	0.112	0.104
- (1456028_x_at)	0.056	0.528	0.219	0.574	0.252	0.046	0.721	0.458	0.306	0.306
- (1415972_at)	0.057	0.212	0.184	0.229	0.143	0.155	0.234	0.159	0.115	0.134
- (1415971_at)	0.234	0.448	0.442	0.254	0.621	0.531	0.617	0.310	0.176	0.216
- (1456700_x_at)	0.072	0.639	0.319	0.249	0.428	0.096	0.474	0.097	0.089	0.448
- (1437034_x_at)	0.904	0.646	0.909	0.983	0.694	0.929	0.827	0.637	0.754	0.951
- (1430311_at)	0.545	0.953	0.875	0.972	0.653	0.226	0.698	0.565	0.634	0.851
- (1415974_at)	0.860	0.077	0.145	0.324	0.474	0.132	0.058	0.412	0.859	0.497
- (1460636_at)	0.030	0.036	0.418	0.309	0.073	0.009	0.192	0.097	0.167	0.151
- (1443436_at)	0.515	0.412	0.584	0.775	0.710	0.524	0.241	0.568	0.716	0.681
- (1415975_at)	0.261	0.303	0.154	0.131	0.492	0.276	0.255	0.288	0.086	0.486
- (1415976_a_at)	0.123	0.057	0.011	0.030	0.176	0.738	0.263	0.084	0.039	0.494
- (1415978_at)	0.302	0.246	0.119	0.427	0.507	0.515	0.460	0.518	0.590	0.366
- (1456128_at)	0.166	0.319	0.497	0.078	0.035	0.912	0.517	0.363	0.250	0.573
- (1415980_at)	0.520	0.703	0.145	0.618	0.411	0.581	0.275	0.412	0.383	0.345
- (1443828_x_at)	0.845	0.459	0.988	0.938	0.888	0.712	0.689	0.828	0.662	0.557
- (1415982_at)	0.189	0.706	0.913	0.240	0.761	0.391	0.114	0.348	0.592	0.176
- (1439424_x_at)	0.012	0.126	0.036	0.171	0.039	0.080	0.482	0.335	0.522	0.439
- (1415981_at)	0.094	0.608	0.115	0.489	0.114	0.734	0.219	0.385	0.540	0.322
- (1448160_at)	0.002	0.579	0.453	0.137	0.728	0.166	0.129	0.046	0.006	0.007
- (1415983_at)	0.001	0.534	0.096	0.347	0.070	0.029	0.095	0.010	0.011	0.009
- (1415984_at)	0.315	0.337	0.428	0.403	0.451	0.441	0.503	0.377	0.405	0.246
- (1430075_at)	0.074	0.468	0.021	0.061	0.121	0.326	0.146	0.020	0.078	0.223
- (1415985_at)	0.669	0.614	0.323	0.768	0.386	0.573	0.318	0.405	0.379	0.443
- (1415986_at)	0.412	0.299	0.339	0.199	0.343	0.420	0.347	0.518	0.313	0.274
- (1448161_a_at)	0.034	0.400	0.382	0.099	0.629	0.168	0.030	0.816	0.107	0.399
- (1419806_at)	0.310	0.122	0.805	0.489	0.391	0.948	0.282	0.576	0.419	0.562
- (1443546_at)	0.020	0.163	0.018	0.371	0.050	0.031	0.164	0.835	0.100	0.245
- (1449615_s_at)	0.105	0.240	0.008	0.786	0.025	0.054	0.633	0.392	0.060	0.049
- (1415988_at)	0.005	0.479	0.183	0.008	0.016	0.045	0.439	0.277	0.984	0.276
- (1415987_at)	0.271	0.275	0.487	0.387	0.501	0.437	0.225	0.594	0.227	0.578
- (1419869_s_at)	0.507	0.651	0.528	0.123	0.371	0.855	0.666	0.308	0.489	0.773
- (1451314_a_at)	0.001	0.262	0.040	0.131	0.002	0.220	0.741	0.064	0.030	0.103
- (1415989_at)	0.023	0.043	0.180	0.295	0.229	0.022	0.302	0.023	0.031	0.022
- (1448162_at)	0.002	0.364	0.244	0.419	0.461	0.015	0.254	0.011	0.028	0.018
- (1436003_at)	0.937	0.968	0.831	0.871	0.468	0.887	0.626	0.544	0.482	0.686
- (1415990_at)	0.523	0.624	0.369	0.363	0.974	0.476	0.503	0.525	0.398	0.462
- (1455910_at)	0.335	0.497	0.642	0.421	0.297	0.069	0.139	0.376	0.342	0.425
- (1454747_a_at)	0.612	0.470	0.445	0.406	0.420	0.864	0.329	0.561	0.460	0.460
- (1415991_a_at)	0.750	0.496	0.451	0.716	0.480	0.602	0.325	0.415	0.415	0.428
- (1448164_at)	0.307	0.497	0.519	0.706	0.236	0.408	0.403	0.137	0.494	0.149
- (1415992_at)	0.299	0.183	0.208	0.143	0.173	0.296	0.484	0.266	0.732	0.198
- (1437142_a_at)	0.122	0.357	0.484	0.250	0.189	0.304	0.191	0.091	0.415	0.497
- (1438155_x_at)	0.015	0.545	0.057	0.192	0.098	0.590	0.114	0.168	0.100	0.533
- (1445322_x_at)	0.054	0.329	0.084	0.027	0.359	0.272	0.017	0.383	0.415	0.371
- (1445321_at)	0.872	0.239	0.470	0.214	0.130	0.109	0.093	0.331	0.218	0.036
- (1415993_at)	0.156	0.096	0.913	0.391	0.420	0.301	0.526	0.729	0.290	0.707
- (1458715_at)	0.815	0.799	0.993	0.942	0.956	0.720	0.840	0.711	0.738	0.898
- (1415995_at)	0.171	0.147	0.242	0.213	0.282	0.818	0.494	0.055	0.085	0.698
- (1415996_at)	0.035	0.172	0.231	0.307	0.696	0.017	0.037	0.363	0.050	0.021
- (1415997_at)	0.145	0.082	0.600	0.045	0.567	0.073	0.085	0.124	0.018	0.023
- (1437452_x_at)	0.328	0.456	0.564	0.725	0.294	0.305	0.453	0.247	0.234	0.595
- (1437192_x_at)	0.348	0.589	0.305	0.413	0.281	0.382	0.469	0.566	0.279	0.530
- (1415998_at)	0.546	0.459	0.133	0.478	0.376	0.352	0.239	0.553	0.383	0.704
- (1415999_at)	0.107	0.222	0.554	0.653	0.589	0.079	0.273	0.295	0.194	0.193
- (1433866_x_at)	0.048	0.644	0.128	0.539	0.259	0.072	0.895	0.254	0.159	0.220
- (1436691_x_at)	0.262	0.585	0.290	0.658	0.559	0.232	0.534	0.232	0.160	0.290
- (1434731_x_at)	0.062	0.343	0.574	0.542	0.536	0.052	0.705	0.270	0.091	0.151
- (1416000_a_at)	0.262	0.288	0.168	0.758	0.368	0.165	0.545	0.161	0.107	0.235
- (1425801_x_at)	0.038	0.114	0.276	0.203	0.861	0.166	0.729	0.582	0.069	0.205
- (1437811_x_at)	0.009	0.398	0.092	0.240	0.166	0.069	0.259	0.021	0.026	0.014
- (1416002_x_at)	0.898	0.608	0.609	0.103	0.060	0.484	0.207	0.055	0.087	0.629
- (1436236_x_at)	0.030	0.706	0.388	0.535	0.331	0.122	0.258	0.409	0.051	0.040
- (1436838_x_at)	0.010	0.530	0.281	0.167	0.158	0.104	0.604	0.108	0.035	0.047
- (1416001_a_at)	0.070	0.329	0.169	0.053	0.067	0.028	0.106	0.398	0.334	0.093
- (1416003_at)	0.002	0.151	0.238	0.184	0.123	0.008	0.126	0.027	0.028	0.034
- (1416004_at)	0.726	0.353	0.962	0.328	0.574	0.951	0.621	0.497	0.407	0.581
- (1439392_x_at)	0.971	0.949	0.944	0.747	0.745	0.901	0.996	0.840	0.904	0.843
- (1416005_at)	0.578	0.398	0.531	0.311	0.993	0.587	0.739	0.788	0.514	0.855
- (1416006_at)	0.554	0.193	0.281	0.516	0.143	0.216	0.500	0.816	0.159	0.279
- (1443284_at)	0.028	0.435	0.015	0.511	0.142	0.794	0.384	0.686	0.042	0.465
- (1436182_at)	0.797	0.435	0.369	0.206	0.781	0.157	0.253	0.307	0.345	0.848
- (1439203_at)	0.727	0.241	0.796	0.660	0.621	0.884	0.667	0.826	0.466	0.857
- (1439315_at)	0.555	0.458	0.574	0.831	0.712	0.807	0.895	0.954	0.760	0.716
- (1416007_at)	0.468	0.163	0.092	0.596	0.206	0.220	0.314	0.473	0.573	0.283
- (1416008_at)	0.147	0.538	0.153	0.621	0.086	0.302	0.124	0.201	0.630	0.498
- (1456902_at)	0.937	0.868	0.809	0.987	0.746	0.959	0.980	0.704	0.955	0.943
- (1439449_at)	0.246	0.783	0.692	0.860	0.907	0.678	0.039	0.904	0.664	0.909
- (1442841_at)	0.223	0.111	0.492	0.564	0.962	0.503	0.352	0.783	0.542	0.119
- (1416009_at)	0.386	0.485	0.351	0.551	0.630	0.943	0.386	0.322	0.344	0.261
- (1448175_at)	0.214	0.497	0.612	0.257	0.558	0.920	0.092	0.114	0.161	0.518
- (1416010_a_at)	0.292	0.160	0.431	0.229	0.326	0.198	0.683	0.685	0.422	0.236
- (1416012_at)	0.465	0.779	0.399	0.626	0.344	0.717	0.039	0.337	0.199	0.441
- (1416011_x_at)	0.619	0.240	0.321	0.213	0.215	0.345	0.234	0.322	0.362	0.815
- (1416013_at)	0.370	0.161	0.115	0.215	0.492	0.699	0.284	0.276	0.321	0.351
- (1416015_s_at)	0.615	0.396	0.525	0.526	0.376	0.391	0.621	0.359	0.421	0.179
- (1416014_at)	0.334	0.143	0.545	0.197	0.188	0.496	0.226	0.323	0.296	0.427
- (1442071_at)	0.421	0.255	0.011	0.501	0.022	0.022	0.292	0.115	0.258	0.034
- (1416019_at)	0.041	0.408	0.338	0.739	0.492	0.155	0.050	0.080	0.430	0.249
- (1416018_at)	0.170	0.300	0.201	0.465	0.117	0.081	0.328	0.732	0.287	0.147
- (1444874_at)	0.053	0.600	0.302	0.148	0.182	0.239	0.307	0.051	0.053	0.425
- (1416020_a_at)	0.198	0.324	0.150	0.497	0.389	0.468	0.579	0.335	0.568	0.633
- (1444844_at)	0.511	0.162	0.667	0.891	0.658	0.970	0.958	0.357	0.621	0.735
- (1416023_at)	0.166	0.414	0.154	0.434	0.571	0.304	0.494	0.461	0.383	0.355
- (1451915_at)	0.920	0.892	0.963	0.779	0.657	0.523	0.604	0.582	0.926	0.656
- (1426067_x_at)	0.732	0.851	0.923	0.759	0.569	0.250	0.498	0.546	0.569	0.681
- (1416024_x_at)	0.790	0.440	0.257	0.373	0.301	0.360	0.465	0.526	0.447	0.636
- (1439679_at)	0.208	0.504	0.813	0.949	0.318	0.650	0.164	0.548	0.036	0.420
- (1459987_s_at)	0.594	0.390	0.292	0.428	0.952	0.388	0.333	0.398	0.483	0.400
- (1448178_a_at)	0.545	0.611	0.524	0.337	0.378	0.977	0.128	0.573	0.723	0.536
- (1449645_s_at)	0.394	0.513	0.109	0.338	0.192	0.267	0.495	0.878	0.517	0.381
- (1416027_at)	0.950	0.696	0.487	0.559	0.314	0.939	0.730	0.419	0.524	0.440
- (1438988_x_at)	0.237	0.670	0.340	0.455	0.193	0.602	0.587	0.770	0.238	0.350
- (1448180_a_at)	0.314	0.275	0.323	0.143	0.678	0.404	0.278	0.761	0.285	0.516
- (1416028_a_at)	0.207	0.124	0.151	0.246	0.580	0.777	0.424	0.481	0.593	0.411
- (1416029_at)	0.000	0.288	0.120	0.025	0.085	0.007	0.037	0.008	0.064	0.575
- (1438320_s_at)	0.487	0.203	0.592	0.154	0.467	0.285	0.172	0.374	0.220	0.131
- (1416031_s_at)	0.357	0.426	0.358	0.259	0.464	0.999	0.705	0.561	0.087	0.179
- (1439269_x_at)	0.696	0.170	0.606	0.118	0.353	0.313	0.159	0.365	0.346	0.892
- (1416030_a_at)	0.272	0.607	0.064	0.274	0.163	0.074	0.279	0.109	0.340	0.174
- (1437008_x_at)	0.351	0.375	0.474	0.487	0.397	0.259	0.404	0.373	0.374	0.541
- (1456057_x_at)	0.756	0.441	0.471	0.305	0.444	0.267	0.350	0.264	0.342	0.463
- (1416032_at)	0.028	0.199	0.479	0.423	0.230	0.126	0.005	0.186	0.366	0.551
- (1459814_at)	0.874	0.839	0.763	0.911	0.894	0.690	0.966	0.998	0.999	0.910
- (1416033_at)	0.494	0.465	0.091	0.895	0.974	0.508	0.319	0.933	0.305	0.843
- (1459068_at)	0.874	0.554	0.001	0.055	0.021	0.014	0.020	0.311	0.165	0.073
- (1448182_a_at)	0.353	0.362	0.187	0.280	0.446	0.408	0.190	0.093	0.818	0.375
- (1437502_x_at)	0.028	0.258	0.384	0.237	0.037	0.040	0.092	0.071	0.254	0.134
- (1416034_at)	0.265	0.183	0.334	0.627	0.119	0.148	0.481	0.130	0.562	0.151
- (1427418_a_at)	0.050	0.147	0.674	0.124	0.676	0.178	0.306	0.103	0.216	0.284
- (1448183_a_at)	0.761	0.062	0.518	0.103	0.266	0.073	0.204	0.141	0.239	0.097
- (1457231_at)	0.036	0.160	0.087	0.021	0.020	0.042	0.453	0.022	0.054	0.046
- (1431981_at)	0.657	0.786	0.741	0.864	0.995	0.991	0.627	0.518	0.962	0.710
- (1448184_at)	0.311	0.484	0.360	0.496	0.451	0.244	0.834	0.309	0.343	0.314
- (1438795_x_at)	0.760	0.956	0.870	0.596	0.502	0.958	0.661	0.613	0.713	0.695
- (1416036_at)	0.950	0.431	0.337	0.305	0.571	0.437	0.458	0.330	0.539	0.284
- (1456196_x_at)	0.806	0.642	0.299	0.483	0.326	0.825	0.261	0.556	0.394	0.526
- (1438958_x_at)	0.463	0.551	0.427	0.439	0.227	0.183	0.262	0.421	0.494	0.241
- (1433535_x_at)	0.316	0.389	0.418	0.461	0.378	0.246	0.537	0.487	0.394	0.276
- (1416037_a_at)	0.982	0.570	0.169	0.418	0.541	0.350	0.290	0.513	0.304	0.536
- (1433534_a_at)	0.283	0.163	0.331	0.147	0.456	0.132	0.321	0.382	0.437	0.283
- (1442910_at)	0.807	0.941	0.588	0.936	0.693	0.929	0.964	0.730	0.737	0.833
- (1441244_at)	0.849	0.746	0.724	0.851	0.962	0.900	0.956	0.718	0.902	0.900
- (1441067_at)	0.947	0.728	0.912	0.930	0.787	0.809	0.820	0.786	0.926	0.779
- (1447167_at)	0.279	0.086	0.048	0.039	0.012	0.742	0.083	0.024	0.123	0.452
- (1437037_x_at)	0.317	0.782	0.609	0.685	0.488	0.947	0.766	0.210	0.463	0.226
- (1444538_at)	0.284	0.078	0.076	0.111	0.240	0.174	0.032	0.268	0.265	0.310
- (1416038_at)	0.617	0.086	0.308	0.251	0.339	0.120	0.324	0.379	0.067	0.560
- (1437036_at)	0.133	0.755	0.994	0.796	0.313	0.461	0.443	0.569	0.026	0.590
- (1457823_at)	0.844	0.825	0.688	0.669	0.662	0.682	0.661	0.983	0.949	0.702
- (1438133_a_at)	0.009	0.076	0.136	0.037	0.001	0.942	0.037	0.510	0.047	0.049
- (1416039_x_at)	0.064	0.111	0.029	0.005	0.000	0.044	0.016	0.102	0.104	0.034
- (1442340_x_at)	0.379	0.732	0.636	0.020	0.171	0.390	0.938	0.959	0.632	0.985
- (1416041_at)	0.001	0.040	0.021	0.034	0.032	0.004	0.021	0.175	0.079	0.020
- (1444583_at)	0.391	0.083	0.397	0.529	0.577	0.776	0.497	0.078	0.099	0.670
- (1442728_at)	0.984	0.988	0.710	0.925	0.431	0.679	0.606	0.785	0.768	0.574
- (1416043_at)	0.915	0.786	0.810	0.756	0.617	0.999	0.967	0.621	0.895	0.692
- (1457113_at)	0.944	0.612	0.900	0.507	0.214	0.627	0.842	0.673	0.403	0.867
- (1440328_at)	0.752	0.363	0.980	0.705	0.663	0.889	0.995	0.569	0.681	0.977
- (1416042_s_at)	0.403	0.546	0.064	0.248	0.640	0.517	0.379	0.315	0.487	0.349
- (1448189_a_at)	0.380	0.521	0.180	0.253	0.593	0.240	0.200	0.225	0.287	0.129
- (1439356_at)	0.637	0.883	0.877	0.379	0.236	0.181	0.835	0.860	0.351	0.673
- (1416044_at)	0.602	0.278	0.208	0.670	0.144	0.102	0.223	0.307	0.260	0.449
- (1456938_at)	0.632	0.618	0.684	0.476	0.292	0.821	0.572	0.402	0.883	0.672
- (1435856_x_at)	0.831	0.976	0.576	0.374	0.945	0.375	0.267	0.769	0.387	0.611
- (1416045_a_at)	0.868	0.606	0.190	0.587	0.314	0.361	0.429	0.438	0.283	0.214
- (1440313_at)	0.547	0.040	0.370	0.333	0.237	0.255	0.037	0.077	0.216	0.430
- (1416047_at)	0.929	0.756	0.779	0.803	0.762	0.570	1.000	0.952	0.861	0.874
- (1416046_a_at)	0.334	0.375	0.310	0.481	0.547	0.746	0.218	0.418	0.059	0.493
- (1416048_at)	0.121	0.170	0.261	0.253	0.174	0.621	0.094	0.203	0.276	0.343
- (1439639_at)	0.197	0.731	0.438	0.196	0.019	0.272	0.481	0.469	0.799	0.879
- (1437239_x_at)	0.471	0.321	0.302	0.275	0.176	0.230	0.535	0.471	0.164	0.316
- (1459959_at)	0.451	0.100	0.929	0.894	0.693	0.509	0.857	0.977	0.726	0.936
- (1416049_at)	0.362	0.789	0.321	0.251	0.505	0.355	0.591	0.347	0.571	0.425
- (1455820_x_at)	0.051	0.293	0.099	0.116	0.341	0.323	0.214	0.043	0.300	0.542
- (1437378_x_at)	0.253	0.657	0.263	0.054	0.169	0.237	0.691	0.344	0.067	0.124
- (1416050_a_at)	0.055	0.097	0.152	0.037	0.291	0.560	0.208	0.514	0.837	0.294
- (1416051_at)	0.745	0.351	0.943	0.363	0.750	0.592	0.680	0.532	0.623	0.403
- (1457664_x_at)	0.204	0.310	0.131	0.662	0.399	0.310	0.624	0.757	0.453	0.048
- (1441912_x_at)	0.383	0.710	0.669	0.870	0.685	0.140	0.875	0.949	0.656	0.442
- (1448192_s_at)	0.517	0.209	0.325	0.665	0.851	0.298	0.420	0.648	0.672	0.220
- (1416052_at)	0.815	0.537	0.682	0.576	0.507	0.389	0.526	0.616	0.982	0.287
- (1432716_at)	0.975	0.671	0.904	0.881	0.602	0.654	0.732	0.564	0.747	0.689
- (1416053_at)	0.115	0.195	0.437	0.180	0.158	0.126	0.776	0.379	0.311	0.199
- (1432715_at)	0.878	0.927	0.636	0.878	0.979	0.615	0.876	0.752	0.882	0.905
- (1416054_at)	0.304	0.321	0.498	0.439	0.485	0.427	0.559	0.224	0.326	0.222
- (1455911_x_at)	0.280	0.446	0.198	0.305	0.573	0.504	0.553	0.590	0.321	0.676
- (1416056_a_at)	0.321	0.287	0.205	0.617	0.349	0.434	0.290	0.542	0.359	0.363
- (1416057_at)	0.246	0.282	0.327	0.301	0.397	0.329	0.502	0.463	0.495	0.423
- (1438809_at)	0.070	0.246	0.029	0.018	0.522	0.337	0.098	0.154	0.059	0.251
- (1416058_s_at)	0.325	0.523	0.267	0.543	0.428	0.399	0.353	0.355	0.407	0.298
- (1416059_at)	0.936	0.470	0.300	0.521	0.607	0.423	0.645	0.848	0.398	0.495
- (1416061_at)	0.468	0.320	0.345	0.352	0.528	0.552	0.542	0.207	0.605	0.373
- (1416060_at)	0.085	0.778	0.458	0.386	0.519	0.046	0.746	0.265	0.218	0.251
- (1416062_at)	0.140	0.172	0.296	0.244	0.387	0.541	0.468	0.086	0.398	0.251
- (1427464_s_at)	0.774	0.513	0.069	0.049	0.826	0.289	0.825	0.256	0.290	0.245
- (1447824_x_at)	0.094	0.566	0.253	0.263	0.369	0.274	0.006	0.238	0.366	0.448
- (1416064_a_at)	0.524	0.766	0.169	0.050	0.220	0.533	0.539	0.622	0.410	0.129
- (1440170_at)	0.849	0.868	0.506	0.847	0.272	0.810	0.455	0.364	0.842	0.570
- (1447832_x_at)	0.676	0.645	0.442	0.454	0.322	0.928	0.500	0.561	0.701	0.364
- (1416065_a_at)	0.128	0.608	0.195	0.203	0.087	0.159	0.330	0.308	0.308	0.433
- (1429305_at)	0.605	0.395	0.759	0.586	0.887	0.241	0.457	0.603	0.433	0.035
- (1448199_at)	0.708	0.651	0.296	0.300	0.961	0.691	0.249	0.359	0.556	0.373
- (1429304_at)	0.005	0.269	0.503	0.036	0.139	0.266	0.002	0.093	0.687	0.388
- (1416066_at)	0.001	0.536	0.398	0.508	0.149	0.009	0.100	0.005	0.012	0.011
- (1416067_at)	0.118	0.273	0.192	0.404	0.080	0.151	0.398	0.622	0.094	0.332
- (1442014_at)	0.001	0.232	0.211	0.034	0.011	0.017	0.017	0.062	0.155	0.019
- (1416068_at)	0.551	0.337	0.148	0.346	0.441	0.990	0.530	0.465	0.387	0.220
- (1430634_a_at)	0.412	0.551	0.339	0.181	0.086	0.469	0.429	0.919	0.274	0.449
- (1416069_at)	0.672	0.461	0.442	0.358	0.346	0.956	0.755	0.824	0.832	0.318
- (1416071_at)	0.054	0.373	0.522	0.307	0.166	0.186	0.142	0.085	0.494	0.125
- (1456000_at)	0.789	0.966	0.845	0.783	0.873	0.882	0.795	0.850	0.733	0.605
- (1416070_a_at)	0.815	0.412	0.450	0.185	0.305	0.171	0.224	0.494	0.934	0.258
- (1416072_at)	0.034	0.240	0.180	0.336	0.112	0.048	0.397	0.087	0.159	0.384
- (1416073_a_at)	0.252	0.297	0.122	0.185	0.340	0.484	0.663	0.210	0.442	0.283
- (1437520_a_at)	0.394	0.189	0.496	0.391	0.380	0.175	0.073	0.102	0.525	0.499
- (1416074_a_at)	0.378	0.527	0.568	0.310	0.394	0.251	0.213	0.146	0.446	0.449
- (1448204_at)	0.027	0.437	0.268	0.569	0.239	0.040	0.134	0.099	0.245	0.634
- (1416075_at)	0.085	0.498	0.567	0.202	0.277	0.311	0.101	0.041	0.354	0.122
- (1416077_at)	0.005	0.236	0.517	0.462	0.336	0.003	0.091	0.257	0.050	0.102
- (1447839_x_at)	0.735	0.744	0.542	0.793	0.920	0.909	0.795	0.584	0.692	0.701
- (1425419_a_at)	0.408	0.184	0.395	0.611	0.394	0.473	0.444	0.521	0.734	0.120
- (1416078_s_at)	0.324	0.398	0.331	0.276	0.657	0.211	0.348	0.242	0.636	0.718
- (1416079_a_at)	0.279	0.554	0.280	0.693	0.524	0.926	0.310	0.224	0.279	0.365
- (1425170_a_at)	0.154	0.161	0.797	0.003	0.378	0.915	0.052	0.062	0.178	0.092
- (1454206_a_at)	0.406	0.094	0.335	0.621	0.616	0.629	0.484	0.757	0.179	0.658
- (1438760_x_at)	0.575	0.899	0.830	0.411	0.464	0.316	0.554	0.292	0.794	0.775
- (1416080_at)	0.336	0.810	0.549	0.410	0.621	0.891	0.263	0.997	0.132	0.558
- (1416081_at)	0.951	0.166	0.330	0.174	0.093	0.516	0.163	0.073	0.349	0.823
- (1448208_at)	0.052	0.252	0.286	0.257	0.303	0.539	0.117	0.095	0.141	0.429
- (1459843_s_at)	0.083	0.603	0.110	0.471	0.577	0.469	0.372	0.114	0.193	0.196
- (1448210_at)	0.605	0.542	0.313	0.509	0.800	0.462	0.323	0.320	0.324	0.141
- (1436034_at)	0.696	0.216	0.078	0.401	0.295	0.298	0.407	0.563	0.202	0.064
- (1457537_at)	0.701	0.823	0.891	0.564	0.807	0.938	0.787	0.739	0.532	0.912
- (1416082_at)	0.875	0.518	0.430	0.474	0.500	0.828	0.434	0.368	0.863	0.444
- (1453224_at)	0.028	0.549	0.104	0.109	0.044	0.051	0.483	0.347	0.470	0.590
- (1441106_at)	0.359	0.813	0.604	0.159	0.704	0.634	0.611	0.855	0.894	0.097
- (1416084_at)	0.320	0.242	0.269	0.389	0.547	0.467	0.489	0.944	0.195	0.192
- (1416083_at)	0.479	0.318	0.678	0.399	0.895	0.333	0.356	0.608	0.543	0.520
- (1453374_at)	0.569	0.909	0.282	0.161	0.365	0.205	0.120	0.059	0.013	0.662
- (1429657_at)	0.497	0.769	0.457	0.140	0.296	0.931	0.848	0.282	0.380	0.491
- (1416085_s_at)	0.285	0.536	0.654	0.207	0.157	0.894	0.602	0.556	0.301	0.479
- (1458608_at)	0.499	0.074	0.871	0.777	0.158	0.027	0.947	0.876	0.249	0.715
- (1416086_at)	0.613	0.390	0.583	0.502	0.810	0.889	0.280	0.226	0.194	0.716
- (1416087_at)	0.111	0.329	0.268	0.131	0.536	0.403	0.470	0.337	0.328	0.304
- (1448214_at)	0.547	0.224	0.069	0.136	0.819	0.634	0.261	0.282	0.375	0.044
- (1416090_at)	0.307	0.539	0.654	0.664	0.274	0.411	0.545	0.628	0.351	0.220
- (1443702_at)	0.543	0.416	0.650	0.808	0.858	0.450	0.825	0.923	0.811	0.790
- (1458759_at)	0.647	0.821	0.599	0.537	0.348	0.777	0.528	0.371	0.573	0.483
- (1439467_at)	0.024	0.013	0.065	0.205	0.076	0.041	0.635	0.035	0.078	0.047
- (1437855_at)	0.335	0.247	0.757	0.175	0.312	0.472	0.373	0.456	0.505	0.141
- (1416092_a_at)	0.212	0.328	0.250	0.283	0.368	0.313	0.519	0.718	0.369	0.186
- (1416091_at)	0.372	0.270	0.250	0.323	0.158	0.296	0.521	0.618	0.431	0.466
- (1416093_a_at)	0.547	0.430	0.424	0.465	0.897	0.908	0.363	0.449	0.429	0.653
- (1416094_at)	0.094	0.979	0.281	0.347	0.643	0.268	0.277	0.162	0.077	0.337
- (1416095_x_at)	0.669	0.297	0.502	0.520	0.696	0.424	0.520	0.778	0.325	0.302
- (1456626_a_at)	0.600	0.147	0.405	0.272	0.449	0.181	0.329	0.295	0.890	0.678
- (1439438_a_at)	0.362	0.185	0.501	0.513	0.278	0.210	0.274	0.270	0.307	0.134
- (1438983_x_at)	0.496	0.913	0.343	0.772	0.799	0.384	0.240	0.425	0.760	0.612
- (1416096_at)	0.277	0.447	0.277	0.218	0.289	0.173	0.804	0.510	0.392	0.396
- (1435832_at)	0.308	0.096	0.291	0.291	0.314	0.506	0.059	0.143	0.541	0.236
- (1416097_at)	0.067	0.561	0.606	0.463	0.083	0.226	0.113	0.089	0.047	0.163
- (1448216_at)	0.117	0.114	0.221	0.243	0.185	0.574	0.716	0.662	0.206	0.067
- (1416098_at)	0.227	0.269	0.202	0.202	0.241	0.633	0.347	0.356	0.210	0.301
- (1453096_x_at)	0.212	0.380	0.812	0.277	0.572	0.221	0.279	0.183	0.186	0.364
- (1416099_at)	0.338	0.802	0.504	0.501	0.669	0.401	0.583	0.219	0.342	0.444
- (1448217_a_at)	0.525	0.589	0.429	0.527	0.310	0.246	0.469	0.870	0.274	0.462
- (1416100_at)	0.439	0.461	0.680	0.370	0.156	0.379	0.418	0.335	0.470	0.260
- (1436994_a_at)	0.019	0.270	0.076	0.196	0.255	0.044	0.127	0.043	0.029	0.072
- (1438204_at)	0.849	0.869	0.797	0.994	0.726	0.958	0.854	0.664	0.794	0.965
- (1416101_a_at)	0.183	0.175	0.307	0.147	0.376	0.296	0.147	0.480	0.049	0.069
- (1439005_x_at)	0.331	0.218	0.203	0.066	0.354	0.340	0.066	0.173	0.183	0.376
- (1436971_x_at)	0.135	0.401	0.096	0.525	0.156	0.120	0.277	0.400	0.426	0.229
- (1448218_s_at)	0.170	0.434	0.435	0.809	0.104	0.347	0.348	0.200	0.325	0.521
- (1443893_at)	0.658	0.698	0.626	0.735	0.446	0.437	0.416	0.631	0.599	0.918
- (1416102_at)	0.596	0.696	0.415	0.298	0.245	0.871	0.495	0.381	0.461	0.899
- (1448219_a_at)	0.285	0.576	0.311	0.176	0.198	0.854	0.608	0.246	0.432	0.468
- (1416103_at)	0.162	0.583	0.043	0.267	0.245	0.255	0.175	0.128	0.299	0.158
- (1416104_at)	0.392	0.866	0.527	0.412	0.235	0.211	0.251	0.350	0.176	0.122
- (1432608_at)	0.483	0.172	0.931	0.877	0.821	0.656	0.784	0.821	0.850	0.894
- (1416105_at)	0.267	0.178	0.401	0.356	0.679	0.332	0.207	0.604	0.866	0.595
- (1456573_x_at)	0.580	0.257	0.488	0.261	0.953	0.083	0.231	0.206	0.335	0.273
- (1416106_at)	0.470	0.169	0.162	0.080	0.958	0.163	0.035	0.597	0.267	0.025
- (1456685_at)	0.021	0.605	0.585	0.156	0.174	0.491	0.203	0.017	0.043	0.141
- (1416107_at)	0.660	0.286	0.565	0.609	0.811	0.424	0.586	0.283	0.809	0.544
- (1416108_a_at)	0.175	0.184	0.804	0.680	0.196	0.417	0.134	0.215	0.063	0.124
- (1441846_x_at)	0.649	0.725	0.663	0.286	0.220	0.991	0.426	0.505	0.353	0.355
- (1416109_at)	0.053	0.300	0.182	0.262	0.874	0.195	0.347	0.052	0.060	0.073
- (1456155_x_at)	0.258	0.451	0.065	0.384	0.255	0.517	0.402	0.261	0.069	0.077
- (1437772_s_at)	0.454	0.180	0.071	0.691	0.163	0.192	0.452	0.395	0.108	0.297
- (1453805_at)	0.857	0.802	0.669	0.619	0.984	0.563	0.735	0.948	0.759	0.609
- (1456013_x_at)	0.183	0.490	0.063	0.523	0.623	0.234	0.616	0.729	0.342	0.338
- (1420199_at)	0.878	0.315	0.699	0.542	0.483	0.491	0.455	0.459	0.485	0.921
- (1416110_at)	0.492	0.560	0.387	0.066	0.358	0.154	0.328	0.160	0.437	0.481
- (1416111_at)	0.027	0.119	0.311	0.321	0.225	0.082	0.395	0.463	0.036	0.072
- (1448222_x_at)	0.746	0.377	0.304	0.472	0.545	0.516	0.353	0.406	0.760	0.517
- (1416112_at)	0.496	0.423	0.267	0.655	0.502	0.495	0.156	0.356	0.490	0.328
- (1436409_at)	0.936	0.670	0.811	0.990	0.856	0.831	0.994	0.722	0.936	0.898
- (1416113_at)	0.570	0.142	0.529	0.669	0.834	0.848	0.206	0.133	0.760	0.418
- (1416114_at)	0.455	0.668	0.423	0.325	0.385	0.381	0.618	0.835	0.693	0.447
- (1416115_at)	0.679	0.152	0.043	0.248	0.946	0.406	0.398	0.349	0.370	0.683
- (1416116_at)	0.808	0.373	0.383	0.398	0.276	0.047	0.409	0.113	0.022	0.399
- (1416117_at)	0.165	0.408	0.280	0.070	0.893	0.056	0.525	0.136	0.132	0.619
- (1431430_s_at)	0.002	0.219	0.021	0.019	0.206	0.016	0.049	0.030	0.035	0.570
- (1443354_at)	0.682	0.488	0.319	0.588	0.506	0.525	0.364	0.286	0.478	0.347
- (1456734_at)	0.809	0.392	0.645	0.975	0.837	0.432	0.994	0.511	0.939	0.861
- (1416119_at)	0.860	0.713	0.142	0.399	0.309	0.254	0.581	0.300	0.595	0.578
- (1430127_a_at)	0.094	0.694	0.893	0.340	0.635	0.070	0.063	0.025	0.127	0.174
- (1448229_s_at)	0.703	0.225	0.301	0.157	0.487	0.653	0.353	0.037	0.176	0.067
- (1416123_at)	0.011	0.094	0.468	0.308	0.015	0.223	0.053	0.511	0.196	0.534
- (1455956_x_at)	0.321	0.290	0.120	0.470	0.338	0.297	0.013	0.097	0.332	0.048
- (1416124_at)	0.026	0.015	0.744	0.736	0.154	0.744	0.544	0.011	0.104	0.668
- (1434745_at)	0.011	0.114	0.079	0.450	0.693	0.012	0.356	0.021	0.088	0.064
- (1416122_at)	0.064	0.321	0.302	0.179	0.940	0.037	0.032	0.033	0.091	0.045
- (1458089_at)	0.576	0.405	0.624	0.565	0.477	0.156	0.083	0.646	0.828	0.024
- (1448231_at)	0.292	0.100	0.390	0.793	0.303	0.882	0.066	0.227	0.042	0.669
- (1447736_at)	0.707	0.848	0.642	0.709	0.542	0.763	0.700	0.675	0.694	0.651
- (1441799_at)	0.006	0.360	0.256	0.594	0.085	0.004	0.010	0.005	0.093	0.373
- (1416125_at)	0.011	0.437	0.428	0.047	0.088	0.310	0.496	0.170	0.032	0.078
- (1416126_at)	0.057	0.557	0.219	0.209	0.060	0.010	0.032	0.131	0.030	0.167
- (1416127_a_at)	0.346	0.342	0.098	0.464	0.181	0.825	0.298	0.922	0.635	0.443
- (1438557_x_at)	0.406	0.370	0.404	0.424	0.739	0.179	0.079	0.531	0.709	0.324
- (1460579_at)	0.719	0.879	0.547	0.562	0.644	0.943	0.674	0.536	0.776	0.677
- (1439452_x_at)	0.549	0.671	0.628	0.517	0.204	0.379	0.065	0.622	0.437	0.295
- (1437437_x_at)	0.702	0.585	0.197	0.569	0.534	0.141	0.149	0.224	0.284	0.584
- (1416129_at)	0.045	0.450	0.630	0.052	0.057	0.754	0.770	0.950	0.239	0.144
- (1419816_s_at)	0.084	0.881	0.200	0.508	0.140	0.219	0.546	0.214	0.317	0.286
- (1448233_at)	0.459	0.461	0.730	0.411	0.703	0.288	0.211	0.429	0.262	0.290
- (1416130_at)	0.834	0.579	0.237	0.506	0.187	0.160	0.285	0.666	0.135	0.331
- (1416131_s_at)	0.302	0.137	0.063	0.115	0.193	0.119	0.017	0.208	0.337	0.069
- (1438864_at)	0.035	0.020	0.058	0.064	0.035	0.447	0.007	0.212	0.203	0.682
- (1416132_at)	0.079	0.137	0.580	0.466	0.809	0.367	0.024	0.482	0.128	0.022
- (1416133_at)	0.766	0.530	0.343	0.151	0.495	0.314	0.123	0.199	0.361	0.302
- (1416134_at)	0.665	0.389	0.578	0.341	0.366	0.335	0.306	0.438	0.701	0.313
- (1435857_s_at)	0.606	0.487	0.628	0.507	0.716	0.838	0.699	0.396	0.370	0.372
- (1416135_at)	0.406	0.557	0.486	0.232	0.195	0.404	0.477	0.704	0.453	0.883
- (1456079_x_at)	0.617	0.366	0.440	0.283	0.434	0.906	0.764	0.337	0.414	0.230
- (1437715_x_at)	0.413	0.378	0.204	0.424	0.059	0.180	0.860	0.202	0.729	0.188
- (1438764_at)	0.759	0.943	0.268	0.503	0.932	0.546	0.079	0.435	0.629	0.418
- (1416138_at)	0.269	0.377	0.410	0.773	0.156	0.570	0.223	0.892	0.168	0.261
- (1416137_at)	0.489	0.081	0.420	0.371	0.147	0.522	0.672	0.329	0.566	0.424
- (1438832_x_at)	0.259	0.524	0.729	0.224	0.601	0.667	0.445	0.221	0.694	0.475
- (1416140_a_at)	0.563	0.178	0.252	0.915	0.377	0.215	0.269	0.658	0.525	0.174
- (1438969_x_at)	0.142	0.330	0.223	0.362	0.317	0.890	0.221	0.612	0.180	0.267
- (1453251_at)	0.058	0.107	0.256	0.534	0.179	0.173	0.349	0.111	0.293	0.190
- (1455693_x_at)	0.366	0.517	0.465	0.416	0.547	0.404	0.751	0.418	0.474	0.237
- (1437246_x_at)	0.104	0.494	0.473	0.602	0.107	0.116	0.267	0.535	0.163	0.794
- (1442044_at)	0.289	0.033	0.657	0.222	0.847	0.357	0.293	0.081	0.369	0.028
- (1453466_at)	0.916	0.919	0.597	0.990	0.918	0.877	0.816	0.702	0.711	0.601
- (1416141_a_at)	0.619	0.293	0.212	0.427	0.627	0.600	0.466	0.295	0.693	0.191
- (1434377_x_at)	0.496	0.282	0.307	0.656	0.463	0.556	0.717	0.282	0.603	0.215
- (1455981_at)	0.165	0.463	0.501	0.101	0.035	0.851	0.113	0.321	0.564	0.303
- (1435962_at)	0.890	0.526	0.538	0.587	0.579	0.542	0.270	0.359	0.572	0.712
- (1416142_at)	0.999	0.386	0.361	0.363	0.119	0.174	0.411	0.203	0.204	0.218
- (1435816_at)	0.091	0.290	0.098	0.334	0.329	0.158	0.239	0.285	0.162	0.193
- (1435817_x_at)	0.634	0.620	0.397	0.626	0.494	0.512	0.189	0.610	0.404	0.516
- (1454620_x_at)	0.852	0.478	0.473	0.515	0.209	0.449	0.358	0.513	0.764	0.280
- (1416143_at)	0.322	0.411	0.290	0.471	0.556	0.870	0.516	0.436	0.939	0.246
- (1416145_at)	0.354	0.987	0.572	0.472	0.723	0.252	0.560	0.581	0.570	0.235
- (1416144_a_at)	0.605	0.311	0.283	0.383	0.665	0.182	0.216	0.599	0.493	0.064
- (1435194_at)	0.239	0.670	0.565	0.466	0.246	0.859	0.591	0.211	0.200	0.392
- (1416146_at)	0.170	0.412	0.538	0.181	0.312	0.455	0.469	0.133	0.867	0.457
- (1440575_at)	0.641	0.502	0.419	0.156	0.112	0.036	0.224	0.615	0.267	0.467
- (1416147_at)	0.001	0.097	0.154	0.043	0.379	0.116	0.187	0.014	0.006	0.447
- (1459215_at)	0.871	0.657	0.900	0.892	0.914	0.788	0.682	0.949	0.690	0.941
- (1438365_x_at)	0.685	0.160	0.562	0.524	0.362	0.263	0.275	0.684	0.602	0.315
- (1416148_at)	0.197	0.643	0.169	0.633	0.630	0.565	0.371	0.190	0.574	0.316
- (1436915_x_at)	0.364	0.401	0.176	0.366	0.307	0.365	0.238	0.963	0.300	0.058
- (1416149_at)	0.318	0.395	0.613	0.381	0.493	0.799	0.480	0.184	0.369	0.462
- (1416152_a_at)	0.586	0.541	0.401	0.638	0.450	0.319	0.299	0.375	0.382	0.125
- (1416150_a_at)	0.174	0.580	0.381	0.211	0.345	0.195	0.481	0.335	0.254	0.545
- (1416151_at)	0.615	0.171	0.296	0.755	0.600	0.316	0.679	0.229	0.549	0.083
- (1454993_a_at)	0.236	0.506	0.374	0.204	0.257	0.913	0.558	0.382	0.562	0.424
- (1438215_at)	0.031	0.163	0.363	0.169	0.092	0.065	0.504	0.036	0.531	0.036
- (1434512_x_at)	0.373	0.463	0.234	0.268	0.461	0.294	0.226	0.435	0.678	0.467
- (1416154_at)	0.890	0.252	0.602	0.658	0.364	0.684	0.245	0.762	0.709	0.204
- (1430476_at)	0.618	0.986	0.234	0.704	0.638	0.915	0.618	0.687	0.544	0.787
- (1425665_a_at)	0.079	0.301	0.639	0.084	0.061	0.551	0.456	0.431	0.403	0.387
- (1416153_at)	0.670	0.476	0.374	0.320	0.360	0.222	0.338	0.373	0.530	0.281
- (1416155_at)	0.229	0.225	0.202	0.196	0.294	0.381	0.686	0.907	0.207	0.456
- (1416157_at)	0.350	0.082	0.057	0.254	0.670	0.097	0.205	0.076	0.099	0.204
- (1445256_at)	0.779	0.836	0.948	0.868	0.618	0.879	0.864	0.790	0.856	0.957
- (1416156_at)	0.085	0.570	0.351	0.278	0.692	0.269	0.236	0.412	0.053	0.104
- (1458092_at)	0.665	0.684	0.593	0.759	0.459	0.917	0.808	0.615	0.247	0.645
- (1416158_at)	0.377	0.338	0.051	0.115	0.341	0.050	0.192	0.147	0.564	0.149
- (1416160_at)	0.088	0.042	0.139	0.027	0.671	0.532	0.101	0.475	0.092	0.077
- (1431237_at)	0.953	0.997	0.949	0.982	0.712	0.713	0.742	0.980	0.946	0.947
- (1444229_at)	0.660	0.491	0.418	0.717	0.565	0.903	0.968	0.745	0.384	0.528
- (1416159_at)	0.057	0.111	0.312	0.384	0.201	0.301	0.538	0.450	0.048	0.583
- (1436475_at)	0.118	0.022	0.222	0.546	0.316	0.208	0.410	0.438	0.288	0.158
- (1455938_x_at)	0.571	0.335	0.057	0.170	0.229	0.031	0.136	0.157	0.465	0.029
- (1416162_at)	0.922	0.252	0.175	0.229	0.472	0.411	0.397	0.230	0.513	0.382
- (1416161_at)	0.078	0.080	0.138	0.184	0.424	0.305	0.736	0.513	0.222	0.111
- (1416163_at)	0.346	0.500	0.247	0.308	0.312	0.304	0.443	0.601	0.745	0.361
- (1416164_at)	0.067	0.123	0.081	0.156	0.011	0.158	0.223	0.051	0.032	0.141
- (1446377_at)	0.958	0.901	0.756	0.845	0.791	0.825	0.883	0.753	0.961	0.990
- (1431691_a_at)	0.353	0.556	0.626	0.022	0.295	0.149	0.241	0.430	0.037	0.135
- (1416165_at)	0.055	0.525	0.409	0.507	0.745	0.267	0.679	0.125	0.041	0.028
- (1416167_at)	0.392	0.145	0.481	0.295	0.313	0.684	0.215	0.240	0.295	0.356
- (1431269_at)	0.627	0.995	0.626	0.607	0.590	0.811	0.890	0.474	0.574	0.778
- (1416166_a_at)	0.028	0.157	0.777	0.423	0.051	0.026	0.437	0.388	0.200	0.279
- (1416168_at)	0.147	0.337	0.029	0.360	0.676	0.270	0.498	0.208	0.586	0.309
- (1453724_a_at)	0.040	0.074	0.492	0.117	0.178	0.040	0.585	0.301	0.499	0.542
- (1416170_at)	0.491	0.348	0.142	0.395	0.448	0.464	0.510	0.665	0.433	0.215
- (1437379_x_at)	0.364	0.633	0.354	0.765	0.776	0.408	0.709	0.514	0.332	0.854
- (1416171_at)	0.680	0.614	0.321	0.623	0.379	0.974	0.494	0.392	0.540	0.334
- (1440486_at)	0.817	0.578	0.912	0.689	0.800	0.764	0.348	0.512	0.476	0.864
- (1416172_at)	0.173	0.090	0.282	0.519	0.307	0.421	0.225	0.474	0.101	0.584
- (1416173_at)	0.384	0.289	0.173	0.173	0.150	0.888	0.627	0.121	0.620	0.418
- (1416174_at)	0.212	0.483	0.275	0.384	0.426	0.433	0.378	0.213	0.454	0.344
- (1416175_a_at)	0.878	0.331	0.516	0.414	0.486	0.919	0.333	0.433	0.530	0.252
- (1416177_at)	0.769	0.410	0.131	0.447	0.293	0.565	0.572	0.483	0.594	0.370
- (1416178_a_at)	0.874	0.311	0.107	0.163	0.582	0.451	0.691	0.896	0.588	0.664
- (1416179_a_at)	0.052	0.269	0.154	0.133	0.402	0.118	0.740	0.295	0.329	0.344
- (1448236_at)	0.075	0.436	0.630	0.331	0.171	0.829	0.446	0.151	0.202	0.183
- (1445548_at)	0.743	0.364	0.571	0.559	0.871	0.527	0.447	0.768	0.569	0.118
- (1416180_a_at)	0.060	0.332	0.056	0.368	0.313	0.261	0.302	0.074	0.423	0.167
- (1444035_at)	0.841	0.892	0.718	0.936	0.817	0.695	0.662	0.836	0.917	0.676
- (1416181_at)	0.736	0.540	0.350	0.572	0.681	0.758	0.578	0.993	0.222	0.552
- (1436749_at)	0.801	0.689	0.624	0.997	0.906	0.573	0.823	0.676	0.664	0.894
- (1416182_at)	0.253	0.568	0.342	0.103	0.975	0.965	0.372	0.261	0.276	0.682
- (1455235_x_at)	0.401	0.561	0.262	0.411	0.366	0.240	0.307	0.481	0.257	0.419
- (1442618_at)	0.448	0.607	0.005	0.040	0.018	0.037	0.120	0.037	0.155	0.152
- (1416183_a_at)	0.511	0.569	0.331	0.337	0.436	0.241	0.277	0.256	0.391	0.312
- (1434499_a_at)	0.874	0.254	0.586	0.493	0.564	0.428	0.173	0.259	0.422	0.589
- (1448237_x_at)	0.473	0.363	0.160	0.412	0.317	0.474	0.327	0.383	0.449	0.548
- (1416184_s_at)	0.580	0.563	0.277	0.557	0.334	0.403	0.132	0.156	0.451	0.179
- (1443380_at)	0.907	0.913	0.987	0.964	0.942	0.599	0.983	0.957	0.907	0.627
- (1416185_a_at)	0.304	0.474	0.243	0.483	0.374	0.276	0.521	0.232	0.306	0.273
- (1438766_at)	0.489	0.793	0.994	0.755	0.921	0.986	0.778	0.379	0.502	0.554
- (1416186_at)	0.700	0.716	0.382	0.568	0.177	0.356	0.553	0.445	0.370	0.360
- (1416187_s_at)	0.061	0.391	0.214	0.895	0.635	0.098	0.462	0.234	0.193	0.097
- (1416188_at)	0.745	0.419	0.244	0.016	0.468	0.212	0.559	0.306	0.048	0.067
- (1448241_at)	0.762	0.232	0.222	0.214	0.080	0.530	0.668	0.121	0.363	0.096
- (1416190_a_at)	0.301	0.828	0.135	0.004	0.066	0.144	0.274	0.117	0.177	0.175
- (1434986_a_at)	0.517	0.231	0.134	0.554	0.099	0.172	0.442	0.530	0.134	0.256
- (1455987_at)	0.254	0.042	0.378	0.386	0.030	0.058	0.049	0.041	0.131	0.139
- (1416191_at)	0.015	0.566	0.163	0.006	0.092	0.067	0.692	0.248	0.165	0.236
- (1448242_at)	0.066	0.614	0.414	0.457	0.192	0.178	0.114	0.201	0.254	0.402
- (1416189_a_at)	0.598	0.572	0.256	0.402	0.283	0.322	0.936	0.844	0.224	0.090
- (1416192_at)	0.451	0.357	0.306	0.417	0.562	0.883	0.426	0.085	0.651	0.531
- (1448243_at)	0.416	0.554	0.391	0.482	0.241	0.202	0.515	0.328	0.846	0.325
- (1444655_at)	0.342	0.658	0.573	0.400	0.738	0.217	0.957	0.960	0.357	0.977
- (1416197_at)	0.939	0.344	0.528	0.886	0.176	0.212	0.333	0.714	0.479	0.258
- (1416198_at)	0.113	0.231	0.161	0.129	0.369	0.475	0.648	0.186	0.395	0.261
- (1416199_at)	0.047	0.321	0.140	0.061	0.512	0.109	0.227	0.120	0.281	0.163
- (1416200_at)	0.015	0.423	0.355	0.212	0.140	0.067	0.351	0.071	0.039	0.044
- (1416201_at)	0.424	0.674	0.317	0.162	0.695	0.498	0.231	0.165	0.529	0.265
- (1436835_at)	0.836	0.715	0.858	0.874	0.739	0.737	0.859	0.658	0.845	0.932
- (1460176_at)	0.493	0.862	0.015	0.360	0.043	0.277	0.748	0.114	0.579	0.050
- (1448248_at)	0.268	0.296	0.289	0.559	0.207	0.478	0.320	0.589	0.483	0.352
- (1425855_a_at)	0.080	0.639	0.244	0.040	0.154	0.140	0.422	0.678	0.360	0.038
- (1438938_x_at)	0.322	0.309	0.089	0.293	0.577	0.243	0.548	0.492	0.368	0.258
- (1460035_at)	0.017	0.051	0.043	0.146	0.234	0.115	0.373	0.225	0.189	0.521
- (1455713_x_at)	0.622	0.400	0.231	0.423	0.403	0.557	0.432	0.760	0.945	0.461
- (1416202_at)	0.216	0.617	0.525	0.487	0.594	0.241	0.240	0.569	0.257	0.308
- (1416203_at)	0.078	0.143	0.010	0.001	0.348	0.082	0.152	0.040	0.060	0.026
- (1416204_at)	0.130	0.133	0.215	0.166	0.055	0.083	0.222	0.037	0.326	0.612
- (1439396_x_at)	0.855	0.863	0.486	0.989	0.492	0.967	0.374	0.940	0.617	0.863
- (1456732_at)	0.928	0.800	0.699	0.936	0.890	0.805	0.937	0.720	0.772	0.931
- (1448249_at)	0.475	0.288	0.452	0.772	0.579	0.487	0.421	0.644	0.295	0.265
- (1435795_at)	0.068	0.602	0.114	0.360	0.223	0.734	0.267	0.051	0.194	0.170
- (1416205_at)	0.139	0.315	0.133	0.281	0.429	0.827	0.310	0.163	0.091	0.409
- (1437159_at)	0.007	0.061	0.509	0.512	0.629	0.174	0.003	0.923	0.222	0.124
- (1416206_at)	0.116	0.102	0.076	0.154	0.978	0.137	0.156	0.397	0.066	0.031
- (1453785_at)	0.703	0.920	0.639	0.606	0.890	0.828	0.764	0.594	0.653	0.609
- (1416207_at)	0.210	0.311	0.257	0.258	0.194	0.169	0.233	0.389	0.124	0.437
- (1439201_at)	0.274	0.027	0.093	0.407	0.373	0.277	0.058	0.052	0.288	0.333
- (1437714_x_at)	0.111	0.122	0.103	0.203	0.026	0.077	0.090	0.072	0.352	0.128
- (1455829_at)	0.616	0.183	0.585	0.439	0.331	0.233	0.401	0.693	0.171	0.199
- (1416208_at)	0.372	0.535	0.328	0.259	0.128	0.655	0.399	0.217	0.314	0.184
- (1416209_at)	0.867	0.366	0.207	0.252	0.260	0.390	0.398	0.394	0.628	0.560
- (1448253_at)	0.507	0.469	0.472	0.370	0.129	0.236	0.619	0.380	0.453	0.310
- (1416210_at)	0.437	0.311	0.122	0.433	0.224	0.209	0.764	0.320	0.574	0.678
- (1443809_at)	0.294	0.244	0.643	0.841	0.436	0.525	0.476	0.458	0.490	0.498
- (1443173_at)	0.909	0.181	0.486	0.405	0.510	0.082	0.581	0.861	0.956	0.537
- (1448254_at)	0.527	0.519	0.233	0.270	0.081	0.639	0.648	0.627	0.442	0.214
- (1416211_a_at)	0.133	0.101	0.866	0.086	0.544	0.560	0.386	0.255	0.084	0.605
- (1416212_at)	0.372	0.383	0.385	0.570	0.517	0.324	0.532	0.328	0.314	0.478
- (1455822_x_at)	0.435	0.299	0.281	0.429	0.297	0.667	0.416	0.126	0.118	0.352
- (1436797_a_at)	0.202	0.112	0.191	0.242	0.181	0.381	0.366	0.291	0.163	0.086
- (1416213_x_at)	0.589	0.103	0.450	0.942	0.608	0.250	0.427	0.711	0.245	0.213
- (1434589_x_at)	0.019	0.518	0.218	0.376	0.033	0.049	0.498	0.091	0.069	0.291
- (1448255_a_at)	0.039	0.268	0.253	0.207	0.178	0.340	0.146	0.199	0.121	0.116
- (1416214_at)	0.209	0.124	0.062	0.399	0.603	0.125	0.449	0.352	0.083	0.641
- (1436708_x_at)	0.055	0.072	0.362	0.351	0.173	0.223	0.725	0.916	0.124	0.408
- (1448256_at)	0.097	0.216	0.201	0.607	0.340	0.511	0.042	0.176	0.647	0.110
- (1416215_at)	0.457	0.426	0.626	0.458	0.590	0.351	0.586	0.542	0.224	0.514
- (1440822_x_at)	0.287	0.172	0.137	0.275	0.162	0.103	0.132	0.275	0.388	0.239
- (1416216_at)	0.504	0.175	0.510	0.449	0.335	0.317	0.389	0.863	0.538	0.498
- (1448258_a_at)	0.339	0.630	0.248	0.297	0.299	0.478	0.731	0.449	0.862	0.258
- (1416220_at)	0.374	0.486	0.566	0.624	0.308	0.922	0.281	0.302	0.612	0.385
- (1427500_at)	0.975	0.587	0.717	0.964	0.489	0.418	0.848	0.687	0.480	0.578
- (1448259_at)	0.134	0.165	0.125	0.418	0.520	0.138	0.068	0.304	0.328	0.424
- (1416221_at)	0.476	0.616	0.059	0.575	0.188	0.853	0.092	0.468	0.302	0.221
- (1439191_at)	0.288	0.230	0.733	0.024	0.252	0.763	0.007	0.291	0.297	0.815
- (1416222_at)	0.651	0.491	0.367	0.640	0.438	0.540	0.161	0.782	0.420	0.323
- (1416223_at)	0.340	0.493	0.202	0.111	0.079	0.395	0.820	0.475	0.225	0.509
- (1416224_at)	0.114	0.420	0.318	0.069	0.453	0.215	0.211	0.301	0.090	0.149
- (1416227_at)	0.260	0.698	0.532	0.856	0.739	0.951	0.719	0.739	0.153	0.217
- (1416226_at)	0.000	0.354	0.024	0.057	0.260	0.002	0.081	0.004	0.010	0.013
- (1416228_at)	0.127	0.315	0.186	0.249	0.328	0.447	0.566	0.782	0.382	0.299
- (1416231_at)	0.201	0.813	0.194	0.220	0.211	0.727	0.189	0.281	0.128	0.210
- (1416232_at)	0.559	0.675	0.165	0.229	0.109	0.917	0.216	0.615	0.274	0.358
- (1448264_a_at)	0.414	0.601	0.315	0.302	0.324	0.183	0.235	0.445	0.253	0.623
- (1416233_at)	0.542	0.623	0.382	0.229	0.384	0.628	0.384	0.336	0.582	0.429
- (1416234_at)	0.779	0.581	0.475	0.458	0.595	0.363	0.448	0.285	0.980	0.377
- (1416235_at)	0.465	0.351	0.244	0.484	0.311	0.299	0.187	0.588	0.158	0.021
- (1416236_a_at)	0.353	0.126	0.122	0.216	0.386	0.504	0.217	0.419	0.374	0.131
- (1448265_x_at)	0.703	0.269	0.190	0.597	0.086	0.829	0.052	0.225	0.868	0.938
- (1416237_at)	0.845	0.748	0.995	0.873	0.444	0.987	0.833	0.538	0.889	0.936
- (1416238_at)	0.103	0.484	0.373	0.065	0.099	0.217	0.005	0.624	0.281	0.167
- (1459937_at)	0.476	0.621	0.316	0.478	0.594	0.903	0.377	0.374	0.981	0.205
- (1416239_at)	0.141	0.655	0.422	0.422	0.336	0.204	0.084	0.534	0.078	0.101
- (1416240_at)	0.209	0.383	0.493	0.438	0.776	0.341	0.601	0.208	0.485	0.390
- (1416241_at)	0.900	0.539	0.238	0.593	0.313	0.578	0.504	0.412	0.244	0.535
- (1448269_a_at)	0.535	0.373	0.399	0.477	0.982	0.225	0.331	0.458	0.454	0.389
- (1416242_at)	0.074	0.668	0.595	0.116	0.179	0.103	0.258	0.670	0.377	0.482
- (1454833_at)	0.963	0.948	0.797	0.655	0.789	0.810	0.865	0.953	0.967	0.691
- (1434231_x_at)	0.848	0.507	0.341	0.475	0.243	0.864	0.529	0.610	0.253	0.220
- (1454856_x_at)	0.582	0.288	0.171	0.440	0.890	0.721	0.376	0.429	0.286	0.327
- (1436840_x_at)	0.483	0.516	0.374	0.649	0.339	0.679	0.363	0.787	0.189	0.217
- (1416243_a_at)	0.236	0.442	0.160	0.387	0.484	0.260	0.446	0.258	0.190	0.198
- (1455950_x_at)	0.741	0.559	0.263	0.461	0.257	0.292	0.275	0.498	0.399	0.253
- (1437850_a_at)	0.193	0.530	0.213	0.314	0.245	0.024	0.098	0.262	0.299	0.062
- (1438739_at)	0.201	0.158	0.048	0.015	0.052	0.153	0.406	0.429	0.234	0.265
- (1416244_a_at)	0.322	0.383	0.385	0.824	0.652	0.641	0.778	0.250	0.377	0.551
- (1416245_at)	0.153	0.526	0.154	0.293	0.275	0.396	0.742	0.453	0.345	0.364
- (1435288_at)	0.301	0.443	0.453	0.035	0.275	0.567	0.176	0.829	0.334	0.526
- (1416246_a_at)	0.258	0.388	0.538	0.296	0.602	0.586	0.094	0.242	0.166	0.668
- (1460095_at)	0.851	0.877	0.830	0.562	0.568	0.817	0.700	0.707	0.859	0.578
- (1455269_a_at)	0.278	0.283	0.172	0.192	0.735	0.375	0.218	0.072	0.137	0.212
- (1416247_at)	0.416	0.478	0.264	0.306	0.396	0.345	0.434	0.381	0.524	0.481
- (1439600_at)	0.124	0.501	0.142	0.772	0.017	0.367	0.366	0.538	0.204	0.573
- (1416248_at)	0.268	0.245	0.277	0.508	0.350	0.293	0.623	0.957	0.687	0.679
- (1416249_at)	0.493	0.358	0.499	0.449	0.533	0.507	0.451	0.718	0.266	0.503
- (1416250_at)	0.014	0.557	0.614	0.028	0.007	0.031	0.004	0.165	0.041	0.034
- (1448272_at)	0.022	0.060	0.161	0.010	0.005	0.423	0.158	0.016	0.025	0.430
- (1416251_at)	0.067	0.569	0.384	0.572	0.191	0.603	0.096	0.201	0.096	0.100
- (1438852_x_at)	0.045	0.470	0.051	0.050	0.099	0.002	0.084	0.094	0.053	0.113
- (1447756_x_at)	0.986	0.841	0.752	0.684	0.401	0.569	0.645	0.520	0.524	0.366
- (1431303_at)	0.795	0.757	0.888	0.755	0.759	0.498	0.949	0.714	0.868	0.899
- (1416252_at)	0.131	0.304	0.186	0.191	0.661	0.176	0.141	0.356	0.292	0.183
- (1416253_at)	0.517	0.546	0.322	0.637	0.495	0.756	0.451	0.991	0.690	0.651
- (1416254_a_at)	0.143	0.312	0.078	0.291	0.405	0.808	0.357	0.312	0.275	0.477
- (1423221_at)	0.192	0.474	0.416	0.568	0.126	0.204	0.329	0.200	0.561	0.322
- (1416257_at)	0.036	0.425	0.414	0.374	0.616	0.164	0.371	0.112	0.059	0.053
- (1440532_a_at)	0.775	0.662	0.708	0.917	0.983	0.605	0.638	0.858	0.855	0.995
- (1416259_at)	0.441	0.285	0.128	0.505	0.433	0.036	0.198	0.550	0.383	0.542
- (1458971_at)	0.825	0.314	0.594	0.616	0.865	0.482	0.535	0.759	0.534	0.919
- (1416260_a_at)	0.598	0.598	0.137	0.294	0.231	0.118	0.151	0.348	0.215	0.243
- (1416262_at)	0.987	0.404	0.932	0.260	0.484	0.107	0.288	0.777	0.381	0.436
- (1443049_at)	0.021	0.493	0.591	0.226	0.004	0.685	0.031	0.293	0.783	0.571
- (1444883_at)	0.797	0.590	0.601	0.863	0.759	1.000	0.820	0.809	0.728	0.586
- (1416261_at)	0.062	0.212	0.420	0.131	0.335	0.335	0.215	0.259	0.640	0.368
- (1448275_at)	0.072	0.045	0.085	0.314	0.542	0.372	0.639	0.180	0.154	0.399
- (1430394_a_at)	0.010	0.133	0.045	0.114	0.237	0.914	0.199	0.104	0.022	0.161
- (1416264_at)	0.144	0.285	0.378	0.292	0.614	0.237	0.285	0.611	0.117	0.024
- (1416263_at)	0.393	0.538	0.702	0.082	0.715	0.029	0.552	0.115	0.346	0.673
- (1443636_at)	0.711	0.291	0.799	0.055	0.431	0.312	0.465	0.189	0.755	0.239
- (1452959_a_at)	0.328	0.170	0.081	0.040	0.075	0.992	0.371	0.165	0.186	0.461
- (1416265_at)	0.220	0.038	0.415	0.283	0.922	0.023	0.214	0.058	0.132	0.190
- (1416266_at)	0.647	0.228	0.640	0.602	0.555	0.193	0.809	0.612	0.503	0.796
- (1430999_a_at)	0.599	0.533	0.327	0.222	0.168	0.308	0.341	0.693	0.465	0.032
- (1416267_at)	0.155	0.327	0.122	0.819	0.193	0.060	0.133	0.629	0.441	0.231
- (1437809_x_at)	0.869	0.901	0.975	0.629	0.766	0.480	0.942	0.859	0.973	0.934
- (1447685_x_at)	0.145	0.515	0.164	0.246	0.806	0.090	0.121	0.698	0.187	0.863
- (1416268_at)	0.177	0.671	0.487	0.395	0.254	0.379	0.616	0.523	0.432	0.232
- (1416269_at)	0.252	0.384	0.218	0.385	0.330	0.500	0.544	0.451	0.379	0.260
- (1435395_s_at)	0.713	0.588	0.562	0.424	0.678	0.518	0.441	0.500	0.618	0.341
- (1443495_at)	0.099	0.817	0.947	0.289	0.273	0.034	0.704	0.407	0.864	0.807
- (1416270_at)	0.376	0.682	0.339	0.211	0.333	0.340	0.518	0.404	0.421	0.383
- (1416271_at)	0.237	0.490	0.128	0.311	0.072	0.666	0.190	0.125	0.171	0.301
- (1416272_at)	0.659	0.466	0.415	0.305	0.225	0.650	0.301	0.411	0.599	0.417
- (1416274_at)	0.118	0.877	0.713	0.222	0.618	0.054	0.259	0.152	0.228	0.849
- (1456450_at)	0.067	0.535	0.687	0.045	0.085	0.272	0.164	0.069	0.179	0.037
- (1416276_a_at)	0.208	0.381	0.515	0.929	0.763	0.494	0.519	0.185	0.387	0.160
- (1416277_a_at)	0.822	0.480	0.244	0.498	0.373	0.559	0.435	0.366	0.319	0.326
- (1416278_a_at)	0.326	0.589	0.172	0.786	0.345	0.427	0.530	0.380	0.436	0.517
- (1437164_x_at)	0.587	0.064	0.560	0.372	0.334	0.100	0.540	0.448	0.387	0.139
- (1416279_at)	0.977	0.476	0.383	0.270	0.310	0.341	0.150	0.442	0.435	0.398
- (1448283_a_at)	0.317	0.519	0.413	0.467	0.226	0.524	0.705	0.312	0.781	0.500
- (1433440_x_at)	0.557	0.256	0.272	0.631	0.519	0.716	0.231	0.424	0.800	0.454
- (1416280_at)	0.501	0.278	0.662	0.329	0.584	0.548	0.261	0.307	0.884	0.215
- (1437278_a_at)	0.082	0.766	0.112	0.484	0.045	0.050	0.095	0.984	0.445	0.169
- (1416281_at)	0.246	0.294	0.485	0.362	0.251	0.291	0.405	0.331	0.334	0.273
- (1416282_at)	0.360	0.510	0.469	0.271	0.629	0.974	0.603	0.306	0.560	0.347
- (1424436_at)	0.054	0.049	0.409	0.410	0.773	0.062	0.344	0.111	0.881	0.211
- (1441911_x_at)	0.384	0.747	0.123	0.622	0.563	0.208	0.886	0.771	0.401	0.742
- (1416283_at)	0.510	0.596	0.050	0.098	0.380	0.447	0.254	0.382	0.375	0.118
- (1424435_a_at)	0.250	0.250	0.057	0.405	0.645	0.941	0.571	0.356	0.407	0.534
- (1456313_x_at)	0.141	0.280	0.407	0.520	0.259	0.317	0.052	0.279	0.260	0.739
- (1437622_x_at)	0.303	0.844	0.683	0.538	0.642	0.312	0.206	0.994	0.601	0.434
- (1416284_at)	0.637	0.267	0.279	0.342	0.490	0.487	0.187	0.496	0.550	0.248
- (1416285_at)	0.137	0.534	0.417	0.335	0.140	0.239	0.396	0.292	0.268	0.338
- (1448284_a_at)	0.259	0.980	0.292	0.456	0.585	0.346	0.682	0.897	0.175	0.076
- (1416286_at)	0.079	0.637	0.421	0.197	0.973	0.178	0.230	0.358	0.043	0.056
- (1448285_at)	0.055	0.711	0.459	0.067	0.407	0.157	0.255	0.327	0.155	0.017
- (1416287_at)	0.040	0.362	0.529	0.255	0.300	0.165	0.363	0.546	0.052	0.029
- (1416288_at)	0.480	0.435	0.441	0.502	0.249	0.738	0.690	0.393	0.324	0.198
- (1458397_at)	0.343	0.597	0.534	0.761	0.519	0.772	0.505	0.223	0.421	0.267
- (1442506_at)	0.824	0.039	0.711	0.334	0.443	0.313	0.427	0.253	0.207	0.121
- (1459835_s_at)	0.713	0.680	0.148	0.311	0.561	0.112	0.154	0.928	0.552	0.046
- (1460179_at)	0.904	0.448	0.530	0.664	0.963	0.453	0.397	0.778	0.415	0.378
- (1445893_at)	0.698	0.917	0.671	0.902	0.940	0.821	0.780	0.887	0.942	0.695
- (1416289_at)	0.030	0.566	0.512	0.070	0.041	0.021	0.024	0.089	0.054	0.043
- (1416290_a_at)	0.183	0.343	0.272	0.232	0.990	0.145	0.219	0.302	0.591	0.396
- (1416291_at)	0.476	0.499	0.473	0.271	0.576	0.414	0.527	0.315	0.262	0.622
- (1416292_at)	0.155	0.761	0.217	0.520	0.187	0.306	0.530	0.382	0.450	0.319
- (1416294_at)	0.589	0.459	0.545	0.461	0.513	0.462	0.231	0.503	0.765	0.525
- (1416296_at)	0.135	0.990	0.780	0.980	0.687	0.212	0.802	0.662	0.042	0.506
- (1416295_a_at)	0.020	0.474	0.827	0.241	0.900	0.363	0.475	0.242	0.005	0.012
- (1440302_at)	0.088	0.047	0.729	0.104	0.650	0.076	0.084	0.136	0.113	0.172
- (1416300_a_at)	0.588	0.586	0.395	0.368	0.663	0.403	0.252	0.464	0.992	0.511
- (1446669_at)	0.738	0.957	0.686	0.851	0.988	0.830	0.703	0.954	0.788	0.799
- (1441627_at)	0.482	0.821	0.771	0.539	0.268	0.460	0.911	0.613	0.663	0.479
- (1439820_at)	0.200	0.302	0.602	0.050	0.705	0.636	0.852	0.944	0.841	0.722
- (1416302_at)	0.024	0.411	0.193	0.740	0.057	0.606	0.092	0.336	0.040	0.185
- (1448293_at)	0.328	0.093	0.740	0.041	0.314	0.147	0.261	0.191	0.361	0.233
- (1439644_at)	0.944	0.998	0.972	0.887	0.963	0.890	0.866	0.800	0.951	0.783
- (1416301_a_at)	0.037	0.509	0.531	0.432	0.048	0.048	0.079	0.766	0.242	0.216
- (1459348_at)	0.097	0.211	0.503	0.019	0.536	0.374	0.839	0.542	0.407	0.375
- (1457441_at)	0.836	0.914	0.729	0.780	0.885	0.553	0.978	0.897	0.974	0.891
- (1416304_at)	0.067	0.574	0.403	0.410	0.444	0.146	0.426	0.138	0.073	0.208
- (1416303_at)	0.103	0.356	0.214	0.694	0.522	0.304	0.590	0.120	0.036	0.074
- (1448294_at)	0.317	0.463	0.277	0.611	0.955	0.542	0.276	0.877	0.557	0.622
- (1416305_at)	0.597	0.623	0.585	0.507	0.625	0.572	0.443	0.603	0.189	0.508
- (1455250_at)	0.014	0.925	0.013	0.349	0.021	0.225	0.015	0.180	0.318	0.204
- (1416307_at)	0.293	0.304	0.118	0.398	0.310	0.765	0.973	0.619	0.707	0.388
- (1459832_s_at)	0.244	0.241	0.507	0.465	0.259	0.105	0.597	0.544	0.516	0.393
- (1416308_at)	0.136	0.573	0.711	0.362	0.489	0.305	0.240	0.942	0.156	0.101
- (1447411_at)	0.193	0.504	0.852	0.614	0.500	0.087	0.528	0.710	0.195	0.637
- (1418884_x_at)	0.474	0.338	0.300	0.456	0.999	0.484	0.121	0.395	0.736	0.469
- (1416312_at)	0.587	0.888	0.209	0.413	0.295	0.578	0.202	0.332	0.664	0.380
- (1416314_at)	0.954	0.871	0.959	0.648	0.562	0.844	0.632	0.673	0.970	0.899
- (1416313_at)	0.540	0.356	0.604	0.350	0.471	0.215	0.228	0.955	0.340	0.128
- (1440289_at)	0.916	0.696	0.989	0.543	0.616	0.680	0.590	0.458	0.430	0.831
- (1439259_x_at)	0.018	0.674	0.473	0.639	0.144	0.024	0.245	0.039	0.032	0.031
- (1416315_at)	0.015	0.431	0.207	0.465	0.156	0.051	0.167	0.026	0.027	0.030
- (1416316_at)	0.182	0.002	0.045	0.097	0.034	0.561	0.030	0.001	0.395	0.460
- (1416317_a_at)	0.327	0.540	0.211	0.095	0.257	0.134	0.181	0.554	0.367	0.165
- (1431962_a_at)	0.767	0.389	0.577	0.454	0.717	0.175	0.756	0.446	0.525	0.189
- (1416318_at)	0.011	0.590	0.260	0.394	0.651	0.498	0.290	0.722	0.004	0.005
- (1448301_s_at)	0.082	0.222	0.155	0.056	0.607	0.232	0.349	0.289	0.029	0.534
- (1445402_at)	0.200	0.660	0.458	0.501	0.828	0.557	0.638	0.903	0.045	0.350
- (1442615_at)	0.854	0.612	0.893	0.650	0.776	0.685	0.931	0.678	0.906	0.669
- (1456960_at)	0.296	0.054	0.311	0.387	0.091	0.020	0.006	0.717	0.423	0.225
- (1449641_at)	0.854	0.733	0.566	0.861	0.876	0.900	0.990	0.931	0.571	0.645
- (1416319_at)	0.074	0.600	0.287	0.336	0.163	0.404	0.506	0.182	0.213	0.454
- (1459645_at)	0.798	0.610	0.649	0.840	0.391	0.825	0.988	0.509	0.809	0.543
- (1421767_at)	0.920	0.344	0.995	0.869	0.871	0.387	0.855	0.941	0.915	0.878
- (1438292_x_at)	0.275	0.297	0.811	0.497	0.487	0.374	0.302	0.448	0.307	0.337
- (1446675_at)	0.394	0.873	0.648	0.503	0.644	0.085	0.666	0.969	0.698	0.431
- (1446068_at)	0.720	0.467	0.104	0.143	0.077	0.261	0.080	0.995	0.247	0.200
- (1444802_at)	0.886	0.968	0.968	0.636	0.970	0.394	0.897	0.837	0.989	0.630
- (1441696_at)	0.861	0.490	0.011	0.311	0.027	0.898	0.387	0.055	0.230	0.066
- (1416320_at)	0.147	0.105	0.290	0.221	0.621	0.046	0.079	0.449	0.695	0.725
- (1459408_at)	0.053	0.512	0.429	0.989	0.358	0.016	0.757	0.860	0.194	0.731
- (1416322_at)	0.208	0.659	0.388	0.182	0.243	0.578	0.207	0.622	0.462	0.762
- (1416321_s_at)	0.015	0.052	0.297	0.412	0.070	0.168	0.151	0.442	0.113	0.142
- (1416323_at)	0.368	0.046	0.040	0.508	0.158	0.268	0.176	0.116	0.535	0.210
- (1448302_at)	0.320	0.533	0.234	0.188	0.425	0.381	0.362	0.197	0.362	0.254
- (1416324_s_at)	0.225	0.399	0.352	0.060	0.829	0.610	0.459	0.488	0.524	0.105
- (1416326_at)	0.133	0.812	0.338	0.220	0.689	0.510	0.165	0.484	0.111	0.103
- (1416327_at)	0.422	0.534	0.245	0.626	0.242	0.391	0.251	0.229	0.267	0.582
- (1416328_a_at)	0.122	0.606	0.375	0.632	0.372	0.204	0.162	0.205	0.074	0.065
- (1457134_at)	0.862	0.971	0.776	0.799	0.950	0.588	0.886	0.906	0.888	0.879
- (1416329_at)	0.021	0.312	0.273	0.219	0.537	0.113	0.661	0.044	0.122	0.075
- (1445327_at)	0.726	0.949	0.959	0.869	0.815	0.854	0.850	0.871	0.580	0.705
- (1416330_at)	0.104	0.544	0.321	0.455	0.375	0.150	0.495	0.089	0.088	0.091
- (1416331_a_at)	0.291	0.673	0.459	0.504	0.986	0.168	0.237	0.394	0.686	0.219
- (1416332_at)	0.477	0.443	0.354	0.204	0.436	0.074	0.135	0.233	0.073	0.432
- (1416333_at)	0.434	0.287	0.534	0.486	0.619	0.850	0.715	0.957	0.461	0.394
- (1431960_at)	0.235	0.086	0.529	0.122	0.352	0.130	0.061	0.861	0.200	0.055
- (1446412_at)	0.308	0.830	0.787	0.357	0.432	0.208	0.456	0.455	0.192	0.621
- (1442651_at)	0.463	0.400	0.042	0.596	0.034	0.475	0.090	0.470	0.447	0.162
- (1438517_at)	0.055	0.013	0.017	0.065	0.496	0.161	0.062	0.035	0.246	0.013
- (1431942_at)	0.971	0.818	0.945	0.635	0.905	0.712	0.870	0.878	0.986	0.779
- (1416334_at)	0.356	0.325	0.575	0.350	0.170	0.098	0.123	0.468	0.557	0.203
- (1416335_at)	0.399	0.407	0.172	0.180	0.357	0.351	0.443	0.417	0.512	0.614
- (1416336_s_at)	0.542	0.457	0.658	0.844	0.518	0.438	0.386	0.857	0.447	0.446
- (1419908_at)	0.907	0.792	0.603	0.957	0.603	0.563	0.872	0.622	0.602	0.840
- (1416337_at)	0.394	0.356	0.270	0.395	0.672	0.147	0.636	0.992	0.649	0.054
- (1455997_a_at)	0.365	0.527	0.584	0.658	0.181	0.475	0.468	0.656	0.329	0.630
- (1416338_at)	0.524	0.320	0.759	0.259	0.963	0.633	0.386	0.828	0.360	0.228
- (1416339_a_at)	0.857	0.431	0.262	0.200	0.513	0.429	0.177	0.186	0.422	0.225
- (1436781_at)	0.017	0.025	0.248	0.153	0.044	0.360	0.034	0.401	0.379	0.223
- (1416340_a_at)	0.007	0.278	0.334	0.643	0.454	0.042	0.167	0.023	0.025	0.026
- (1416341_at)	0.362	0.345	0.493	0.507	0.264	0.321	0.653	0.554	0.889	0.187
- (1416342_at)	0.105	0.395	0.019	0.241	0.617	0.542	0.419	0.597	0.419	0.526
- (1434503_s_at)	0.003	0.376	0.376	0.679	0.219	0.032	0.117	0.021	0.039	0.025
- (1428094_at)	0.003	0.317	0.355	0.296	0.111	0.141	0.258	0.016	0.032	0.023
- (1416344_at)	0.008	0.243	0.492	0.600	0.216	0.039	0.248	0.025	0.024	0.025
- (1416343_a_at)	0.012	0.333	0.457	0.203	0.124	0.100	0.245	0.076	0.029	0.043
- (1416346_at)	0.900	0.072	0.655	0.158	0.519	0.657	0.505	0.370	0.499	0.062
- (1416345_at)	0.537	0.378	0.315	0.391	0.745	0.306	0.581	0.220	0.703	0.446
- (1416348_at)	0.128	0.255	0.106	0.306	0.120	0.273	0.067	0.140	0.185	0.037
- (1416347_at)	0.514	0.407	0.402	0.318	0.466	0.306	0.472	0.344	0.230	0.247
- (1443826_x_at)	0.738	0.999	0.592	0.914	0.706	0.745	0.787	0.619	0.817	0.846
- (1438014_at)	0.760	0.912	0.970	0.530	0.826	0.962	0.760	0.688	0.875	0.796
- (1416349_at)	0.039	0.148	0.114	0.998	0.077	0.310	0.534	0.195	0.069	0.286
- (1416350_at)	0.040	0.463	0.192	0.217	0.357	0.961	0.020	0.139	0.746	0.298
- (1416351_at)	0.650	0.615	0.302	0.621	0.676	0.404	0.712	0.622	0.623	0.499
- (1429681_a_at)	0.947	0.428	0.186	0.535	0.582	0.937	0.631	0.470	0.337	0.602
- (1416352_s_at)	0.367	0.384	0.155	0.504	0.690	0.642	0.599	0.329	0.540	0.480
- (1416353_at)	0.756	0.521	0.406	0.468	0.350	0.366	0.331	0.223	0.422	0.402
- (1437847_x_at)	0.927	0.999	0.906	0.908	0.956	0.941	0.782	0.734	0.774	0.803
- (1426863_at)	0.281	0.563	0.429	0.526	0.060	0.373	0.691	0.280	0.255	0.487
- (1416355_at)	0.013	0.003	0.744	0.045	0.033	0.285	0.022	0.081	0.060	0.269
- (1416354_at)	0.091	0.986	0.008	0.445	0.747	0.418	0.768	0.975	0.446	0.264
- (1429180_at)	0.065	0.718	0.071	0.081	0.170	0.029	0.241	0.557	0.077	0.155
- (1416356_at)	0.133	0.275	0.280	0.234	0.148	0.662	0.113	0.396	0.498	0.367
- (1416357_a_at)	0.092	0.175	0.360	0.472	0.210	0.235	0.387	0.959	0.157	0.177
- (1416358_at)	0.349	0.135	0.012	0.036	0.537	0.799	0.323	0.126	0.370	0.032
- (1416360_at)	0.230	0.097	0.182	0.217	0.461	0.474	0.130	0.272	0.283	0.103
- (1416359_at)	0.055	0.598	0.369	0.254	0.446	0.074	0.277	0.160	0.242	0.054
- (1416361_a_at)	0.569	0.166	0.514	0.249	0.318	0.547	0.190	0.388	0.217	0.374
- (1416363_at)	0.724	0.883	0.485	0.380	0.260	0.409	0.628	0.943	0.561	0.078
- (1459808_at)	0.779	0.950	0.611	0.924	0.675	0.894	0.820	0.645	0.993	0.923
- (1416362_a_at)	0.203	0.171	0.282	0.424	0.362	0.151	0.240	0.395	0.575	0.474
- (1458729_at)	0.148	0.343	0.276	0.594	0.607	0.103	0.213	0.337	0.494	0.447
- (1416365_at)	0.060	0.453	0.105	0.322	0.152	0.193	0.416	0.122	0.408	0.192
- (1416364_at)	0.491	0.345	0.472	0.204	0.350	0.660	0.279	0.432	0.580	0.405
- (1460506_s_at)	0.252	0.493	0.168	0.565	0.262	0.129	0.604	0.386	0.434	0.388
- (1455036_s_at)	0.958	0.324	0.570	0.474	0.385	0.748	0.341	0.573	0.641	0.609
- (1431670_at)	0.690	0.754	0.566	0.985	0.761	0.485	0.480	0.621	0.940	0.558
- (1416366_at)	0.223	0.568	0.311	0.397	0.522	0.377	0.054	0.334	0.592	0.376
- (1416367_at)	0.172	0.380	0.445	0.240	0.232	0.250	0.471	0.236	0.497	0.062
- (1416368_at)	0.187	0.133	0.098	0.272	0.332	0.350	0.480	0.485	0.509	0.445
- (1416369_at)	0.320	0.241	0.345	0.232	0.183	0.560	0.329	0.393	0.562	0.472
- (1420095_s_at)	0.223	0.168	0.398	0.697	0.522	0.130	0.818	0.209	0.214	0.414
- (1416370_at)	0.201	0.616	0.225	0.193	0.309	0.203	0.339	0.928	0.239	0.422
- (1449732_at)	0.530	0.030	0.028	0.276	0.153	0.473	0.379	0.531	0.174	0.094
- (1420096_at)	0.869	0.669	0.992	0.960	0.438	0.808	0.624	0.886	0.780	0.928
- (1416371_at)	0.016	0.317	0.122	0.516	0.110	0.085	0.670	0.019	0.017	0.016
- (1444749_at)	0.000	0.005	0.001	0.005	0.020	0.009	0.251	0.018	0.008	0.002
- (1444414_at)	0.016	0.589	0.093	0.314	0.400	0.450	0.423	0.766	0.016	0.011
- (1444564_at)	0.002	0.005	0.219	0.195	0.145	0.089	0.060	0.020	0.007	0.008
- (1416372_at)	0.218	0.485	0.693	0.397	0.839	0.897	0.352	0.226	0.316	0.242
- (1449739_at)	0.807	0.895	0.336	0.952	0.718	0.671	0.557	0.957	0.767	0.801
- (1441866_s_at)	0.354	0.709	0.235	0.663	0.207	0.342	0.135	0.822	0.648	0.298
- (1431431_a_at)	0.054	0.582	0.617	0.015	0.061	0.148	0.686	0.205	0.408	0.498
- (1442017_at)	0.301	0.100	0.023	0.309	0.025	0.345	0.178	0.530	0.185	0.209
- (1416373_at)	0.569	0.702	0.443	0.443	0.257	0.594	0.455	0.577	0.767	0.480
- (1416374_at)	0.250	0.434	0.075	0.412	0.450	0.300	0.561	0.168	0.465	0.212
- (1448309_at)	0.269	0.359	0.130	0.752	0.135	0.633	0.336	0.359	0.933	0.330
- (1448308_at)	0.825	0.357	0.402	0.326	0.357	0.576	0.353	0.172	0.428	0.397
- (1416376_at)	0.179	0.682	0.165	0.061	0.075	0.038	0.296	0.493	0.135	0.039
- (1416377_at)	0.102	0.429	0.194	0.365	0.029	0.395	0.095	0.277	0.352	0.939
- (1416378_at)	0.357	0.125	0.581	0.374	0.122	0.107	0.329	0.178	0.219	0.464
- (1458653_at)	0.888	0.919	0.582	0.966	0.846	0.780	0.660	0.498	0.389	0.811
- (1416379_at)	0.646	0.481	0.282	0.399	0.348	0.087	0.418	0.880	0.254	0.724
- (1416381_a_at)	0.375	0.694	0.246	0.531	0.287	0.951	0.436	0.372	0.537	0.551
- (1446834_at)	0.702	0.845	0.898	0.687	0.915	0.653	0.606	0.510	0.523	0.784
- (1437939_s_at)	0.147	0.472	0.803	0.145	0.317	0.516	0.242	0.370	0.054	0.198
- (1416382_at)	0.000	0.604	0.587	0.482	0.337	0.004	0.091	0.005	0.007	0.005
- (1416383_a_at)	0.492	0.480	0.708	0.211	0.240	0.372	0.445	0.585	0.568	0.100
- (AFFX-PyruCarbMur/L09192_MA_at)	0.449	0.328	0.340	0.690	0.337	0.999	0.035	0.104	0.211	0.713
- (AFFX-PyruCarbMur/L09192_3_at)	0.154	0.264	0.129	0.411	0.071	0.402	0.278	0.238	0.485	0.099
- (AFFX-PyruCarbMur/L09192_MB_at)	0.140	0.688	0.955	0.099	0.509	0.406	0.021	0.668	0.162	0.932
- (AFFX-PyruCarbMur/L09192_5_at)	0.156	0.139	0.443	0.187	0.066	0.473	0.044	0.177	0.143	0.346
- (1416384_a_at)	0.826	0.446	0.124	0.843	0.686	0.476	0.418	0.686	0.207	0.372
- (1416385_a_at)	0.258	0.495	0.379	0.406	0.764	0.455	0.507	0.232	0.149	0.408
- (1416386_a_at)	0.965	0.548	0.196	0.313	0.509	0.765	0.682	0.478	0.116	0.356
- (1416387_at)	0.479	0.608	0.712	0.745	0.699	0.293	0.113	0.386	0.551	0.466
- (1416388_at)	0.136	0.754	0.067	0.161	0.943	0.221	0.147	0.284	0.580	0.248
- (1416389_a_at)	0.024	0.189	0.239	0.387	0.121	0.201	0.088	0.168	0.129	0.072
- (1447634_x_at)	0.651	0.975	0.555	0.922	0.942	0.978	0.778	0.629	0.768	0.854
- (1429742_at)	0.800	0.936	0.905	0.942	0.821	0.722	0.620	0.970	0.884	0.915
- (1431017_at)	0.761	0.938	0.823	0.909	0.952	0.751	0.947	0.926	0.691	0.924
- (1416390_at)	0.167	0.370	0.170	0.200	0.957	0.106	0.879	0.274	0.263	0.433
- (1425096_a_at)	0.057	0.866	0.450	0.011	0.149	0.040	0.118	0.080	0.569	0.007
- (1416391_at)	0.121	0.089	0.572	0.268	0.896	0.299	0.110	0.025	0.033	0.801
- (1438925_x_at)	0.427	0.728	0.985	0.904	0.579	0.578	0.160	0.296	0.380	0.980
- (1416392_a_at)	0.862	0.562	0.412	0.531	0.601	0.770	0.442	0.445	0.640	0.543
- (1435732_x_at)	0.608	0.560	0.449	0.516	0.370	0.445	0.274	0.599	0.985	0.217
- (1416393_at)	0.521	0.608	0.449	0.557	0.376	0.395	0.744	0.427	0.441	0.288
- (1416394_at)	0.742	0.226	0.212	0.599	0.621	0.401	0.158	0.468	0.808	0.429
- (1416395_at)	0.208	0.265	0.236	0.245	0.556	0.127	0.221	0.946	0.964	0.966
- (1416398_at)	0.409	0.495	0.153	0.247	0.413	0.571	0.767	0.891	0.952	0.932
- (1416397_at)	0.193	0.550	0.800	0.258	0.577	0.049	0.038	0.056	0.887	0.978
- (1416399_a_at)	0.279	0.439	0.290	0.441	0.540	0.272	0.550	0.338	0.452	0.424
- (1416400_at)	0.178	0.489	0.443	0.051	0.220	0.336	0.203	0.126	0.613	0.157
- (1416401_at)	0.028	0.615	0.266	0.347	0.052	0.423	0.474	0.289	0.063	0.136
- (1449611_at)	0.990	0.541	0.632	0.845	0.574	0.770	0.751	0.533	0.908	0.676
- (1416403_at)	0.505	0.458	0.078	0.151	0.113	0.905	0.080	0.196	0.105	0.372
- (1416402_at)	0.498	0.222	0.486	0.742	0.298	0.379	0.573	0.802	0.518	0.172
- (1454265_a_at)	0.887	0.746	0.650	0.849	0.702	0.720	0.825	0.951	0.682	0.910
- (1455835_at)	0.830	0.933	0.803	0.858	0.862	0.675	0.991	0.978	0.963	0.910
- (1437196_x_at)	0.274	0.328	0.264	0.352	0.650	0.812	0.326	0.104	0.314	0.555
- (1416404_s_at)	0.495	0.414	0.382	0.413	0.483	0.796	0.521	0.240	0.472	0.215
- (1448323_a_at)	0.261	0.500	0.335	0.459	0.211	0.077	0.544	0.329	0.590	0.032
- (1416405_at)	0.062	0.563	0.064	0.145	0.173	0.592	0.506	0.275	0.129	0.221
- (1437889_x_at)	0.251	0.058	0.817	0.254	0.175	0.920	0.344	0.175	0.456	0.297
- (1416406_at)	0.159	0.565	0.202	0.274	0.218	0.209	0.660	0.153	0.115	0.141
- (1416407_at)	0.350	0.655	0.488	0.456	0.374	0.844	0.585	0.237	0.269	0.205
- (1416408_at)	0.307	0.306	0.220	0.371	0.801	0.303	0.095	0.304	0.109	0.300
- (1416409_at)	0.311	0.707	0.655	0.211	0.474	0.200	0.562	0.385	0.122	0.376
- (1416410_at)	0.804	0.183	0.313	0.264	0.743	0.831	0.428	0.277	0.549	0.407
- (1425946_at)	0.813	0.574	0.708	0.902	0.542	0.935	0.992	0.841	0.962	0.607
- (1419072_at)	0.778	0.191	0.134	0.107	0.280	0.677	0.459	0.104	0.417	0.649
- (1416412_at)	0.216	0.369	0.250	0.124	0.419	0.291	0.257	0.079	0.221	0.328
- (1456032_x_at)	0.415	0.536	0.081	0.444	0.645	0.062	0.149	0.517	0.382	0.116
- (1438091_a_at)	0.707	0.312	0.300	0.416	0.304	0.527	0.354	0.657	0.884	0.625
- (1416415_a_at)	0.519	0.458	0.479	0.479	0.462	0.297	0.636	0.349	0.483	0.356
- (1438092_x_at)	0.484	0.551	0.461	0.342	0.280	0.233	0.939	0.583	0.402	0.254
- (1416411_at)	0.616	0.592	0.040	0.441	0.329	0.098	0.154	0.312	0.067	0.189
- (1416417_a_at)	0.621	0.391	0.523	0.309	0.405	0.917	0.758	0.612	0.430	0.390
- (1448331_at)	0.641	0.449	0.230	0.553	0.554	0.491	0.366	0.343	0.666	0.366
- (1442572_at)	0.791	0.574	0.734	0.575	0.660	0.380	0.747	0.963	0.638	0.936
- (1416419_s_at)	0.821	0.972	0.243	0.655	0.988	0.520	0.507	0.457	0.451	0.407
- (1416418_at)	0.964	0.637	0.326	0.444	0.912	0.234	0.442	0.628	0.357	0.600
- (1416423_x_at)	0.895	0.716	0.289	0.538	0.428	0.585	0.487	0.966	0.411	0.395
- (1453928_a_at)	0.707	0.336	0.397	0.239	0.345	0.256	0.522	0.328	0.320	0.503
- (1416422_a_at)	0.784	0.417	0.267	0.433	0.467	0.446	0.440	0.255	0.437	0.168
- (1416421_a_at)	0.078	0.575	0.167	0.266	0.668	0.564	0.401	0.147	0.364	0.031
- (1416424_at)	0.540	0.279	0.182	0.200	0.048	0.712	0.615	0.211	0.086	0.454
- (1455208_at)	0.063	0.195	0.150	0.546	0.959	0.046	0.485	0.532	0.222	0.074
- (1448332_at)	0.130	0.430	0.613	0.286	0.189	0.250	0.509	0.162	0.309	0.260
- (1416425_at)	0.981	0.394	0.257	0.493	0.265	0.652	0.989	0.436	0.628	0.267
- (1442815_at)	0.872	0.787	0.991	0.838	0.797	0.850	0.817	0.779	0.636	0.950
- (1416426_at)	0.163	0.327	0.405	0.213	0.255	0.752	0.487	0.412	0.307	0.266
- (1458536_at)	0.179	0.286	0.007	0.022	0.572	0.287	0.436	0.925	0.585	0.565
- (1448334_a_at)	0.314	0.247	0.066	0.395	0.114	0.333	0.136	0.205	0.464	0.160
- (1416427_at)	0.795	0.488	0.910	0.570	0.610	0.853	0.310	0.533	0.575	0.505
- (1459602_at)	0.149	0.054	0.162	0.450	0.318	0.276	0.107	0.131	0.604	0.024
- (1448335_s_at)	0.737	0.200	0.352	0.250	0.403	0.190	0.309	0.421	0.418	0.382
- (1416428_at)	0.389	0.401	0.369	0.557	0.375	0.295	0.241	0.247	0.326	0.369
- (1416430_at)	0.076	0.278	0.501	0.574	0.067	0.373	0.367	0.099	0.327	0.427
- (1416429_a_at)	0.186	0.684	0.160	0.549	0.390	0.105	0.158	0.341	0.206	0.359
- (1441413_at)	0.912	0.931	0.731	0.817	0.925	0.587	0.963	0.930	0.571	0.695
- (1416431_at)	0.079	0.391	0.671	0.913	0.310	0.694	0.402	0.343	0.029	0.027
- (1446353_at)	0.104	0.920	0.066	0.540	0.263	0.709	0.491	0.145	0.832	0.871
- (1416432_at)	0.009	0.304	0.260	0.136	0.068	0.029	0.067	0.197	0.091	0.066
- (1456676_a_at)	0.006	0.282	0.966	0.220	0.835	0.017	0.003	0.027	0.040	0.613
- (1454011_a_at)	0.419	0.427	0.245	0.248	0.120	0.288	0.671	0.365	0.139	0.112
- (1416433_at)	0.340	0.193	0.087	0.348	0.466	0.203	0.071	0.443	0.416	0.094
- (1416435_at)	0.633	0.684	0.667	0.181	0.646	0.962	0.449	0.535	0.481	0.048
- (1453859_at)	0.971	0.948	0.967	0.970	0.869	0.718	0.783	0.925	0.962	0.945
- (1448337_at)	0.028	0.590	0.038	0.892	0.842	0.021	0.820	0.119	0.935	0.253
- (1459352_at)	0.970	0.641	0.352	0.753	0.606	0.639	0.697	0.543	0.663	0.591
- (1416436_a_at)	0.200	0.660	0.202	0.472	0.573	0.508	0.270	0.150	0.754	0.310
- (1436676_at)	0.860	0.772	0.938	0.711	0.944	0.817	0.861	0.633	0.781	0.780
- (1425975_a_at)	0.401	0.112	0.873	0.458	0.456	0.463	0.301	0.322	0.359	0.180
- (1416437_a_at)	0.352	0.415	0.383	0.492	0.505	0.283	0.403	0.194	0.416	0.281
- (1430705_at)	0.873	0.613	0.524	0.844	0.418	0.838	0.644	0.968	0.509	0.726
- (1416438_at)	0.362	0.420	0.281	0.423	0.214	0.427	0.383	0.685	0.395	0.380
- (1416439_at)	0.870	0.412	0.345	0.233	0.549	0.290	0.201	0.354	0.387	0.429
- (1416440_at)	0.277	0.420	0.345	0.470	0.543	0.345	0.265	0.357	0.210	0.560
- (1431527_at)	0.668	0.297	0.971	0.884	0.612	0.497	0.901	0.366	0.937	0.617
- (1416442_at)	0.306	0.238	0.143	0.019	0.005	0.138	0.701	0.601	0.268	0.035
- (1416443_a_at)	0.606	0.379	0.283	0.690	0.507	0.489	0.769	0.266	0.389	0.337
- (1430022_at)	0.968	0.538	0.602	0.986	0.634	0.559	0.527	0.578	0.702	0.572
- (1430021_a_at)	0.079	0.543	0.072	0.213	0.246	0.457	0.198	0.613	0.513	0.822
- (1416444_at)	0.235	0.472	0.275	0.441	0.566	0.146	0.419	0.782	0.284	0.438
- (1416445_at)	0.379	0.453	0.526	0.398	0.394	0.249	0.778	0.357	0.472	0.276
- (1459640_at)	0.775	0.688	0.687	0.931	0.720	0.652	0.914	0.667	0.606	0.851
- (1443619_at)	0.518	0.073	0.032	0.095	0.198	0.535	0.552	0.040	0.190	0.056
- (1416447_at)	0.420	0.421	0.243	0.319	0.285	0.345	0.250	0.198	0.258	0.096
- (1448340_at)	0.859	0.284	0.622	0.413	0.168	0.337	0.332	0.498	0.362	0.264
- (1416446_at)	0.297	0.460	0.211	0.424	0.214	0.125	0.332	0.220	0.365	0.070
- (1448339_at)	0.167	0.574	0.284	0.324	0.324	0.362	0.416	0.297	0.485	0.085
- (1416448_at)	0.669	0.439	0.296	0.339	0.383	0.879	0.525	0.240	0.174	0.305
- (1442353_at)	0.488	0.514	0.849	0.577	0.089	0.638	0.741	0.536	0.804	0.655
- (1437048_x_at)	0.977	0.489	0.616	0.893	0.545	0.720	0.415	0.577	0.356	0.928
- (1448341_a_at)	0.401	0.981	0.984	0.754	0.663	0.577	0.706	0.548	0.204	0.626
- (1416449_x_at)	0.207	0.468	0.062	0.410	0.309	0.642	0.442	0.437	0.156	0.161
- (1416450_at)	0.719	0.057	0.138	0.125	0.078	0.118	0.338	0.109	0.347	0.062
- (1416451_s_at)	0.057	0.074	0.077	0.300	0.082	0.040	0.251	0.217	0.640	0.050
- (1416452_at)	0.131	0.386	0.284	0.472	0.494	0.928	0.778	0.088	0.124	0.194
- (1435837_at)	0.966	0.801	0.962	0.999	0.736	0.955	0.816	0.872	0.509	0.791
- (1434369_a_at)	0.221	0.486	0.186	0.439	0.352	0.457	0.676	0.467	0.090	0.256
- (1416455_a_at)	0.905	0.425	0.236	0.429	0.469	0.634	0.402	0.459	0.142	0.416
- (1416457_at)	0.167	0.644	0.730	0.674	0.256	0.490	0.415	0.369	0.056	0.188
- (1416459_at)	0.307	0.158	0.066	0.374	0.529	0.169	0.378	0.872	0.461	0.294
- (1456473_x_at)	0.364	0.943	0.553	0.433	0.670	0.448	0.811	0.057	0.307	0.534
- (1416458_at)	0.950	0.181	0.355	0.440	0.209	0.573	0.416	0.362	0.677	0.422
- (1438661_a_at)	0.085	0.826	0.076	0.166	0.571	0.373	0.564	0.348	0.314	0.042
- (1437162_at)	0.967	0.932	0.155	0.122	0.095	0.076	0.125	0.801	0.290	0.316
- (1448347_a_at)	0.453	0.399	0.384	0.287	0.547	0.410	0.646	0.222	0.513	0.249
- (1433901_at)	0.213	0.545	0.285	0.239	0.825	0.927	0.331	0.478	0.156	0.274
- (1416462_at)	0.586	0.521	0.537	0.497	0.535	0.675	0.494	0.481	0.793	0.473
- (1448348_at)	0.098	0.498	0.120	0.145	0.463	0.156	0.312	0.637	0.344	0.117
- (1416463_at)	0.581	0.272	0.393	0.302	0.383	0.419	0.455	0.394	0.097	0.303
- (1416461_at)	0.573	0.605	0.295	0.390	1.000	0.424	0.539	0.421	0.367	0.602
- (1416466_at)	0.447	0.483	0.466	0.417	0.621	0.474	0.688	0.478	0.700	0.367
- (1416465_a_at)	0.929	0.414	0.854	0.390	0.190	0.206	0.106	0.594	0.359	0.266
- (1448349_at)	0.593	0.823	0.945	0.947	0.760	0.716	0.344	0.779	0.135	0.845
- (1423042_at)	0.278	0.193	0.707	0.366	0.626	0.777	0.695	0.293	0.518	0.459
- (1423043_s_at)	0.510	0.351	0.325	0.327	0.959	0.311	0.284	0.400	0.666	0.472
- (1416467_at)	0.203	0.353	0.115	0.298	0.426	0.765	0.195	0.475	0.282	0.267
- (1416468_at)	0.015	0.125	0.432	0.107	0.552	0.213	0.245	0.048	0.035	0.027
- (1445980_at)	0.716	0.213	0.600	0.723	0.487	0.378	0.647	0.957	0.451	0.469
- (1416469_at)	0.325	0.227	0.405	0.225	0.923	0.426	0.791	0.277	0.064	0.311
- (1448352_at)	0.075	0.039	0.345	0.127	0.243	0.019	0.168	0.011	0.077	0.895
- (1439257_x_at)	0.346	0.533	0.403	0.322	0.982	0.364	0.090	0.877	0.419	0.291
- (1438943_x_at)	0.211	0.380	0.260	0.519	0.392	0.884	0.130	0.828	0.737	0.205
- (1416470_a_at)	0.449	0.584	0.392	0.377	0.659	0.818	0.374	0.235	0.409	0.531
- (1448353_x_at)	0.646	0.620	0.201	0.426	0.434	0.500	0.529	0.379	0.710	0.259
- (1459778_at)	0.808	0.798	0.563	0.900	0.676	0.899	0.920	0.657	0.825	0.798
- (1456438_x_at)	0.188	0.280	0.229	0.635	0.426	0.851	0.087	0.346	0.466	0.202
- (1416471_at)	0.369	0.186	0.293	0.286	0.478	0.378	0.354	0.913	0.369	0.420
- (1441906_x_at)	0.038	0.061	0.146	0.187	0.055	0.550	0.229	0.375	0.361	0.766
- (1416472_at)	0.203	0.445	0.688	0.332	0.734	0.219	0.500	0.290	0.221	0.860
- (1443272_at)	0.870	0.635	0.928	0.808	0.542	0.449	0.614	0.929	0.510	0.372
- (1416473_a_at)	0.195	0.748	0.269	0.483	0.683	0.142	0.097	0.254	0.170	0.297
- (1458958_at)	0.899	0.857	0.839	0.893	0.781	0.880	0.911	0.832	0.879	0.870
- (1416474_at)	0.144	0.367	0.603	0.982	0.280	0.211	0.229	0.213	0.138	0.204
- (1439655_at)	0.286	0.103	0.124	0.472	0.057	0.133	0.276	0.716	0.010	0.189
- (1448356_at)	0.354	0.591	0.609	0.504	0.718	0.231	0.640	0.310	0.521	0.396
- (1416475_at)	0.867	0.537	0.537	0.244	0.490	0.363	0.408	0.179	0.336	0.242
- (1445885_at)	0.062	0.051	0.148	0.005	0.206	0.228	0.175	0.554	0.097	0.408
- (1416476_a_at)	0.170	0.462	0.197	0.292	0.463	0.253	0.612	0.693	0.311	0.304
- (1416477_at)	0.230	0.575	0.706	0.468	0.161	0.798	0.198	0.329	0.472	0.409
- (1433984_a_at)	0.676	0.276	0.556	0.308	0.703	0.751	0.459	0.789	0.370	0.496
- (1416478_a_at)	0.745	0.514	0.490	0.460	0.701	0.301	0.557	0.768	0.452	0.478
- (1416479_a_at)	0.572	0.146	0.330	0.285	0.180	0.434	0.209	0.281	0.326	0.686
- (1448359_a_at)	0.145	0.667	0.135	0.411	0.518	0.357	0.340	0.096	0.280	0.253
- (1416481_s_at)	0.300	0.645	0.362	0.595	0.319	0.470	0.381	0.184	0.213	0.258
- (1416480_a_at)	0.641	0.561	0.422	0.524	0.868	0.562	0.571	0.458	0.487	0.251
- (1460077_at)	0.337	0.127	0.331	0.444	0.614	0.698	0.045	0.233	0.282	0.220
- (1416483_at)	0.220	0.431	0.307	0.359	0.237	0.265	0.035	0.638	0.272	0.327
- (1448361_at)	0.522	0.299	0.569	0.400	0.646	0.349	0.239	0.452	0.245	0.992
- (1441684_at)	0.005	0.011	0.011	0.246	0.042	0.226	0.029	0.417	0.749	0.168
- (1416482_at)	0.079	0.180	0.808	0.217	0.108	0.152	0.716	0.162	0.188	0.125
- (1447908_x_at)	0.240	0.073	0.157	0.557	0.419	0.050	0.022	0.269	0.355	0.054
- (1416484_at)	0.040	0.367	0.439	0.363	0.244	0.192	0.040	0.431	0.255	0.112
- (1416486_at)	0.474	0.341	0.237	0.430	0.751	0.537	0.481	0.804	0.488	0.552
- (1416488_at)	0.585	0.541	0.487	0.446	0.571	0.773	0.499	0.363	0.137	0.446
- (1448364_at)	0.837	0.150	0.421	0.420	0.374	0.835	0.305	0.368	0.268	0.136
- (1449862_a_at)	0.698	0.313	0.869	0.839	0.889	0.621	0.960	0.804	0.674	0.671
- (1416489_at)	0.448	0.652	0.349	0.906	0.994	0.827	0.150	0.228	0.088	0.509
- (1420411_a_at)	0.434	0.914	0.547	0.219	0.527	0.501	0.641	0.677	0.786	0.733
- (1416491_at)	0.168	0.224	0.297	0.374	0.216	0.908	0.095	0.822	0.210	0.321
- (1441910_x_at)	0.152	0.067	0.394	0.136	0.135	0.069	0.581	0.924	0.219	0.100
- (1416492_at)	0.099	0.713	0.024	0.110	0.180	0.846	0.139	0.624	0.398	0.184
- (1416493_at)	0.968	0.253	0.276	0.364	0.164	0.220	0.380	0.286	0.358	0.168
- (1416494_at)	0.789	0.478	0.315	0.448	0.923	0.445	0.705	0.753	0.582	0.238
- (1416495_s_at)	0.701	0.215	0.455	0.390	0.725	0.755	0.283	0.284	0.456	0.223
- (1416497_at)	0.936	0.782	0.399	0.522	0.053	0.529	0.135	0.553	0.159	0.522
- (1416499_a_at)	0.302	0.418	0.240	0.432	0.723	0.875	0.300	0.151	0.477	0.225
- (1448368_at)	0.759	0.463	0.486	0.346	0.593	0.791	0.598	0.230	0.474	0.909
- (1438900_at)	0.281	0.391	0.134	0.261	0.562	0.081	0.257	0.403	0.297	0.096
- (1416500_at)	0.254	0.880	0.929	0.315	0.326	0.445	0.267	0.224	0.195	0.272
- (1456037_x_at)	0.112	0.253	0.123	0.305	0.287	0.484	0.086	0.107	0.521	0.572
- (1449717_at)	0.674	0.889	0.586	0.702	0.809	0.663	0.577	0.737	0.528	0.810
- (1420045_at)	0.810	0.774	0.973	0.861	0.742	0.982	0.847	0.923	0.555	0.738
- (1416502_a_at)	0.509	0.425	0.497	0.395	0.277	0.270	0.193	0.330	0.223	0.131
- (1416503_at)	0.017	0.719	0.379	0.516	0.578	0.078	0.296	0.019	0.045	0.054
- (1416504_at)	0.040	0.939	0.012	0.134	0.056	0.339	0.142	0.041	0.258	0.525
- (1448370_at)	0.639	0.203	0.323	0.525	0.355	0.372	0.166	0.308	0.531	0.431
- (1416505_at)	0.076	0.012	0.064	0.318	0.001	0.768	0.059	0.354	0.477	0.015
- (1437144_x_at)	0.209	0.484	0.925	0.377	0.919	0.266	0.619	0.152	0.326	0.556
- (1435316_at)	0.627	0.613	0.390	0.074	0.521	0.652	0.049	0.080	0.527	0.279
- (1435317_x_at)	0.176	0.163	0.937	0.604	0.483	0.129	0.362	0.246	0.447	0.441
- (1416506_at)	0.743	0.485	0.324	0.486	0.258	0.375	0.397	0.216	0.294	0.532
- (1448372_a_at)	0.547	0.202	0.195	0.554	0.308	0.129	0.476	0.269	0.198	0.131
- (1437783_x_at)	0.634	0.604	0.837	0.333	0.543	0.454	0.396	0.414	0.288	0.545
- (1416507_at)	0.258	0.329	0.118	0.073	0.090	0.335	0.419	0.814	0.413	0.167
- (1459846_x_at)	0.640	0.051	0.542	0.220	0.438	0.168	0.159	0.152	0.907	0.096
- (1416508_at)	1.000	0.572	0.866	0.527	0.390	0.329	0.465	0.579	0.370	0.720
- (1448374_at)	0.116	0.178	0.601	0.387	0.253	0.540	0.016	0.137	0.285	0.529
- (1416510_at)	0.282	0.271	0.252	0.785	0.221	0.577	0.184	0.395	0.378	0.615
- (1436801_x_at)	0.062	0.683	0.766	0.380	0.169	0.173	0.303	0.289	0.190	0.158
- (1416511_a_at)	0.054	0.147	0.163	0.293	0.397	0.479	0.023	0.957	0.084	0.368
- (1416512_at)	0.982	0.356	0.577	0.218	0.439	0.481	0.666	0.193	0.204	0.572
- (1459842_x_at)	0.386	0.190	0.125	0.060	0.658	0.286	0.280	0.358	0.909	0.239
- (1416513_at)	0.467	0.005	0.154	0.116	0.068	0.201	0.386	0.407	0.047	0.083
- (1448378_at)	0.054	0.184	0.212	0.374	0.190	0.223	0.033	0.071	0.346	0.330
- (1416515_at)	0.037	0.124	0.054	0.152	0.052	0.020	0.028	0.184	0.096	0.143
- (1416514_a_at)	0.370	0.276	0.268	0.215	0.656	0.491	0.702	0.281	0.679	0.249
- (1416516_at)	0.180	0.857	0.574	0.737	0.497	0.392	0.017	0.397	0.504	0.190
- (1460561_x_at)	0.692	0.481	0.443	0.188	0.545	0.423	0.471	0.412	0.599	0.248
- (1416521_at)	0.276	0.558	0.405	0.761	0.445	0.283	0.236	0.457	0.812	0.146
- (1429782_at)	0.495	0.218	0.519	0.750	0.329	0.168	0.401	0.819	0.200	0.925
- (1416522_a_at)	0.202	0.491	0.126	0.304	0.267	0.786	0.513	0.959	0.380	0.395
- (1458886_at)	0.015	0.745	0.035	0.466	0.014	0.052	0.638	0.803	0.871	0.333
- (1455510_at)	0.902	0.119	0.574	0.072	0.193	0.238	0.255	0.054	0.323	0.855
- (1447827_x_at)	0.417	0.550	0.288	0.194	0.251	0.820	0.243	0.966	0.299	0.288
- (1416525_at)	0.711	0.261	0.926	0.432	0.605	0.386	0.428	0.319	0.902	0.426
- (1444578_at)	0.428	0.422	0.622	0.167	0.486	0.372	0.273	0.505	0.601	0.579
- (1416524_at)	0.429	0.372	0.511	0.519	0.900	0.229	0.280	0.743	0.249	0.408
- (1416526_a_at)	0.891	0.648	0.278	0.451	0.376	0.436	0.431	0.277	0.542	0.411
- (1456194_a_at)	0.513	0.335	0.479	0.734	0.629	0.492	0.454	0.312	0.376	0.440
- (1416527_at)	0.012	0.558	0.265	0.490	0.252	0.126	0.344	0.082	0.011	0.393
- (1416528_at)	0.199	0.190	0.337	0.265	0.652	0.128	0.183	0.192	0.197	0.680
- (1416529_at)	0.086	0.679	0.999	0.977	0.584	0.599	0.767	0.794	0.021	0.159
- (1453299_a_at)	0.042	0.560	0.210	0.467	0.589	0.151	0.196	0.075	0.054	0.048
- (1416530_a_at)	0.043	0.359	0.192	0.490	0.357	0.108	0.480	0.051	0.045	0.061
- (1456036_x_at)	0.086	0.188	0.217	0.494	0.351	0.104	0.754	0.365	0.073	0.271
- (1416531_at)	0.647	0.132	0.446	0.328	0.110	0.668	0.411	0.118	0.201	0.257
- (1416532_at)	0.414	0.051	0.387	0.369	0.963	0.807	0.626	0.432	0.479	0.498
- (1416533_at)	0.565	0.431	0.667	0.436	0.477	0.373	0.314	0.276	0.856	0.357
- (1416534_at)	0.322	0.471	0.277	0.919	0.144	0.429	0.446	0.426	0.803	0.621
- (1429903_at)	0.437	0.642	0.235	0.455	0.050	0.617	0.039	0.933	0.993	0.305
- (1416536_at)	0.362	0.313	0.500	0.435	0.757	0.429	0.528	0.159	0.782	0.369
- (1416537_at)	0.259	0.499	0.203	0.538	0.492	0.137	0.465	0.266	0.386	0.159
- (1416540_at)	0.340	0.647	0.210	0.375	0.691	0.514	0.220	0.170	0.158	0.513
- (1454168_a_at)	0.021	0.123	0.152	0.140	0.299	0.956	0.019	0.206	0.469	0.307
- (1416541_at)	0.785	0.458	0.605	0.469	0.183	0.434	0.394	0.349	0.249	0.564
- (1416542_at)	0.178	0.146	0.520	0.137	0.252	0.590	0.140	0.142	0.303	0.381
- (1457117_at)	0.681	0.835	0.807	0.954	0.430	0.482	0.648	0.968	0.935	0.733
- (1416543_at)	0.004	0.107	0.206	0.224	0.212	0.041	0.521	0.033	0.027	0.016
- (1416544_at)	0.056	0.432	0.079	0.107	0.916	0.166	0.135	0.591	0.130	0.029
- (1444263_at)	0.982	0.899	0.561	0.859	0.296	0.899	0.549	0.408	0.565	0.568
- (1449786_at)	0.827	0.839	0.909	0.953	0.787	0.965	0.764	0.944	0.628	0.925
- (1416545_at)	0.543	0.210	0.246	0.599	0.208	0.298	0.589	0.691	0.321	0.412
- (1416546_a_at)	0.773	0.576	0.366	0.712	0.665	0.503	0.373	0.348	0.301	0.374
- (1416547_at)	0.490	0.416	0.192	0.897	0.620	0.408	0.985	0.628	0.444	0.449
- (1431941_at)	0.824	0.747	0.748	0.990	0.817	0.995	0.931	0.813	0.811	0.788
- (1416549_at)	0.350	0.366	0.411	0.401	0.312	0.547	0.777	0.358	0.280	0.529
- (1416550_at)	0.574	0.143	0.077	0.346	0.723	0.907	0.735	0.363	0.603	0.368
- (1416548_at)	0.195	0.348	0.385	0.222	0.108	0.552	0.465	0.324	0.136	0.784
- (1427250_at)	0.293	0.314	0.468	0.387	0.520	0.307	0.368	0.281	0.326	0.215
- (1452363_a_at)	0.616	0.634	0.560	0.325	0.313	0.303	0.587	0.458	0.224	0.306
- (1437797_at)	0.010	0.182	0.014	0.065	0.340	0.255	0.035	0.009	0.495	0.216
- (1416551_at)	0.477	0.560	0.532	0.252	0.558	0.397	0.674	0.400	0.240	0.309
- (1443551_at)	0.647	0.618	0.404	0.579	0.599	0.548	0.495	0.135	0.411	0.992
- (1427251_at)	0.517	0.563	0.197	0.561	0.453	0.908	0.412	0.234	0.749	0.261
- (1416553_at)	0.403	0.151	0.567	0.518	0.337	0.374	0.638	0.102	0.183	0.230
- (1416554_at)	0.172	0.252	0.396	0.556	0.412	0.038	0.120	0.386	0.137	0.219
- (1437169_at)	0.741	0.825	0.694	0.666	0.924	0.582	0.920	0.847	0.998	0.747
- (1437170_x_at)	0.927	0.795	0.877	0.771	0.407	0.551	0.945	0.542	0.617	0.874
- (1416555_at)	0.647	0.306	0.277	0.447	0.698	0.395	0.597	0.547	0.464	0.348
- (1430029_a_at)	0.633	0.712	0.905	0.316	0.149	0.126	0.359	0.625	0.381	0.378
- (1455853_x_at)	0.148	0.099	0.337	0.906	0.447	0.331	0.352	0.429	0.720	0.213
- (1416556_at)	0.464	0.507	0.405	0.428	0.268	0.265	0.750	0.536	0.302	0.380
- (1438836_at)	0.763	0.407	0.850	0.818	0.875	0.670	0.550	0.990	0.864	0.657
- (1456107_x_at)	0.284	0.441	0.280	0.336	0.491	0.352	0.285	0.261	0.803	0.309
- (1438835_a_at)	0.586	0.960	0.541	0.494	0.322	0.459	0.413	0.367	0.486	0.495
- (1416557_a_at)	0.147	0.543	0.301	0.398	0.760	0.237	0.296	0.514	0.305	0.528
- (1416559_at)	0.155	0.282	0.219	0.051	0.574	0.423	0.133	0.478	0.288	0.081
- (1438377_x_at)	0.036	0.170	0.271	0.254	0.890	0.109	0.524	0.036	0.096	0.057
- (1416560_at)	0.012	0.126	0.373	0.254	0.076	0.337	0.116	0.016	0.055	0.034
- (1439384_at)	0.797	0.989	0.792	0.850	0.896	0.830	0.884	0.983	0.578	0.964
- (1439385_x_at)	0.768	0.995	0.647	0.676	0.652	0.794	0.958	0.941	0.789	0.941
- (1416561_at)	0.329	0.615	0.735	0.640	0.512	0.389	0.256	0.431	0.556	0.230
- (1416562_at)	0.074	0.608	0.185	0.275	0.311	0.119	0.632	0.414	0.245	0.200
- (1416563_at)	0.489	0.055	0.610	0.481	0.546	0.336	0.588	0.841	0.522	0.224
- (1416565_at)	0.137	0.433	0.091	0.434	0.159	0.441	0.669	0.476	0.325	0.340
- (1436757_a_at)	0.447	0.516	0.531	0.492	0.767	0.554	0.428	0.860	0.371	0.545
- (1419912_s_at)	0.458	0.417	0.283	0.352	0.439	0.365	0.591	0.398	0.897	0.222
- (1416566_at)	0.756	0.454	0.436	0.431	0.896	0.212	0.151	0.402	0.598	0.378
- (1419913_at)	0.101	0.538	0.164	0.032	0.157	0.086	0.064	0.429	0.373	0.156
- (1416567_s_at)	0.189	0.586	0.112	0.128	0.179	0.371	0.321	0.581	0.625	0.534
- (1421197_a_at)	0.869	0.043	0.872	0.106	0.642	0.694	0.299	0.370	0.526	0.527
- (1416568_a_at)	0.727	0.089	0.472	0.414	0.596	0.296	0.393	0.279	0.780	0.516
- (1429883_at)	0.078	0.080	0.340	0.392	0.717	0.097	0.174	0.044	0.049	0.465
- (1456730_x_at)	0.224	0.777	0.109	0.602	0.070	0.851	0.358	0.200	0.354	0.358
- (1416569_at)	0.044	0.304	0.411	0.245	0.850	0.873	0.053	0.080	0.296	0.115
- (1448381_at)	0.106	0.491	0.533	0.314	0.174	0.073	0.203	0.225	0.153	0.207
- (1416570_s_at)	0.411	0.687	0.248	0.190	0.413	0.241	0.641	0.731	0.718	0.083
- (1440920_at)	0.397	0.557	0.895	0.811	0.507	0.801	0.733	0.130	0.407	0.550
- (1448383_at)	0.628	0.693	0.101	0.136	0.478	0.744	0.724	0.682	0.040	0.109
- (1416572_at)	0.424	0.398	0.788	0.042	0.074	0.111	0.066	0.636	0.048	0.509
- (1437845_x_at)	0.277	0.133	0.460	0.503	0.331	0.319	0.561	0.246	0.432	0.706
- (1435056_x_at)	0.258	0.094	0.172	0.384	0.328	0.204	0.227	0.081	0.413	0.446
- (1448384_at)	0.020	0.573	0.291	0.054	0.140	0.219	0.001	0.415	0.273	0.270
- (1443560_at)	0.872	0.598	0.695	0.896	0.716	0.990	0.834	0.651	0.753	0.956
- (1416573_at)	0.759	0.185	0.488	0.054	0.900	0.827	0.074	0.435	0.515	0.520
- (1416574_at)	0.472	0.281	0.473	0.808	0.352	0.287	0.211	0.221	0.866	0.182
- (1416580_a_at)	0.600	0.515	0.286	0.781	0.683	0.616	0.345	0.484	0.816	0.343
- (1434412_x_at)	0.262	0.723	0.215	0.515	0.565	0.799	0.961	0.360	0.615	0.299
- (1429069_at)	0.143	0.048	0.230	0.053	0.435	0.091	0.675	0.364	0.083	0.222
- (1448389_at)	0.307	0.399	0.287	0.924	0.381	0.205	0.591	0.707	0.174	0.756
- (1446644_at)	0.961	0.718	0.825	0.946	0.702	0.664	0.973	0.881	0.857	0.901
- (1416581_at)	0.103	0.230	0.761	0.275	0.885	0.051	0.591	0.183	0.476	0.112
- (1416583_at)	0.206	0.428	0.124	0.199	0.136	0.225	0.261	0.194	0.490	0.319
- (1416582_a_at)	0.993	0.503	0.163	0.287	0.613	0.239	0.293	0.209	0.197	0.495
- (AFFX-18SRNAMur/X00686_5_at)	0.594	0.023	0.002	0.227	0.076	0.083	0.009	0.452	0.006	0.060
- (AFFX-18SRNAMur/X00686_M_at)	0.001	0.251	0.065	0.230	0.203	0.144	0.001	0.204	0.019	0.391
- (1416584_at)	0.020	0.048	0.036	0.014	0.018	0.802	0.071	0.012	0.171	0.058
- (1416585_at)	0.246	0.167	0.285	0.786	0.544	0.621	0.461	0.388	0.405	0.387
- (1416586_at)	0.129	0.308	0.048	0.738	0.864	0.266	0.277	0.249	0.439	0.328
- (1416587_a_at)	0.389	0.449	0.751	0.329	0.387	0.849	0.143	0.873	0.218	0.647
- (1429835_at)	0.823	0.971	0.908	0.605	0.734	0.586	0.998	0.978	0.918	0.723
- (1416588_at)	0.904	0.228	0.727	0.256	0.385	0.559	0.152	0.332	0.364	0.320
- (1416589_at)	0.013	0.359	0.245	0.095	0.127	0.537	0.340	0.056	0.037	0.120
- (1458204_at)	0.017	0.002	0.738	0.112	0.710	0.191	0.922	0.835	0.986	0.041
- (1448392_at)	0.069	0.382	0.708	0.112	0.171	0.635	0.401	0.140	0.053	0.100
- (1416590_a_at)	0.187	0.267	0.150	0.232	0.132	0.336	0.107	0.316	0.210	0.245
- (1416591_at)	0.367	0.423	0.305	0.106	0.443	0.119	0.352	0.360	0.082	0.416
- (1416592_at)	0.441	0.503	0.470	0.427	0.493	0.995	0.773	0.414	0.344	0.133
- (1416593_at)	0.157	0.572	0.078	0.504	0.555	0.690	0.531	0.226	0.360	0.193
- (1443032_at)	0.931	0.686	0.864	0.750	0.955	0.941	0.371	0.556	0.855	0.544
- (1416595_at)	0.834	0.335	0.195	0.367	0.467	0.679	0.431	0.218	0.508	0.279
- (1438912_at)	0.379	0.555	0.163	0.452	0.276	0.039	0.007	0.244	0.792	0.512
- (1438913_x_at)	0.905	0.672	0.311	0.447	0.557	0.332	0.589	0.075	0.492	0.502
- (1416597_at)	0.161	0.102	0.104	0.418	0.919	0.257	0.112	0.244	0.372	0.218
- (1416598_at)	0.397	0.071	0.424	0.197	0.150	0.233	0.199	0.106	0.253	0.305
- (1416599_at)	0.781	1.000	0.317	0.608	0.851	0.770	0.971	0.693	0.693	0.576
- (1416600_a_at)	0.172	0.353	0.264	0.118	0.386	0.935	0.330	0.821	0.152	0.155
- (1416601_a_at)	0.458	0.244	0.421	0.098	0.145	0.122	0.184	0.387	0.159	0.279
- (1416602_a_at)	0.393	0.588	0.605	0.289	0.176	0.510	0.529	0.139	0.252	0.751
- (1426296_at)	0.589	0.450	0.031	0.030	0.143	0.060	0.639	0.127	0.273	0.041
- (1453118_s_at)	0.168	0.230	0.572	0.284	0.636	0.220	0.184	0.158	0.113	0.398
- (1448398_s_at)	0.230	0.347	0.459	0.492	0.600	0.243	0.614	0.300	0.220	0.303
- (1416603_at)	0.240	0.501	0.557	0.293	0.366	0.719	0.288	0.203	0.182	0.196
- (1416604_at)	0.311	0.249	0.347	0.671	0.707	0.408	0.250	0.308	0.225	0.463
- (1416606_s_at)	0.426	0.122	0.389	0.240	0.434	0.489	0.426	0.231	0.292	0.803
- (1416605_at)	0.728	0.424	0.211	0.142	0.238	0.637	0.175	0.380	0.442	0.147
- (1416607_at)	0.011	0.408	0.231	0.156	0.249	0.023	0.468	0.087	0.059	0.073
- (1454067_a_at)	0.424	0.354	0.471	0.120	0.053	0.170	0.185	0.467	0.157	0.125
- (1444268_at)	0.408	0.100	0.652	0.046	0.020	0.381	0.432	0.024	0.187	0.405
- (1416608_a_at)	0.982	0.380	0.162	0.139	0.611	0.241	0.403	0.196	0.580	0.283
- (1434276_x_at)	0.271	0.423	0.198	0.320	0.266	0.904	0.267	0.282	0.545	0.249
- (1438534_x_at)	0.364	0.338	0.528	0.754	0.722	0.309	0.621	0.370	0.859	0.100
- (1416609_at)	0.716	0.602	0.190	0.224	0.465	0.379	0.437	0.258	0.342	0.351
- (1433486_at)	0.418	0.588	0.422	0.490	0.555	0.319	0.291	0.493	0.519	0.330
- (1433487_at)	0.266	0.409	0.113	0.494	0.434	0.603	0.677	0.433	0.444	0.125
- (1416610_a_at)	0.413	0.225	0.192	0.430	0.572	0.534	0.102	0.827	0.346	0.253
- (1438366_x_at)	0.544	0.379	0.251	0.301	0.185	0.363	0.043	0.575	0.356	0.429
- (1448404_at)	0.006	0.230	0.153	0.554	0.456	0.100	0.041	0.022	0.042	0.038
- (1416611_at)	0.032	0.390	0.907	0.713	0.053	0.353	0.349	0.228	0.037	0.070
- (1416613_at)	0.592	0.782	0.691	0.589	0.334	0.508	0.569	0.606	0.859	0.171
- (1432081_at)	0.764	0.930	0.831	0.976	0.843	0.810	0.997	0.816	0.775	0.882
- (1416612_at)	0.448	0.533	0.398	0.316	0.788	0.875	0.560	0.401	0.201	0.161
- (1416614_at)	0.175	0.713	0.219	0.375	0.956	0.401	0.193	0.176	0.270	0.204
- (1448406_at)	0.809	0.344	0.187	0.514	0.065	0.323	0.251	0.471	0.766	0.465
- (1448405_a_at)	0.218	0.332	0.295	0.435	0.196	0.930	0.633	0.240	0.805	0.161
- (1416616_s_at)	0.249	0.234	0.327	0.198	0.193	0.442	0.565	0.741	0.396	0.236
- (1416615_at)	0.452	0.850	0.337	0.262	0.209	0.937	0.310	0.548	0.772	0.474
- (1416617_at)	0.064	0.335	0.228	0.836	0.053	0.103	0.752	0.180	0.306	0.162
- (1437582_at)	0.939	0.926	0.594	0.600	0.532	0.477	0.939	0.757	0.496	0.612
- (1437583_x_at)	0.997	0.639	0.931	0.729	0.572	0.508	0.781	0.479	0.572	0.876
- (1443439_at)	0.574	0.774	0.855	0.567	0.688	0.720	0.685	0.518	0.782	0.921
- (1416618_at)	0.150	0.163	0.041	0.544	0.093	0.395	0.266	0.262	0.315	0.352
- (1441862_at)	0.866	0.639	0.844	0.973	0.944	0.998	0.968	0.969	0.891	0.598
- (1448407_at)	0.017	0.838	0.568	0.385	0.316	0.063	0.267	0.066	0.028	0.045
- (1416619_at)	0.020	0.018	0.429	0.584	0.290	0.103	0.115	0.025	0.024	0.019
- (1439142_at)	0.708	0.983	0.625	0.927	0.736	0.874	0.828	0.701	0.694	0.858
- (1416620_at)	0.578	0.465	0.287	0.776	0.393	0.231	0.429	0.227	0.488	0.555
- (1416621_at)	0.206	0.455	0.229	0.643	0.081	0.392	0.265	0.967	0.153	0.214
- (1416622_at)	0.601	0.430	0.228	0.168	0.164	0.185	0.387	0.486	0.240	0.349
- (1416623_at)	0.215	0.130	0.030	0.256	0.224	0.018	0.309	0.401	0.029	0.097
- (1435389_at)	0.818	0.363	0.335	0.427	0.160	0.492	0.222	0.356	0.243	0.557
- (1434623_at)	0.907	0.998	0.751	0.939	0.842	0.867	0.945	0.823	0.927	0.874
- (1452701_x_at)	0.920	0.489	0.364	0.442	0.386	0.989	0.797	0.432	0.556	0.328
- (1416624_a_at)	0.988	0.531	0.288	0.545	0.454	0.494	0.654	0.525	0.632	0.218
- (1446652_at)	0.005	0.018	0.021	0.100	0.697	0.036	0.347	0.004	0.055	0.002
- (1456365_at)	0.808	0.183	0.360	0.520	0.145	0.026	0.215	0.564	0.185	0.080
- (1416625_at)	0.019	0.817	0.405	0.858	0.239	0.157	0.205	0.134	0.015	0.024
- (1416628_at)	0.112	0.096	0.511	0.513	0.045	0.114	0.096	0.327	0.864	0.621
- (1440379_at)	0.951	0.611	0.933	0.853	0.813	0.500	0.665	0.767	0.982	0.824
- (1416629_at)	0.150	0.387	0.861	0.544	0.201	0.467	0.829	0.103	0.036	0.638
- (1416630_at)	0.021	0.055	0.179	0.250	0.141	0.042	0.038	0.024	0.021	0.037
- (1421726_at)	0.914	0.806	0.756	0.666	0.999	0.916	0.754	0.819	0.768	0.874
- (1416631_at)	0.086	0.423	0.144	0.165	0.433	0.152	0.968	0.316	0.290	0.554
- (1430307_a_at)	0.498	0.078	0.446	0.271	0.374	0.553	0.101	0.430	0.110	0.369
- (1416632_at)	0.023	0.366	0.295	0.326	0.089	0.360	0.311	0.057	0.086	0.115
- (1416634_at)	0.363	0.351	0.461	0.187	0.332	0.230	0.497	0.598	0.291	0.733
- (1416633_a_at)	0.185	0.258	0.400	0.312	0.553	0.133	0.528	0.190	0.432	0.277
- (1416635_at)	0.332	0.407	0.349	0.168	0.348	0.069	0.428	0.423	0.233	0.437
- (1416636_at)	0.650	0.306	0.821	0.538	0.417	0.282	0.406	0.310	0.751	0.205
- (1416637_at)	0.239	0.056	0.219	0.334	0.147	0.023	0.391	0.094	0.310	0.472
- (1416638_at)	0.163	0.536	0.524	0.244	0.296	0.167	0.347	0.249	0.420	0.188
- (1416639_at)	0.077	0.384	0.427	0.154	0.016	0.008	0.280	0.093	0.326	0.814
- (1416640_at)	0.052	0.662	0.936	0.214	0.457	0.710	0.596	0.655	0.015	0.066
- (1416641_at)	0.147	0.042	0.008	0.077	0.080	0.551	0.007	0.293	0.213	0.104
- (1416642_a_at)	0.321	0.551	0.501	0.562	0.765	0.550	0.624	0.351	0.449	0.207
- (1416647_at)	0.262	0.083	0.546	0.538	0.713	0.393	0.482	0.628	0.255	0.311
- (1439950_at)	0.099	0.630	0.008	0.730	0.018	0.170	0.070	0.274	0.237	0.736
- (1416648_at)	0.402	0.232	0.319	0.447	0.787	0.587	0.354	0.817	0.922	0.526
- (1416651_at)	0.371	0.523	0.107	0.551	0.317	0.489	0.415	0.945	0.502	0.629
- (1435058_x_at)	0.006	0.261	0.147	0.196	0.040	0.012	0.165	0.070	0.147	0.414
- (1416653_at)	0.055	0.282	0.607	0.202	0.189	0.921	0.554	0.334	0.077	0.082
- (1453721_a_at)	0.080	0.035	0.212	0.060	0.260	0.131	0.162	0.189	0.026	0.051
- (1416654_at)	0.262	0.849	0.263	0.511	0.420	0.182	0.672	0.269	0.072	0.133
- (1443706_at)	0.834	0.671	0.759	0.725	0.488	0.665	0.912	0.845	0.890	0.708
- (1416655_at)	0.543	0.393	0.360	0.350	0.378	0.538	0.656	0.198	0.167	0.272
- (1458665_at)	0.712	0.768	0.632	0.691	0.757	0.347	0.810	0.593	0.887	0.468
- (1416656_at)	0.010	0.102	0.206	0.097	0.606	0.030	0.268	0.072	0.016	0.019
- (1425711_a_at)	0.451	0.966	0.077	0.749	0.539	0.256	0.366	0.273	0.832	0.399
- (1416657_at)	0.235	0.401	0.169	0.480	0.088	0.890	0.290	0.549	0.199	0.330
- (1440950_at)	0.939	0.679	0.680	0.359	0.953	0.428	0.529	0.974	0.746	0.586
- (1442759_at)	0.822	0.660	0.999	0.791	0.721	0.895	0.874	0.988	0.914	0.695
- (1416658_at)	0.050	0.317	0.247	0.021	0.406	0.425	0.446	0.393	0.042	0.106
- (1448424_at)	0.051	0.121	0.332	0.054	0.065	0.414	0.116	0.402	0.005	0.034
- (1416660_at)	0.712	0.427	0.629	0.228	0.236	0.460	0.157	0.365	0.506	0.107
- (1448425_at)	0.414	0.285	0.465	0.337	0.379	0.337	0.496	0.906	0.363	0.347
- (1416661_at)	0.057	0.225	0.045	0.043	0.080	0.104	0.453	0.099	0.094	0.191
- (1416659_at)	0.140	0.394	0.376	0.302	0.289	0.517	0.417	0.195	0.378	0.235
- (1448426_at)	0.038	0.515	0.114	0.034	0.078	0.905	0.432	0.961	0.070	0.107
- (1416662_at)	0.399	0.598	0.372	0.371	0.680	0.430	0.293	0.739	0.157	0.530
- (1445591_at)	0.814	0.617	0.510	0.545	0.699	0.895	0.772	0.652	0.956	0.927
- (1416663_at)	0.362	0.497	0.445	0.511	0.760	0.309	0.181	0.382	0.767	0.318
- (1416664_at)	0.128	0.195	0.250	0.535	0.669	0.038	0.251	0.511	0.186	0.045
- (1439394_x_at)	0.936	0.988	0.959	0.934	0.996	0.793	0.919	0.853	0.789	0.908
- (1439377_x_at)	0.046	0.593	0.554	0.498	0.197	0.224	0.653	0.095	0.049	0.025
- (1416665_at)	0.377	0.355	0.222	0.487	0.799	0.125	0.898	0.455	0.387	0.433
- (1416666_at)	0.349	0.306	0.447	0.295	0.504	0.546	0.465	0.315	0.175	0.108
- (1416667_at)	0.488	0.354	0.299	0.373	0.409	0.340	0.242	0.494	0.359	0.269
- (1416668_at)	0.622	0.644	0.850	0.443	0.485	0.313	0.266	0.515	0.915	0.363
- (1448430_a_at)	0.339	0.482	0.288	0.632	0.555	0.480	0.557	0.178	0.398	0.349
- (1416669_s_at)	0.244	0.556	0.527	0.526	0.293	0.726	0.430	0.165	0.644	0.272
- (1416670_at)	0.173	0.034	0.012	0.233	0.050	0.045	0.095	0.133	0.078	0.658
- (1451833_a_at)	0.316	0.223	0.229	0.442	0.356	0.059	0.669	0.427	0.973	0.258
- (1458215_at)	0.170	0.659	0.084	0.299	0.301	0.955	0.556	0.421	0.184	0.334
- (1416671_a_at)	0.551	0.187	0.531	0.382	0.434	0.781	0.273	0.421	0.575	0.529
- (1416672_s_at)	0.724	0.513	0.130	0.571	0.919	0.990	0.325	0.736	0.642	0.577
- (1431305_at)	0.002	0.001	0.328	0.022	0.002	0.023	0.583	0.085	0.438	0.058
- (1416674_at)	0.355	0.605	0.883	0.528	0.642	0.177	0.748	0.492	0.465	0.767
- (1446638_at)	0.930	0.840	0.961	0.922	0.857	0.624	0.850	0.698	0.965	0.955
- (1416675_s_at)	0.009	0.001	0.268	0.048	0.319	0.332	0.131	0.721	0.080	0.550
- (1448432_at)	0.427	0.614	0.361	0.581	0.651	0.720	0.357	0.675	0.593	0.565
- (1443570_at)	0.634	0.714	0.214	0.991	0.146	0.576	0.419	0.260	0.601	0.331
- (1458259_x_at)	0.704	0.507	0.374	0.595	0.297	0.796	0.476	0.423	0.517	0.429
- (1441156_at)	0.256	0.339	0.852	0.896	0.364	0.844	0.759	0.685	0.088	0.933
- (1416678_at)	0.407	0.852	0.469	0.395	0.429	0.202	0.631	0.353	0.360	0.327
- (1443046_at)	0.662	0.927	0.990	0.632	0.766	0.940	0.616	0.559	0.717	0.645
- (1457991_at)	0.217	0.647	0.113	0.838	0.089	0.438	0.594	0.942	0.729	0.351
- (1416679_at)	0.462	0.369	0.403	0.526	0.792	0.408	0.606	0.401	0.713	0.214
- (1416680_at)	0.396	0.400	0.178	0.156	0.568	0.425	0.144	0.180	0.350	0.324
- (1445727_at)	0.019	0.035	0.403	0.187	0.037	0.086	0.349	0.173	0.171	0.267
- (1437354_at)	0.130	0.208	0.220	0.283	0.389	0.353	0.215	0.239	0.325	0.164
- (1442220_at)	0.120	0.621	0.394	0.084	0.270	0.169	0.459	0.111	0.420	0.374
- (1416681_at)	0.815	0.314	0.241	0.271	0.148	0.082	0.122	0.096	0.092	0.225
- (1431224_at)	0.166	0.584	0.168	0.031	0.190	0.450	0.276	0.250	0.208	0.220
- (1416682_at)	0.579	0.066	0.071	0.692	0.296	0.296	0.096	0.180	0.007	0.033
- (1438695_at)	0.976	0.293	0.431	0.556	0.574	0.404	0.315	0.227	0.230	0.094
- (1416683_at)	0.026	0.079	0.201	0.282	0.091	0.568	0.618	0.074	0.036	0.033
- (1416685_s_at)	0.165	0.177	0.413	0.418	0.177	0.331	0.370	0.335	0.536	0.345
- (1416684_at)	0.615	0.652	0.254	0.555	0.357	0.268	0.548	0.286	0.816	0.567
- (1459230_at)	0.827	0.817	0.746	0.763	0.784	0.531	0.875	0.917	0.702	0.833
- (1416687_at)	0.249	0.035	0.017	0.306	0.056	0.387	0.575	0.099	0.064	0.027
- (1416686_at)	0.060	0.439	0.106	0.027	0.879	0.865	0.694	0.259	0.601	0.364
- (1437817_at)	0.071	0.219	0.016	0.283	0.392	0.058	0.201	0.028	0.044	0.556
- (1459094_at)	0.212	0.270	0.217	0.067	0.638	0.442	0.167	0.611	0.920	0.840
- (1416688_at)	0.348	0.526	0.440	0.558	0.750	0.531	0.361	0.211	0.394	0.319
- (1416689_at)	0.469	0.681	0.641	0.743	0.672	0.447	0.617	0.380	0.936	0.924
- (1448437_a_at)	0.084	0.335	0.537	0.117	0.206	0.379	0.044	0.171	0.657	0.173
- (1416690_at)	0.245	0.398	0.409	0.328	0.394	0.196	0.419	0.255	0.737	0.365
- (1442305_at)	0.021	0.103	0.096	0.279	0.117	0.133	0.228	0.365	0.124	0.402
- (1416691_at)	0.066	0.280	0.442	0.109	0.283	0.202	0.610	0.058	0.310	0.105
- (1416692_at)	0.821	0.629	0.541	0.554	0.631	0.570	0.512	0.247	0.506	0.463
- (1416693_at)	0.234	0.434	0.192	0.224	0.491	0.649	0.090	0.883	0.146	0.183
- (1456251_x_at)	0.020	0.700	0.515	0.665	0.640	0.478	0.747	0.241	0.009	0.007
- (1416695_at)	0.011	0.593	0.282	0.627	0.814	0.066	0.881	0.073	0.009	0.019
- (1438948_x_at)	0.003	0.053	0.827	0.672	0.800	0.023	0.370	0.009	0.006	0.010
- (1448440_x_at)	0.630	0.933	0.432	0.169	0.069	0.117	0.387	0.328	0.268	0.495
- (1448439_at)	0.262	0.690	0.157	0.133	0.223	0.117	0.622	0.370	0.864	0.231
- (1416696_at)	0.478	0.068	0.115	0.216	0.121	0.240	0.141	0.446	0.268	0.297
- (1441342_at)	0.781	0.872	0.553	0.504	0.584	0.548	0.492	0.941	0.885	0.735
- (1416697_at)	0.249	0.385	0.425	0.122	0.812	0.911	0.905	0.819	0.359	0.585
- (1459973_x_at)	0.982	0.870	0.823	0.640	0.450	0.630	0.750	0.519	0.763	0.649
- (1438279_at)	0.997	0.805	0.831	0.695	0.870	0.950	0.848	0.749	0.571	0.845
- (1441242_at)	0.593	0.290	0.859	0.832	0.550	0.494	0.726	0.997	0.917	0.929
- (1416698_a_at)	0.034	0.125	0.408	0.470	0.167	0.079	0.139	0.393	0.054	0.257
- (1456268_at)	0.933	0.762	0.954	0.918	0.994	0.669	0.851	0.830	0.931	0.744
- (1448441_at)	0.134	0.481	0.977	0.056	0.726	0.255	0.342	0.492	0.113	0.912
- (1459810_at)	0.487	0.886	0.494	0.626	0.397	0.974	0.531	0.314	0.582	0.594
- (1416699_at)	0.707	0.343	0.317	0.494	0.603	0.293	0.661	0.424	0.346	0.288
- (1416701_at)	0.316	0.484	0.253	0.112	0.709	0.131	0.238	0.318	0.454	0.142
- (1416700_at)	0.018	0.176	0.370	0.523	0.046	0.114	0.139	0.298	0.209	0.085
- (1448443_at)	0.280	0.258	0.267	0.447	0.388	0.184	0.547	0.325	0.375	0.377
- (1416702_at)	0.344	0.460	0.140	0.389	0.120	0.145	0.645	0.635	0.204	0.132
- (1443756_at)	0.861	0.840	0.505	0.816	0.238	0.516	0.535	0.356	0.707	0.460
- (1459617_at)	0.524	0.541	0.489	0.627	0.260	0.484	0.267	0.600	0.361	0.153
- (1451927_a_at)	0.018	0.107	0.483	0.238	0.025	0.036	0.486	0.460	0.323	0.167
- (1426104_at)	0.953	0.490	0.494	0.893	0.791	0.594	0.595	0.951	0.974	0.581
- (1442364_at)	0.852	0.717	0.297	0.100	0.353	0.756	0.101	0.316	0.511	0.709
- (1416704_at)	0.869	0.874	0.196	0.169	0.232	0.276	0.164	0.555	0.248	0.179
- (1416703_at)	0.358	0.923	0.432	0.585	0.206	0.826	0.554	0.653	0.847	0.323
- (1416706_at)	0.144	0.433	0.585	0.479	0.218	0.604	0.042	0.303	0.496	0.217
- (1448444_at)	0.509	0.693	0.524	0.423	0.546	0.618	0.810	0.402	0.493	0.651
- (1443584_at)	0.234	0.224	0.309	0.513	0.572	0.585	0.383	0.354	0.099	0.375
- (1416705_at)	0.468	0.493	0.694	0.431	0.192	0.144	0.481	0.509	0.083	0.331
- (1416708_a_at)	0.979	0.353	0.568	0.394	0.665	0.365	0.614	0.307	0.519	0.700
- (1416709_a_at)	0.668	0.689	0.351	0.343	0.404	0.479	0.601	0.343	0.717	0.568
- (1416710_at)	0.382	0.509	0.508	0.485	0.300	0.873	0.423	0.413	0.170	0.090
- (1416711_at)	0.307	0.426	0.093	0.233	0.031	0.189	0.133	0.357	0.557	0.018
- (1416712_at)	0.560	0.855	0.496	0.270	0.223	0.485	0.145	0.105	0.263	0.164
- (1416713_at)	0.364	0.336	0.105	0.046	0.343	0.085	0.615	0.832	0.065	0.190
- (1416714_at)	0.001	0.018	0.065	0.227	0.032	0.064	0.036	0.017	0.003	0.006
- (1448452_at)	0.035	0.743	0.531	0.707	0.389	0.419	0.776	0.423	0.014	0.008
- (1438114_x_at)	0.130	0.318	0.252	0.502	0.453	0.047	0.406	0.050	0.084	0.202
- (1416716_at)	0.260	0.238	0.389	0.268	0.093	0.231	0.245	0.112	0.323	0.640
- (1416718_at)	0.078	0.073	0.516	0.494	0.416	0.432	0.386	0.245	0.376	0.254
- (1441899_x_at)	0.062	0.216	0.496	0.371	0.448	0.414	0.036	0.220	0.453	0.394
- (1436384_at)	0.836	0.588	0.606	0.747	0.721	0.835	0.726	0.970	0.774	0.722
- (1434854_a_at)	0.233	0.879	0.432	0.333	0.448	0.345	0.157	0.203	0.183	0.476
- (1456497_x_at)	0.737	0.292	0.385	0.372	0.519	0.908	0.250	0.367	0.321	0.267
- (1416720_at)	0.954	0.535	0.676	0.237	0.726	0.919	0.068	0.756	0.378	0.353
- (1448454_at)	0.511	0.270	0.397	0.190	0.409	0.750	0.420	0.214	0.587	0.200
- (1416721_s_at)	0.340	0.306	0.445	0.459	0.366	0.237	0.090	0.443	0.147	0.248
- (1447898_s_at)	0.480	0.651	0.085	0.417	0.427	0.190	0.027	0.385	0.253	0.364
- (1416722_at)	0.193	0.468	0.159	0.694	0.249	0.433	0.813	0.146	0.946	0.570
- (1438043_at)	0.500	0.043	0.990	0.516	0.586	0.638	0.118	0.272	0.237	0.546
- (1442684_x_at)	0.684	0.279	0.169	0.120	0.275	0.233	0.019	0.411	0.687	0.143
- (1442683_at)	0.982	0.362	0.209	0.386	0.059	0.201	0.014	0.233	0.246	0.177
- (1428920_at)	0.491	0.183	0.244	0.743	0.079	0.720	0.189	0.050	0.888	0.166
- (1458201_at)	0.146	0.303	0.075	0.238	0.151	0.128	0.026	0.109	0.344	0.182
- (1416725_at)	0.742	0.109	0.373	0.503	0.853	0.120	0.594	0.604	0.957	0.663
- (1440106_at)	0.173	0.031	0.329	0.659	0.584	0.178	0.514	0.572	0.121	0.833
- (1439336_at)	0.264	0.024	0.150	0.118	0.237	0.320	0.173	0.130	0.187	0.286
- (1434149_at)	0.127	0.174	0.226	0.377	0.619	0.067	0.835	0.339	0.258	0.257
- (1424089_a_at)	0.870	0.476	0.565	0.304	0.399	0.529	0.300	0.156	0.272	0.406
- (1416723_at)	0.587	0.363	0.333	0.173	0.947	0.944	0.340	0.113	0.284	0.474
- (1416724_x_at)	0.706	0.530	0.451	0.562	0.149	0.296	0.283	0.398	0.393	0.453
- (1434148_at)	0.217	0.424	0.178	0.439	0.167	0.154	0.319	0.469	0.815	0.255
- (1446386_at)	0.181	0.481	0.162	0.167	0.445	0.160	0.011	0.767	0.404	0.681
- (1416726_s_at)	0.570	0.553	0.073	0.689	0.523	0.895	0.451	0.564	0.246	0.266
- (1430962_at)	0.970	0.826	0.694	0.694	0.441	0.847	0.553	0.610	0.494	0.463
- (1416727_a_at)	0.350	0.871	0.235	0.953	0.986	0.595	0.493	0.435	0.294	0.452
- (1416728_at)	0.804	0.313	0.319	0.238	0.344	0.263	0.414	0.189	0.503	0.282
- (1416730_at)	0.642	0.168	0.321	0.332	0.514	0.234	0.523	0.518	0.937	0.298
- (1448458_at)	0.007	0.053	0.126	0.178	0.218	0.215	0.078	0.006	0.019	0.083
- (1416732_at)	0.724	0.334	0.305	0.290	0.538	0.541	0.459	0.380	0.248	0.193
- (1456688_at)	0.072	0.231	0.664	0.068	0.364	0.029	0.252	0.325	0.413	0.367
- (1416731_at)	0.108	0.169	0.280	0.398	0.428	0.184	0.468	0.155	0.978	0.562
- (1458919_at)	0.050	0.101	0.098	0.221	0.003	0.205	0.021	0.153	0.915	0.140
- (1445282_at)	0.007	0.108	0.015	0.457	0.043	0.045	0.228	0.183	0.381	0.148
- (1446203_at)	0.865	0.684	0.742	0.915	0.506	0.427	0.811	0.450	0.713	0.523
- (1416734_at)	0.915	0.789	0.982	0.855	0.897	0.819	0.819	0.838	0.870	0.805
- (1444114_at)	0.513	0.051	0.453	0.502	0.043	0.684	0.254	0.539	0.306	0.366
- (1416733_at)	0.059	0.144	0.270	0.421	0.132	0.729	0.302	0.169	0.401	0.505
- (1440577_at)	0.834	0.785	0.796	0.959	0.587	0.919	0.922	0.722	0.815	0.634
- (1442381_at)	0.004	0.004	0.002	0.071	0.004	0.548	0.005	0.300	0.318	0.276
- (1416735_at)	0.086	0.881	0.382	0.261	0.546	0.288	0.782	0.165	0.123	0.136
- (1441274_at)	0.088	0.285	0.009	0.173	0.038	0.498	0.031	0.035	0.121	0.081
- (1444440_at)	0.958	0.733	0.824	0.914	0.748	0.893	0.932	0.991	0.905	0.791
- (1416736_at)	0.120	0.226	0.345	0.149	0.091	0.862	0.097	0.392	0.428	0.561
- (1450196_s_at)	0.167	0.022	0.481	0.257	0.836	0.913	0.149	0.128	0.512	0.172
- (1416738_at)	0.405	0.094	0.604	0.100	0.201	0.121	0.150	0.478	0.786	0.422
- (1416739_a_at)	0.516	0.166	0.281	0.480	0.256	0.255	0.062	0.227	0.608	0.072
- (1416741_at)	0.098	0.957	0.869	0.009	0.628	0.787	0.681	0.790	0.545	0.746
- (1416740_at)	0.086	0.014	0.211	0.207	0.467	0.407	0.057	0.493	0.111	0.325
- (1431796_at)	0.984	0.828	0.884	0.936	0.913	0.969	0.819	0.863	0.804	0.831
- (1457360_at)	0.123	0.719	0.530	0.793	0.021	0.463	0.154	0.129	0.058	0.541
- (1416742_at)	0.302	0.549	0.289	0.333	0.559	0.263	0.214	0.563	0.483	0.197
- (1444570_at)	0.030	0.693	0.363	0.578	0.205	0.009	0.192	0.651	0.104	0.171
- (1443091_at)	0.531	0.527	0.953	0.480	0.469	0.261	0.765	0.968	0.474	0.324
- (1416743_at)	0.412	0.672	0.386	0.458	0.648	0.154	0.188	0.567	0.320	0.554
- (1416744_at)	0.187	0.583	0.140	0.677	0.365	0.943	0.183	0.108	0.415	0.366
- (1437490_x_at)	0.345	0.174	0.979	0.412	0.210	0.253	0.166	0.821	0.467	0.431
- (1416745_x_at)	0.019	0.102	0.089	0.000	0.066	0.219	0.153	0.179	0.202	0.386
- (1456516_x_at)	0.205	0.440	0.169	0.357	0.184	0.191	0.318	0.422	0.276	0.160
- (1416746_at)	0.188	0.206	0.608	0.507	0.187	0.167	0.160	0.848	0.174	0.393
- (1416747_at)	0.355	0.240	0.465	0.407	0.261	0.532	0.150	0.291	0.752	0.393
- (1441990_at)	0.948	0.671	0.734	0.742	0.765	0.996	0.841	0.702	0.697	0.947
- (1416748_a_at)	0.052	0.135	0.141	0.355	0.064	0.065	0.050	0.299	0.146	0.287
- (1438251_x_at)	0.891	0.272	0.549	0.132	0.897	0.344	0.075	0.713	0.141	0.139
- (1416749_at)	0.307	0.429	0.212	0.434	0.321	0.643	0.091	0.384	0.081	0.294
- (1451956_a_at)	0.350	0.053	0.095	0.412	0.111	0.097	0.150	0.161	0.736	0.051
- (1416750_at)	0.839	0.179	0.318	0.238	0.325	0.233	0.115	0.228	0.566	0.367
- (1440792_x_at)	0.759	0.887	0.652	0.559	0.880	0.616	0.690	0.923	0.443	0.621
- (1416751_a_at)	0.509	0.211	0.226	0.228	0.997	0.681	0.301	0.943	0.401	0.330
- (1440132_s_at)	0.230	0.363	0.462	0.463	0.201	0.293	0.323	0.357	0.412	0.385
- (1416753_at)	0.650	0.328	0.340	0.557	0.498	0.577	0.434	0.357	0.776	0.296
- (1434325_x_at)	0.492	0.585	0.461	0.478	0.816	0.565	0.336	0.409	0.485	0.337
- (1440133_x_at)	0.460	0.386	0.675	0.682	0.262	0.546	0.420	0.317	0.361	0.341
- (1416754_at)	0.074	0.582	0.403	0.141	0.168	0.319	0.552	0.074	0.461	0.412
- (1416756_at)	0.298	0.189	0.569	0.702	0.274	0.452	0.576	0.275	0.351	0.316
- (1416755_at)	0.527	0.324	0.462	0.208	0.533	0.368	0.404	0.539	0.326	0.419
- (1416757_at)	0.197	0.294	0.544	0.075	0.465	0.651	0.478	0.054	0.043	0.084
- (1416758_at)	0.143	0.080	0.093	0.249	0.041	0.050	0.282	0.608	0.131	0.053
- (1456439_x_at)	0.007	0.134	0.008	0.088	0.004	0.732	0.096	0.380	0.032	0.026
- (1416759_at)	0.346	0.692	0.817	0.007	0.323	0.403	0.110	0.380	0.051	0.655
- (1416760_at)	0.915	0.203	0.094	0.257	0.587	0.733	0.451	0.380	0.217	0.244
- (1456642_x_at)	0.013	0.483	0.348	0.605	0.647	0.069	0.229	0.061	0.024	0.054
- (1439348_at)	0.626	0.583	0.622	0.619	0.941	0.620	0.183	0.824	0.321	0.800
- (1416762_at)	0.008	0.278	0.176	0.534	0.292	0.036	0.095	0.023	0.031	0.062
- (1416763_at)	0.372	0.119	0.324	0.261	0.546	0.831	0.493	0.556	0.581	0.715
- (1443819_x_at)	0.372	0.423	0.074	0.381	0.350	0.439	0.331	0.377	0.288	0.389
- (1416764_at)	0.327	0.865	0.112	0.376	0.856	0.652	0.923	0.993	0.529	0.366
- (1416766_at)	0.429	0.806	0.322	0.342	0.532	0.515	0.231	0.244	0.221	0.245
- (1444100_at)	0.301	0.189	0.085	0.253	0.114	0.319	0.012	0.369	0.202	0.198
- (1416768_at)	0.939	0.656	0.544	0.404	0.256	0.657	0.353	0.395	0.632	0.282
- (1416767_a_at)	0.747	0.724	0.994	0.310	0.428	0.187	0.329	0.601	0.346	0.213
- (1435464_at)	0.815	0.164	0.542	0.349	0.440	0.287	0.286	0.470	0.678	0.469
- (1425448_x_at)	0.417	0.441	0.553	0.356	0.963	0.176	0.391	0.247	0.826	0.900
- (1416769_s_at)	0.621	0.531	0.418	0.444	0.552	0.880	0.325	0.212	0.784	0.386
- (1437013_x_at)	0.547	0.549	0.767	0.187	0.735	0.323	0.412	0.692	0.537	0.294
- (1435985_at)	0.399	0.113	0.471	0.697	0.067	0.187	0.092	0.795	0.108	0.301
- (1458847_at)	0.596	0.605	0.496	0.648	0.908	0.953	0.514	0.451	0.248	0.752
- (1447872_at)	0.909	0.748	0.682	0.665	0.514	0.578	0.679	0.616	0.961	0.861
- (1439681_at)	0.596	0.941	0.236	0.782	0.518	0.456	0.565	0.398	0.441	0.353
- (1416770_at)	0.220	0.620	0.373	0.426	0.100	0.428	0.289	0.495	0.493	0.438
- (1416771_at)	0.273	0.291	0.176	0.367	0.210	0.470	0.440	0.069	0.183	0.282
- (1447820_x_at)	0.472	0.465	0.859	0.486	0.885	0.500	0.892	0.757	0.538	0.800
- (1416772_at)	0.026	0.912	0.365	0.133	0.041	0.154	0.406	0.103	0.126	0.596
- (1416774_at)	0.372	0.081	0.210	0.036	0.636	0.933	0.239	0.520	0.400	0.327
- (1416773_at)	0.466	0.433	0.336	0.149	0.201	0.566	0.348	0.349	0.067	0.111
- (1442682_at)	0.071	0.460	0.705	0.015	0.442	0.017	0.132	0.349	0.261	0.142
- (1430450_at)	0.772	0.695	0.836	0.753	0.993	0.423	0.298	0.466	0.750	0.550
- (1416775_at)	0.231	0.694	0.213	0.661	0.566	0.614	0.543	0.156	0.475	0.408
- (1416776_at)	0.848	0.234	0.272	0.168	0.128	0.325	0.648	0.119	0.326	0.568
- (1443832_s_at)	0.144	0.125	0.258	0.090	0.067	0.127	0.476	0.107	0.254	0.189
- (1416779_at)	0.084	0.134	0.106	0.431	0.937	0.141	0.402	0.087	0.545	0.095
- (1416778_at)	0.079	0.549	0.146	0.084	0.277	0.113	0.528	0.368	0.280	0.177
- (1416780_at)	0.998	0.425	0.335	0.547	0.384	0.482	0.830	0.778	0.663	0.201
- (1416782_s_at)	0.390	0.249	0.764	0.246	0.914	0.405	0.161	0.916	0.226	0.116
- (1416781_at)	0.241	0.710	0.159	0.295	0.594	0.268	0.424	0.372	0.161	0.179
- (1431883_at)	0.342	0.184	0.728	0.572	0.386	0.372	0.913	0.643	0.445	0.854
- (1416783_at)	0.267	0.499	0.284	0.446	0.371	0.109	0.273	0.142	0.817	0.504
- (1416785_at)	0.129	0.438	0.143	0.534	0.540	0.056	0.408	0.449	0.180	0.171
- (1454504_at)	0.985	0.992	0.838	0.986	0.951	0.670	0.975	0.828	0.851	0.848
- (1448459_at)	0.409	0.382	0.199	0.382	0.085	0.181	0.450	0.895	0.130	0.431
[truncated: 28,765 more rows]
[truncated: 1 more columns]
