# Supplementary material for: Identification of Major Signaling Pathways in Prion Disease Progression Using Network Analysis
Source: PLoS One. 2015 Dec 8;10(12):e0144389. doi: 10.1371/journal.pone.0144389 (PMC4672924; doi:10.1371/journal.pone.0144389)
Supplement: S2 Dataset — This file contains the text files corresponding to every six mouse-prion model used in this work. These files contain the probeset ids of affymetrix mouse 430 2.0 array, and the corresponding P-values for their differential expression at every sampled time-point. (ZIP) [file pone.0144389.s005.zip › B6-I-Prnpb-RML-Brain.txt]

- (1416017_at)	0.475	0.204	0.328	0.898	0.370	0.362	0.704	0.269	0.763	0.304	0.930
- (1415670_at)	0.257	0.419	0.330	0.283	0.621	0.420	0.255	0.297	0.752	0.437	0.178
- (1442216_at)	0.088	0.798	0.014	0.027	0.080	0.498	0.103	0.208	0.128	0.511	0.772
- (1415671_at)	0.166	0.474	0.255	0.411	0.145	0.488	0.415	0.346	0.835	0.524	0.774
- (1415672_at)	0.843	0.551	0.742	0.919	0.456	0.506	0.418	0.399	0.364	0.507	0.585
- (1415673_at)	0.233	0.461	0.585	0.478	0.445	0.477	0.454	0.109	0.666	0.357	0.248
- (1429632_at)	0.021	0.536	0.943	0.934	0.480	0.548	0.348	0.593	0.021	0.043	0.078
- (1415674_a_at)	0.328	0.508	0.432	0.481	0.292	0.838	0.720	0.363	0.273	0.380	0.426
- (1415675_at)	0.640	0.294	0.241	0.723	0.119	0.424	0.453	0.554	0.596	0.355	0.944
- (1415676_a_at)	0.428	0.623	0.187	0.527	0.191	0.621	0.456	0.307	0.304	0.312	0.271
- (1415677_at)	0.007	0.419	0.644	0.559	0.217	0.270	0.266	0.081	0.009	0.097	0.015
- (1429501_s_at)	0.921	0.200	0.109	0.462	0.460	0.377	0.219	0.275	0.732	0.331	0.155
- (1429500_at)	0.075	0.447	0.016	0.755	0.827	0.221	0.610	0.345	0.059	0.165	0.666
- (1425537_at)	0.249	0.475	0.183	0.196	0.181	0.377	0.044	0.565	0.549	0.109	0.295
- (1415678_at)	0.607	0.416	0.620	0.447	0.269	0.495	0.624	0.501	0.738	0.581	0.316
- (1417221_at)	0.162	0.162	0.989	0.317	0.604	0.167	0.514	0.607	0.388	0.603	0.164
- (1443903_at)	0.550	0.731	0.785	0.996	0.204	0.333	0.525	0.883	0.485	0.875	0.682
- (1453171_s_at)	0.714	0.998	0.158	0.932	0.978	0.181	0.973	0.465	0.190	0.442	0.399
- (1451943_a_at)	0.566	0.569	0.440	0.713	0.395	0.193	0.607	0.295	0.267	0.323	0.331
- (1415679_at)	0.187	0.322	0.465	0.636	0.193	0.517	0.526	0.379	0.095	0.724	0.274
- (1444271_at)	0.697	0.322	0.662	0.748	0.643	0.793	0.295	0.995	0.128	0.215	0.606
- (1415680_at)	0.054	0.214	0.095	0.118	0.862	0.317	0.604	0.583	0.167	0.635	0.530
- (1417570_at)	0.371	0.784	0.561	0.103	0.945	0.859	0.231	0.309	0.441	0.328	0.302
- (1415681_at)	0.671	0.665	0.366	0.612	0.500	0.213	0.659	0.225	0.668	0.171	0.154
- (1439411_a_at)	0.378	0.395	0.559	0.541	0.208	0.243	0.340	0.568	0.486	0.453	0.746
- (1435814_at)	0.642	0.624	0.038	0.405	0.061	0.019	0.028	0.081	0.064	0.090	0.050
- (1446826_at)	0.973	0.388	0.285	0.725	0.491	0.757	0.941	0.737	0.615	0.545	0.521
- (1442836_at)	0.947	0.693	0.864	0.903	0.929	1.000	0.888	0.831	0.613	0.755	0.999
- (1415682_at)	0.599	0.226	0.311	0.274	0.456	0.840	0.753	0.112	0.617	0.335	0.719
- (1454941_at)	0.144	0.245	0.307	0.645	0.646	0.338	0.424	0.217	0.813	0.383	0.081
- (1418082_at)	0.357	0.170	0.026	0.266	0.139	0.431	0.359	0.574	0.704	0.109	0.286
- (1415683_at)	0.829	0.349	0.272	0.802	0.510	0.742	0.288	0.510	0.318	0.190	0.299
- (1415684_at)	0.027	0.205	0.029	0.230	0.098	0.131	0.050	0.268	0.998	0.215	0.371
- (1418236_s_at)	0.622	0.463	0.831	0.614	0.306	0.475	0.489	0.421	0.831	0.399	0.482
- (1418235_at)	0.994	0.038	0.732	0.346	0.253	0.222	0.538	0.412	0.510	0.080	0.292
- (1415685_at)	0.891	0.369	0.536	0.280	0.421	0.643	0.427	0.164	0.242	0.288	0.165
- (1415686_at)	0.634	0.364	0.473	0.405	0.370	0.154	0.967	0.499	0.358	0.755	0.692
- (1439687_at)	0.000	0.002	0.004	0.151	0.026	0.023	0.265	0.011	0.038	0.194	0.034
- (1419245_at)	0.864	0.277	0.489	0.317	0.031	0.329	0.117	0.615	0.225	0.093	0.061
- (1419244_a_at)	0.459	0.380	0.078	0.603	0.289	0.154	0.369	0.620	0.274	0.329	0.628
- (1419246_s_at)	0.780	0.641	0.899	0.546	0.375	0.545	0.526	0.473	0.278	0.411	0.620
- (1441992_at)	0.003	0.116	0.011	0.309	0.138	0.051	0.022	0.098	0.040	0.483	0.796
- (1419243_at)	0.763	0.569	0.458	0.888	0.933	0.435	0.433	0.500	0.294	0.586	0.398
- (1421813_a_at)	0.405	0.468	0.337	0.430	0.127	0.253	0.502	0.431	0.771	0.117	0.597
- (1415687_a_at)	0.383	0.520	0.507	0.735	0.451	0.568	0.310	0.619	0.500	0.579	0.483
- (1455094_s_at)	0.722	0.209	0.372	0.608	0.317	0.895	0.498	0.506	0.481	0.314	0.900
- (1415688_at)	0.584	0.648	0.231	0.294	0.332	0.550	0.332	0.710	0.356	0.319	0.436
- (1422551_at)	0.375	0.384	0.213	0.197	0.202	0.135	0.032	0.199	0.163	0.101	0.280
- (1437892_at)	0.026	0.315	0.062	0.333	0.169	0.206	0.093	0.201	0.033	0.337	0.626
- (1415689_s_at)	0.459	0.197	0.205	0.486	0.142	0.304	0.052	0.594	0.547	0.220	0.149
- (1415690_at)	0.408	0.971	0.343	0.639	0.228	0.595	0.279	0.566	0.366	0.174	0.200
- (1459635_at)	0.008	0.243	0.009	0.052	0.441	0.104	0.254	0.191	0.211	0.560	0.083
- (1415691_at)	0.356	0.629	0.315	0.860	0.520	0.422	0.851	0.277	0.281	0.613	0.392
- (1450768_at)	0.379	0.406	0.391	0.373	0.614	0.327	0.417	0.221	0.215	0.317	0.938
- (1445798_at)	0.093	0.035	0.450	0.032	0.219	0.084	0.137	0.035	0.279	0.059	0.073
- (1428935_at)	0.159	0.182	0.142	0.640	0.323	0.381	0.093	0.356	0.594	0.259	0.493
- (1422845_at)	0.834	0.362	0.649	0.311	0.260	0.391	0.501	0.570	0.408	0.521	0.597
- (1415692_s_at)	0.682	0.412	0.558	0.638	0.276	0.268	0.297	0.459	0.494	0.337	0.539
- (1437723_s_at)	0.185	0.512	0.355	0.761	0.377	0.589	0.233	0.262	0.077	0.158	0.272
- (1415693_at)	0.629	0.393	0.564	0.356	0.382	0.255	0.145	0.643	0.396	0.536	0.382
- (1433563_s_at)	0.561	0.172	0.234	0.486	0.486	0.152	0.450	0.290	0.951	0.218	0.139
- (1423082_at)	0.150	0.599	0.124	0.168	0.089	0.590	0.233	0.448	0.333	0.259	0.355
- (1415694_at)	0.360	0.426	0.505	0.276	0.447	0.744	0.129	0.541	0.238	0.434	0.119
- (1437832_x_at)	0.909	0.736	0.391	0.380	0.587	0.472	0.655	0.496	0.472	0.361	0.112
- (1434813_x_at)	0.773	0.596	0.229	0.403	0.185	0.514	0.367	0.357	0.824	0.439	0.160
- (1425106_a_at)	0.291	0.050	0.092	0.339	0.189	0.281	0.051	0.580	0.036	0.096	0.089
- (1436769_at)	0.857	0.251	0.055	0.085	0.328	0.944	0.548	0.311	0.658	0.207	0.053
- (1436770_x_at)	0.281	0.514	0.056	0.605	0.296	0.312	0.768	0.440	0.186	0.271	0.257
- (1415695_at)	0.423	0.283	0.317	0.686	0.514	0.523	0.427	0.746	0.467	0.327	0.579
- (1458292_at)	0.025	0.001	0.088	0.017	0.414	0.228	0.352	0.339	0.941	0.056	0.190
- (1423720_a_at)	0.360	0.659	0.073	0.500	0.272	0.584	0.175	0.506	0.749	0.073	0.437
- (1415696_at)	0.275	0.261	0.687	0.682	0.127	0.400	0.479	0.263	0.466	0.739	0.653
- (1423758_at)	0.819	0.445	0.606	0.612	0.835	0.380	0.631	0.551	0.706	0.715	0.786
- (1421323_a_at)	0.088	0.284	0.280	0.525	0.417	0.269	0.096	0.109	0.560	0.166	0.531
- (1415697_at)	0.939	0.137	0.398	0.205	0.358	0.803	0.531	0.357	0.670	0.499	0.549
- (1447053_x_at)	0.326	0.268	0.586	0.506	0.533	0.425	0.575	0.647	0.504	0.519	0.162
- (1415700_a_at)	0.740	0.509	0.974	0.234	0.715	0.890	0.574	0.526	0.602	0.522	0.169
- (1460680_a_at)	0.287	0.319	0.544	0.548	0.307	0.691	0.707	0.765	0.522	0.674	0.184
- (1415701_x_at)	0.493	0.323	0.598	0.298	0.254	0.598	0.200	0.741	0.431	0.808	0.192
- (1422859_a_at)	0.486	0.086	0.239	0.163	0.322	0.635	0.507	0.893	0.164	0.119	0.518
- (1454859_a_at)	0.495	0.246	0.953	0.499	0.416	0.465	0.208	0.802	0.431	0.486	0.217
- (1415702_a_at)	0.711	0.633	0.939	0.956	0.219	0.251	0.533	0.269	0.622	0.671	0.315
- (1424949_at)	0.245	0.312	0.354	0.203	0.657	0.416	0.425	0.645	0.285	0.477	0.385
- (1443183_at)	0.781	0.977	0.984	0.502	0.842	0.854	0.897	0.872	0.847	0.808	0.779
- (1415703_at)	0.294	0.340	0.977	0.605	0.541	0.430	0.222	0.262	0.105	0.595	0.887
- (1448056_at)	0.130	0.046	0.314	0.195	0.016	0.043	0.434	0.135	0.212	0.168	0.752
- (1444279_at)	0.030	0.724	0.543	0.700	0.054	0.023	0.056	0.614	0.670	0.534	0.130
- (1442499_at)	0.192	0.572	0.265	0.298	0.022	0.108	0.201	0.312	0.237	0.109	0.024
- (1451100_a_at)	0.359	0.888	0.304	0.162	0.013	0.105	0.163	0.340	0.353	0.199	0.607
- (1440332_at)	0.047	0.604	0.158	0.272	0.093	0.433	0.117	0.232	0.290	0.032	0.012
- (1415704_a_at)	0.530	0.596	0.627	0.438	0.381	0.572	0.665	0.381	0.202	0.335	0.213
- (1415706_at)	0.618	0.878	0.491	0.445	0.395	0.506	0.481	0.423	0.529	0.369	0.449
- (1444532_at)	0.456	0.818	0.707	0.894	0.123	0.313	0.583	0.827	0.667	0.912	0.904
- (1437274_at)	0.785	0.768	0.545	0.518	0.269	0.230	0.311	0.163	0.268	0.231	0.546
- (1415707_at)	0.251	0.962	0.818	0.372	0.096	0.574	0.567	0.161	0.754	0.563	0.538
- (1415708_at)	0.894	0.276	0.405	0.343	0.417	0.124	0.460	0.181	0.226	0.452	0.624
- (1456398_at)	0.714	0.063	0.711	0.442	0.092	0.168	0.132	0.175	0.264	0.086	0.435
- (1426771_at)	0.725	0.208	0.210	0.606	0.935	0.714	0.471	0.388	0.733	0.398	0.792
- (1415757_at)	0.449	0.249	0.355	0.475	0.451	0.894	0.196	0.314	0.271	0.123	0.459
- (1438207_at)	0.000	0.024	0.029	0.940	0.005	0.016	0.004	0.093	0.823	0.001	0.617
- (1432677_at)	0.966	0.947	0.950	0.881	0.841	0.927	0.971	0.997	0.911	0.929	0.889
- (1415709_s_at)	0.441	0.673	0.475	0.369	0.513	0.320	0.378	0.119	0.575	0.142	0.132
- (1415710_at)	0.478	0.307	0.172	0.196	0.399	0.308	0.498	0.159	0.306	0.336	0.567
- (1415711_at)	0.160	0.406	0.701	0.458	0.384	0.330	0.303	0.189	0.067	0.502	0.929
- (1456917_at)	0.103	0.161	0.429	0.492	0.184	0.015	0.020	0.048	0.432	0.201	0.302
- (1437104_at)	0.176	0.482	0.914	0.115	0.039	0.077	0.660	0.409	0.373	0.534	0.640
- (1444175_at)	0.095	0.074	0.129	0.097	0.577	0.013	0.045	0.064	0.438	0.339	0.420
- (1436228_at)	0.750	0.125	0.535	0.362	0.797	0.663	0.496	0.415	0.925	0.239	0.499
- (1415712_at)	0.697	0.121	0.191	0.519	0.323	0.995	0.251	0.271	0.195	0.290	0.329
- (1427200_at)	0.453	0.479	0.443	0.152	0.870	0.324	0.046	0.246	0.358	0.305	0.931
- (1441631_at)	0.156	0.477	0.429	0.666	0.673	0.032	0.394	0.172	0.415	0.299	0.190
- (1415713_a_at)	0.972	0.434	0.290	0.503	0.267	0.797	0.708	0.471	0.542	0.380	0.268
- (1460697_s_at)	0.459	0.672	0.363	0.750	0.234	0.389	0.677	0.342	0.499	0.465	0.659
- (1415714_a_at)	0.226	0.555	0.479	0.219	0.221	0.508	0.529	0.333	0.320	0.234	0.390
- (1431015_at)	0.081	0.122	0.416	0.499	0.088	0.596	0.407	0.759	0.316	0.156	0.354
- (1415715_at)	0.252	0.307	0.599	0.579	0.235	0.215	0.423	0.131	0.282	0.214	0.526
- (1460699_at)	0.387	0.955	0.568	0.604	0.754	0.441	0.937	0.256	0.317	0.805	0.443
- (1415716_a_at)	0.428	0.435	0.633	0.235	0.659	0.387	0.289	0.589	0.184	0.657	0.288
- (1459327_at)	0.488	0.096	0.034	0.044	0.066	0.443	0.105	0.631	0.801	0.195	0.025
- (1443791_at)	0.911	0.716	0.873	0.799	0.839	0.997	0.889	0.917	0.745	0.737	0.910
- (1440297_at)	0.893	0.663	0.661	0.434	0.634	0.919	0.547	0.962	0.719	0.361	0.630
- (1415717_at)	0.935	0.855	0.577	0.587	0.346	0.448	0.430	0.382	0.626	0.361	0.684
- (1453773_at)	0.922	0.854	0.945	0.789	0.749	0.692	0.994	0.952	0.995	0.937	0.866
- (1460071_at)	0.909	0.997	0.827	0.851	0.927	0.948	0.733	0.940	0.878	0.928	0.917
- (1447379_at)	0.495	0.659	0.602	0.720	0.470	0.623	0.658	0.327	0.851	0.626	0.690
- (1415718_at)	0.225	0.266	0.469	0.300	0.092	0.259	0.358	0.223	0.498	0.540	0.362
- (1415719_s_at)	0.328	0.403	0.164	0.781	0.324	0.383	0.357	0.779	0.160	0.226	0.582
- (1446369_at)	0.968	0.759	0.723	0.893	0.725	0.690	0.967	0.886	0.971	0.713	0.968
- (1451638_s_at)	0.589	0.520	0.619	0.494	0.292	0.572	0.553	0.641	0.255	0.285	0.123
- (1430472_at)	0.494	0.282	0.564	0.386	0.696	0.669	0.971	0.474	0.525	0.649	0.683
- (1415720_s_at)	0.433	0.153	0.531	0.879	0.195	0.381	0.429	0.060	0.458	0.192	0.189
- (1415721_a_at)	0.869	0.387	0.352	0.474	0.378	0.521	0.540	0.347	0.393	0.620	0.529
- (1441646_at)	0.001	0.239	0.095	0.013	0.218	0.008	0.077	0.061	0.094	0.035	0.366
- (1457845_at)	0.102	0.268	0.071	0.567	0.097	0.003	0.480	0.012	0.403	0.080	0.158
- (1415722_a_at)	0.724	0.289	0.878	0.623	0.484	0.460	0.243	0.699	0.573	0.333	0.394
- (1454664_a_at)	0.037	0.310	0.053	0.332	0.237	0.382	0.137	0.164	0.396	0.713	0.580
- (1454663_at)	0.172	0.141	0.454	0.070	0.425	0.820	0.418	0.209	0.627	0.356	0.503
- (1415723_at)	0.241	0.889	0.677	0.282	0.481	0.954	0.595	0.145	0.604	0.462	0.389
- (1456256_at)	0.005	0.025	0.153	0.821	0.045	0.094	0.047	0.101	0.102	0.174	0.795
- (1433631_at)	0.685	0.800	0.699	0.475	0.988	0.579	0.390	0.308	0.485	0.557	0.508
- (1425765_at)	0.010	0.017	0.018	0.030	0.146	0.545	0.464	0.305	0.067	0.750	0.114
- (1415725_at)	0.007	0.184	0.277	0.190	0.192	0.246	0.006	0.039	0.222	0.841	0.231
- (1425766_x_at)	0.672	0.386	0.129	0.287	0.497	0.231	0.787	0.354	0.444	0.514	0.245
- (1445826_at)	0.574	0.112	0.212	0.496	0.308	0.187	0.474	0.233	0.355	0.306	0.193
- (1415726_at)	0.303	0.325	0.586	0.425	0.750	0.447	0.582	0.361	0.311	0.352	0.757
- (1436775_a_at)	0.129	0.188	0.717	0.238	0.157	0.167	0.286	0.448	0.048	0.432	0.593
- (1459952_at)	0.943	0.860	0.823	0.860	0.570	0.351	0.984	0.763	0.529	0.635	0.558
- (1444608_at)	0.849	0.612	0.575	0.913	0.640	0.936	0.780	0.393	0.533	0.776	0.693
- (1454763_at)	0.395	0.551	0.202	0.506	0.638	0.607	0.713	0.734	0.096	0.314	0.528
- (1421220_at)	0.636	0.839	0.484	0.302	0.760	0.921	0.345	0.944	0.639	0.953	0.824
- (1415727_at)	0.793	0.893	0.282	0.541	0.479	0.309	0.417	0.429	0.165	0.488	0.825
- (1422849_a_at)	0.048	0.529	0.357	0.696	0.532	0.025	0.199	0.223	0.419	0.450	0.317
- (1415728_at)	0.420	0.100	0.478	0.256	0.308	0.150	0.796	0.234	0.387	0.258	0.803
- (1422850_at)	0.058	0.161	0.227	0.461	0.221	0.264	0.175	0.206	0.494	0.197	0.487
- (1422848_a_at)	0.995	0.422	0.489	0.257	0.478	0.332	0.219	0.418	0.225	0.583	0.343
- (1416501_at)	0.600	0.174	0.092	0.645	0.217	0.396	0.126	0.450	0.323	0.297	0.665
- (1415729_at)	0.772	0.360	0.605	0.194	0.218	0.369	0.464	0.757	0.378	0.664	0.206
- (1453356_at)	0.149	0.381	0.572	0.463	0.354	0.282	0.241	0.184	0.214	0.730	0.041
- (1415730_at)	0.289	0.513	0.914	0.367	0.347	0.667	0.211	0.282	0.458	0.256	0.491
- (1453741_x_at)	0.035	0.023	0.074	0.763	0.128	0.126	0.204	0.418	0.403	0.152	0.239
- (1448360_s_at)	0.254	0.278	0.727	0.280	0.273	0.180	0.204	0.544	0.382	0.272	0.262
- (1415731_at)	0.234	0.411	0.078	0.508	0.403	0.228	0.150	0.415	0.279	0.356	0.109
- (1437050_s_at)	0.783	0.498	0.373	0.383	0.331	0.504	0.253	0.535	0.321	0.843	0.947
- (1455362_at)	0.188	0.358	0.314	0.628	0.115	0.650	0.092	0.584	0.763	0.216	0.587
- (1431606_a_at)	0.977	0.264	0.089	0.176	0.450	0.763	0.577	0.590	0.298	0.042	0.713
- (1460709_a_at)	0.485	0.369	0.246	0.296	0.517	0.519	0.410	0.506	0.164	0.456	0.166
- (1415732_at)	0.498	0.368	0.586	0.328	0.350	0.228	0.655	0.555	0.340	0.733	0.276
- (1415733_a_at)	0.482	0.225	0.261	0.920	0.452	0.534	0.528	0.431	0.628	0.569	0.443
- (1415734_at)	0.622	0.510	0.361	0.417	0.444	0.515	0.947	0.590	0.412	0.360	0.559
- (1448159_at)	0.676	0.335	0.976	0.180	0.327	0.294	0.845	0.401	0.870	0.252	0.396
- (1415735_at)	0.428	0.187	0.271	0.739	0.329	0.640	0.871	0.233	0.538	0.518	0.603
- (1422297_at)	0.526	0.121	0.524	0.650	0.241	0.552	0.468	0.453	0.225	0.230	0.948
- (1460637_s_at)	0.490	0.536	0.522	0.416	0.578	0.923	0.561	0.565	0.348	0.312	0.928
- (1415736_at)	0.331	0.432	0.777	0.215	0.722	0.577	0.781	0.345	0.158	0.549	0.393
- (1416229_at)	0.375	0.628	0.938	0.193	0.271	0.464	0.559	0.490	0.488	0.251	0.992
- (1415737_at)	0.614	0.264	0.435	0.438	0.478	0.322	0.290	0.465	0.711	0.210	0.429
- (1416230_at)	0.924	0.614	0.227	0.315	0.394	0.780	0.583	0.742	0.748	0.446	0.351
- (1415738_at)	0.241	0.387	0.417	0.386	0.558	0.605	0.307	0.144	0.196	0.386	0.452
- (1454183_at)	0.937	0.985	0.788	0.900	0.662	0.642	0.896	0.769	0.858	0.957	0.942
- (1415739_at)	0.809	0.609	0.623	0.497	0.171	0.430	0.434	0.660	0.593	0.292	0.924
- (1460641_a_at)	0.113	0.403	0.396	0.457	0.168	0.347	0.166	0.149	0.472	0.268	0.441
- (1415740_at)	0.678	0.614	0.628	0.572	0.249	0.220	0.490	0.575	0.451	0.781	0.339
- (1435775_at)	0.504	0.276	0.425	0.095	0.297	0.114	0.289	0.047	0.318	0.462	0.448
- (1415741_at)	0.497	0.321	0.468	0.461	0.568	0.548	0.181	0.385	0.500	0.411	0.253
- (1415742_at)	0.551	0.260	0.248	0.431	0.418	0.322	0.529	0.543	0.500	0.364	0.329
- (1415743_at)	0.758	0.551	0.383	0.102	0.127	0.692	0.549	0.814	0.125	0.244	0.121
- (1415744_at)	0.881	0.331	0.908	0.683	0.113	0.568	0.118	0.675	0.197	0.670	0.509
- (1443622_at)	0.753	0.992	0.871	0.687	0.934	0.785	0.822	0.427	0.754	0.873	0.970
- (1436697_at)	0.310	0.147	0.126	0.195	0.223	0.017	0.017	0.330	0.117	0.463	0.099
- (1415745_a_at)	0.204	0.439	0.816	0.349	0.291	0.200	0.538	0.241	0.108	0.466	0.444
- (1415746_at)	0.503	0.709	0.565	0.736	0.467	0.387	0.361	0.290	0.130	0.644	0.147
- (1422650_a_at)	0.651	0.636	0.595	0.672	0.692	0.365	0.381	0.518	0.554	0.633	0.582
- (1460670_at)	0.393	0.281	0.619	0.195	0.457	0.314	0.334	0.906	0.690	0.583	0.489
- (1419981_at)	0.870	0.709	0.722	0.878	0.978	0.830	0.785	0.347	0.241	0.725	0.684
- (1415747_s_at)	0.237	0.926	0.731	0.058	0.335	0.365	0.253	0.541	0.766	0.271	0.365
- (1458247_s_at)	0.930	0.332	0.906	0.311	0.459	0.690	0.309	0.650	0.842	0.297	0.556
- (1415748_a_at)	0.905	0.415	0.425	0.208	0.224	0.541	0.490	0.681	0.816	0.319	0.577
- (1415749_a_at)	0.489	0.556	0.463	0.547	0.568	0.365	0.419	0.358	0.826	0.774	0.262
- (1415750_at)	0.191	0.304	0.088	0.315	0.324	0.228	0.758	0.304	0.476	0.464	0.332
- (1447782_x_at)	0.929	0.630	0.621	0.866	0.683	0.894	0.810	0.754	0.603	0.997	0.841
- (1447660_at)	0.948	0.919	0.999	0.884	0.894	0.983	0.828	0.853	0.764	0.986	1.000
- (1415751_at)	0.966	0.469	0.419	0.616	0.505	0.637	0.519	0.334	0.816	0.217	0.631
- (1447955_at)	0.928	0.804	0.764	0.781	0.996	0.687	0.918	0.902	0.970	0.850	0.931
- (1415752_at)	0.541	0.448	0.547	0.839	0.274	0.666	0.504	0.412	0.835	0.511	0.438
- (1415753_at)	0.277	0.295	0.188	0.224	0.158	0.710	0.606	0.325	0.201	0.195	0.271
- (1458474_at)	0.747	0.766	0.588	0.252	0.975	0.783	0.705	0.962	0.858	0.892	0.834
- (1442883_s_at)	0.466	0.208	0.442	0.277	0.190	0.936	0.339	0.639	0.181	0.100	0.816
- (1415754_at)	0.335	0.365	0.859	0.279	0.958	0.743	0.734	0.372	0.131	0.304	0.576
- (1427402_at)	0.213	0.345	0.162	0.033	0.883	0.675	0.435	0.842	0.713	0.484	0.621
- (1444523_s_at)	0.745	0.321	0.543	0.651	0.288	0.524	0.415	0.405	0.455	0.435	0.256
- (1440687_at)	0.525	0.660	0.372	0.572	0.370	0.768	0.873	0.816	0.768	0.920	0.650
- (1415755_a_at)	0.330	0.544	0.423	0.495	0.353	0.702	0.663	0.618	0.528	0.211	0.447
- (1415756_a_at)	0.404	0.165	0.502	0.227	0.673	0.351	0.316	0.639	0.228	0.331	0.251
- (1426578_s_at)	0.125	0.098	0.148	0.546	0.367	0.725	0.087	0.342	0.150	0.445	0.515
- (1415758_at)	0.280	0.916	0.345	0.626	0.139	0.553	0.565	0.330	0.336	0.639	0.761
- (1458233_at)	0.340	0.097	0.552	0.355	0.218	0.283	0.152	0.298	0.356	0.531	0.351
- (1444520_at)	0.241	0.791	0.923	0.253	0.825	0.407	0.133	0.365	0.636	0.703	0.308
- (1427199_at)	0.135	0.252	0.428	0.349	0.384	0.455	0.450	0.348	0.028	0.243	0.383
- (1415759_a_at)	0.445	0.484	0.556	0.316	0.396	0.574	0.636	0.492	0.980	0.498	0.439
- (1436152_a_at)	0.157	0.211	0.713	0.389	0.845	0.286	0.046	0.083	0.067	0.105	0.148
- (1445400_at)	0.884	0.663	0.759	0.506	0.800	0.589	0.719	0.808	0.666	0.794	0.724
- (1460640_at)	0.684	0.356	0.429	0.475	0.615	0.786	0.946	0.624	0.868	0.807	0.701
- (1460639_a_at)	0.067	0.242	0.138	0.750	0.132	0.162	0.513	0.075	0.183	0.050	0.197
- (1415760_s_at)	0.140	0.954	0.480	0.263	0.315	0.275	0.561	0.138	0.130	0.390	0.356
- (1460701_a_at)	0.076	0.697	0.100	0.039	0.783	0.620	0.151	0.577	0.079	0.396	0.626
- (1415761_at)	0.499	0.821	0.476	0.519	0.272	0.092	0.567	0.237	0.348	0.400	0.739
- (1455366_at)	0.603	0.947	0.228	0.155	0.618	0.187	0.916	0.850	0.461	0.423	0.559
- (1415762_x_at)	0.373	0.940	0.442	0.153	0.152	0.142	0.286	0.469	0.265	0.903	0.540
- (1425054_a_at)	0.143	0.589	0.118	0.206	0.049	0.370	0.289	0.461	0.943	0.161	0.652
- (1415763_a_at)	0.546	0.289	0.644	0.572	0.130	0.480	0.637	0.521	0.511	0.378	0.323
- (1455998_at)	0.147	0.428	0.543	0.555	0.133	0.336	0.951	0.441	0.319	0.059	0.366
- (1441112_at)	0.005	0.025	0.049	0.093	0.023	0.269	0.138	0.179	0.355	0.112	0.353
- (1426360_at)	0.021	0.612	0.322	0.487	0.036	0.026	0.266	0.054	0.116	0.021	0.492
- (1415764_at)	0.175	0.330	0.566	0.529	0.251	0.236	0.141	0.196	0.057	0.218	0.515
- (1426359_at)	0.356	0.125	0.138	0.091	0.009	0.103	0.432	0.175	0.131	0.372	0.341
- (1426361_at)	0.006	0.232	0.618	0.168	0.010	0.042	0.060	0.042	0.122	0.079	0.294
- (1434551_at)	0.518	0.548	0.614	0.322	0.374	0.490	0.315	0.713	0.458	0.546	0.424
- (1415765_at)	0.245	0.094	0.286	0.402	0.259	0.536	0.306	0.742	0.396	0.313	0.281
- (1449063_at)	0.394	0.652	0.889	0.489	0.104	0.587	0.434	0.628	0.935	0.632	0.840
- (1415767_at)	0.828	0.268	0.562	0.235	0.346	0.697	0.362	0.446	0.214	0.427	0.212
- (1437102_at)	0.197	0.547	0.240	0.085	0.199	0.112	0.269	0.139	0.380	0.316	0.378
- (1437456_x_at)	0.460	0.269	0.261	0.534	0.603	0.543	0.632	0.394	0.295	0.625	0.228
- (1444460_at)	0.005	0.008	0.204	0.087	0.621	0.014	0.001	0.105	0.119	0.116	0.549
- (1415768_a_at)	0.006	0.103	0.017	0.265	0.367	0.028	0.053	0.038	0.043	0.309	0.626
- (1431316_at)	0.000	0.004	0.000	0.065	0.024	0.345	0.071	0.110	0.055	0.125	0.172
- (1415769_at)	0.315	0.288	0.529	0.467	0.352	0.355	0.750	0.319	0.243	0.428	0.313
- (1455940_x_at)	0.515	0.964	0.164	0.190	0.521	0.425	0.181	0.253	0.092	0.085	0.624
- (1415770_at)	0.773	0.456	0.418	0.554	0.189	0.324	0.364	0.412	0.418	0.125	0.599
- (1415774_at)	0.156	0.183	0.509	0.413	0.417	0.153	0.276	0.578	0.332	0.143	0.217
- (1438179_s_at)	0.327	0.492	0.253	0.320	0.303	0.764	0.183	0.666	0.621	0.460	0.634
- (1456227_x_at)	0.559	0.326	0.442	0.719	0.298	0.310	0.478	0.405	0.680	0.582	0.282
- (1415775_at)	0.631	0.372	0.615	0.256	0.393	0.525	0.222	0.641	0.533	0.452	0.323
- (1439131_at)	0.497	0.576	0.402	0.169	0.639	0.270	0.322	0.297	0.185	0.291	0.679
- (1415776_at)	0.419	0.572	0.635	0.303	0.295	0.077	0.521	0.649	0.884	0.283	0.501
- (1415778_at)	0.715	0.862	0.662	0.475	0.667	0.485	0.274	0.763	0.641	0.551	0.570
- (1439413_x_at)	0.704	0.294	0.859	0.490	0.157	0.398	0.256	0.366	0.336	0.236	0.513
- (1415779_s_at)	0.841	0.622	0.596	0.430	0.391	0.581	0.482	0.649	0.785	0.434	0.358
- (1456739_x_at)	0.242	0.365	0.274	0.670	0.222	0.415	0.077	0.234	0.222	0.138	0.176
- (1437849_x_at)	0.497	0.531	0.158	0.234	0.259	0.310	0.091	0.370	0.263	0.103	0.262
- (1415780_a_at)	0.238	0.692	0.081	0.750	0.241	0.134	0.082	0.241	0.484	0.321	0.241
- (1415782_at)	0.647	0.492	0.552	0.351	0.789	0.483	0.434	0.690	0.641	0.550	0.503
- (1415781_a_at)	0.982	0.612	0.378	0.519	0.428	0.493	0.481	0.760	0.462	0.470	0.487
- (1415784_at)	0.353	0.323	0.053	0.591	0.227	0.129	0.278	0.104	0.470	0.061	0.504
- (1415783_at)	0.670	0.455	0.575	0.545	0.482	0.152	0.390	0.197	0.810	0.752	0.544
- (1415785_a_at)	0.771	0.343	0.954	0.461	0.409	0.696	0.598	0.366	0.901	0.650	0.633
- (1436973_at)	0.903	0.478	0.475	0.853	0.664	0.739	0.960	0.577	0.557	0.751	0.934
- (1437812_x_at)	0.065	0.122	0.395	0.610	0.125	0.077	0.426	0.368	0.806	0.689	0.064
- (1415787_at)	0.170	0.345	0.530	0.556	0.544	0.079	0.201	0.319	0.427	0.030	0.546
- (1454947_a_at)	0.124	0.110	0.331	0.520	0.336	0.440	0.283	0.202	0.200	0.100	0.192
- (1429606_at)	0.592	0.567	0.219	0.707	0.095	0.078	0.445	0.844	0.792	0.630	0.854
- (1415788_at)	0.343	0.474	0.631	0.765	0.537	0.528	0.597	0.359	0.352	0.315	0.152
- (1415789_a_at)	0.197	0.274	0.491	0.870	0.570	0.531	0.201	0.200	0.160	0.151	0.148
- (1445845_at)	0.876	0.732	0.573	0.861	0.666	0.774	0.855	0.815	0.500	0.896	0.899
- (1415790_at)	0.043	0.075	0.481	0.139	0.564	0.323	0.224	0.261	0.450	0.137	0.213
- (1458064_at)	0.286	0.377	0.638	0.744	0.485	0.824	0.583	0.524	0.690	0.315	0.041
- (1444902_at)	0.063	0.080	0.512	0.145	0.239	0.349	0.890	0.674	0.038	0.499	0.138
- (1415791_at)	0.408	0.145	0.152	0.843	0.489	0.692	0.751	0.164	0.209	0.674	0.534
- (1457610_at)	0.625	0.587	0.223	0.191	0.477	0.191	0.545	0.548	0.368	0.852	0.337
- (1415792_at)	0.632	0.231	0.872	0.482	0.756	0.422	0.567	0.497	0.534	0.484	0.442
- (1415793_at)	0.180	0.595	0.100	0.403	0.293	0.454	0.435	0.443	0.340	0.495	0.442
- (1431675_a_at)	0.022	0.865	0.127	0.008	0.112	0.400	0.244	0.356	0.588	0.009	0.266
- (1425628_a_at)	0.622	0.603	0.460	0.643	0.423	0.453	0.272	0.369	0.444	0.526	0.486
- (1431676_x_at)	0.104	0.030	0.037	0.102	0.163	0.267	0.404	0.891	0.235	0.046	0.073
- (1460279_a_at)	0.575	0.581	0.159	0.517	0.218	0.490	0.259	0.657	0.692	0.558	0.408
- (1415796_at)	0.168	0.370	0.733	0.218	0.537	0.492	0.247	0.326	0.371	0.367	0.237
- (1415797_at)	0.077	0.568	0.499	0.111	0.056	0.092	0.623	0.249	0.073	0.118	0.025
- (1415798_at)	0.019	0.314	0.307	0.226	0.020	0.249	0.387	0.633	0.021	0.127	0.030
- (1437619_x_at)	0.319	0.543	0.178	0.492	0.426	0.521	0.803	0.767	0.300	0.643	0.703
- (1459990_at)	0.282	0.719	0.826	0.798	0.305	0.349	0.110	0.679	0.459	0.269	0.952
- (1438367_x_at)	0.844	0.940	0.854	0.683	0.603	0.655	0.727	0.934	0.607	0.728	0.604
- (1439382_x_at)	0.735	0.280	0.627	0.685	0.616	0.615	0.658	0.498	0.261	0.950	0.460
- (1435820_x_at)	0.010	0.493	0.321	0.288	0.085	0.522	0.202	0.170	0.073	0.084	0.048
- (1456226_x_at)	0.105	0.971	0.361	0.361	0.573	0.180	0.699	0.127	0.040	0.532	0.054
- (1415799_at)	0.808	0.421	0.613	0.183	0.359	0.969	0.990	0.710	0.669	0.349	0.530
- (1447401_at)	0.641	0.222	0.308	0.680	0.971	0.607	0.605	0.476	0.667	0.532	0.306
- (1430987_s_at)	0.285	0.110	0.094	0.357	0.295	0.326	0.185	0.439	0.694	0.065	0.882
- (1415801_at)	0.795	0.168	0.228	0.347	0.181	0.391	0.235	0.163	0.424	0.663	0.151
- (1415800_at)	0.450	0.356	0.177	0.578	0.900	0.414	0.412	0.228	0.378	0.079	0.485
- (1437992_x_at)	0.437	0.410	0.306	0.541	0.379	0.471	0.377	0.749	0.220	0.165	0.632
- (1438973_x_at)	0.927	0.786	0.732	0.623	0.655	0.490	0.594	0.491	0.874	0.403	0.694
- (1438945_x_at)	0.255	0.358	0.132	0.261	0.287	0.464	0.269	0.547	0.337	0.058	0.458
- (1438650_x_at)	0.868	0.242	0.563	0.322	0.838	0.702	0.608	0.566	0.866	0.194	0.975
- (1446274_at)	0.995	0.381	0.555	0.806	0.624	0.990	0.629	0.952	0.625	0.997	0.864
- (1415802_at)	0.105	0.645	0.198	0.723	0.048	0.128	0.081	0.507	0.134	0.101	0.283
- (1441884_x_at)	0.483	0.825	0.578	0.436	0.550	0.828	0.193	0.600	0.345	0.867	0.241
- (1421610_at)	0.006	0.139	0.019	0.013	0.016	0.297	0.009	0.228	0.030	0.039	0.076
- (1415804_at)	0.843	0.944	0.028	0.511	0.101	0.401	0.190	0.300	0.592	0.044	0.808
- (1415803_at)	0.381	0.481	0.376	0.146	0.118	0.446	0.280	0.612	0.144	0.162	0.149
- (1415806_at)	0.033	0.450	0.115	0.280	0.326	0.294	0.485	0.220	0.075	0.364	0.046
- (1458553_at)	0.815	0.600	0.506	0.335	0.954	0.494	0.888	0.828	0.591	0.810	0.879
- (1427816_at)	0.289	0.212	0.810	0.100	0.413	0.547	0.710	0.505	0.414	0.903	0.214
- (1427504_s_at)	0.854	0.728	0.186	0.218	0.265	0.253	0.457	0.401	0.249	0.105	0.447
- (1452439_s_at)	0.102	0.039	0.110	0.146	0.988	0.614	0.465	0.192	0.384	0.590	0.364
- (1415807_s_at)	0.360	0.832	0.205	0.706	0.265	0.645	0.270	0.407	0.555	0.273	0.327
- (1456312_x_at)	0.072	0.634	0.614	0.321	0.264	0.328	0.297	0.474	0.045	0.506	0.060
- (1437171_x_at)	0.240	0.237	0.415	0.560	0.300	0.120	0.359	0.272	0.055	0.248	0.050
- (1436991_x_at)	0.218	0.086	0.220	0.225	0.259	0.081	0.334	0.155	0.033	0.230	0.037
- (1456569_x_at)	0.342	0.777	0.517	0.965	0.319	0.594	0.855	0.650	0.387	0.590	0.106
- (1415812_at)	0.119	0.256	0.312	0.347	0.234	0.141	0.433	0.399	0.085	0.914	0.030
- (1456568_at)	0.976	0.684	0.664	0.912	0.838	0.945	0.786	0.771	0.644	0.647	0.976
- (1437053_x_at)	0.530	0.745	0.401	0.680	0.373	0.396	0.717	0.375	0.471	0.594	0.323
- (1437593_x_at)	0.255	0.235	0.479	0.544	0.380	0.507	0.338	0.527	0.396	0.257	0.456
- (1443112_at)	0.078	0.054	0.010	0.091	0.008	0.144	0.191	0.056	0.054	0.207	0.062
- (1441471_at)	0.665	0.824	0.689	0.258	0.591	0.498	0.532	0.444	0.561	0.809	0.943
- (1439214_a_at)	0.473	0.328	0.332	0.466	0.989	0.357	0.328	0.850	0.797	0.353	0.171
- (1415813_at)	0.573	0.825	0.791	0.387	0.447	0.409	0.814	0.665	0.333	0.284	0.370
- (1419883_s_at)	0.397	0.373	0.982	0.120	0.677	0.984	0.222	0.482	0.603	0.727	0.127
- (1415814_at)	0.888	0.568	0.562	0.785	0.454	0.420	0.419	0.532	0.410	0.426	0.410
- (1449649_at)	0.148	0.254	0.026	0.085	0.168	0.875	0.068	0.640	0.059	0.271	0.077
- (1446465_at)	0.477	0.663	0.284	0.210	0.637	0.949	0.871	0.748	0.571	0.578	0.514
- (1415817_s_at)	0.268	0.502	0.782	0.805	0.074	0.491	0.365	0.417	0.283	0.815	0.478
- (1415816_at)	0.206	0.858	0.686	0.307	0.095	0.676	0.579	0.600	0.340	0.927	0.544
- (1429247_at)	0.043	0.317	0.045	0.180	0.040	0.550	0.323	0.045	0.096	0.065	0.415
- (1415818_at)	0.078	0.742	0.122	0.414	0.024	0.106	0.390	0.205	0.347	0.212	0.287
- (1442288_at)	0.078	0.611	0.480	0.675	0.749	0.190	0.147	0.448	0.103	0.087	0.018
- (1429246_a_at)	0.557	0.661	0.206	0.371	0.046	0.159	0.723	0.496	0.121	0.208	0.566
- (1438383_x_at)	0.379	0.678	0.366	0.426	0.890	0.548	0.131	0.669	0.748	0.513	0.518
- (1415819_a_at)	0.558	0.455	0.251	0.494	0.386	0.703	0.234	0.735	0.604	0.575	0.402
- (1438174_x_at)	0.888	0.964	0.687	0.803	0.772	0.650	0.554	0.571	0.862	0.490	0.496
- (1455929_x_at)	0.682	0.792	0.590	0.626	0.614	0.735	0.291	0.818	0.687	0.605	0.446
- (1438991_x_at)	0.451	0.504	0.425	0.501	0.720	0.449	0.161	0.622	0.538	0.597	0.977
- (1431239_at)	0.082	0.675	0.328	0.572	0.182	0.892	0.106	0.223	0.570	0.562	0.155
- (1448103_s_at)	0.740	0.294	0.628	0.460	0.479	0.599	0.463	0.605	0.593	0.372	0.436
- (1459463_at)	0.000	0.019	0.009	0.575	0.083	0.081	0.004	0.304	0.100	0.003	0.063
- (1415821_at)	0.589	0.370	0.417	0.484	0.643	0.670	0.201	0.294	0.271	0.371	0.190
- (1443037_at)	0.117	0.319	0.078	0.571	0.378	0.143	0.102	0.093	0.506	0.283	0.176
- (1415824_at)	0.524	0.145	0.116	0.310	0.322	0.205	0.064	0.228	0.558	0.036	0.238
- (1415823_at)	0.448	0.507	0.811	0.304	0.396	0.770	0.587	0.473	0.612	0.436	0.790
- (1415822_at)	0.594	0.320	0.449	0.749	0.565	0.939	0.341	0.584	0.735	0.411	0.698
- (1427294_a_at)	0.126	0.100	0.470	0.206	0.172	0.267	0.603	0.721	0.401	0.639	0.305
- (1429980_x_at)	0.516	0.810	0.594	0.395	0.761	0.525	0.457	0.714	0.285	0.547	0.773
- (1427295_at)	0.763	0.624	0.543	0.629	0.113	0.136	0.907	0.431	0.306	0.314	0.257
- (1434616_at)	0.935	0.937	0.850	0.948	0.797	0.919	0.975	0.855	0.773	0.887	0.706
- (1429979_a_at)	0.010	0.462	0.346	0.221	0.003	0.091	0.034	0.424	0.427	0.020	0.495
- (1456241_a_at)	0.667	0.390	0.578	0.452	0.712	0.192	0.598	0.449	0.101	0.171	0.175
- (1415825_s_at)	0.539	0.374	0.214	0.658	0.237	0.930	0.342	0.415	0.522	0.155	0.362
- (1434617_x_at)	0.674	0.932	0.569	0.341	0.361	0.826	0.569	0.514	0.791	0.799	0.437
- (1415826_at)	0.960	0.947	0.680	0.531	0.584	0.770	0.367	0.567	0.659	0.502	0.456
- (1447659_x_at)	0.851	0.352	0.350	0.664	0.634	0.712	0.961	0.677	0.481	0.573	0.726
- (1457639_at)	0.032	0.064	0.154	0.632	0.046	0.068	0.650	0.047	0.736	0.242	0.329
- (1415827_a_at)	0.415	0.708	0.816	0.881	0.324	0.588	0.239	0.403	0.469	0.505	0.274
- (1415828_a_at)	0.162	0.180	0.794	0.402	0.620	0.572	0.445	0.549	0.533	0.139	0.135
- (1415829_at)	0.633	0.258	0.212	0.463	0.432	0.461	0.131	0.712	0.626	0.171	0.212
- (1415830_at)	0.375	0.559	0.262	0.254	0.356	0.554	0.645	0.298	0.322	0.178	0.517
- (1415831_at)	0.835	0.602	0.447	0.450	0.295	0.269	0.540	0.236	0.646	0.399	0.347
- (1443477_at)	0.947	0.850	0.762	0.807	0.779	0.717	0.957	0.948	0.833	0.846	0.891
- (1437413_x_at)	0.302	0.515	0.683	0.697	0.365	0.419	0.384	0.610	0.471	0.170	0.388
- (1415833_x_at)	0.616	0.329	0.619	0.401	0.836	0.918	0.455	0.717	0.493	0.441	0.396
- (1438859_x_at)	0.495	0.588	0.814	0.406	0.730	0.630	0.486	0.591	0.576	0.858	0.657
- (1415834_at)	0.006	0.025	0.117	0.060	0.156	0.171	0.163	0.464	0.175	0.107	0.502
- (1437620_x_at)	0.402	0.381	0.494	0.752	0.437	0.519	0.589	0.169	0.333	0.236	0.241
- (1437333_x_at)	0.439	0.133	0.032	0.055	0.251	0.291	0.318	0.297	0.320	0.690	0.047
- (1437325_x_at)	0.313	0.248	0.154	0.486	0.462	0.375	0.143	0.674	0.277	0.130	0.136
- (1435855_x_at)	0.568	0.889	0.560	0.749	0.471	0.457	0.619	0.254	0.676	0.315	0.358
- (1415836_at)	0.167	0.087	0.167	0.076	0.083	0.209	0.512	0.423	0.198	0.756	0.270
- (1448108_at)	0.282	0.481	0.497	0.588	0.206	0.312	0.649	0.356	0.348	0.509	0.255
- (1437513_a_at)	0.967	0.532	0.289	0.465	0.348	0.189	0.460	0.303	0.308	0.101	0.654
- (1415838_at)	0.621	0.426	0.424	0.722	0.270	0.249	0.237	0.258	0.421	0.560	0.542
- (1454811_a_at)	0.520	0.417	0.512	0.865	0.487	0.321	0.592	0.276	0.418	0.500	0.469
- (1415840_at)	0.295	0.603	0.247	0.333	0.142	0.299	0.359	0.435	0.530	0.315	0.145
- (1459242_at)	0.982	0.820	0.621	0.940	0.919	0.738	0.924	0.901	0.766	0.873	0.748
- (1437211_x_at)	0.783	0.491	0.381	0.531	0.176	0.287	0.261	0.656	0.438	0.397	0.128
- (1415841_at)	0.605	0.390	0.941	0.421	0.810	0.286	0.522	0.320	0.483	0.649	0.380
- (1415845_at)	0.645	0.532	0.385	0.158	0.175	0.226	0.374	0.153	0.237	0.786	0.282
- (1415844_at)	0.552	0.179	0.358	0.622	0.593	0.276	0.087	0.252	0.894	0.135	0.118
- (1448113_at)	0.655	0.303	0.484	0.221	0.390	0.308	0.281	0.316	0.109	0.437	0.182
- (1415849_s_at)	0.582	0.674	0.567	0.609	0.503	0.507	0.220	0.977	0.691	0.608	0.607
- (1415850_at)	0.380	0.463	0.280	0.324	0.847	0.287	0.634	0.271	0.707	0.383	0.567
- (1415851_a_at)	0.237	0.434	0.469	0.811	0.295	0.234	0.311	0.217	0.208	0.343	0.610
- (1415852_at)	0.341	0.322	0.975	0.336	0.338	0.340	0.663	0.486	0.483	0.485	0.634
- (1415853_at)	0.495	0.517	0.367	0.330	0.297	0.316	0.641	0.456	0.478	0.370	0.304
- (1448117_at)	0.159	0.405	0.539	0.279	0.197	0.027	0.493	0.099	0.058	0.526	0.133
- (1426152_a_at)	0.005	0.602	0.560	0.262	0.002	0.155	0.668	0.185	0.020	0.688	0.636
- (1415854_at)	0.000	0.072	0.300	0.093	0.031	0.017	0.003	0.053	0.001	0.095	0.217
- (1415855_at)	0.081	0.221	0.257	0.634	0.315	0.052	0.489	0.058	0.074	0.414	0.139
- (1440621_at)	0.028	0.007	0.029	0.113	0.039	0.050	0.319	0.029	0.058	0.837	0.321
- (1415857_at)	0.345	0.429	0.632	0.513	0.180	0.526	0.547	0.413	0.655	0.185	0.102
- (1447286_at)	0.725	0.568	0.741	0.630	0.422	0.532	0.766	0.877	0.837	0.947	0.356
- (1415856_at)	0.875	0.192	0.141	0.798	0.236	0.805	0.792	0.707	0.477	0.075	0.120
- (1415859_at)	0.577	0.337	0.247	0.685	0.226	0.368	0.192	0.377	0.447	0.158	0.344
- (1456374_x_at)	0.608	0.460	0.139	0.617	0.339	0.241	0.492	0.596	0.898	0.327	0.231
- (1415858_at)	0.722	0.365	0.318	0.618	0.346	0.420	0.652	0.628	0.741	0.407	0.493
- (1456083_x_at)	0.343	0.516	0.251	0.411	0.463	0.270	0.209	0.423	0.283	0.521	0.448
- (1415860_at)	0.388	0.397	0.653	0.213	0.146	0.624	0.367	0.350	0.625	0.427	0.314
- (1452758_s_at)	0.594	0.402	0.503	0.464	0.123	0.951	0.056	0.397	0.682	0.341	0.218
- (1415863_at)	0.607	0.379	0.540	0.667	0.562	0.308	0.336	0.360	0.332	0.342	0.360
- (1415864_at)	0.273	0.346	0.487	0.216	0.448	0.478	0.030	0.374	0.380	0.269	0.282
- (1448119_at)	0.536	0.417	0.402	0.464	0.540	0.400	0.840	0.417	0.486	0.275	0.288
- (1415865_s_at)	0.462	0.408	0.382	0.366	0.464	0.220	0.630	0.176	0.362	0.459	0.383
- (1415866_at)	0.011	0.187	0.397	0.011	0.127	0.650	0.050	0.299	0.509	0.093	0.123
- (1455912_x_at)	0.796	0.338	0.344	0.295	0.178	0.396	0.134	0.572	0.246	0.929	0.776
- (1459867_x_at)	0.535	0.606	0.345	0.636	0.837	0.506	0.504	0.267	0.745	0.551	0.689
- (1458824_at)	0.876	0.595	0.601	0.806	0.905	0.963	0.827	0.735	0.618	0.799	0.778
- (1442569_at)	0.001	0.071	0.021	0.073	0.004	0.038	0.333	0.348	0.463	0.021	0.063
- (1433447_x_at)	0.527	0.384	0.866	0.221	0.495	0.446	0.238	0.672	0.737	0.271	0.362
- (1456572_x_at)	0.868	0.968	0.841	0.563	0.667	0.629	0.763	0.843	0.819	0.713	0.839
- (1456082_x_at)	0.401	0.105	0.717	0.473	0.826	0.598	0.800	0.834	0.830	0.500	0.919
- (1415868_at)	0.352	0.848	0.337	0.679	0.189	0.410	0.557	0.355	0.179	0.231	0.203
- (1430034_at)	0.075	0.153	0.067	0.506	0.052	0.172	0.217	0.136	0.161	0.135	0.211
- (1415867_at)	0.747	0.771	0.762	0.429	0.790	0.461	0.891	0.441	0.578	0.489	0.638
- (1438560_x_at)	0.833	0.270	0.407	0.373	0.963	0.558	0.191	0.621	0.413	0.190	0.373
- (1415869_a_at)	0.821	0.410	0.538	0.509	0.473	0.347	0.595	0.419	0.352	0.496	0.563
- (1456308_x_at)	0.716	0.187	0.459	0.482	0.314	0.751	0.265	0.460	0.585	0.549	0.896
- (1441477_at)	0.003	0.007	0.479	0.953	0.305	0.084	0.380	0.345	0.034	0.285	0.054
- (1415870_at)	0.532	0.468	0.643	0.530	0.364	0.442	0.522	0.347	0.923	0.416	0.295
- (1456250_x_at)	0.002	0.234	0.090	0.339	0.115	0.266	0.016	0.070	0.009	0.048	0.043
- (1437463_x_at)	0.004	0.564	0.071	0.415	0.081	0.139	0.275	0.017	0.021	0.495	0.015
- (1448123_s_at)	0.001	0.017	0.388	0.181	0.010	0.374	0.573	0.015	0.013	0.135	0.025
- (1415871_at)	0.019	0.496	0.052	0.029	0.571	0.556	0.976	0.134	0.661	0.908	0.057
- (1415872_at)	0.941	0.272	0.788	0.318	0.781	0.221	0.389	0.192	0.146	0.478	0.564
- (1457970_at)	0.187	0.025	0.126	0.134	0.190	0.279	0.148	0.290	0.098	0.685	0.207
- (1458696_at)	0.732	0.641	0.884	0.826	0.996	0.809	0.684	0.598	0.796	0.810	0.823
- (1415873_a_at)	0.929	0.567	0.639	0.485	0.274	0.447	0.586	0.253	0.642	0.711	0.369
- (1459855_x_at)	0.826	0.855	0.891	0.667	0.792	0.667	0.930	0.873	0.471	0.779	0.920
- (1415874_at)	0.766	0.178	0.099	0.207	0.028	0.319	0.055	0.050	0.195	0.454	0.285
- (1415876_a_at)	0.232	0.362	0.807	0.296	0.204	0.409	0.523	0.508	0.295	0.560	0.346
- (1415877_at)	0.117	0.034	0.752	0.053	0.078	0.144	0.493	0.053	0.714	0.866	0.401
- (1438789_s_at)	0.032	0.567	0.002	0.224	0.374	0.774	0.391	0.301	0.118	0.117	0.247
- (1440073_at)	0.837	0.534	0.536	0.769	0.723	0.694	0.865	0.749	0.513	0.619	0.661
- (1448127_at)	0.525	0.152	0.097	0.588	0.410	0.463	0.752	0.114	0.753	0.076	0.156
- (1415878_at)	0.274	0.226	0.386	0.203	0.107	0.189	0.145	0.139	0.373	0.089	0.459
- (1415879_a_at)	0.526	0.525	0.787	0.314	0.981	0.299	0.416	0.504	0.910	0.340	0.170
- (1415880_a_at)	0.218	0.273	0.172	0.270	0.290	0.533	0.721	0.768	0.144	0.366	0.164
- (1460096_at)	0.001	0.001	0.010	0.071	0.050	0.121	0.154	0.126	0.209	0.551	0.250
- (1447504_at)	0.569	0.230	0.344	0.412	0.483	0.668	0.862	0.635	0.360	0.817	0.692
- (1415881_at)	0.491	0.354	0.585	0.319	0.519	0.517	0.451	0.857	0.430	0.576	0.603
- (1415882_at)	0.803	0.477	0.658	0.772	0.333	0.637	0.193	0.597	0.414	0.274	0.539
- (1415885_at)	0.484	0.529	0.384	0.448	0.266	0.427	0.516	0.491	0.391	0.907	0.474
- (1460150_at)	0.791	0.241	0.681	0.114	0.613	0.370	0.929	0.791	0.663	0.982	0.602
- (1415886_at)	0.260	0.583	0.688	0.974	0.078	0.477	0.257	0.406	0.431	0.622	0.299
- (1438053_at)	0.036	0.415	0.180	0.096	0.128	0.032	0.007	0.020	0.366	0.211	0.349
- (1415887_at)	0.757	0.256	0.925	0.352	0.241	0.635	0.337	0.532	0.295	0.448	0.382
- (1419964_s_at)	0.254	0.599	0.360	0.207	0.151	0.083	0.127	0.173	0.612	0.388	0.379
- (1415888_at)	0.512	0.128	0.223	0.326	0.174	0.284	0.172	0.363	0.594	0.412	0.154
- (1449681_at)	0.003	0.903	0.428	0.379	0.707	0.950	0.501	0.003	0.016	0.743	0.533
- (1457824_at)	0.344	0.675	0.245	0.184	0.272	0.574	0.570	0.415	0.582	0.649	0.828
- (1429527_a_at)	0.037	0.071	0.151	0.241	0.571	0.338	0.965	0.199	0.029	0.080	0.382
- (1453181_x_at)	0.004	0.078	0.161	0.694	0.010	0.051	0.339	0.011	0.019	0.543	0.084
- (1415890_at)	0.639	0.193	0.132	0.748	0.440	0.412	0.335	0.231	0.197	0.183	0.616
- (1415891_at)	0.118	0.373	0.325	0.371	0.160	0.263	0.205	0.417	0.257	0.466	0.655
- (1415892_at)	0.056	0.091	0.419	0.981	0.350	0.250	0.023	0.271	0.096	0.632	0.025
- (1415893_at)	0.758	0.133	0.033	0.549	0.130	0.231	0.199	0.219	0.085	0.591	0.031
- (1415894_at)	0.448	0.525	0.115	0.257	0.607	0.467	0.185	0.426	0.439	0.071	0.220
- (1448136_at)	0.065	0.160	0.225	0.074	0.868	0.030	0.265	0.483	0.235	0.145	0.105
- (1443224_at)	0.672	0.671	0.710	0.664	0.604	0.240	0.597	0.664	0.516	0.626	0.437
- (1415895_at)	0.481	0.339	0.368	0.402	0.499	0.415	0.087	0.911	0.534	0.242	0.603
- (1421063_s_at)	0.815	0.568	0.238	0.311	0.934	0.402	0.529	0.722	0.321	0.202	0.388
- (1455890_x_at)	0.998	0.908	0.991	0.626	0.708	0.786	0.839	0.869	0.725	0.964	0.974
- (1435716_x_at)	0.362	0.577	0.614	0.399	0.740	0.570	0.216	0.661	0.392	0.597	0.472
- (1460075_x_at)	0.874	0.754	0.587	0.785	0.831	0.882	0.969	0.647	0.584	0.650	0.799
- (1432096_at)	0.862	0.816	0.960	0.407	0.693	0.443	0.597	0.825	0.491	0.661	0.206
- (1415896_x_at)	0.607	0.210	0.259	0.539	0.506	0.328	0.101	0.383	0.811	0.205	0.394
- (1415898_at)	0.992	0.999	0.977	0.983	0.900	0.906	0.830	0.713	0.668	0.951	0.867
- (1415897_a_at)	0.025	0.384	0.526	0.096	0.904	0.655	0.043	0.286	0.062	0.215	0.049
- (1415899_at)	0.000	0.004	0.015	0.066	0.003	0.013	0.019	0.182	0.063	0.421	0.022
- (1452514_a_at)	0.605	0.276	0.406	0.443	0.378	0.556	0.090	0.095	0.121	0.098	0.221
- (1459588_at)	0.927	0.806	0.736	0.913	0.903	0.735	0.727	0.845	0.874	0.756	0.888
- (1415900_a_at)	0.023	0.672	0.054	0.040	0.754	0.588	0.521	0.158	0.041	0.304	0.192
- (1415901_at)	0.322	0.177	0.467	0.219	0.176	0.060	0.638	0.394	0.116	0.260	0.106
- (1415903_at)	0.069	0.244	0.105	0.359	0.157	0.212	0.029	0.220	0.554	0.190	0.184
- (1415904_at)	0.016	0.040	0.177	0.197	0.162	0.770	0.557	0.326	0.679	0.023	0.016
- (1431056_a_at)	0.009	0.607	0.511	0.015	0.081	0.065	0.240	0.078	0.914	0.022	0.008
- (1415906_at)	0.610	0.458	0.740	0.560	0.456	0.412	0.960	0.348	0.696	0.281	0.121
- (1444323_at)	0.803	0.826	0.989	0.804	0.561	0.998	0.815	0.558	0.905	0.781	0.937
- (1415907_at)	0.020	0.179	0.199	0.089	0.158	0.388	0.300	0.054	0.854	0.115	0.138
- (1415908_at)	0.045	0.109	0.050	0.253	0.040	0.345	0.216	0.158	0.148	0.430	0.538
- (1460717_at)	0.038	0.231	0.300	0.439	0.003	0.246	0.088	0.647	0.269	0.110	0.138
- (1415909_at)	0.618	0.336	0.544	0.350	0.162	0.345	0.621	0.486	0.422	0.557	0.163
- (1440356_at)	0.489	0.146	0.935	0.372	0.605	0.072	0.530	0.211	0.785	0.215	0.397
- (1415910_s_at)	0.454	0.602	0.105	0.544	0.094	0.193	0.562	0.745	0.253	0.116	0.544
- (1448140_at)	0.401	0.814	0.151	0.698	0.566	0.228	0.675	0.247	0.255	0.302	0.337
- (1441943_x_at)	0.371	0.489	0.987	0.527	0.593	0.695	0.321	0.945	0.365	0.046	0.199
- (1446751_s_at)	0.254	0.351	0.471	0.076	0.385	0.539	0.179	0.408	0.131	0.085	0.346
- (1446750_at)	0.493	0.072	0.179	0.341	0.086	0.053	0.392	0.072	0.414	0.389	0.183
- (1415911_at)	0.625	0.735	0.286	0.318	0.452	0.225	0.463	0.455	0.773	0.254	0.379
- (1415913_at)	0.804	0.660	0.601	0.208	0.955	0.813	0.233	0.582	0.490	0.834	0.503
- (1448142_x_at)	0.431	0.577	0.676	0.513	0.531	0.505	0.386	0.282	0.423	0.539	0.246
- (1415912_a_at)	0.241	0.654	0.541	0.404	0.149	0.272	0.442	0.398	0.447	0.319	0.383
- (1438794_x_at)	0.394	0.816	0.989	0.472	0.450	0.786	0.350	0.519	0.608	0.684	0.485
- (1455855_x_at)	0.211	0.634	0.594	0.563	0.349	0.426	0.406	0.116	0.217	0.410	0.359
- (1426114_at)	0.734	0.793	0.649	0.584	0.054	0.302	0.492	0.706	0.116	0.514	0.435
- (1453849_s_at)	0.587	0.177	0.346	0.558	0.228	0.335	0.307	0.447	0.411	0.369	0.582
- (1448144_at)	0.050	0.176	0.058	0.411	0.329	0.716	0.497	0.030	0.313	0.475	0.290
- (1441132_at)	0.142	0.049	0.349	0.951	0.588	0.968	0.654	0.749	0.584	0.777	0.774
- (1431349_at)	0.103	0.538	0.396	0.107	0.485	0.433	0.446	0.258	0.034	0.564	0.191
- (1415914_at)	0.265	0.246	0.445	0.450	0.164	0.653	0.648	0.306	0.764	0.349	0.267
- (1443098_at)	0.507	0.392	0.580	0.217	0.488	0.099	0.147	0.028	0.019	0.486	0.569
- (1415915_at)	0.716	0.451	0.996	0.575	0.409	0.609	0.412	0.311	0.531	0.529	0.486
- (1440816_x_at)	0.423	0.280	0.382	0.733	0.658	0.411	0.580	0.247	0.568	0.318	0.366
- (1436704_x_at)	0.986	0.441	0.601	0.906	0.499	0.352	0.777	0.215	0.338	0.632	0.978
- (1415917_at)	0.722	0.375	0.272	0.325	0.278	0.268	0.454	0.121	0.377	0.291	0.620
- (1415916_a_at)	0.090	0.281	0.176	0.482	0.381	0.910	0.204	0.057	0.533	0.291	0.165
- (1415918_a_at)	0.306	0.307	0.684	0.510	0.327	0.399	0.414	0.400	0.556	0.302	0.682
- (1452927_x_at)	0.299	0.305	0.789	0.635	0.332	0.667	0.237	0.379	0.792	0.403	0.767
- (1435659_a_at)	0.533	0.564	0.632	0.981	0.739	0.601	0.413	0.424	0.428	0.562	0.460
- (1415919_at)	0.725	0.478	0.623	0.267	0.338	0.483	0.551	0.593	0.276	0.348	0.551
- (1415920_at)	0.774	0.653	0.384	0.578	0.774	0.352	0.189	0.520	0.353	0.300	0.799
- (1427600_at)	0.323	0.268	0.172	0.262	0.232	0.498	0.634	0.393	0.356	0.023	0.028
- (1415921_a_at)	0.216	0.037	0.035	0.703	0.537	0.585	0.089	0.328	0.244	0.012	0.284
- (1425212_a_at)	0.347	0.140	0.033	0.471	0.523	0.601	0.061	0.137	0.168	0.021	0.502
- (1448147_at)	0.219	0.392	0.945	0.157	0.327	0.297	0.499	0.365	0.801	0.324	0.080
- (1445949_at)	0.483	0.104	0.089	0.974	0.490	0.815	0.294	0.389	0.136	0.223	0.154
- (1435415_x_at)	0.219	0.379	0.583	0.491	0.165	0.203	0.100	0.071	0.126	0.534	0.175
- (1437226_x_at)	0.261	0.560	0.111	0.457	0.929	0.544	0.763	0.167	0.370	0.307	0.724
- (1435627_x_at)	0.527	0.187	0.200	0.797	0.781	0.513	0.312	0.223	0.203	0.706	0.283
- (1415922_s_at)	0.123	0.277	0.328	0.116	0.417	0.382	0.240	0.218	0.281	0.546	0.079
- (1438625_s_at)	0.087	0.210	0.112	0.303	0.415	0.638	0.214	0.512	0.265	0.480	0.409
- (1437853_x_at)	0.423	0.257	0.561	0.919	0.722	0.597	0.100	0.744	0.571	0.325	0.523
- (1415923_at)	0.601	0.431	0.445	0.967	0.543	0.673	0.150	0.333	0.376	0.173	0.398
- (1455792_x_at)	0.858	0.311	0.741	0.603	0.597	0.877	0.468	0.535	0.315	0.330	0.254
- (1435382_at)	0.613	0.239	0.948	0.531	0.680	0.705	0.328	0.908	0.200	0.141	0.252
- (1435383_x_at)	0.789	0.708	0.665	0.718	0.446	0.981	0.874	0.542	0.197	0.191	0.225
- (1438939_x_at)	0.897	0.943	0.820	0.753	0.951	0.681	0.974	0.927	0.968	0.986	0.743
- (1438978_x_at)	0.906	0.801	0.956	0.819	0.699	0.664	0.881	0.882	0.917	0.911	0.917
- (1456575_at)	0.970	0.948	0.774	0.753	0.799	0.738	0.892	0.996	0.921	0.996	0.750
- (1415924_at)	0.483	0.329	0.368	0.861	0.335	0.872	0.257	0.485	0.286	0.725	0.866
- (1438632_x_at)	0.880	0.168	0.166	0.578	0.301	0.561	0.438	0.415	0.381	0.581	0.489
- (1447905_x_at)	0.336	0.283	0.808	0.234	0.667	0.386	0.167	0.501	0.448	0.342	0.877
- (1438917_x_at)	0.210	0.244	0.397	0.147	0.594	0.597	0.266	0.187	0.501	0.395	0.622
- (1448150_at)	0.314	0.211	0.451	0.304	0.248	0.133	0.609	0.682	0.430	0.842	0.336
- (1415925_a_at)	0.857	0.222	0.242	0.210	0.260	0.206	0.190	0.068	0.221	0.325	0.583
- (1437612_at)	0.882	0.711	0.710	0.825	0.733	0.583	0.822	0.952	0.867	0.817	0.896
- (1415926_at)	0.331	0.264	0.234	0.340	0.591	0.133	0.387	0.077	0.312	0.308	0.082
- (1415928_a_at)	0.402	0.493	0.368	0.500	0.384	0.514	0.196	0.540	0.259	0.999	0.787
- (1428024_at)	0.337	0.646	0.343	0.978	0.399	0.582	0.683	0.616	0.652	0.330	0.648
- (1415929_at)	0.205	0.569	0.992	0.413	0.123	0.777	0.426	0.409	0.373	0.266	0.592
- (1415930_a_at)	0.327	0.189	0.334	0.613	0.317	0.386	0.201	0.210	0.163	0.426	0.372
- (1425838_at)	0.964	0.841	0.805	0.647	0.717	0.653	0.438	0.968	0.454	0.945	0.418
- (1415932_x_at)	0.657	0.788	0.377	0.429	0.153	0.313	0.482	0.567	0.553	0.503	0.349
- (1427604_a_at)	0.521	0.530	0.677	0.320	0.486	0.432	0.714	0.488	0.346	0.329	0.301
- (1439267_x_at)	0.494	0.793	0.735	0.563	0.794	0.421	0.383	0.326	0.214	0.359	0.575
- (1415933_a_at)	0.183	0.290	0.589	0.278	0.497	0.407	0.083	0.090	0.177	0.198	0.381
- (1448153_at)	0.620	0.431	0.842	0.481	0.329	0.566	0.352	0.649	0.802	0.454	0.588
- (1415934_at)	0.954	0.435	0.504	0.405	0.495	0.313	0.476	0.318	0.744	0.380	0.629
- (1415935_at)	0.094	0.310	0.075	0.181	0.738	0.171	0.300	0.066	0.520	0.702	0.339
- (1431362_a_at)	0.251	0.280	0.431	0.577	0.408	0.370	0.205	0.159	0.674	0.671	0.974
- (1415936_at)	0.301	0.078	0.535	0.787	0.783	0.094	0.333	0.152	0.317	0.845	0.306
- (1431564_at)	0.618	0.998	0.590	0.360	0.502	0.838	0.718	0.545	0.862	0.853	0.968
- (1426184_a_at)	0.767	0.270	0.417	0.294	0.452	0.337	0.439	0.229	0.482	0.428	0.383
- (1460263_at)	0.807	0.892	0.834	0.571	0.579	0.670	0.768	0.781	0.314	0.506	0.116
- (1448155_at)	0.051	0.562	0.152	0.556	0.200	0.273	0.149	0.330	0.355	0.113	0.212
- (1449674_s_at)	0.454	0.468	0.132	0.502	0.432	0.573	0.209	0.211	0.402	0.307	0.379
- (1415937_s_at)	0.110	0.647	0.903	0.482	0.364	0.448	0.070	0.481	0.088	0.014	0.143
- (1456084_x_at)	0.403	0.327	0.158	0.217	0.410	0.043	0.081	0.465	0.125	0.196	0.047
- (1437685_x_at)	0.237	0.439	0.138	0.187	0.490	0.162	0.069	0.741	0.386	0.245	0.145
- (1437324_x_at)	0.605	0.513	0.693	0.358	0.557	0.275	0.224	0.630	0.344	0.299	0.142
- (1437718_x_at)	0.470	0.268	0.180	0.155	0.465	0.035	0.057	0.474	0.301	0.125	0.026
- (1438966_x_at)	0.367	0.873	0.618	0.322	0.391	0.268	0.852	0.650	0.565	0.154	0.292
- (1415939_at)	0.376	0.173	0.074	0.205	0.975	0.035	0.091	0.384	0.588	0.070	0.093
- (1449703_at)	0.887	0.869	0.751	0.796	0.701	0.534	0.701	0.826	0.988	0.892	0.697
- (1449702_at)	0.303	0.453	0.420	0.731	0.391	0.996	0.564	0.128	0.155	0.543	0.593
- (1415940_at)	0.413	0.585	0.129	0.508	0.441	0.401	0.307	0.287	0.286	0.253	0.699
- (1415941_s_at)	0.315	0.204	0.613	0.321	0.391	0.408	0.826	0.497	0.488	0.536	0.280
- (1448157_s_at)	0.357	0.359	0.587	0.708	0.624	0.527	0.905	0.686	0.326	0.369	0.278
- (1415942_at)	0.169	0.261	0.586	0.208	0.671	0.528	0.378	0.663	0.369	0.431	0.281
- (1431917_at)	0.886	0.856	0.788	0.685	0.810	0.734	0.740	0.963	0.914	0.947	0.847
- (1426055_a_at)	0.029	0.033	0.082	0.308	0.458	0.142	0.541	0.555	0.609	0.236	0.105
- (1437999_x_at)	0.315	0.250	0.257	0.577	0.723	0.269	0.320	0.416	0.574	0.487	0.287
- (1435416_x_at)	0.236	0.214	0.553	0.620	0.196	0.465	0.273	0.234	0.546	0.353	0.395
- (1426056_at)	0.852	0.850	0.737	0.615	0.726	0.676	0.937	0.958	0.922	0.918	0.868
- (1415946_at)	0.877	0.461	0.194	0.468	0.648	0.428	0.417	0.254	0.446	0.373	0.765
- (1438652_x_at)	0.443	0.469	0.280	0.717	0.344	0.122	0.877	0.221	0.616	0.471	0.718
- (1415948_at)	0.432	0.339	0.350	0.239	0.296	0.505	0.613	0.613	0.114	0.504	0.072
- (1415947_at)	0.081	0.885	0.308	0.274	0.412	0.602	0.382	0.297	0.034	0.393	0.068
- (1439437_x_at)	0.968	0.780	0.737	0.821	0.704	0.637	0.860	0.899	0.986	0.832	0.844
- (1415949_at)	0.441	0.919	0.708	0.487	0.479	0.329	0.349	0.746	0.469	0.528	0.388
- (1428852_at)	0.317	0.587	0.754	0.754	0.243	0.316	0.346	0.256	0.139	0.395	0.433
- (1452930_at)	0.830	0.933	0.978	0.983	0.906	0.741	0.550	0.989	0.937	0.812	0.784
- (1435889_at)	0.413	0.420	0.186	0.817	0.371	0.072	0.287	0.103	0.107	0.397	0.202
- (1415952_at)	0.658	0.231	0.217	0.698	0.181	0.097	0.256	0.707	0.250	0.378	0.633
- (1415953_s_at)	0.324	0.043	0.225	0.097	0.593	0.594	0.366	0.746	0.298	0.167	0.512
- (1437054_x_at)	0.918	0.378	0.247	0.627	0.753	0.607	0.671	0.558	0.409	0.527	0.811
- (1415955_x_at)	0.582	0.167	0.278	0.463	0.808	0.246	0.587	0.618	0.681	0.620	0.763
- (1439379_x_at)	0.945	0.289	0.264	0.627	0.523	0.607	0.763	0.514	0.700	0.371	0.758
- (1460169_a_at)	0.845	0.061	0.882	0.338	0.203	0.143	0.615	0.453	0.128	0.399	0.207
- (1438314_at)	0.984	0.638	0.663	0.939	0.754	0.577	0.809	0.916	0.799	0.710	0.721
- (1415956_a_at)	0.193	0.548	0.148	0.415	0.897	0.684	0.523	0.689	0.183	0.710	0.191
- (1443296_at)	0.003	0.014	0.028	0.430	0.101	0.077	0.008	0.332	0.293	0.024	0.284
- (1427720_a_at)	0.755	0.444	0.335	0.986	0.450	0.427	0.343	0.698	0.641	0.364	0.574
- (1415957_a_at)	0.363	0.374	0.217	0.407	0.376	0.600	0.544	0.532	0.328	0.076	0.368
- (1415959_at)	0.843	0.754	0.668	0.741	0.628	0.400	0.805	0.790	0.927	0.841	0.874
- (1415958_at)	0.478	0.749	0.771	0.153	0.744	0.500	0.571	0.615	0.513	0.133	0.048
- (1415961_at)	0.332	0.204	0.469	0.925	0.526	0.503	0.356	0.604	0.270	0.237	0.187
- (1434323_at)	0.959	0.663	0.750	0.954	0.720	0.878	0.936	0.775	0.614	0.955	0.923
- (1415962_at)	0.651	0.404	0.335	0.446	0.353	0.342	0.220	0.540	0.816	0.169	0.459
- (1434324_x_at)	0.881	0.712	0.909	0.758	0.971	0.701	0.681	0.884	0.410	0.780	0.967
- (1415963_at)	0.632	0.955	0.532	0.460	0.427	0.309	0.109	0.730	0.391	0.227	0.362
- (1415964_at)	0.783	0.373	0.215	0.541	0.335	0.336	0.396	0.608	0.362	0.218	0.960
- (1415965_at)	0.195	0.148	0.542	0.232	0.869	0.625	0.121	0.348	0.728	0.327	0.093
- (1415967_at)	0.990	0.506	0.548	0.580	0.307	0.497	0.509	0.611	0.514	0.354	0.370
- (1415966_a_at)	0.264	0.523	0.587	0.273	0.173	0.767	0.777	0.569	0.551	0.554	0.415
- (1456015_x_at)	0.337	0.346	0.592	0.647	0.555	0.370	0.366	0.531	0.516	0.625	0.370
- (1415973_at)	0.182	0.291	0.411	0.451	0.590	0.923	0.249	0.582	0.626	0.302	0.106
- (1456028_x_at)	0.628	0.405	0.250	0.255	0.393	0.850	0.347	0.573	0.154	0.300	0.373
- (1415972_at)	0.073	0.284	0.090	0.590	0.719	0.532	0.254	0.352	0.189	0.667	0.311
- (1415971_at)	0.064	0.392	0.939	0.395	0.882	0.563	0.148	0.447	0.088	0.361	0.119
- (1456700_x_at)	0.149	0.405	0.325	0.383	0.381	0.753	0.060	0.321	0.118	0.955	0.673
- (1437034_x_at)	0.890	0.735	0.685	0.805	0.684	0.609	0.864	0.861	0.882	0.777	0.841
- (1430311_at)	0.905	0.827	0.748	0.595	0.551	0.823	0.295	0.657	0.416	0.691	0.760
- (1415974_at)	0.529	0.496	0.502	0.457	0.341	0.137	0.319	0.239	0.167	0.494	0.636
- (1460636_at)	0.054	0.448	0.037	0.447	0.095	0.653	0.327	0.362	0.100	0.290	0.555
- (1443436_at)	0.389	0.646	0.936	0.131	0.494	0.554	0.953	0.535	0.723	0.455	0.565
- (1415975_at)	0.047	0.361	0.072	0.270	0.214	0.488	0.132	0.849	0.143	0.458	0.304
- (1415976_a_at)	0.068	0.021	0.004	0.210	0.499	0.441	0.145	0.411	0.452	0.021	0.697
- (1415978_at)	0.348	0.396	0.406	0.408	0.038	0.341	0.254	0.745	0.704	0.371	0.108
- (1456128_at)	0.041	0.485	0.014	0.438	0.193	0.630	0.198	0.118	0.370	0.285	0.114
- (1415980_at)	0.794	0.828	0.233	0.309	0.602	0.487	0.224	0.395	0.288	0.286	0.217
- (1443828_x_at)	0.987	0.924	0.927	0.985	0.903	0.872	0.928	0.914	0.954	0.921	0.939
- (1415982_at)	0.533	0.739	0.776	0.322	0.269	0.203	0.388	0.336	0.804	0.395	0.236
- (1439424_x_at)	0.188	0.192	0.085	0.496	0.040	0.666	0.188	0.732	0.097	0.026	0.307
- (1415981_at)	0.394	0.339	0.188	0.288	0.195	0.514	0.228	0.259	0.452	0.347	0.512
- (1448160_at)	0.007	0.607	0.324	0.718	0.652	0.278	0.014	0.073	0.950	0.059	0.005
- (1415983_at)	0.050	0.357	0.326	0.181	0.484	0.043	0.276	0.054	0.030	0.125	0.008
- (1415984_at)	0.245	0.192	0.669	0.480	0.993	0.787	0.320	0.614	0.967	0.665	0.215
- (1430075_at)	0.059	0.054	0.582	0.374	0.210	0.275	0.416	0.270	0.062	0.328	0.646
- (1415985_at)	0.671	0.614	0.443	0.308	0.280	0.512	0.799	0.134	0.710	0.387	0.672
- (1415986_at)	0.350	0.891	0.322	0.529	0.327	0.231	0.668	0.471	0.215	0.700	0.527
- (1448161_a_at)	0.214	0.203	0.566	0.811	0.408	0.510	0.244	0.092	0.300	0.063	0.593
- (1419806_at)	0.432	0.634	0.332	0.389	0.448	0.349	0.222	0.453	0.193	0.743	0.619
- (1443546_at)	0.350	0.390	0.136	0.039	0.282	0.128	0.415	0.408	0.040	0.207	0.105
- (1449615_s_at)	0.364	0.238	0.517	0.566	0.426	0.063	0.030	0.688	0.304	0.044	0.165
- (1415988_at)	0.089	0.293	0.081	0.258	0.207	0.903	0.034	0.385	0.496	0.037	0.371
- (1415987_at)	0.509	0.495	0.300	0.308	0.961	0.320	0.258	0.674	0.456	0.386	0.303
- (1419869_s_at)	0.296	0.473	0.846	0.459	0.582	0.285	0.310	0.519	0.294	0.270	0.250
- (1451314_a_at)	0.018	0.068	0.012	0.814	0.219	0.193	0.327	0.392	0.142	0.409	0.082
- (1415989_at)	0.044	0.487	0.330	0.109	0.544	0.684	0.036	0.072	0.185	0.545	0.104
- (1448162_at)	0.213	0.255	0.151	0.299	0.259	0.078	0.103	0.305	0.146	0.368	0.058
- (1436003_at)	0.723	0.637	0.501	0.899	0.636	0.753	0.925	0.592	0.734	0.653	0.269
- (1415990_at)	0.489	0.389	0.610	0.943	0.276	0.529	0.530	0.508	0.562	0.295	0.490
- (1455910_at)	0.081	0.140	0.525	0.084	0.173	0.654	0.189	0.495	0.787	0.446	0.614
- (1454747_a_at)	0.782	0.489	0.764	0.342	0.514	0.742	0.166	0.449	0.418	0.435	0.292
- (1415991_a_at)	0.668	0.308	0.203	0.594	0.360	0.445	0.127	0.569	0.422	0.288	0.410
- (1448164_at)	0.531	0.412	0.556	0.253	0.442	0.515	0.397	0.706	0.631	0.331	0.619
- (1415992_at)	0.184	0.567	0.322	0.204	0.365	0.127	0.208	0.356	0.140	0.323	0.213
- (1437142_a_at)	0.422	0.547	0.179	0.245	0.662	0.181	0.180	0.688	0.739	0.258	0.436
- (1438155_x_at)	0.226	0.158	0.133	0.248	0.439	0.496	0.892	0.564	0.276	0.316	0.428
- (1445322_x_at)	0.209	0.152	0.113	0.053	0.426	0.413	0.889	0.228	0.259	0.144	0.258
- (1445321_at)	0.059	0.069	0.079	0.076	0.054	0.377	0.013	0.652	0.501	0.128	0.637
- (1415993_at)	0.237	0.292	0.252	0.299	0.159	0.363	0.485	0.398	0.527	0.202	0.259
- (1458715_at)	0.891	0.931	0.833	0.680	0.953	0.726	0.940	0.921	0.845	0.928	0.734
- (1415995_at)	0.869	0.219	0.246	0.263	0.456	0.402	0.139	0.100	0.405	0.128	0.024
- (1415996_at)	0.252	0.103	0.155	0.023	0.651	0.292	0.258	0.129	0.044	0.225	0.217
- (1415997_at)	0.074	0.224	0.341	0.252	0.027	0.065	0.010	0.472	0.030	0.539	0.253
- (1437452_x_at)	0.418	0.143	0.573	0.459	0.144	0.590	0.318	0.525	0.105	0.282	0.320
- (1437192_x_at)	0.222	0.232	0.375	0.712	0.517	0.792	0.076	0.903	0.794	0.441	0.368
- (1415998_at)	0.842	0.287	0.533	0.356	0.355	0.576	0.915	0.371	0.269	0.421	0.429
- (1415999_at)	0.069	0.232	0.430	0.289	0.077	0.765	0.403	0.223	0.460	0.160	0.387
- (1433866_x_at)	0.431	0.143	0.497	0.488	0.496	0.536	0.451	0.540	0.369	0.146	0.262
- (1436691_x_at)	0.420	0.685	0.603	0.730	0.571	0.500	0.459	0.644	0.298	0.773	0.273
- (1434731_x_at)	0.469	0.215	0.298	0.503	0.439	0.411	0.586	0.237	0.143	0.364	0.159
- (1416000_a_at)	0.392	0.364	0.501	0.581	0.330	0.530	0.474	0.326	0.238	0.445	0.091
- (1425801_x_at)	0.078	0.171	0.583	0.301	0.827	0.381	0.362	0.392	0.100	0.616	0.050
- (1437811_x_at)	0.020	0.147	0.322	0.067	0.352	0.830	0.071	0.066	0.016	0.421	0.031
- (1416002_x_at)	0.019	0.437	0.432	0.308	0.201	0.170	0.011	0.085	0.060	0.277	0.049
- (1436236_x_at)	0.058	0.474	0.261	0.816	0.992	0.546	0.157	0.330	0.117	0.350	0.041
- (1436838_x_at)	0.003	0.120	0.290	0.224	0.155	0.274	0.023	0.069	0.022	0.372	0.049
- (1416001_a_at)	0.302	0.628	0.271	0.937	0.866	0.359	0.172	0.480	0.172	0.802	0.162
- (1416003_at)	0.064	0.495	0.205	0.132	0.216	0.300	0.106	0.411	0.041	0.389	0.191
- (1416004_at)	0.758	0.363	0.922	0.581	0.412	0.654	0.999	0.695	0.531	0.593	0.796
- (1439392_x_at)	0.951	0.791	0.847	0.878	0.981	0.994	0.793	0.836	0.647	0.905	0.910
- (1416005_at)	0.592	0.599	0.511	0.905	0.174	0.696	0.613	0.830	0.488	0.815	0.382
- (1416006_at)	0.186	0.204	0.223	0.355	0.452	0.253	0.327	0.121	0.194	0.202	0.531
- (1443284_at)	0.015	0.023	0.483	0.524	0.016	0.208	0.173	0.326	0.476	0.121	0.827
- (1436182_at)	0.368	0.420	0.383	0.370	0.543	0.351	0.520	0.345	0.368	0.112	0.449
- (1439203_at)	0.718	0.508	0.954	0.911	0.566	0.889	0.732	0.759	0.769	0.655	0.681
- (1439315_at)	0.900	0.891	0.994	0.569	0.576	0.913	0.721	0.929	0.894	0.385	0.853
- (1416007_at)	0.209	0.211	0.152	0.435	0.325	0.243	0.177	0.277	0.087	0.114	0.224
- (1416008_at)	0.181	0.408	0.321	0.182	0.322	0.465	0.556	0.543	0.588	0.076	0.454
- (1456902_at)	0.964	0.745	0.732	0.783	0.714	0.671	0.982	0.873	0.861	0.902	0.958
- (1439449_at)	0.069	0.881	0.729	0.012	0.648	0.957	0.736	0.227	0.977	0.273	0.565
- (1442841_at)	0.606	0.707	0.855	0.870	0.595	0.814	0.807	0.885	0.576	0.653	0.687
- (1416009_at)	0.521	0.345	0.328	0.367	0.522	0.702	0.629	0.646	0.529	0.357	0.325
- (1448175_at)	0.528	0.259	0.131	0.660	0.090	0.218	0.719	0.707	0.692	0.460	0.439
- (1416010_a_at)	0.075	0.376	0.258	0.060	0.848	0.529	0.173	0.165	0.295	0.405	0.203
- (1416012_at)	0.687	0.701	0.285	0.881	0.511	0.596	0.145	0.778	0.163	0.230	0.613
- (1416011_x_at)	0.302	0.443	0.592	0.171	0.427	0.233	0.607	0.260	0.463	0.175	0.425
- (1416013_at)	0.979	0.682	0.297	0.824	0.662	0.652	0.199	0.404	0.815	0.083	0.296
- (1416015_s_at)	0.842	0.274	0.241	0.582	0.426	0.158	0.276	0.134	0.381	0.652	0.413
- (1416014_at)	0.317	0.972	0.361	0.444	0.420	0.217	0.850	0.095	0.139	0.921	0.572
- (1442071_at)	0.052	0.010	0.051	0.413	0.328	0.078	0.090	0.027	0.583	0.245	0.247
- (1416019_at)	0.073	0.183	0.614	0.244	0.823	0.458	0.095	0.076	0.619	0.135	0.627
- (1416018_at)	0.786	0.794	0.417	0.531	0.077	0.365	0.282	0.215	0.486	0.570	0.334
- (1444874_at)	0.114	0.541	0.413	0.206	0.021	0.250	0.649	0.524	0.275	0.351	0.105
- (1416020_a_at)	0.631	0.576	0.303	0.511	0.185	0.441	0.287	0.491	0.564	0.546	0.201
- (1444844_at)	0.441	0.390	0.182	0.745	0.591	0.312	0.951	0.854	0.765	0.699	0.703
- (1416023_at)	0.958	0.371	0.301	0.506	0.446	0.825	0.272	0.423	0.271	0.344	0.430
- (1451915_at)	0.986	0.587	0.550	0.701	0.736	0.906	0.810	0.833	0.489	0.613	0.919
- (1426067_x_at)	0.880	0.687	0.646	0.870	0.861	0.861	0.749	0.767	0.515	0.581	0.591
- (1416024_x_at)	0.975	0.622	0.562	0.659	0.443	0.604	0.284	0.582	0.498	0.668	0.423
- (1439679_at)	0.073	0.688	0.198	0.662	0.757	0.924	0.793	0.416	0.397	0.023	0.574
- (1459987_s_at)	0.747	0.730	0.484	0.334	0.131	0.469	0.207	0.627	0.641	0.680	0.644
- (1448178_a_at)	0.796	0.340	0.214	0.285	0.221	0.374	0.343	0.316	0.458	0.414	0.338
- (1449645_s_at)	0.274	0.456	0.169	0.516	0.044	0.543	0.284	0.397	0.558	0.134	0.528
- (1416027_at)	0.270	0.385	0.645	0.323	0.173	0.534	0.452	0.691	0.411	0.280	0.386
- (1438988_x_at)	0.734	0.532	0.465	0.512	0.416	0.678	0.291	0.533	0.611	0.328	0.778
- (1448180_a_at)	0.260	0.211	0.465	0.663	0.517	0.554	0.358	0.301	0.410	0.146	0.134
- (1416028_a_at)	0.295	0.418	0.405	0.378	0.140	0.198	0.382	0.390	0.196	0.281	0.545
- (1416029_at)	0.001	0.305	0.125	0.016	0.008	0.085	0.276	0.027	0.178	0.155	0.592
- (1438320_s_at)	0.177	0.419	0.064	0.278	0.370	0.289	0.369	0.334	0.859	0.645	0.443
- (1416031_s_at)	0.131	0.378	0.120	0.133	0.382	0.214	0.281	0.568	0.266	0.383	0.611
- (1439269_x_at)	0.492	0.229	0.403	0.032	0.752	0.610	0.193	0.099	0.026	0.064	0.213
- (1416030_a_at)	0.149	0.043	0.143	0.007	0.213	0.104	0.445	0.219	0.734	0.158	0.222
- (1437008_x_at)	0.783	0.331	0.457	0.630	0.266	0.620	0.164	0.628	0.329	0.305	0.268
- (1456057_x_at)	0.362	0.338	0.452	0.278	0.291	0.894	0.101	0.191	0.192	0.084	0.276
- (1416032_at)	0.070	0.566	0.085	0.398	0.484	0.340	0.028	0.117	0.136	0.431	0.289
- (1459814_at)	0.992	0.967	0.999	0.839	0.837	0.924	0.743	0.996	0.978	0.892	0.971
- (1416033_at)	0.156	0.787	0.806	0.609	0.235	0.264	0.067	0.608	0.910	0.950	0.774
- (1459068_at)	0.000	0.002	0.005	0.242	0.194	0.033	0.092	0.775	0.061	0.222	0.001
- (1448182_a_at)	0.269	0.343	0.125	0.442	0.042	0.218	0.141	0.694	0.571	0.047	0.311
- (1437502_x_at)	0.500	0.301	0.025	0.708	0.223	0.019	0.173	0.245	0.073	0.009	0.872
- (1416034_at)	0.149	0.148	0.048	0.301	0.347	0.204	0.046	0.713	0.822	0.072	0.508
- (1427418_a_at)	0.472	0.571	0.257	0.972	0.985	0.300	0.172	0.367	0.433	0.140	0.480
- (1448183_a_at)	0.443	0.658	0.161	0.772	0.416	0.362	0.598	0.152	0.655	0.416	0.214
- (1457231_at)	0.010	0.018	0.046	0.244	0.513	0.131	0.228	0.052	0.064	0.614	0.262
- (1431981_at)	0.833	0.760	0.982	0.942	0.664	0.927	0.670	0.410	0.762	0.217	0.891
- (1448184_at)	0.438	0.333	0.625	0.313	0.344	0.577	0.923	0.492	0.712	0.504	0.534
- (1438795_x_at)	0.946	0.666	0.719	0.971	0.794	0.910	0.971	0.797	0.585	0.722	0.771
- (1416036_at)	0.885	0.592	0.241	0.479	0.526	0.866	0.220	0.618	0.643	0.113	0.357
- (1456196_x_at)	0.205	0.227	0.877	0.221	0.348	0.407	0.300	0.656	0.550	0.474	0.449
- (1438958_x_at)	0.726	0.794	0.358	0.420	0.388	0.475	0.514	0.783	0.513	0.444	0.789
- (1433535_x_at)	0.620	0.392	0.608	0.199	0.320	0.823	0.549	0.621	0.367	0.332	0.632
- (1416037_a_at)	0.948	0.440	0.601	0.539	0.218	0.651	0.260	0.377	0.773	0.495	0.591
- (1433534_a_at)	0.232	0.502	0.606	0.324	0.415	0.855	0.509	0.362	0.060	0.187	0.557
- (1442910_at)	0.864	0.636	0.669	0.926	0.847	0.573	0.976	0.887	0.785	0.761	0.740
- (1441244_at)	0.885	0.756	0.857	0.751	0.904	0.616	0.899	0.868	0.853	0.870	0.992
- (1441067_at)	0.988	0.875	0.768	0.798	0.929	0.802	0.759	0.850	0.845	0.847	0.953
- (1447167_at)	0.003	0.037	0.018	0.577	0.014	0.385	0.193	0.305	0.988	0.118	0.092
- (1437037_x_at)	0.800	0.458	0.985	0.378	0.304	0.438	0.516	0.676	0.888	0.328	0.768
- (1444538_at)	0.400	0.077	0.035	0.069	0.388	0.524	0.149	0.347	0.095	0.281	0.079
- (1416038_at)	0.216	0.421	0.558	0.314	0.078	0.242	0.147	0.216	0.871	0.515	0.308
- (1437036_at)	0.036	0.429	0.372	0.692	0.181	0.058	0.026	0.238	0.690	0.683	0.927
- (1457823_at)	0.985	0.909	0.069	0.214	0.718	0.780	0.602	0.913	0.158	0.833	0.740
- (1438133_a_at)	0.004	0.003	0.006	0.002	0.009	0.588	0.077	0.121	0.188	0.454	0.017
- (1416039_x_at)	0.001	0.007	0.001	0.008	0.081	0.475	0.463	0.770	0.022	0.634	0.029
- (1442340_x_at)	0.929	0.923	0.995	0.977	0.910	0.735	0.877	0.744	0.984	0.958	0.635
- (1416041_at)	0.086	0.012	0.025	0.006	0.013	0.054	0.256	0.244	0.040	0.148	0.091
- (1444583_at)	0.006	0.020	0.319	0.073	0.011	0.320	0.079	0.391	0.716	0.033	0.025
- (1442728_at)	0.954	0.684	0.619	0.887	0.722	0.875	0.825	0.734	0.588	0.787	0.798
- (1416043_at)	0.754	0.579	0.734	0.960	0.929	0.520	0.417	0.629	0.555	0.998	0.735
- (1457113_at)	0.094	0.800	0.228	0.395	0.183	0.723	0.526	0.847	0.801	0.170	0.087
- (1440328_at)	0.779	0.763	0.936	0.943	0.912	0.745	0.934	0.936	0.594	0.715	0.949
- (1416042_s_at)	0.918	0.136	0.337	0.147	0.086	0.555	0.512	0.494	0.225	0.383	0.467
- (1448189_a_at)	0.217	0.435	0.222	0.408	0.027	0.215	0.533	0.298	0.444	0.188	0.307
- (1439356_at)	0.554	0.437	0.369	0.481	0.879	0.863	0.900	0.818	0.664	0.866	0.743
- (1416044_at)	0.133	0.488	0.437	0.306	0.029	0.334	0.176	0.679	0.305	0.137	0.572
- (1456938_at)	0.713	0.715	0.234	0.594	0.703	0.473	0.741	0.675	0.701	0.433	0.677
- (1435856_x_at)	0.461	0.495	0.322	0.630	0.738	0.859	0.437	0.710	0.196	0.538	0.567
- (1416045_a_at)	0.414	0.504	0.307	0.349	0.253	0.421	0.572	0.521	0.338	0.141	0.275
- (1440313_at)	0.392	0.935	0.074	0.218	0.572	0.203	0.028	0.268	0.883	0.985	0.269
- (1416047_at)	0.964	0.813	0.702	0.753	0.721	0.734	0.863	0.943	0.866	0.787	0.835
- (1416046_a_at)	0.066	0.392	0.129	0.276	0.312	0.211	0.701	0.030	0.135	0.398	0.206
- (1416048_at)	0.277	0.774	0.664	0.114	0.498	0.798	0.488	0.457	0.567	0.563	0.883
- (1439639_at)	0.027	0.061	0.017	0.247	0.675	0.352	0.383	0.917	0.326	0.303	0.175
- (1437239_x_at)	0.625	0.564	0.391	0.338	0.589	0.824	0.461	0.150	0.499	0.337	0.393
- (1459959_at)	0.202	0.044	0.571	0.561	0.439	0.724	0.530	0.446	0.625	0.724	0.707
- (1416049_at)	0.061	0.135	0.917	0.418	0.474	0.206	0.097	0.214	0.290	0.093	0.090
- (1455820_x_at)	0.750	0.306	0.210	0.547	0.080	0.042	0.560	0.163	0.840	0.093	0.104
- (1437378_x_at)	0.001	0.499	0.162	0.164	0.002	0.522	0.018	0.059	0.102	0.558	0.253
- (1416050_a_at)	0.130	0.586	0.457	0.083	0.272	0.152	0.363	0.065	0.395	0.369	0.331
- (1416051_at)	0.139	0.754	0.718	0.252	0.417	0.398	0.760	0.043	0.528	0.466	0.434
- (1457664_x_at)	0.319	0.977	0.855	0.961	0.965	0.098	0.605	0.408	0.331	0.338	0.592
- (1441912_x_at)	0.992	0.659	0.776	0.958	0.773	0.637	0.516	0.838	0.976	0.797	0.667
- (1448192_s_at)	0.657	0.932	0.499	0.421	0.436	0.548	0.545	0.336	0.862	0.199	0.620
- (1416052_at)	0.398	0.345	0.340	0.530	0.144	0.505	0.544	0.421	0.342	0.587	0.742
- (1432716_at)	0.786	0.682	0.475	0.633	0.807	0.698	0.854	0.692	0.584	0.521	0.724
- (1416053_at)	0.415	0.528	0.418	0.542	0.212	0.511	0.320	0.396	0.575	0.148	0.429
- (1432715_at)	0.996	0.903	0.989	0.901	0.975	0.906	0.914	0.918	0.922	0.924	0.749
- (1416054_at)	0.275	0.285	0.469	0.307	0.347	0.504	0.458	0.480	0.331	0.396	0.258
- (1455911_x_at)	0.493	0.713	0.920	0.240	0.350	0.700	0.433	0.749	0.412	0.605	0.505
- (1416056_a_at)	0.835	0.922	0.629	0.407	0.854	0.600	0.348	0.561	0.449	0.555	0.343
- (1416057_at)	0.669	0.471	0.381	0.990	0.239	0.327	0.581	0.607	0.985	0.403	0.392
- (1438809_at)	0.805	0.012	0.059	0.015	0.301	0.835	0.083	0.693	0.194	0.088	0.085
- (1416058_s_at)	0.939	0.552	0.656	0.639	0.918	0.900	0.320	0.693	0.744	0.379	0.829
- (1416059_at)	0.866	0.762	0.810	0.367	0.305	0.244	0.447	0.351	0.225	0.338	0.507
- (1416061_at)	0.320	0.250	0.329	0.441	0.570	0.132	0.127	0.143	0.525	0.546	0.505
- (1416060_at)	0.420	0.541	0.403	0.552	0.456	0.147	0.644	0.121	0.563	0.309	0.238
- (1416062_at)	0.133	0.087	0.038	0.105	0.191	0.168	0.378	0.340	0.307	0.211	0.827
- (1427464_s_at)	0.027	0.055	0.180	0.248	0.378	0.767	0.183	0.447	0.135	0.371	0.043
- (1447824_x_at)	0.475	0.079	0.266	0.139	0.097	0.402	0.104	0.435	0.252	0.450	0.288
- (1416064_a_at)	0.102	0.115	0.193	0.403	0.257	0.360	0.480	0.736	0.119	0.405	0.155
- (1440170_at)	0.824	0.365	0.268	0.570	0.558	0.605	0.480	0.518	0.499	0.882	0.886
- (1447832_x_at)	0.531	0.447	0.168	0.594	0.507	0.622	0.543	0.548	0.311	0.613	0.864
- (1416065_a_at)	0.204	0.505	0.156	0.606	0.321	0.335	0.077	0.309	0.415	0.464	0.516
- (1429305_at)	0.165	0.215	0.538	0.022	0.653	0.638	0.382	0.381	0.530	0.541	0.881
- (1448199_at)	0.365	0.148	0.622	0.347	0.156	0.288	0.411	0.327	0.166	0.591	0.100
- (1429304_at)	0.109	0.076	0.664	0.035	0.315	0.341	0.189	0.203	0.029	0.979	0.390
- (1416066_at)	0.003	0.323	0.621	0.434	0.330	0.215	0.273	0.115	0.013	0.022	0.008
- (1416067_at)	0.264	0.389	0.232	0.679	0.982	0.423	0.321	0.547	0.707	0.438	0.154
- (1442014_at)	0.001	0.152	0.028	0.014	0.077	0.198	0.025	0.051	0.199	0.171	0.660
- (1416068_at)	0.436	0.455	0.327	0.362	0.102	0.255	0.307	0.255	0.427	0.508	0.530
- (1430634_a_at)	0.092	0.203	0.147	0.251	0.176	0.209	0.286	0.298	0.486	0.010	0.379
- (1416069_at)	0.529	0.625	0.960	0.506	0.289	0.341	0.557	0.621	0.756	0.215	0.514
- (1416071_at)	0.807	0.704	0.278	0.269	0.257	0.362	0.564	0.478	0.324	0.351	0.920
- (1456000_at)	0.793	0.847	0.857	0.787	0.672	0.654	0.595	0.843	0.746	0.710	0.620
- (1416070_a_at)	0.339	0.588	0.445	0.195	0.118	0.311	0.167	0.432	0.588	0.408	0.238
- (1416072_at)	0.014	0.092	0.318	0.400	0.199	0.244	0.049	0.123	0.089	0.046	0.077
- (1416073_a_at)	0.506	0.266	0.180	0.521	0.395	0.627	0.467	0.912	0.385	0.477	0.534
- (1437520_a_at)	0.342	0.047	0.624	0.122	0.631	0.705	0.146	0.044	0.291	0.098	0.123
- (1416074_a_at)	0.804	0.781	0.493	0.898	0.509	0.507	0.281	0.457	0.532	0.304	0.452
- (1448204_at)	0.156	0.404	0.278	0.156	0.153	0.253	0.559	0.746	0.530	0.323	0.276
- (1416075_at)	0.307	0.996	0.338	0.162	0.659	0.484	0.385	0.164	0.765	0.746	0.420
- (1416077_at)	0.020	0.070	0.293	0.514	0.001	0.049	0.061	0.553	0.354	0.617	0.420
- (1447839_x_at)	0.794	0.390	0.547	0.827	0.526	0.469	0.618	0.841	0.799	0.742	0.798
- (1425419_a_at)	0.534	0.347	0.603	0.606	0.896	0.649	0.450	0.698	0.286	0.119	0.385
- (1416078_s_at)	0.761	0.351	0.456	0.516	0.400	0.883	0.505	0.477	0.552	0.207	0.386
- (1416079_a_at)	0.366	0.531	0.863	0.291	0.559	0.384	0.357	0.385	0.438	0.150	0.620
- (1425170_a_at)	0.337	0.222	0.956	0.065	0.527	0.302	0.303	0.188	0.302	0.241	0.800
- (1454206_a_at)	0.220	0.251	0.395	0.030	0.180	0.076	0.291	0.413	0.618	0.430	0.350
- (1438760_x_at)	0.517	0.662	0.789	0.379	0.547	0.507	0.560	0.298	0.572	0.524	0.256
- (1416080_at)	0.563	0.965	0.690	0.494	0.398	0.185	0.191	0.552	0.359	0.621	0.174
- (1416081_at)	0.233	0.135	0.280	0.639	0.193	0.230	0.380	0.253	0.655	0.087	0.468
- (1448208_at)	0.304	0.606	0.116	0.364	0.652	0.323	0.164	0.234	0.439	0.220	0.661
- (1459843_s_at)	0.328	0.525	0.681	0.720	0.318	0.519	0.919	0.261	0.103	0.219	0.264
- (1448210_at)	0.453	0.552	0.561	0.494	0.433	0.660	0.176	0.471	0.766	0.496	0.893
- (1436034_at)	0.134	0.149	0.226	0.522	0.069	0.687	0.240	0.755	0.222	0.037	0.244
- (1457537_at)	0.802	0.804	0.743	0.894	0.561	0.531	0.919	0.631	0.838	0.819	0.964
- (1416082_at)	0.669	0.372	0.405	0.400	0.882	0.424	0.231	0.718	0.522	0.480	0.541
- (1453224_at)	0.014	0.032	0.027	0.016	0.429	0.163	0.552	0.131	0.087	0.015	0.555
- (1441106_at)	0.135	0.889	0.868	0.023	0.812	0.845	0.801	0.304	0.718	0.216	0.677
- (1416084_at)	0.551	0.736	0.264	0.774	0.158	0.458	0.810	0.726	0.642	0.139	0.180
- (1416083_at)	0.898	0.521	0.419	0.523	0.970	0.684	0.450	0.611	0.351	0.440	0.803
- (1453374_at)	0.261	0.515	0.596	0.025	0.364	0.302	0.805	0.295	0.237	0.581	0.110
- (1429657_at)	0.696	0.516	0.703	0.545	0.463	0.791	0.373	0.997	0.248	0.717	0.592
- (1416085_s_at)	0.525	0.331	0.310	0.381	0.207	0.306	0.277	0.439	0.358	0.146	0.867
- (1458608_at)	0.530	0.743	0.177	0.604	0.526	0.569	0.603	0.572	0.712	0.917	0.620
- (1416086_at)	0.216	0.396	0.190	0.256	0.277	0.117	0.430	0.496	0.057	0.134	0.478
- (1416087_at)	0.240	0.260	0.680	0.228	0.364	0.372	0.200	0.548	0.720	0.111	0.180
- (1448214_at)	0.190	0.024	0.435	0.053	0.153	0.069	0.163	0.257	0.273	0.214	0.346
- (1416090_at)	0.973	0.784	0.796	0.835	0.347	0.655	0.453	0.425	0.283	0.572	0.516
- (1443702_at)	0.566	0.905	0.995	0.977	0.707	0.794	0.847	0.544	0.805	0.321	0.461
- (1458759_at)	0.757	0.371	0.369	0.679	0.622	0.743	0.860	0.610	0.630	0.627	0.561
- (1439467_at)	0.009	0.067	0.009	0.032	0.015	0.207	0.340	0.727	0.963	0.241	0.037
- (1437855_at)	0.288	0.277	0.379	0.413	0.668	0.582	0.186	0.551	0.379	0.072	0.158
- (1416092_a_at)	0.423	0.140	0.284	0.334	0.420	0.400	0.325	0.209	0.771	0.108	0.616
- (1416091_at)	0.164	0.531	0.088	0.445	0.588	0.128	0.168	0.211	0.213	0.320	0.776
- (1416093_a_at)	0.924	0.824	0.572	0.343	0.298	0.558	0.368	0.717	0.943	0.258	0.360
- (1416094_at)	0.288	0.561	0.519	0.425	0.267	0.560	0.563	0.501	0.492	0.413	0.213
- (1416095_x_at)	0.830	0.955	0.521	0.273	0.733	0.367	0.693	0.376	0.687	0.313	0.470
- (1456626_a_at)	0.630	0.121	0.429	0.355	0.665	0.581	0.181	0.773	0.323	0.381	0.840
- (1439438_a_at)	0.993	0.816	0.580	0.321	0.606	0.189	0.383	0.252	0.764	0.149	0.358
- (1438983_x_at)	0.309	0.961	0.525	0.158	0.472	0.400	0.199	0.495	0.545	0.444	0.393
- (1416096_at)	0.712	0.525	0.386	0.651	0.606	0.162	0.425	0.338	0.646	0.120	0.486
- (1435832_at)	0.813	0.329	0.195	0.247	0.783	0.418	0.367	0.396	0.121	0.452	0.307
- (1416097_at)	0.726	0.596	0.215	0.610	0.122	0.180	0.398	0.285	0.927	0.729	0.606
- (1448216_at)	0.109	0.073	0.215	0.472	0.117	0.188	0.546	0.581	0.883	0.037	0.548
- (1416098_at)	0.765	0.833	0.433	0.639	0.324	0.435	0.255	0.516	0.314	0.418	0.527
- (1453096_x_at)	0.376	0.320	0.373	0.476	0.499	0.368	0.571	0.334	0.184	0.699	0.515
- (1416099_at)	0.431	0.463	0.953	0.510	0.981	0.379	0.491	0.313	0.402	0.474	0.249
- (1448217_a_at)	0.667	0.190	0.637	0.422	0.779	0.130	0.421	0.247	0.105	0.933	0.548
- (1416100_at)	0.995	0.147	0.212	0.398	0.526	0.624	0.242	0.598	0.791	0.321	0.455
- (1436994_a_at)	0.000	0.110	0.949	0.103	0.057	0.933	0.004	0.033	0.011	0.856	0.041
- (1438204_at)	0.844	0.717	0.700	0.779	0.748	0.622	0.759	0.872	0.864	0.753	0.937
- (1416101_a_at)	0.004	0.069	0.403	0.507	0.298	0.311	0.037	0.111	0.021	0.177	0.034
- (1439005_x_at)	0.693	0.097	0.261	0.334	0.506	0.377	0.449	0.585	0.261	0.140	0.505
- (1436971_x_at)	0.291	0.397	0.616	0.802	0.526	0.533	0.051	0.471	0.668	0.229	0.412
- (1448218_s_at)	0.669	0.323	0.332	0.725	0.561	0.647	0.248	0.574	0.512	0.424	0.513
- (1443893_at)	0.773	0.426	0.380	0.769	0.730	0.307	0.972	0.748	0.703	0.877	0.907
- (1416102_at)	0.929	0.892	0.921	0.602	0.742	0.899	0.526	0.625	0.356	0.246	0.483
- (1448219_a_at)	0.687	0.542	0.598	0.623	0.398	0.583	0.545	0.595	0.466	0.602	0.535
- (1416103_at)	0.048	0.076	0.289	0.082	0.587	0.267	0.266	0.324	0.326	0.482	0.319
- (1416104_at)	0.153	0.444	0.327	0.408	0.099	0.628	0.361	0.357	0.147	0.474	0.374
- (1432608_at)	0.933	0.896	0.554	0.938	0.871	0.677	0.946	0.945	0.911	0.930	0.918
- (1416105_at)	0.972	0.464	0.527	0.183	0.483	0.179	0.340	0.480	0.458	0.166	0.319
- (1456573_x_at)	0.103	0.470	0.323	0.097	0.165	0.437	0.076	0.207	0.193	0.252	0.361
- (1416106_at)	0.050	0.118	0.562	0.191	0.470	0.496	0.255	0.017	0.378	0.196	0.837
- (1456685_at)	0.958	0.114	0.361	0.118	0.463	0.072	0.187	0.101	0.544	0.319	0.062
- (1416107_at)	0.492	0.541	0.643	0.436	0.392	0.680	0.284	0.669	0.917	0.297	0.366
- (1416108_a_at)	0.164	0.636	0.495	0.949	0.071	0.048	0.221	0.521	0.071	0.344	0.213
- (1441846_x_at)	0.211	0.200	0.149	0.114	0.614	0.508	0.638	0.911	0.292	0.915	0.630
- (1416109_at)	0.055	0.493	0.236	0.343	0.276	0.246	0.681	0.092	0.109	0.507	0.075
- (1456155_x_at)	0.129	0.753	0.315	0.272	0.387	0.559	0.390	0.191	0.061	0.438	0.096
- (1437772_s_at)	0.833	0.791	0.172	0.036	0.500	0.316	0.447	0.287	0.062	0.074	0.147
- (1453805_at)	0.475	0.922	0.805	0.367	0.918	0.530	0.479	0.979	0.968	0.415	0.715
- (1456013_x_at)	0.101	0.288	0.678	0.464	0.386	0.235	0.088	0.135	0.248	0.387	0.420
- (1420199_at)	0.556	0.629	0.421	0.448	0.551	0.860	0.546	0.455	0.936	0.353	0.628
- (1416110_at)	0.800	0.379	0.140	0.532	0.447	0.611	0.303	0.709	0.727	0.213	0.477
- (1416111_at)	0.038	0.314	0.206	0.222	0.090	0.057	0.094	0.116	0.020	0.204	0.039
- (1448222_x_at)	0.548	0.313	0.436	0.589	0.226	0.632	0.254	0.598	0.622	0.217	0.455
- (1416112_at)	0.470	0.287	0.389	0.432	0.168	0.725	0.203	0.444	0.629	0.370	0.667
- (1436409_at)	0.941	0.849	0.745	0.748	0.703	0.661	0.864	0.831	0.879	0.956	0.932
- (1416113_at)	0.339	0.465	0.480	0.389	0.221	0.775	0.561	0.514	0.334	0.557	0.924
- (1416114_at)	0.994	0.480	0.283	0.931	0.497	0.435	0.452	0.286	0.639	0.501	0.208
- (1416115_at)	0.272	0.202	0.621	0.360	0.161	0.272	0.438	0.162	0.509	0.467	0.319
- (1416116_at)	0.222	0.140	0.358	0.287	0.073	0.291	0.588	0.107	0.363	0.738	0.500
- (1416117_at)	0.209	0.408	0.373	0.121	0.376	0.378	0.410	0.155	0.120	0.294	0.505
- (1431430_s_at)	0.226	0.102	0.363	0.041	0.999	0.217	0.226	0.319	0.112	0.405	0.027
- (1443354_at)	0.077	0.477	0.865	0.415	0.274	0.539	0.029	0.279	0.015	0.021	0.414
- (1456734_at)	0.759	0.672	0.963	0.625	0.801	0.722	0.706	0.916	0.801	0.779	0.709
- (1416119_at)	0.875	0.516	0.342	0.368	0.468	0.583	0.459	0.414	0.716	0.662	0.362
- (1430127_a_at)	0.025	0.713	0.673	0.362	0.225	0.539	0.680	0.171	0.379	0.030	0.046
- (1448229_s_at)	0.003	0.077	0.048	0.062	0.055	0.801	0.066	0.071	0.438	0.014	0.096
- (1416123_at)	0.199	0.147	0.103	0.343	0.028	0.144	0.252	0.472	0.406	0.624	0.037
- (1455956_x_at)	0.036	0.172	0.355	0.489	0.177	0.275	0.288	0.293	0.695	0.013	0.064
- (1416124_at)	0.962	0.241	0.246	0.218	0.341	0.500	0.554	0.625	0.125	0.273	0.029
- (1434745_at)	0.006	0.152	0.458	0.174	0.258	0.436	0.556	0.043	0.381	0.030	0.034
- (1416122_at)	0.023	0.589	0.260	0.177	0.382	0.242	0.174	0.100	0.502	0.024	0.051
- (1458089_at)	0.472	0.810	0.657	0.365	0.479	0.348	0.266	0.535	0.525	0.595	0.153
- (1448231_at)	0.319	0.617	0.225	0.646	0.053	0.405	0.727	0.191	0.035	0.009	0.240
- (1447736_at)	0.715	0.502	0.516	0.636	0.845	0.768	0.929	0.685	0.776	0.609	0.789
- (1441799_at)	0.005	0.003	0.001	0.003	0.414	0.471	0.563	0.357	0.412	0.086	0.549
- (1416125_at)	0.140	0.096	0.740	0.203	0.468	0.793	0.338	0.212	0.377	0.463	0.061
- (1416126_at)	0.014	0.048	0.154	0.717	0.001	0.426	0.026	0.075	0.265	0.387	0.557
- (1416127_a_at)	0.525	0.164	0.399	0.418	0.149	0.501	0.189	0.179	0.302	0.196	0.293
- (1438557_x_at)	0.129	0.601	0.310	0.429	0.258	0.568	0.336	0.440	0.125	0.995	0.548
- (1460579_at)	0.953	0.769	0.782	0.955	0.620	0.548	0.975	0.825	0.588	0.391	0.647
- (1439452_x_at)	0.401	0.354	0.159	0.270	0.488	0.206	0.256	0.397	0.300	0.348	0.260
- (1437437_x_at)	0.061	0.121	0.314	0.144	0.050	0.131	0.330	0.312	0.330	0.660	0.187
- (1416129_at)	0.028	0.053	0.033	0.227	0.467	0.466	0.544	0.429	0.461	0.798	0.446
- (1419816_s_at)	0.185	0.157	0.157	0.166	0.374	0.330	0.709	0.138	0.719	0.181	0.332
- (1448233_at)	0.497	0.618	0.558	0.428	0.532	0.460	0.670	0.656	0.323	0.399	0.426
- (1416130_at)	0.541	0.677	0.182	0.218	0.604	0.297	0.228	0.699	0.670	0.236	0.265
- (1416131_s_at)	0.381	0.257	0.079	0.151	0.687	0.742	0.012	0.295	0.514	0.062	0.221
- (1438864_at)	0.996	0.187	0.100	0.475	0.380	0.308	0.218	0.120	0.012	0.108	0.306
- (1416132_at)	0.224	0.689	0.949	0.340	0.344	0.354	0.163	0.655	0.218	0.111	0.381
- (1416133_at)	0.232	0.435	0.457	0.555	0.180	0.427	0.292	0.244	0.135	0.185	0.751
- (1416134_at)	0.621	0.469	0.674	0.762	0.384	0.385	0.488	0.366	0.368	0.391	0.268
- (1435857_s_at)	0.916	0.514	0.312	0.443	0.953	0.784	0.231	0.812	0.496	0.856	0.498
- (1416135_at)	0.860	0.549	0.348	0.393	0.472	0.238	0.292	0.160	0.176	0.352	0.254
- (1456079_x_at)	0.187	0.184	0.172	0.439	0.078	0.133	0.277	0.087	0.149	0.423	0.448
- (1437715_x_at)	0.373	0.695	0.248	0.344	0.589	0.281	0.079	0.355	0.101	0.689	0.547
- (1438764_at)	0.561	0.654	0.510	0.581	0.904	0.509	0.495	0.704	0.313	0.326	0.496
- (1416138_at)	0.653	0.615	0.178	0.410	0.564	0.452	0.706	0.388	0.347	0.528	0.582
- (1416137_at)	0.872	0.632	0.329	0.452	0.330	0.284	0.742	0.451	0.324	0.661	0.410
- (1438832_x_at)	0.953	0.596	0.955	0.669	0.740	0.700	0.759	0.698	0.759	0.613	0.547
- (1416140_a_at)	0.854	0.428	0.482	0.339	0.363	0.211	0.720	0.391	0.423	0.968	0.304
- (1438969_x_at)	0.196	0.421	0.233	0.358	0.397	0.474	0.828	0.477	0.449	0.470	0.273
- (1453251_at)	0.348	0.426	0.673	0.180	0.388	0.013	0.059	0.476	0.222	0.145	0.500
- (1455693_x_at)	0.678	0.505	0.503	0.401	0.495	0.614	0.449	0.726	0.701	0.351	0.302
- (1437246_x_at)	0.326	0.237	0.217	0.323	0.415	0.370	0.384	0.550	0.180	0.177	0.283
- (1442044_at)	0.227	0.201	0.612	0.129	0.204	0.626	0.351	0.196	0.042	0.202	0.671
- (1453466_at)	0.710	0.437	0.906	0.767	0.626	0.875	0.896	0.975	0.814	0.483	0.350
- (1416141_a_at)	0.640	0.200	0.593	0.587	0.341	0.426	0.098	0.365	0.248	0.327	0.252
- (1434377_x_at)	0.888	0.311	0.558	0.928	0.637	0.557	0.341	0.703	0.534	0.586	0.383
- (1455981_at)	0.076	0.538	0.046	0.414	0.371	0.416	0.074	0.577	0.060	0.061	0.243
- (1435962_at)	0.685	0.552	0.344	0.483	0.572	0.582	0.902	0.810	0.734	0.576	0.586
- (1416142_at)	0.549	0.627	0.551	0.707	0.449	0.144	0.222	0.273	0.302	0.482	0.222
- (1435816_at)	0.804	0.418	0.396	0.623	0.702	0.436	0.620	0.729	0.094	0.093	0.257
- (1435817_x_at)	0.460	0.422	0.840	0.371	0.657	0.432	0.452	0.504	0.231	0.457	0.211
- (1454620_x_at)	0.667	0.542	0.393	0.385	0.399	0.680	0.362	0.667	0.859	0.522	0.277
- (1416143_at)	0.674	0.540	0.878	0.348	0.790	0.399	0.222	0.741	0.881	0.333	0.926
- (1416145_at)	0.910	0.435	0.388	0.841	0.452	0.406	0.650	0.521	0.417	0.764	0.524
- (1416144_a_at)	0.237	0.253	0.446	0.470	0.301	0.278	0.325	0.671	0.364	0.104	0.211
- (1435194_at)	0.219	0.561	0.185	0.280	0.747	0.374	0.411	0.627	0.546	0.630	0.378
- (1416146_at)	0.757	0.437	0.574	0.375	0.457	0.482	0.526	0.597	0.378	0.330	0.143
- (1440575_at)	0.023	0.367	0.083	0.094	0.477	0.047	0.019	0.129	0.913	0.079	0.423
- (1416147_at)	0.003	0.225	0.144	0.046	0.801	0.027	0.415	0.192	0.509	0.015	0.452
- (1459215_at)	0.495	0.975	0.622	0.679	0.834	0.326	0.331	0.706	0.800	0.950	0.730
- (1438365_x_at)	0.322	0.462	0.855	0.972	0.430	0.617	0.418	0.358	0.158	0.340	0.530
- (1416148_at)	0.403	0.671	0.229	0.689	0.406	0.418	0.641	0.334	0.758	0.398	0.601
- (1436915_x_at)	0.069	0.254	0.094	0.148	0.669	0.326	0.128	0.052	0.079	0.084	0.193
- (1416149_at)	0.318	0.466	0.928	0.353	0.172	0.315	0.461	0.500	0.140	0.686	0.220
- (1416152_a_at)	0.842	0.245	0.786	0.536	0.376	0.555	0.087	0.957	0.608	0.248	0.195
- (1416150_a_at)	0.466	0.325	0.834	0.522	0.937	0.405	0.363	0.712	0.474	0.259	0.272
- (1416151_at)	0.559	0.969	0.400	0.722	0.214	0.258	0.114	0.524	0.482	0.230	0.387
- (1454993_a_at)	0.459	0.412	0.943	0.875	0.617	0.473	0.656	0.459	0.321	0.287	0.269
- (1438215_at)	0.134	0.596	0.155	0.316	0.080	0.109	0.210	0.070	0.729	0.291	0.171
- (1434512_x_at)	0.300	0.702	0.464	0.409	0.550	0.437	0.560	0.475	0.313	0.167	0.292
- (1416154_at)	0.313	0.536	0.095	0.374	0.659	0.595	0.558	0.669	0.888	0.833	0.536
- (1430476_at)	0.127	0.031	0.598	0.989	0.613	0.819	0.262	0.719	0.686	0.498	0.792
- (1425665_a_at)	0.497	0.326	0.344	0.569	0.390	0.313	0.396	0.327	0.705	0.794	0.630
- (1416153_at)	0.954	0.481	0.453	0.315	0.423	0.263	0.403	0.350	0.359	0.614	0.396
- (1416155_at)	0.254	0.217	0.815	0.439	0.522	0.557	0.692	0.512	0.450	0.425	0.322
- (1416157_at)	0.304	0.037	0.048	0.421	0.127	0.303	0.392	0.759	0.105	0.648	0.085
- (1445256_at)	0.942	0.842	0.831	0.994	0.893	0.959	0.774	0.902	0.797	0.786	0.697
- (1416156_at)	0.044	0.329	0.138	0.219	0.491	0.356	0.174	0.151	0.485	0.518	0.097
- (1458092_at)	0.798	0.969	0.519	0.583	0.540	0.404	0.301	0.535	0.566	0.423	0.592
- (1416158_at)	0.089	0.354	0.026	0.114	0.294	0.460	0.138	0.048	0.129	0.135	0.673
- (1416160_at)	0.033	0.079	0.007	0.390	0.197	0.557	0.023	0.222	0.209	0.033	0.482
- (1431237_at)	0.547	0.660	0.726	0.761	0.608	0.802	0.248	0.895	0.971	0.800	0.818
- (1444229_at)	0.498	0.673	0.304	0.375	0.412	0.176	0.026	0.819	0.425	0.632	0.039
- (1416159_at)	0.349	0.143	0.095	0.431	0.141	0.421	0.482	0.376	0.462	0.268	0.826
- (1436475_at)	0.059	0.461	0.066	0.929	0.269	0.325	0.191	0.166	0.146	0.350	0.368
- (1455938_x_at)	0.345	0.771	0.265	0.350	0.409	0.629	0.030	0.340	0.205	0.077	0.179
- (1416162_at)	0.989	0.399	0.904	0.250	0.284	0.350	0.497	0.649	0.825	0.554	0.671
- (1416161_at)	0.421	0.309	0.378	0.171	0.394	0.462	0.359	0.570	0.290	0.310	0.391
- (1416163_at)	0.248	0.246	0.830	0.143	0.562	0.463	0.513	0.648	0.738	0.581	0.619
- (1416164_at)	0.015	0.016	0.074	0.587	0.510	0.127	0.147	0.369	0.057	0.624	0.112
- (1446377_at)	0.970	0.871	0.751	0.865	0.876	0.714	0.994	0.952	0.930	0.813	0.883
- (1431691_a_at)	0.058	0.497	0.440	0.401	0.474	0.396	0.584	0.759	0.063	0.080	0.070
- (1416165_at)	0.023	0.477	0.192	0.832	0.449	0.505	0.194	0.168	0.050	0.147	0.043
- (1416167_at)	0.157	0.805	0.265	0.259	0.120	0.125	0.477	0.067	0.092	0.224	0.522
- (1431269_at)	0.896	0.501	0.510	0.772	0.794	0.844	0.637	0.716	0.475	0.991	0.841
- (1416166_a_at)	0.132	0.074	0.057	0.140	0.410	0.055	0.982	0.272	0.019	0.590	0.896
- (1416168_at)	0.373	0.082	0.085	0.494	0.395	0.009	0.565	0.079	0.090	0.467	0.110
- (1453724_a_at)	0.510	0.348	0.445	0.106	0.137	0.398	0.602	0.253	0.056	0.456	0.224
- (1416170_at)	0.973	0.988	0.390	0.694	0.676	0.618	0.461	0.278	0.676	0.385	0.722
- (1437379_x_at)	0.907	0.480	0.515	0.957	0.522	0.712	0.511	0.551	0.422	0.563	0.191
- (1416171_at)	0.418	0.583	0.173	0.552	0.754	0.494	0.562	0.349	0.282	0.386	0.309
- (1440486_at)	0.940	0.763	0.840	0.279	0.408	0.545	0.994	0.427	0.145	0.350	0.573
- (1416172_at)	0.034	0.443	0.222	0.125	0.071	0.499	0.185	0.127	0.130	0.326	0.508
- (1416173_at)	0.153	0.101	0.464	0.167	0.399	0.240	0.626	0.461	0.147	0.611	0.753
- (1416174_at)	0.261	0.663	0.975	0.140	0.346	0.538	0.510	0.436	0.358	0.565	0.288
- (1416175_a_at)	0.925	0.559	0.837	0.550	0.324	0.450	0.316	0.689	0.541	0.294	0.436
- (1416177_at)	0.647	0.379	0.449	0.418	0.532	0.423	0.272	0.427	0.975	0.206	0.446
- (1416178_a_at)	0.519	0.402	0.099	0.411	0.279	0.496	0.289	0.487	0.404	0.409	0.618
- (1416179_a_at)	0.634	0.326	0.197	0.234	0.350	0.248	0.159	0.377	0.228	0.041	0.503
- (1448236_at)	0.115	0.622	0.091	0.189	0.122	0.859	0.117	0.222	0.478	0.251	0.207
- (1445548_at)	0.602	0.727	0.616	0.446	0.974	0.435	0.398	0.506	0.756	0.677	0.882
- (1416180_a_at)	0.132	0.165	0.161	0.154	0.175	0.655	0.282	0.383	0.590	0.434	0.334
- (1444035_at)	0.869	0.783	0.924	0.751	0.830	0.754	0.674	0.964	0.953	0.559	0.571
- (1416181_at)	0.941	0.279	0.522	0.500	0.392	0.325	0.298	0.528	0.806	0.539	0.281
- (1436749_at)	0.852	0.822	0.684	0.974	0.587	0.766	0.895	0.874	0.663	0.924	0.990
- (1416182_at)	0.309	0.182	0.722	0.739	0.550	0.703	0.600	0.336	0.612	0.208	0.216
- (1455235_x_at)	0.667	0.619	0.693	0.634	0.317	0.518	0.216	0.479	0.685	0.574	0.442
- (1442618_at)	0.003	0.018	0.013	0.118	0.302	0.037	0.517	0.247	0.045	0.809	0.444
- (1416183_a_at)	0.964	0.670	0.549	0.344	0.463	0.502	0.482	0.660	0.436	0.524	0.606
- (1434499_a_at)	0.763	0.512	0.958	0.454	0.398	0.273	0.637	0.555	0.464	0.317	0.339
- (1448237_x_at)	0.967	0.808	0.644	0.501	0.300	0.598	0.468	0.816	0.587	0.497	0.410
- (1416184_s_at)	0.434	0.430	0.897	0.395	0.113	0.084	0.509	0.102	0.365	0.054	0.567
- (1443380_at)	0.767	0.810	0.954	0.427	0.745	0.620	0.596	0.875	0.696	0.849	0.515
- (1416185_a_at)	0.944	0.634	0.425	0.470	0.435	0.393	0.763	0.263	0.181	0.505	0.314
- (1438766_at)	0.718	0.785	0.782	0.901	0.610	0.684	0.712	0.763	0.372	0.981	0.236
- (1416186_at)	0.802	0.450	0.197	0.527	0.705	0.307	0.424	0.427	0.828	0.316	0.166
- (1416187_s_at)	0.204	0.310	0.622	0.056	0.299	0.225	0.349	0.762	0.253	0.373	0.292
- (1416188_at)	0.072	0.940	0.247	0.227	0.599	0.343	0.046	0.253	0.070	0.814	0.191
- (1448241_at)	0.109	0.175	0.037	0.250	0.172	0.153	0.207	0.215	0.051	0.505	0.085
- (1416190_a_at)	0.618	0.358	0.030	0.124	0.649	0.183	0.446	0.181	0.279	0.067	0.090
- (1434986_a_at)	0.862	0.819	0.221	0.291	0.280	0.546	0.267	0.750	0.192	0.247	0.329
- (1455987_at)	0.097	0.477	0.006	0.396	0.020	0.111	0.361	0.716	0.253	0.213	0.096
- (1416191_at)	0.951	0.568	0.025	0.588	0.222	0.202	0.039	0.598	0.438	0.018	0.543
- (1448242_at)	0.630	0.632	0.180	0.543	0.370	0.753	0.112	0.322	0.573	0.345	0.175
- (1416189_a_at)	0.348	0.668	0.288	0.349	0.223	0.605	0.445	0.326	0.136	0.414	0.329
- (1416192_at)	0.602	0.595	0.450	0.548	0.164	0.104	0.416	0.361	0.271	0.222	0.140
- (1448243_at)	0.982	0.423	0.387	0.634	0.355	0.559	0.213	0.756	0.551	0.402	0.742
- (1444655_at)	0.498	0.221	0.495	0.062	0.653	0.703	0.600	0.766	0.899	0.881	0.824
- (1416197_at)	0.423	0.333	0.837	0.715	0.618	0.447	0.302	0.150	0.474	0.153	0.440
- (1416198_at)	0.833	0.925	0.554	0.423	0.741	0.533	0.607	0.519	0.575	0.718	0.388
- (1416199_at)	0.949	0.318	0.313	0.489	0.187	0.406	0.491	0.289	0.248	0.309	0.395
- (1416200_at)	0.046	0.876	0.035	0.379	0.644	0.830	0.129	0.206	0.072	0.344	0.081
- (1416201_at)	0.792	0.856	0.517	0.524	0.943	0.971	0.363	0.483	0.421	0.275	0.669
- (1436835_at)	0.875	0.774	0.849	0.784	0.734	0.633	0.845	0.987	0.940	0.857	0.859
- (1460176_at)	0.463	0.186	0.384	0.596	0.085	0.304	0.423	0.151	0.066	0.270	0.147
- (1448248_at)	0.696	0.524	0.466	0.604	0.521	0.765	0.441	0.801	0.234	0.513	0.496
- (1425855_a_at)	0.279	0.702	0.239	0.158	0.447	0.729	0.070	0.626	0.272	0.037	0.391
- (1438938_x_at)	0.156	0.245	0.532	0.233	0.307	0.302	0.091	0.351	0.794	0.280	0.655
- (1460035_at)	0.124	0.406	0.552	0.238	0.553	0.573	0.148	0.355	0.247	0.456	0.061
- (1455713_x_at)	0.515	0.283	0.352	0.525	0.407	0.683	0.685	0.386	0.559	0.401	0.245
- (1416202_at)	0.347	0.673	0.598	0.339	0.810	0.548	0.569	0.404	0.316	0.517	0.378
- (1416203_at)	0.170	0.005	0.005	0.087	0.324	0.545	0.420	0.240	0.026	0.558	0.117
- (1416204_at)	0.465	0.598	0.131	0.341	0.178	0.386	0.368	0.848	0.258	0.029	0.708
- (1439396_x_at)	0.876	0.740	0.549	0.865	0.785	0.848	0.996	0.964	0.870	0.912	0.725
- (1456732_at)	0.993	0.935	0.821	0.765	0.786	0.748	0.959	0.926	0.878	0.931	0.924
- (1448249_at)	0.384	0.681	0.681	0.489	0.311	0.244	0.536	0.312	0.524	0.647	0.204
- (1435795_at)	0.973	0.127	0.367	0.164	0.158	0.029	0.031	0.277	0.335	0.146	0.366
- (1416205_at)	0.044	0.263	0.209	0.172	0.224	0.509	0.832	0.109	0.094	0.127	0.107
- (1437159_at)	0.286	0.326	0.420	0.753	0.057	0.051	0.106	0.648	0.472	0.056	0.109
- (1416206_at)	0.053	0.569	0.581	0.338	0.101	0.094	0.163	0.028	0.297	0.319	0.079
- (1453785_at)	0.870	0.472	0.561	0.458	0.851	0.843	0.913	0.655	0.769	0.777	0.676
- (1416207_at)	0.955	0.901	0.912	0.154	0.504	0.252	0.204	0.732	0.902	0.382	0.221
- (1439201_at)	0.136	0.191	0.385	0.637	0.387	0.480	0.221	0.402	0.141	0.443	0.168
- (1437714_x_at)	0.055	0.225	0.018	0.010	0.716	0.344	0.500	0.574	0.103	0.032	0.076
- (1455829_at)	0.539	0.337	0.861	0.341	0.225	0.201	0.481	0.176	0.300	0.573	0.414
- (1416208_at)	0.263	0.494	0.157	0.530	0.615	0.551	0.101	0.745	0.359	0.287	0.278
- (1416209_at)	0.460	0.375	0.132	0.458	0.495	0.227	0.338	0.685	0.684	0.697	0.415
- (1448253_at)	0.311	0.536	0.097	0.603	0.889	0.517	0.517	0.583	0.667	0.490	0.442
- (1416210_at)	0.318	0.557	0.352	0.244	0.613	0.268	0.814	0.146	0.315	0.335	0.416
- (1443809_at)	0.473	0.440	0.528	0.584	0.692	0.920	0.461	0.356	0.536	0.690	0.509
- (1443173_at)	0.424	0.733	0.560	0.107	0.204	0.132	0.168	0.269	0.192	0.796	0.139
- (1448254_at)	0.518	0.472	0.204	0.880	0.537	0.430	0.075	0.380	0.886	0.270	0.613
- (1416211_a_at)	0.502	0.443	0.451	0.342	0.428	0.379	0.660	0.296	0.430	0.094	0.527
- (1416212_at)	0.898	0.252	0.946	0.321	0.438	0.433	0.472	0.548	0.260	0.944	0.966
- (1455822_x_at)	0.094	0.137	0.103	0.165	0.073	0.199	0.281	0.072	0.190	0.057	0.099
- (1436797_a_at)	0.105	0.555	0.168	0.333	0.103	0.152	0.277	0.144	0.712	0.398	0.962
- (1416213_x_at)	0.192	0.225	0.449	0.786	0.760	0.102	0.085	0.212	0.251	0.504	0.588
- (1434589_x_at)	0.017	0.344	0.168	0.195	0.089	0.204	0.089	0.077	0.071	0.177	0.141
- (1448255_a_at)	0.103	0.155	0.514	0.291	0.400	0.384	0.227	0.328	0.153	0.357	0.093
- (1416214_at)	0.722	0.730	0.242	0.433	0.394	0.532	0.294	0.381	0.302	0.255	0.174
- (1436708_x_at)	0.005	0.233	0.505	0.183	0.070	0.583	0.019	0.005	0.016	0.066	0.205
- (1448256_at)	0.063	0.022	0.347	0.020	0.110	0.235	0.099	0.235	0.361	0.196	0.619
- (1416215_at)	0.778	0.453	0.502	0.178	0.695	0.584	0.167	0.465	0.254	0.263	0.641
- (1440822_x_at)	0.359	0.521	0.335	0.775	0.250	0.633	0.207	0.403	0.145	0.371	0.637
- (1416216_at)	0.551	0.217	0.691	0.519	0.542	0.357	0.590	0.489	0.427	0.353	0.432
- (1448258_a_at)	0.650	0.296	0.357	0.915	0.705	0.571	0.202	0.416	0.360	0.568	0.408
- (1416220_at)	0.510	0.586	0.553	0.299	0.437	0.569	0.501	0.488	0.477	0.455	0.367
- (1427500_at)	0.572	0.925	0.528	0.962	0.629	0.747	0.786	0.766	0.536	0.532	0.250
- (1448259_at)	0.951	0.917	0.053	0.430	0.292	0.051	0.533	0.622	0.784	0.072	0.085
- (1416221_at)	0.303	0.535	0.094	0.485	0.772	0.332	0.312	0.330	0.231	0.231	0.344
- (1439191_at)	0.139	0.652	0.101	0.048	0.518	0.133	0.780	0.225	0.134	0.023	0.100
- (1416222_at)	0.760	0.269	0.414	0.346	0.381	0.591	0.550	0.707	0.360	0.222	0.118
- (1416223_at)	0.725	0.404	0.192	0.363	0.805	0.302	0.566	0.306	0.582	0.378	0.066
- (1416224_at)	0.108	0.390	0.702	0.050	0.372	0.538	0.091	0.326	0.162	0.315	0.774
- (1416227_at)	0.471	0.706	0.994	0.730	0.570	0.395	0.378	0.694	0.760	0.629	0.515
- (1416226_at)	0.000	0.003	0.411	0.620	0.102	0.345	0.228	0.101	0.015	0.005	0.007
- (1416228_at)	0.551	0.434	0.138	0.791	0.730	0.682	0.454	0.729	0.281	0.241	0.268
- (1416231_at)	0.231	0.600	0.126	0.534	0.946	0.095	0.654	0.400	0.673	0.464	0.406
- (1416232_at)	0.528	0.335	0.033	0.277	0.212	0.045	0.313	0.567	0.504	0.085	0.452
- (1448264_a_at)	0.058	0.288	0.392	0.235	0.376	0.499	0.105	0.205	0.127	0.255	0.506
- (1416233_at)	0.295	0.328	0.523	0.378	0.297	0.441	0.229	0.566	0.165	0.346	0.332
- (1416234_at)	0.492	0.197	0.541	0.281	0.334	0.306	0.439	0.439	0.586	0.557	0.540
- (1416235_at)	0.129	0.229	0.938	0.425	0.035	0.558	0.377	0.241	0.429	0.202	0.252
- (1416236_a_at)	0.268	0.168	0.172	0.050	0.247	0.503	0.127	0.633	0.052	0.049	0.462
- (1448265_x_at)	0.016	0.029	0.003	0.024	0.246	0.748	0.562	0.622	0.092	0.202	0.369
- (1416237_at)	0.659	0.930	0.436	0.851	0.672	0.887	0.994	0.961	0.664	0.735	0.894
- (1416238_at)	0.565	0.051	0.212	0.012	0.394	0.006	0.106	0.042	0.273	0.074	0.136
- (1459937_at)	0.219	0.016	0.139	0.259	0.659	0.661	0.369	0.448	0.544	0.549	0.452
- (1416239_at)	0.281	0.157	0.482	0.255	0.728	0.531	0.690	0.249	0.114	0.382	0.185
- (1416240_at)	0.383	0.244	0.823	0.407	0.318	0.590	0.410	0.510	0.943	0.316	0.729
- (1416241_at)	0.820	0.431	0.498	0.215	0.294	0.285	0.491	0.486	0.256	0.376	0.711
- (1448269_a_at)	0.958	0.666	0.548	0.249	0.533	0.348	0.244	0.219	0.555	0.106	0.269
- (1416242_at)	0.437	0.339	0.048	0.065	0.320	0.131	0.194	0.767	0.111	0.705	0.229
- (1454833_at)	0.660	0.876	0.673	0.458	0.807	0.339	0.874	0.917	0.931	0.987	0.953
- (1434231_x_at)	0.768	0.883	0.390	0.531	0.207	0.536	0.161	0.538	0.739	0.313	0.302
- (1454856_x_at)	0.498	0.280	0.725	0.329	0.232	0.489	0.303	0.405	0.250	0.992	0.255
- (1436840_x_at)	0.873	0.404	0.462	0.626	0.312	0.296	0.191	0.422	0.220	0.636	0.761
- (1416243_a_at)	0.319	0.517	0.777	0.659	0.250	0.370	0.567	0.292	0.202	0.573	0.314
- (1455950_x_at)	0.370	0.649	0.497	0.863	0.173	0.587	0.265	0.547	0.146	0.474	0.349
- (1437850_a_at)	0.879	0.101	0.553	0.361	0.235	0.920	0.178	0.247	0.063	0.140	0.140
- (1438739_at)	0.009	0.124	0.027	0.822	0.292	0.835	0.105	0.194	0.086	0.563	0.236
- (1416244_a_at)	0.921	0.347	0.249	0.836	0.427	0.645	0.593	0.421	0.659	0.324	0.458
- (1416245_at)	0.901	0.346	0.596	0.435	0.478	0.273	0.322	0.272	0.330	0.939	0.878
- (1435288_at)	0.412	0.569	0.960	0.084	0.187	0.301	0.678	0.329	0.120	0.056	0.561
- (1416246_a_at)	0.318	0.400	0.189	0.196	0.441	0.731	0.377	0.512	0.254	0.097	0.150
- (1460095_at)	0.899	0.567	0.756	0.663	0.960	0.841	0.699	0.895	0.821	0.846	0.734
- (1455269_a_at)	0.696	0.349	0.280	0.396	0.458	0.359	0.145	0.269	0.667	0.147	0.617
- (1416247_at)	0.215	0.981	0.576	0.182	0.351	0.872	0.642	0.250	0.403	0.322	0.334
- (1439600_at)	0.029	0.024	0.034	0.513	0.085	0.172	0.520	0.541	0.928	0.191	0.167
- (1416248_at)	0.388	0.395	0.664	0.341	0.808	0.872	0.473	0.172	0.442	0.180	0.480
- (1416249_at)	0.870	0.111	0.750	0.855	0.183	0.690	0.591	0.730	0.796	0.741	0.385
- (1416250_at)	0.016	0.015	0.016	0.010	0.010	0.254	0.192	0.214	0.212	0.404	0.299
- (1448272_at)	0.000	0.001	0.001	0.004	0.002	0.336	0.268	0.318	0.492	0.480	0.302
- (1416251_at)	0.829	0.817	0.583	0.302	0.535	0.072	0.515	0.205	0.311	0.625	0.036
- (1438852_x_at)	0.067	0.030	0.071	0.999	0.084	0.038	0.002	0.048	0.125	0.234	0.365
- (1447756_x_at)	0.881	0.643	0.561	0.533	0.387	0.826	0.667	0.705	0.573	0.724	0.845
- (1431303_at)	0.864	0.750	0.862	0.908	0.891	0.567	0.766	0.953	0.879	0.737	0.855
- (1416252_at)	0.531	0.065	0.144	0.536	0.263	0.605	0.640	0.584	0.806	0.540	0.677
- (1416253_at)	0.400	0.281	0.250	0.160	0.405	0.290	0.908	0.374	0.250	0.483	0.513
- (1416254_a_at)	0.582	0.568	0.600	0.263	0.666	0.315	0.884	0.315	0.212	0.288	0.629
- (1423221_at)	0.355	0.482	0.284	0.360	0.194	0.255	0.281	0.658	0.362	0.107	0.552
- (1416257_at)	0.237	0.409	0.439	0.398	0.366	0.335	0.633	0.497	0.322	0.680	0.102
- (1440532_a_at)	0.731	0.594	0.781	0.829	0.963	0.309	0.682	0.895	0.523	0.827	0.563
- (1416259_at)	0.344	0.170	0.888	0.032	0.483	0.354	0.124	0.478	0.581	0.186	0.305
- (1458971_at)	0.678	0.842	0.873	0.395	0.959	0.887	0.759	0.999	0.636	0.961	0.590
- (1416260_a_at)	0.363	0.565	0.642	0.659	0.341	0.668	0.536	0.642	0.346	0.337	0.162
- (1416262_at)	0.893	0.356	0.338	0.089	0.603	0.140	0.518	0.120	0.487	0.357	0.816
- (1443049_at)	0.038	0.182	0.013	0.043	0.096	0.040	0.007	0.578	0.076	0.043	0.113
- (1444883_at)	0.064	0.973	0.647	0.637	0.464	0.005	0.649	0.730	0.334	0.060	0.615
- (1416261_at)	0.306	0.360	0.384	0.226	0.221	0.303	0.312	0.319	0.376	0.500	0.148
- (1448275_at)	0.323	0.203	0.583	0.029	0.459	0.535	0.809	0.301	0.781	0.279	0.315
- (1430394_a_at)	0.338	0.497	0.484	0.716	0.206	0.120	0.473	0.405	0.402	0.093	0.592
- (1416264_at)	0.018	0.057	0.152	0.198	0.137	0.099	0.502	0.421	0.018	0.368	0.061
- (1416263_at)	0.451	0.588	0.639	0.822	0.782	0.285	0.081	0.194	0.235	0.762	0.040
- (1443636_at)	0.277	0.277	0.866	0.203	0.713	0.916	0.032	0.637	0.360	0.572	0.943
- (1452959_a_at)	0.668	0.127	0.074	0.974	0.070	0.725	0.621	0.163	0.210	0.226	0.856
- (1416265_at)	0.113	0.162	0.570	0.049	0.378	0.183	0.199	0.661	0.341	0.098	0.190
- (1416266_at)	0.143	0.461	0.633	0.428	0.163	0.555	0.575	0.485	0.536	0.109	0.153
- (1430999_a_at)	0.621	0.611	0.212	0.614	0.507	0.229	0.484	0.195	0.617	0.588	0.777
- (1416267_at)	0.299	0.853	0.150	0.176	0.272	0.219	0.102	0.131	0.361	0.242	0.365
- (1437809_x_at)	0.986	0.728	0.884	0.949	0.940	0.996	0.850	0.932	0.721	0.834	0.930
- (1447685_x_at)	0.146	0.285	0.567	0.157	0.372	0.236	0.195	0.167	0.239	0.119	0.106
- (1416268_at)	0.408	0.177	0.609	0.211	0.774	0.528	0.455	0.146	0.383	0.336	0.273
- (1416269_at)	0.649	0.263	0.965	0.362	0.298	0.917	0.634	0.691	0.687	0.531	0.532
- (1435395_s_at)	0.409	0.322	0.503	0.255	0.628	0.640	0.533	0.600	0.351	0.706	0.512
- (1443495_at)	0.176	0.545	0.752	0.681	0.371	0.061	0.378	0.668	0.374	0.181	0.116
- (1416270_at)	0.462	0.252	0.318	0.568	0.299	0.976	0.433	0.550	0.240	0.596	0.850
- (1416271_at)	0.090	0.128	0.015	0.230	0.046	0.117	0.073	0.185	0.473	0.162	0.135
- (1416272_at)	0.301	0.361	0.220	0.341	0.675	0.648	0.292	0.353	0.604	0.879	0.248
- (1416274_at)	0.925	0.613	0.544	0.781	0.872	0.573	0.339	0.786	0.595	0.888	0.708
- (1456450_at)	0.276	0.276	0.140	0.319	0.410	0.027	0.029	0.296	0.245	0.494	0.472
- (1416276_a_at)	0.464	0.404	0.739	0.308	0.620	0.485	0.534	0.508	0.775	0.497	0.189
- (1416277_a_at)	0.457	0.400	0.479	0.354	0.494	0.563	0.442	0.560	0.602	0.358	0.368
- (1416278_a_at)	0.658	0.882	0.507	0.896	0.242	0.330	0.309	0.513	0.633	0.574	0.285
- (1437164_x_at)	0.384	0.157	0.576	0.499	0.323	0.119	0.342	0.417	0.182	0.362	0.324
- (1416279_at)	0.457	0.319	0.361	0.264	0.398	0.414	0.192	0.443	0.530	0.200	0.338
- (1448283_a_at)	0.339	0.457	0.381	0.585	0.354	0.555	0.174	0.585	0.667	0.618	0.842
- (1433440_x_at)	0.531	0.677	0.542	0.516	0.293	0.564	0.249	0.591	0.414	0.204	0.904
- (1416280_at)	0.827	0.951	0.598	0.453	0.616	0.559	0.291	0.378	0.388	0.657	0.438
- (1437278_a_at)	0.116	0.475	0.244	0.383	0.566	0.589	0.044	0.322	0.163	0.129	0.302
- (1416281_at)	0.297	0.654	0.682	0.436	0.618	0.557	0.351	0.495	0.219	0.400	0.305
- (1416282_at)	0.631	0.330	0.960	0.266	0.291	0.310	0.601	0.462	0.955	0.277	0.485
- (1424436_at)	0.281	0.234	0.280	0.205	0.277	0.596	0.349	0.069	0.141	0.339	0.119
- (1441911_x_at)	0.497	0.198	0.117	0.735	0.191	0.430	0.605	0.692	0.427	0.449	0.128
- (1416283_at)	0.301	0.273	0.441	0.487	0.470	0.178	0.253	0.626	0.513	0.660	0.284
- (1424435_a_at)	0.157	0.548	0.677	0.395	0.372	0.222	0.197	0.501	0.133	0.056	0.480
- (1456313_x_at)	0.520	0.493	0.635	0.748	0.316	0.845	0.227	0.179	0.681	0.413	0.060
- (1437622_x_at)	0.326	0.422	0.400	0.398	0.629	0.750	0.272	0.521	0.441	0.657	0.784
- (1416284_at)	0.568	0.282	0.564	0.267	0.999	0.226	0.440	0.355	0.862	0.626	0.266
- (1416285_at)	0.340	0.692	0.429	0.345	0.265	0.278	0.396	0.404	0.394	0.342	0.830
- (1448284_a_at)	0.376	0.546	0.401	0.450	0.432	0.435	0.573	0.331	0.242	0.484	0.428
- (1416286_at)	0.879	0.587	0.202	0.193	0.433	0.463	0.595	0.463	0.201	0.118	0.963
- (1448285_at)	0.064	0.457	0.236	0.058	0.482	0.458	0.365	0.526	0.143	0.008	0.454
- (1416287_at)	0.737	0.339	0.163	0.109	0.398	0.613	0.266	0.383	0.250	0.039	0.668
- (1416288_at)	0.927	0.483	0.686	0.533	0.667	0.259	0.300	0.330	0.256	0.352	0.642
- (1458397_at)	0.748	0.718	0.631	0.162	0.650	0.565	0.604	0.650	0.454	0.779	0.637
- (1442506_at)	0.121	0.828	0.980	0.419	0.706	0.050	0.075	0.023	0.698	0.548	0.680
- (1459835_s_at)	0.242	0.124	0.857	0.475	0.574	0.282	0.509	0.709	0.290	0.137	0.139
- (1460179_at)	0.669	0.873	0.959	0.434	0.402	0.277	0.212	0.249	0.353	0.646	0.629
- (1445893_at)	0.961	0.939	0.997	0.927	0.882	0.877	0.588	0.794	0.798	0.939	0.570
- (1416289_at)	0.005	0.240	0.185	0.008	0.019	0.060	0.269	0.043	0.048	0.125	0.024
- (1416290_a_at)	0.507	0.095	0.811	0.397	0.142	0.376	0.409	0.138	0.124	0.341	0.142
- (1416291_at)	0.623	0.294	0.356	0.719	0.149	0.687	0.219	0.344	0.590	0.503	0.328
- (1416292_at)	0.166	0.306	0.316	0.262	0.978	0.287	0.469	0.737	0.546	0.426	0.461
- (1416294_at)	0.822	0.750	0.838	0.395	0.158	0.513	0.270	0.678	0.505	0.276	0.421
- (1416296_at)	0.128	0.643	0.647	0.975	0.795	0.729	0.544	0.437	0.076	0.693	0.064
- (1416295_a_at)	0.007	0.477	0.791	0.615	0.920	0.783	0.347	0.206	0.006	0.071	0.009
- (1440302_at)	0.533	0.739	0.288	0.121	0.282	0.623	0.541	0.228	0.220	0.222	0.535
- (1416300_a_at)	0.740	0.466	0.898	0.518	0.634	0.554	0.309	0.614	0.639	0.586	0.780
- (1446669_at)	0.894	0.853	0.946	0.914	0.928	0.733	0.949	0.978	0.806	0.961	0.646
- (1441627_at)	0.821	0.618	0.817	0.951	0.466	0.792	0.504	0.859	0.521	0.685	0.465
- (1439820_at)	0.005	0.710	0.775	0.624	0.724	0.385	0.762	0.824	0.001	0.393	0.169
- (1416302_at)	0.036	0.392	0.497	0.217	0.034	0.229	0.735	0.597	0.529	0.113	0.408
- (1448293_at)	0.012	0.090	0.532	0.561	0.459	0.365	0.546	0.425	0.601	0.005	0.024
- (1439644_at)	0.934	0.853	0.830	1.000	0.939	0.915	0.981	0.795	0.976	0.894	0.929
- (1416301_a_at)	0.009	0.302	0.486	0.020	0.140	0.627	0.085	0.806	0.135	0.070	0.024
- (1459348_at)	0.436	0.698	0.135	0.787	0.335	0.076	0.635	0.412	0.166	0.210	0.092
- (1457441_at)	0.942	0.694	0.864	0.959	0.991	0.869	0.765	0.747	0.790	0.840	0.815
- (1416304_at)	0.287	0.198	0.457	0.582	0.100	0.021	0.189	0.280	0.228	0.628	0.090
- (1416303_at)	0.015	0.674	0.364	0.205	0.011	0.071	0.623	0.179	0.022	0.298	0.062
- (1448294_at)	0.429	0.232	0.869	0.070	0.454	0.807	0.414	0.404	0.424	0.559	0.301
- (1416305_at)	0.287	0.795	0.526	0.214	0.425	0.494	0.988	0.375	0.181	0.386	0.614
- (1455250_at)	0.004	0.058	0.218	0.018	0.712	0.032	0.082	0.016	0.148	0.229	0.372
- (1416307_at)	0.285	0.224	0.384	0.515	0.315	0.425	0.591	0.237	0.583	0.827	0.504
- (1459832_s_at)	0.728	0.189	0.414	0.493	0.156	0.240	0.356	0.339	0.410	0.625	0.115
- (1416308_at)	0.074	0.370	0.060	0.067	0.442	0.378	0.261	0.215	0.428	0.470	0.315
- (1447411_at)	0.051	0.787	0.956	0.880	0.494	0.040	0.111	0.349	0.053	0.224	0.145
- (1418884_x_at)	0.559	0.583	0.659	0.912	0.541	0.472	0.316	0.756	0.417	0.721	0.409
- (1416312_at)	0.603	0.489	0.272	0.303	0.543	0.464	0.381	0.407	0.480	0.386	0.246
- (1416314_at)	0.940	0.796	0.867	0.949	0.753	0.762	0.651	0.808	0.783	0.584	0.595
- (1416313_at)	0.644	0.817	0.788	0.560	0.383	0.463	0.469	0.729	0.658	0.561	0.273
- (1440289_at)	0.982	0.563	0.771	0.701	0.363	0.528	0.564	0.905	0.899	0.536	0.654
- (1439259_x_at)	0.013	0.273	0.426	0.313	0.937	0.290	0.136	0.050	0.023	0.219	0.027
- (1416315_at)	0.024	0.519	0.438	0.515	0.887	0.246	0.750	0.366	0.015	0.112	0.021
- (1416316_at)	0.078	0.071	0.312	0.608	0.724	0.022	0.496	0.447	0.131	0.085	0.125
- (1416317_a_at)	0.332	0.095	0.299	0.264	0.343	0.541	0.487	0.516	0.424	0.119	0.438
- (1431962_a_at)	0.582	0.568	0.261	0.468	0.953	0.228	0.590	0.633	0.882	0.297	0.395
- (1416318_at)	0.047	0.114	0.117	0.103	0.196	0.015	0.732	0.596	0.614	0.029	0.127
- (1448301_s_at)	0.282	0.145	0.262	0.165	0.068	0.160	0.239	0.352	0.038	0.067	0.174
- (1445402_at)	0.809	0.616	0.330	0.734	0.420	0.159	0.299	0.345	0.383	0.309	0.517
- (1442615_at)	0.680	0.957	0.680	0.639	0.538	0.432	0.879	0.747	0.390	0.984	0.921
- (1456960_at)	0.127	0.028	0.085	0.410	0.022	0.196	0.113	0.413	0.086	0.061	0.256
- (1449641_at)	0.767	0.939	0.344	0.636	0.388	0.695	0.581	0.998	0.767	0.641	0.869
- (1416319_at)	0.307	0.227	0.358	0.321	0.413	0.485	0.458	0.407	0.878	0.884	0.620
- (1459645_at)	0.906	0.476	0.842	0.653	0.666	0.880	0.631	0.831	0.437	0.750	0.403
- (1421767_at)	0.931	0.932	0.837	0.874	0.926	0.964	0.861	0.549	0.843	0.859	0.877
- (1438292_x_at)	0.832	0.315	0.534	0.697	0.515	0.377	0.646	0.437	0.298	0.338	0.291
- (1446675_at)	0.778	0.674	0.660	0.916	0.524	0.873	0.405	0.666	0.518	0.596	0.718
- (1446068_at)	0.378	0.379	0.038	0.387	0.129	0.121	0.068	0.051	0.113	0.077	0.166
- (1444802_at)	0.994	0.690	0.888	0.599	0.397	0.843	0.715	0.666	0.695	0.577	0.761
- (1441696_at)	0.121	0.091	0.126	0.030	0.209	0.988	0.171	0.041	0.270	0.487	0.220
- (1416320_at)	0.063	0.220	0.776	0.041	0.562	0.194	0.091	0.501	0.461	0.248	0.895
- (1459408_at)	0.654	0.587	0.802	0.768	0.757	0.179	0.729	0.561	0.813	0.775	0.736
- (1416322_at)	0.550	0.477	0.132	0.889	0.581	0.506	0.632	0.207	0.118	0.352	0.050
- (1416321_s_at)	0.024	0.035	0.276	0.186	0.046	0.030	0.197	0.176	0.053	0.514	0.067
- (1416323_at)	0.226	0.114	0.525	0.131	0.392	0.110	0.439	0.241	0.529	0.129	0.270
- (1448302_at)	0.211	0.491	0.165	0.038	0.420	0.309	0.431	0.143	0.316	0.674	0.449
- (1416324_s_at)	0.794	0.415	0.438	0.263	0.349	0.435	0.604	0.539	0.584	0.303	0.440
- (1416326_at)	0.018	0.389	0.648	0.051	0.102	0.240	0.686	0.218	0.051	0.582	0.034
- (1416327_at)	0.504	0.547	0.288	0.286	0.133	0.586	0.718	0.457	0.245	0.432	0.448
- (1416328_a_at)	0.113	0.501	0.453	0.453	0.299	0.980	0.429	0.281	0.074	0.785	0.106
- (1457134_at)	0.924	0.972	0.937	0.811	0.965	0.771	0.905	0.996	0.922	0.937	0.849
- (1416329_at)	0.122	0.223	0.661	0.924	0.405	0.281	0.319	0.117	0.323	0.120	0.122
- (1445327_at)	0.836	0.892	0.848	0.714	0.984	0.827	0.828	0.896	0.975	0.892	0.784
- (1416330_at)	0.109	0.426	0.578	0.617	0.322	0.643	0.547	0.463	0.098	0.384	0.122
- (1416331_a_at)	0.735	0.117	0.759	0.538	0.336	0.254	0.472	0.377	0.363	0.358	0.224
- (1416332_at)	0.223	0.989	0.730	0.192	0.735	0.343	0.135	0.361	0.027	0.106	0.197
- (1416333_at)	0.229	0.676	0.851	0.772	0.998	0.682	0.890	0.794	0.572	0.057	0.641
- (1431960_at)	0.075	0.414	0.096	0.123	0.132	0.611	0.428	0.311	0.166	0.287	0.998
- (1446412_at)	0.318	0.175	0.572	0.466	0.287	0.531	0.320	0.447	0.467	0.726	0.644
- (1442651_at)	0.066	0.847	0.783	0.185	0.896	0.199	0.506	0.416	0.014	0.103	0.149
- (1438517_at)	0.029	0.536	0.035	0.157	0.211	0.683	0.013	0.178	0.118	0.029	0.374
- (1431942_at)	0.850	0.862	0.990	0.652	0.826	0.930	0.943	0.818	0.595	0.969	0.940
- (1416334_at)	0.270	0.578	0.348	0.186	0.545	0.095	0.496	0.064	0.146	0.682	0.403
- (1416335_at)	0.441	0.503	0.418	0.589	0.152	0.901	0.243	0.559	0.668	0.213	0.789
- (1416336_s_at)	0.631	0.560	0.544	0.210	0.271	0.487	0.915	0.506	0.634	0.359	0.426
- (1419908_at)	0.887	0.516	0.588	0.784	0.890	0.869	0.907	0.677	0.496	0.745	0.981
- (1416337_at)	0.870	0.468	0.763	0.442	0.547	0.716	0.285	0.653	0.735	0.224	0.595
- (1455997_a_at)	0.232	0.370	0.328	0.534	0.494	0.370	0.056	0.463	0.532	0.450	0.380
- (1416338_at)	0.280	0.513	0.282	0.178	0.593	0.367	0.310	0.498	0.758	0.346	0.407
- (1416339_a_at)	0.470	0.456	0.356	0.392	0.349	0.787	0.602	0.683	0.772	0.118	0.626
- (1436781_at)	0.172	0.065	0.532	0.217	0.463	0.053	0.244	0.372	0.215	0.098	0.129
- (1416340_a_at)	0.017	0.523	0.516	0.514	0.427	0.313	0.312	0.094	0.012	0.121	0.017
- (1416341_at)	0.889	0.412	0.226	0.366	0.412	0.665	0.337	0.464	0.739	0.529	0.324
- (1416342_at)	0.053	0.343	0.003	0.097	0.898	0.057	0.398	0.254	0.229	0.003	0.077
- (1434503_s_at)	0.303	0.389	0.581	0.644	0.379	0.458	0.265	0.914	0.130	0.461	0.055
- (1428094_at)	0.053	0.587	0.313	0.296	0.957	0.264	0.082	0.318	0.152	0.896	0.043
- (1416344_at)	0.157	0.709	0.533	0.699	0.187	0.229	0.978	0.617	0.125	0.526	0.036
- (1416343_a_at)	0.226	0.264	0.180	0.299	0.886	0.365	0.461	0.463	0.113	0.957	0.050
- (1416346_at)	0.168	0.456	0.206	0.145	0.172	0.024	0.369	0.480	0.999	0.079	0.508
- (1416345_at)	0.544	0.256	0.291	0.427	0.396	0.151	0.444	0.413	0.594	0.688	0.339
- (1416348_at)	0.529	0.143	0.164	0.197	0.550	0.603	0.364	0.067	0.312	0.460	0.147
- (1416347_at)	0.466	0.693	0.401	0.455	0.359	0.504	0.540	0.575	0.152	0.505	0.228
- (1443826_x_at)	0.766	0.641	0.524	0.843	0.643	0.775	0.570	0.829	0.577	0.738	0.806
- (1438014_at)	0.962	0.746	0.706	0.699	0.695	0.631	0.586	0.644	0.920	0.870	0.917
- (1416349_at)	0.361	0.650	0.224	0.479	0.416	0.239	0.221	0.534	0.606	0.224	0.141
- (1416350_at)	0.011	0.039	0.188	0.085	0.148	0.537	0.397	0.098	0.274	0.034	0.394
- (1416351_at)	0.660	0.330	0.374	0.481	0.345	0.569	0.436	0.386	0.387	0.215	0.414
- (1429681_a_at)	0.950	0.393	0.561	0.736	0.481	0.690	0.353	0.499	0.445	0.797	0.905
- (1416352_s_at)	0.780	0.360	0.859	0.346	0.154	0.540	0.305	0.537	0.893	0.294	0.268
- (1416353_at)	0.823	0.111	0.134	0.255	0.291	0.224	0.460	0.305	0.385	0.318	0.558
- (1437847_x_at)	0.829	0.862	0.796	0.778	0.822	0.674	0.783	0.985	0.680	0.966	0.930
- (1426863_at)	0.152	0.422	0.484	0.249	0.501	0.217	0.576	0.161	0.055	0.467	0.107
- (1416355_at)	0.001	0.056	0.015	0.042	0.011	0.127	0.181	0.182	0.011	0.074	0.988
- (1416354_at)	0.385	0.287	0.388	0.460	0.559	0.330	0.467	0.355	0.256	0.365	0.456
- (1429180_at)	0.023	0.041	0.298	0.202	0.430	0.544	0.172	0.688	0.077	0.390	0.329
- (1416356_at)	0.135	0.716	0.222	0.204	0.181	0.486	0.340	0.392	0.163	0.270	0.509
- (1416357_a_at)	0.495	0.122	0.314	0.057	0.958	0.106	0.172	0.471	0.233	0.092	0.346
- (1416358_at)	0.043	0.142	0.443	0.565	0.952	0.136	0.615	0.150	0.140	0.028	0.093
- (1416360_at)	0.943	0.252	0.278	0.515	0.192	0.547	0.223	0.148	0.509	0.347	0.735
- (1416359_at)	0.355	0.159	0.505	0.653	0.569	0.235	0.403	0.181	0.944	0.264	0.180
- (1416361_a_at)	0.391	0.376	0.596	0.487	0.233	0.673	0.203	0.153	0.899	0.152	0.128
- (1416363_at)	0.346	0.672	0.355	0.386	0.193	0.341	0.235	0.572	0.261	0.176	0.349
- (1459808_at)	0.846	0.687	0.684	0.784	0.751	0.605	0.744	0.919	0.996	0.982	0.775
- (1416362_a_at)	0.958	0.507	0.305	0.582	0.142	0.374	0.543	0.396	0.825	0.327	0.397
- (1458729_at)	0.029	0.995	0.407	0.051	0.375	0.812	0.118	0.235	0.014	0.296	0.719
- (1416365_at)	0.227	0.445	0.115	0.579	0.396	0.455	0.142	0.388	0.841	0.199	0.471
- (1416364_at)	0.635	0.524	0.891	0.499	0.241	0.439	0.240	0.597	0.609	0.416	0.370
- (1460506_s_at)	0.581	0.656	0.201	0.372	0.810	0.668	0.349	0.427	0.761	0.482	0.304
- (1455036_s_at)	0.593	0.385	0.462	0.299	0.915	0.497	0.709	0.657	0.257	0.291	0.551
- (1431670_at)	0.928	0.526	0.873	0.546	0.749	0.639	0.701	0.935	0.928	0.979	0.840
- (1416366_at)	0.842	0.598	0.425	0.504	0.559	0.848	0.501	0.602	0.330	0.513	0.557
- (1416367_at)	0.265	0.452	0.207	0.506	0.241	0.344	0.322	0.063	0.485	0.388	0.241
- (1416368_at)	0.681	0.413	0.412	0.198	0.255	0.537	0.487	0.432	0.201	0.227	0.360
- (1416369_at)	0.298	0.349	0.134	0.986	0.878	0.383	0.282	0.297	0.807	0.515	0.566
- (1420095_s_at)	0.963	0.230	0.983	0.265	0.253	0.302	0.318	0.623	0.180	0.320	0.391
- (1416370_at)	0.405	0.376	0.242	0.738	0.147	0.419	0.377	0.400	0.395	0.410	0.196
- (1449732_at)	0.206	0.270	0.108	0.052	0.457	0.254	0.509	0.132	0.049	0.065	0.230
- (1420096_at)	0.466	0.724	0.523	0.985	0.761	0.438	0.639	0.233	0.791	0.856	0.693
- (1416371_at)	0.221	0.434	0.223	0.437	0.274	0.465	0.409	0.492	0.198	0.212	0.033
- (1444749_at)	0.000	0.000	0.000	0.505	0.018	0.013	0.033	0.094	0.052	0.185	0.003
- (1444414_at)	0.223	0.599	0.101	0.604	0.648	0.312	0.495	0.686	0.276	0.313	0.052
- (1444564_at)	0.010	0.265	0.604	0.042	0.038	0.235	0.201	0.599	0.028	0.091	0.020
- (1416372_at)	0.914	0.806	0.557	0.544	0.691	0.349	0.678	0.512	0.470	0.361	0.199
- (1449739_at)	0.961	0.125	0.649	0.913	0.115	0.650	0.356	0.684	0.108	0.261	0.338
- (1441866_s_at)	0.487	0.475	0.741	0.414	0.455	0.208	0.434	0.170	0.314	0.297	0.616
- (1431431_a_at)	0.419	0.500	0.286	0.206	0.433	0.771	0.268	0.452	0.360	0.079	0.102
- (1442017_at)	0.001	0.064	0.001	0.854	0.036	0.500	0.099	0.267	0.053	0.021	0.025
- (1416373_at)	0.704	0.408	0.377	0.642	0.992	0.377	0.717	0.255	0.361	0.359	0.326
- (1416374_at)	0.412	0.471	0.202	0.746	0.355	0.226	0.257	0.245	0.703	0.094	0.496
- (1448309_at)	0.810	0.963	0.266	0.466	0.393	0.128	0.214	0.164	0.545	0.093	0.450
- (1448308_at)	0.285	0.485	0.422	0.927	0.274	0.357	0.201	0.263	0.311	0.260	0.344
- (1416376_at)	0.163	0.017	0.351	0.012	0.267	0.024	0.118	0.165	0.069	0.323	0.695
- (1416377_at)	0.747	0.178	0.026	0.143	0.132	0.119	0.162	0.078	0.555	0.085	0.271
- (1416378_at)	0.334	0.540	0.060	0.312	0.475	0.060	0.046	0.066	0.377	0.090	0.167
- (1458653_at)	0.480	0.696	0.798	0.520	0.450	0.629	0.951	0.838	0.493	0.729	0.660
- (1416379_at)	0.021	0.331	0.148	0.224	0.022	0.434	0.398	0.060	0.118	0.565	0.556
- (1416381_a_at)	0.865	0.450	0.481	0.516	0.275	0.386	0.573	0.473	0.542	0.570	0.402
- (1446834_at)	0.931	0.636	0.677	0.993	0.554	0.838	0.864	0.751	0.821	0.638	0.832
- (1437939_s_at)	0.653	0.251	0.935	0.434	0.813	0.800	0.263	0.755	0.742	0.450	0.156
- (1416382_at)	0.002	0.327	0.638	0.285	0.308	0.078	0.324	0.050	0.018	0.007	0.006
- (1416383_a_at)	0.608	0.246	0.129	0.492	0.438	0.259	0.285	0.253	0.539	0.127	0.358
- (AFFX-PyruCarbMur/L09192_MA_at)	0.305	0.093	0.288	0.082	0.231	0.964	0.578	0.619	0.206	0.073	0.689
- (AFFX-PyruCarbMur/L09192_3_at)	0.607	0.247	0.604	0.942	0.831	0.223	0.587	0.224	0.675	0.246	0.097
- (AFFX-PyruCarbMur/L09192_MB_at)	0.215	0.354	0.051	0.299	0.143	0.283	0.275	0.473	0.347	0.247	0.258
- (AFFX-PyruCarbMur/L09192_5_at)	0.465	0.904	0.160	0.261	0.812	0.378	0.120	0.504	0.331	0.064	0.235
- (1416384_a_at)	0.389	0.916	0.187	0.415	0.186	0.430	0.401	0.611	0.371	0.251	0.694
- (1416385_a_at)	0.362	0.436	0.733	0.201	0.266	0.372	0.312	0.405	0.288	0.646	0.251
- (1416386_a_at)	0.183	0.768	0.691	0.390	0.155	0.514	0.450	0.470	0.452	0.186	0.441
- (1416387_at)	0.494	0.361	0.464	0.208	0.535	0.497	0.811	0.536	0.315	0.345	0.581
- (1416388_at)	1.000	0.092	0.322	0.384	0.255	0.224	0.405	0.509	0.344	0.296	0.173
- (1416389_a_at)	0.241	0.623	0.126	0.547	0.309	0.322	0.227	0.668	0.303	0.381	0.056
- (1447634_x_at)	0.834	0.635	0.780	0.711	0.754	0.842	0.731	0.846	0.738	0.720	0.810
- (1429742_at)	0.958	0.857	0.804	0.908	0.721	0.950	0.702	0.970	0.759	0.847	0.609
- (1431017_at)	0.865	0.947	0.832	0.886	0.925	0.935	0.754	0.968	0.693	0.760	0.621
- (1416390_at)	0.122	0.274	0.245	0.261	0.245	0.402	0.069	0.280	0.273	0.190	0.164
- (1425096_a_at)	0.126	0.360	0.606	0.022	0.486	0.276	0.277	0.357	0.150	0.335	0.342
- (1416391_at)	0.501	0.099	0.116	0.139	0.362	0.844	0.873	0.309	0.039	0.044	0.272
- (1438925_x_at)	0.500	0.457	0.681	0.246	0.600	0.545	0.535	0.634	0.710	0.289	0.791
- (1416392_a_at)	0.936	0.900	0.611	0.511	0.870	0.453	0.518	0.789	0.640	0.515	0.382
- (1435732_x_at)	0.238	0.640	0.508	0.702	0.719	0.747	0.113	0.449	0.452	0.662	0.441
- (1416393_at)	0.716	0.666	0.165	0.583	0.148	0.649	0.218	0.422	0.607	0.405	0.680
- (1416394_at)	0.867	0.389	0.551	0.749	0.603	0.264	0.634	0.554	0.347	0.485	0.406
- (1416395_at)	0.961	0.418	0.461	0.446	0.502	0.481	0.489	0.440	0.422	0.415	0.289
- (1416398_at)	0.512	0.680	0.602	0.814	0.587	0.950	0.089	0.737	0.489	0.618	0.617
- (1416397_at)	0.324	0.744	0.506	0.449	0.258	0.351	0.048	0.499	0.779	0.290	0.414
- (1416399_a_at)	0.580	0.508	0.401	0.939	0.200	0.300	0.475	0.250	0.890	0.491	0.658
- (1416400_at)	0.073	0.205	0.226	0.126	0.032	0.522	0.206	0.272	0.361	0.325	0.839
- (1416401_at)	0.018	0.176	0.070	0.733	0.365	0.277	0.239	0.192	0.056	0.326	0.058
- (1449611_at)	0.265	0.653	0.672	0.079	0.566	0.538	0.874	0.711	0.761	0.653	0.553
- (1416403_at)	0.389	0.245	0.269	0.048	0.264	0.248	0.111	0.142	0.748	0.112	0.140
- (1416402_at)	0.309	0.591	0.497	0.438	0.369	0.318	0.364	0.419	0.753	0.135	0.417
- (1454265_a_at)	0.747	0.989	0.820	0.840	0.555	0.930	0.811	0.735	0.872	0.961	0.951
- (1455835_at)	0.988	0.947	0.980	0.911	0.951	0.935	0.840	0.910	0.844	0.848	0.929
- (1437196_x_at)	0.576	0.424	0.535	0.632	0.672	0.386	0.239	0.476	0.446	0.522	0.221
- (1416404_s_at)	0.273	0.288	0.991	0.362	0.782	0.739	0.498	0.638	0.339	0.253	0.371
- (1448323_a_at)	0.058	0.466	0.610	0.041	0.111	0.051	0.239	0.327	0.131	0.314	0.056
- (1416405_at)	0.312	0.333	0.672	0.308	0.479	0.012	0.299	0.028	0.293	0.227	0.091
- (1437889_x_at)	0.718	0.488	0.607	0.195	0.411	0.326	0.410	0.301	0.740	0.447	0.584
- (1416406_at)	0.212	0.561	0.490	0.605	0.349	0.461	0.294	0.465	0.110	0.366	0.125
- (1416407_at)	0.238	0.427	0.530	0.601	0.318	0.433	0.504	0.670	0.517	0.289	0.297
- (1416408_at)	0.193	0.364	0.399	0.385	0.331	0.707	0.369	0.389	0.127	0.439	0.337
- (1416409_at)	0.594	0.592	0.177	0.180	0.285	0.633	0.355	0.417	0.950	0.405	0.206
- (1416410_at)	0.642	0.551	0.156	0.896	0.061	0.101	0.399	0.535	0.362	0.096	0.112
- (1425946_at)	0.827	0.992	0.630	0.890	0.810	0.946	0.863	0.875	0.683	0.919	0.723
- (1419072_at)	0.112	0.334	0.104	0.352	0.755	0.252	0.263	0.219	0.109	0.816	0.469
- (1416412_at)	0.191	0.067	0.174	0.454	0.555	0.534	0.264	0.420	0.197	0.361	0.175
- (1456032_x_at)	0.137	0.299	0.515	0.804	0.142	0.319	0.029	0.103	0.031	0.097	0.131
- (1438091_a_at)	0.285	0.200	0.540	0.614	0.702	0.451	0.065	0.689	0.239	0.564	0.468
- (1416415_a_at)	0.796	0.490	0.581	0.448	0.446	0.701	0.600	0.437	0.579	0.492	0.516
- (1438092_x_at)	0.889	0.194	0.738	0.666	0.431	0.745	0.227	0.261	0.121	0.395	0.519
- (1416411_at)	0.000	0.118	0.052	0.002	0.018	0.477	0.022	0.002	0.062	0.378	0.039
- (1416417_a_at)	0.346	0.213	0.702	0.501	0.609	0.395	0.270	0.282	0.320	0.449	0.320
- (1448331_at)	0.191	0.267	0.563	0.352	0.307	0.352	0.545	0.367	0.252	0.363	0.321
- (1442572_at)	0.933	0.778	0.809	0.954	0.635	0.778	0.756	0.641	0.686	0.564	0.924
- (1416419_s_at)	0.748	0.407	0.419	0.701	0.172	0.535	0.254	0.613	0.510	0.519	0.487
- (1416418_at)	0.399	0.531	0.554	0.319	0.522	0.887	0.174	0.480	0.211	0.659	0.617
- (1416423_x_at)	0.119	0.483	0.842	0.681	0.275	0.093	0.072	0.039	0.663	0.364	0.392
- (1453928_a_at)	0.081	0.348	0.938	0.423	0.232	0.125	0.057	0.077	0.200	0.467	0.269
- (1416422_a_at)	0.045	0.049	0.944	0.624	0.096	0.100	0.315	0.108	0.631	0.182	0.492
- (1416421_a_at)	0.168	0.088	0.364	0.318	0.159	0.132	0.157	0.091	0.786	0.129	0.838
- (1416424_at)	0.080	0.306	0.153	0.075	0.385	0.066	0.646	0.550	0.138	0.278	0.113
- (1455208_at)	0.940	0.760	0.584	0.386	0.555	0.131	0.118	0.589	0.431	0.821	0.606
- (1448332_at)	0.525	0.327	0.066	0.530	0.480	0.632	0.374	0.792	0.220	0.210	0.962
- (1416425_at)	0.573	0.387	0.234	0.455	0.477	0.307	0.625	0.310	0.513	0.385	0.124
- (1442815_at)	0.859	0.910	0.709	0.772	0.967	0.803	0.980	0.993	0.922	0.795	0.392
- (1416426_at)	0.928	0.712	0.457	0.448	0.346	0.390	0.251	0.475	0.986	0.356	0.653
- (1458536_at)	0.066	0.472	0.093	0.189	0.219	0.187	0.213	0.816	0.029	0.326	0.191
- (1448334_a_at)	0.317	0.304	0.325	0.314	0.247	0.970	0.166	0.331	0.139	0.331	0.536
- (1416427_at)	0.686	0.668	0.651	0.528	0.827	0.607	0.443	0.690	0.426	0.519	0.545
- (1459602_at)	0.091	0.382	0.116	0.386	0.383	0.256	0.456	0.765	0.018	0.004	0.045
- (1448335_s_at)	0.969	0.682	0.633	0.650	0.419	0.539	0.433	0.574	0.522	0.700	0.330
- (1416428_at)	0.966	0.678	0.964	0.334	0.636	0.639	0.439	0.385	0.725	0.557	0.324
- (1416430_at)	0.088	0.455	0.342	0.308	0.131	0.076	0.041	0.063	0.155	0.167	0.155
- (1416429_a_at)	0.119	0.585	0.215	0.199	0.774	0.166	0.092	0.216	0.026	0.041	0.286
- (1441413_at)	0.716	0.833	0.891	0.708	0.658	0.659	0.444	0.876	0.653	0.872	0.950
- (1416431_at)	0.066	0.351	0.740	0.638	0.665	0.156	0.550	0.164	0.037	0.104	0.040
- (1446353_at)	0.044	0.524	0.213	0.199	0.014	0.198	0.088	0.618	0.699	0.621	0.196
- (1416432_at)	0.064	0.570	0.072	0.188	0.062	0.312	0.144	0.445	0.375	0.145	0.415
- (1456676_a_at)	0.085	0.033	0.915	0.293	0.002	0.069	0.235	0.089	0.330	0.259	0.189
- (1454011_a_at)	0.732	0.114	0.042	0.356	0.229	0.178	0.231	0.105	0.337	0.126	0.501
- (1416433_at)	0.281	0.650	0.107	0.031	0.794	0.421	0.082	0.664	0.158	0.551	0.176
- (1416435_at)	0.363	0.695	0.994	0.679	0.487	0.552	0.354	0.737	0.661	0.279	0.333
- (1453859_at)	0.992	0.732	0.966	0.989	0.882	0.725	0.664	0.733	0.895	0.776	0.816
- (1448337_at)	0.363	0.637	0.419	0.149	0.339	0.156	0.524	0.319	0.302	0.427	0.311
- (1459352_at)	0.839	0.297	1.000	0.359	0.828	0.610	0.621	0.954	0.573	0.541	0.701
- (1416436_a_at)	0.255	0.142	0.086	0.096	0.469	0.290	0.246	0.597	0.167	0.418	0.742
- (1436676_at)	0.862	0.853	0.761	0.954	0.942	0.835	0.659	0.378	0.783	0.783	0.973
- (1425975_a_at)	0.722	0.346	0.210	0.555	0.173	0.308	0.478	0.502	0.465	0.684	0.472
- (1416437_a_at)	0.335	0.363	0.171	0.372	0.131	0.418	0.072	0.556	0.237	0.239	0.419
- (1430705_at)	0.235	0.583	0.170	0.670	0.576	0.454	0.116	0.297	0.404	0.206	0.312
- (1416438_at)	0.847	0.837	0.458	0.354	0.277	0.543	0.253	0.427	0.358	0.462	0.419
- (1416439_at)	0.012	0.331	0.354	0.394	0.016	0.212	0.165	0.102	0.101	0.267	0.692
- (1416440_at)	0.420	0.285	0.553	0.476	0.362	0.664	0.344	0.439	0.373	0.252	0.472
- (1431527_at)	0.746	0.800	0.907	0.945	0.730	0.965	0.835	0.684	0.672	0.830	0.936
- (1416442_at)	0.007	0.037	0.023	0.044	0.005	0.138	0.278	0.430	0.418	0.835	0.055
- (1416443_a_at)	0.300	0.439	0.608	0.485	0.190	0.361	0.722	0.136	0.387	0.656	0.804
- (1430022_at)	0.935	0.659	0.360	0.547	0.336	0.805	0.491	0.300	0.617	0.626	0.638
- (1430021_a_at)	0.346	0.079	0.487	0.148	0.215	0.601	0.314	0.244	0.807	0.236	0.775
- (1416444_at)	0.048	0.164	0.080	0.326	0.305	0.308	0.020	0.248	0.259	0.557	0.102
- (1416445_at)	0.874	0.420	0.528	0.186	0.621	0.648	0.399	0.699	0.420	0.542	0.457
- (1459640_at)	0.815	0.731	0.717	0.774	0.965	0.651	0.745	0.898	0.860	0.787	0.906
- (1443619_at)	0.009	0.028	0.809	0.034	0.089	0.443	0.555	0.212	0.450	0.220	0.234
- (1416447_at)	0.268	0.221	0.189	0.523	0.132	0.132	0.310	0.174	0.458	0.160	0.341
- (1448340_at)	0.322	0.455	0.474	0.925	0.565	0.175	0.473	0.077	0.774	0.302	0.398
- (1416446_at)	0.190	0.422	0.259	0.440	0.115	0.274	0.304	0.166	0.822	0.349	0.733
- (1448339_at)	0.307	0.238	0.612	0.646	0.363	0.178	0.162	0.225	0.501	0.524	0.475
- (1416448_at)	0.218	0.321	0.266	0.296	0.173	0.328	0.331	0.230	0.573	0.347	0.550
- (1442353_at)	0.029	0.368	0.074	0.817	0.471	0.052	0.152	0.851	0.474	0.332	0.240
- (1437048_x_at)	0.876	0.283	0.272	0.172	0.733	0.495	0.440	0.465	0.431	0.280	0.357
- (1448341_a_at)	0.181	0.677	0.539	0.664	0.184	0.172	0.631	0.454	0.109	0.018	0.249
- (1416449_x_at)	0.433	0.145	0.746	0.498	0.581	0.207	0.409	0.968	0.698	0.239	0.616
- (1416450_at)	0.106	0.084	0.496	0.342	0.150	0.058	0.158	0.324	0.330	0.465	0.111
- (1416451_s_at)	0.723	0.157	0.050	0.528	0.521	0.243	0.180	0.012	0.458	0.372	0.385
- (1416452_at)	0.238	0.430	0.987	0.507	0.351	0.268	0.241	0.227	0.122	0.590	0.159
- (1435837_at)	0.568	0.635	0.458	0.535	0.803	0.868	0.614	0.898	0.507	0.815	0.753
- (1434369_a_at)	0.218	0.208	0.529	0.536	0.056	0.215	0.493	0.359	0.192	0.443	0.096
- (1416455_a_at)	0.093	0.217	0.465	0.310	0.033	0.300	0.238	0.302	0.097	0.206	0.128
- (1416457_at)	0.129	0.714	0.595	0.055	0.597	0.307	0.591	0.576	0.126	0.444	0.161
- (1416459_at)	0.563	0.123	0.161	0.127	0.709	0.287	0.943	0.224	0.424	0.078	0.359
- (1456473_x_at)	0.728	0.652	0.805	0.917	0.398	0.542	0.758	0.606	0.431	0.446	0.490
- (1416458_at)	0.492	0.451	0.391	0.776	0.240	0.248	0.731	0.153	0.408	0.480	0.165
- (1438661_a_at)	0.070	0.455	0.426	0.045	0.127	0.999	0.850	0.038	0.193	0.058	0.306
- (1437162_at)	0.052	0.068	0.078	0.138	0.138	0.389	0.349	0.334	0.501	0.641	0.420
- (1448347_a_at)	0.485	0.298	0.590	0.416	0.276	0.484	0.285	0.394	0.615	0.132	0.461
- (1433901_at)	0.665	0.646	0.433	0.375	0.235	0.790	0.221	0.655	0.449	0.590	0.938
- (1416462_at)	0.777	0.559	0.301	0.575	0.743	0.443	0.553	0.738	0.404	0.470	0.289
- (1448348_at)	0.687	0.820	0.216	0.187	0.655	0.903	0.086	0.198	0.377	0.038	0.360
- (1416463_at)	0.610	0.387	0.724	0.660	0.658	0.429	0.398	0.311	0.258	0.659	0.404
- (1416461_at)	0.411	0.433	0.931	0.582	0.374	0.534	0.109	0.618	0.289	0.821	0.253
- (1416466_at)	0.574	0.985	0.598	0.966	0.480	0.538	0.470	0.404	0.386	0.333	0.696
- (1416465_a_at)	0.683	0.184	0.687	0.373	0.467	0.587	0.178	0.609	0.276	0.256	0.333
- (1448349_at)	0.584	0.146	0.886	0.648	0.051	0.305	0.135	0.182	0.971	0.306	0.305
- (1423042_at)	0.604	0.704	0.554	0.560	0.481	0.197	0.475	0.118	0.414	0.410	0.556
- (1423043_s_at)	0.161	0.440	0.505	0.409	0.444	0.175	0.249	0.135	0.472	0.183	0.388
- (1416467_at)	0.040	0.467	0.151	0.351	0.290	0.132	0.069	0.062	0.316	0.455	0.465
- (1416468_at)	0.201	0.505	0.592	0.537	0.557	0.980	0.344	0.481	0.125	0.293	0.088
- (1445980_at)	0.348	0.992	0.256	0.211	0.830	0.363	0.353	0.525	0.409	0.701	0.877
- (1416469_at)	0.052	0.355	0.238	0.278	0.201	0.392	0.491	0.418	0.042	0.073	0.053
- (1448352_at)	0.032	0.023	0.800	0.083	0.266	0.090	0.184	0.121	0.094	0.006	0.184
- (1439257_x_at)	0.471	0.422	0.621	0.553	0.213	0.521	0.675	0.579	0.290	0.459	0.519
- (1438943_x_at)	0.370	0.538	0.351	0.222	0.265	0.654	0.593	0.363	0.381	0.732	0.806
- (1416470_a_at)	0.163	0.763	0.548	0.310	0.087	0.265	0.774	0.276	0.309	0.226	0.665
- (1448353_x_at)	0.384	0.423	0.657	0.421	0.226	0.402	0.637	0.348	0.770	0.399	0.525
- (1459778_at)	0.864	0.732	0.813	0.952	0.668	0.604	0.826	0.906	0.848	0.775	0.620
- (1456438_x_at)	0.531	0.568	0.289	0.631	0.163	0.588	0.524	0.461	0.356	0.487	0.549
- (1416471_at)	0.389	0.315	0.427	0.430	0.690	0.385	0.427	0.544	0.527	0.649	0.565
- (1441906_x_at)	0.231	0.520	0.707	0.476	0.653	0.429	0.126	0.428	0.099	0.815	0.401
- (1416472_at)	0.626	0.596	0.503	0.366	0.511	0.318	0.516	0.310	0.242	0.654	0.318
- (1443272_at)	0.476	0.687	0.337	0.825	0.801	0.574	0.435	0.676	0.817	0.759	0.710
- (1416473_a_at)	0.042	0.204	0.831	0.526	0.439	0.283	0.103	0.030	0.075	0.165	0.263
- (1458958_at)	0.892	0.985	0.819	0.794	0.658	0.745	0.964	0.783	0.843	0.949	0.753
- (1416474_at)	0.305	0.492	0.298	0.289	0.263	0.151	0.174	0.208	0.129	0.150	0.286
- (1439655_at)	0.023	0.204	0.061	0.084	0.004	0.619	0.170	0.341	0.022	0.124	0.007
- (1448356_at)	0.902	0.492	0.448	0.904	0.609	0.661	0.571	0.723	0.535	0.601	0.711
- (1416475_at)	0.287	0.271	0.134	0.514	0.116	0.224	0.765	0.367	0.527	0.578	0.521
- (1445885_at)	0.400	0.020	0.236	0.105	0.020	0.146	0.047	0.724	0.150	0.034	0.578
- (1416476_a_at)	0.502	0.212	0.472	0.585	0.620	0.549	0.111	0.574	0.310	0.312	0.353
- (1416477_at)	0.283	0.509	0.249	0.399	0.324	0.342	0.301	0.387	0.663	0.727	0.488
- (1433984_a_at)	0.670	0.452	0.466	0.601	0.931	0.500	0.420	0.644	0.438	0.535	0.541
- (1416478_a_at)	0.963	0.519	0.453	0.532	0.730	0.849	0.394	0.573	0.560	0.631	0.591
- (1416479_a_at)	0.794	0.912	0.459	0.376	0.832	0.133	0.744	0.380	0.493	0.386	0.309
- (1448359_a_at)	0.383	0.174	0.691	0.367	0.326	0.366	0.368	0.579	0.922	0.747	0.217
- (1416481_s_at)	0.276	0.815	0.342	0.553	0.235	0.293	0.291	0.496	0.551	0.487	0.967
- (1416480_a_at)	0.438	0.418	0.932	0.491	0.490	0.244	0.098	0.452	0.327	0.733	0.600
- (1460077_at)	0.958	0.187	0.614	0.688	0.297	0.175	0.129	0.194	0.215	0.482	0.158
- (1416483_at)	0.396	0.155	0.455	0.787	0.894	0.566	0.458	0.282	0.056	0.412	0.611
- (1448361_at)	0.343	0.231	0.476	0.751	0.550	0.267	0.293	0.201	0.138	0.565	0.663
- (1441684_at)	0.002	0.008	0.031	0.491	0.433	0.074	0.373	0.009	0.181	0.365	0.164
- (1416482_at)	0.355	0.229	0.141	0.477	0.691	0.528	0.253	0.272	0.246	0.167	0.416
- (1447908_x_at)	0.750	0.438	0.143	0.379	0.311	0.622	0.335	0.150	0.193	0.298	0.641
- (1416484_at)	0.284	0.639	0.407	0.574	0.255	0.332	0.443	0.218	0.133	0.374	0.566
- (1416486_at)	0.858	0.278	0.352	0.454	0.479	0.279	0.403	0.414	0.316	0.507	0.326
- (1416488_at)	0.463	0.440	0.444	0.319	0.364	0.529	0.350	0.175	0.626	0.540	0.428
- (1448364_at)	0.637	0.380	0.276	0.369	0.383	0.728	0.371	0.506	0.243	0.084	0.130
- (1449862_a_at)	0.963	0.791	0.675	0.777	0.794	0.441	0.799	0.710	0.568	0.904	0.987
- (1416489_at)	0.224	0.524	0.700	0.560	0.018	0.796	0.604	0.236	0.188	0.505	0.292
- (1420411_a_at)	0.625	0.310	0.252	0.817	0.624	0.413	0.766	0.694	0.912	0.200	0.409
- (1416491_at)	0.099	0.078	0.365	0.153	0.964	0.445	0.370	0.143	0.406	0.498	0.297
- (1441910_x_at)	0.010	0.200	0.240	0.020	0.352	0.194	0.461	0.410	0.080	0.274	0.325
- (1416492_at)	0.158	0.098	0.082	0.074	0.483	0.320	0.605	0.125	0.739	0.210	0.686
- (1416493_at)	0.426	0.492	0.268	0.316	0.459	0.645	0.428	0.473	0.510	0.166	0.326
- (1416494_at)	0.769	0.304	0.482	0.802	0.573	0.409	0.236	0.603	0.563	0.557	0.379
- (1416495_s_at)	0.551	0.369	0.801	0.505	0.343	0.572	0.304	0.532	0.689	0.850	0.565
- (1416497_at)	0.505	0.153	0.375	0.498	0.055	0.647	0.431	0.757	0.537	0.437	0.541
- (1416499_a_at)	0.546	0.425	0.362	0.586	0.313	0.328	0.456	0.270	0.204	0.669	0.460
- (1448368_at)	0.627	0.495	0.394	0.541	0.336	0.371	0.420	0.420	0.573	0.282	0.338
- (1438900_at)	0.248	0.070	0.149	0.401	0.339	0.110	0.352	0.277	0.344	0.198	0.482
- (1416500_at)	0.351	0.466	0.695	0.620	0.562	0.191	0.460	0.296	0.324	0.160	0.348
- (1456037_x_at)	0.095	0.149	0.955	0.195	0.094	0.034	0.193	0.009	0.512	0.122	0.462
- (1449717_at)	0.791	0.457	0.753	0.920	0.595	0.585	0.619	0.702	0.660	0.616	0.717
- (1420045_at)	0.853	0.827	0.769	0.978	0.821	0.757	0.650	0.877	0.981	0.876	0.599
- (1416502_a_at)	0.868	0.264	0.628	0.992	0.481	0.443	0.366	0.472	0.467	0.381	0.246
- (1416503_at)	0.086	0.776	0.300	0.460	0.421	0.312	0.164	0.250	0.026	0.223	0.028
- (1416504_at)	0.027	0.106	0.070	0.512	0.265	0.641	0.169	0.758	0.286	0.216	0.208
- (1448370_at)	0.211	0.237	0.475	0.459	0.508	0.286	0.415	0.756	0.182	0.467	0.317
- (1416505_at)	0.000	0.006	0.002	0.503	0.002	0.008	0.036	0.623	0.275	0.489	0.250
- (1437144_x_at)	0.434	0.489	0.775	0.518	0.319	0.661	0.619	0.546	0.462	0.481	0.483
- (1435316_at)	0.062	0.899	0.967	0.033	0.862	0.182	0.051	0.502	0.554	0.079	0.043
- (1435317_x_at)	0.622	0.652	0.521	0.379	0.390	0.471	0.784	0.453	0.656	0.944	0.367
- (1416506_at)	0.942	0.648	0.588	0.569	0.723	0.743	0.696	0.562	0.501	0.517	0.596
- (1448372_a_at)	0.169	0.465	0.470	0.852	0.065	0.201	0.357	0.457	0.167	0.191	0.402
- (1437783_x_at)	0.177	0.430	0.665	0.161	0.400	0.239	0.582	0.263	0.178	0.959	0.226
- (1416507_at)	0.071	0.903	0.675	0.546	0.715	0.130	0.627	0.275	0.023	0.007	0.024
- (1459846_x_at)	0.642	0.373	0.747	0.615	0.090	0.477	0.079	0.291	0.266	0.718	0.321
- (1416508_at)	0.370	0.341	0.470	0.363	0.457	0.575	0.237	0.230	0.485	0.362	0.331
- (1448374_at)	0.005	0.309	0.020	0.052	0.110	0.320	0.039	0.080	0.676	0.574	0.140
- (1416510_at)	0.312	0.804	0.238	0.129	0.168	0.574	0.556	0.404	0.518	0.348	0.595
- (1436801_x_at)	0.351	0.465	0.341	0.276	0.216	0.413	0.689	0.175	0.384	0.560	0.142
- (1416511_a_at)	0.018	0.234	0.342	0.022	0.018	0.087	0.113	0.180	0.388	0.193	0.103
- (1416512_at)	0.302	0.254	0.463	0.165	0.765	0.316	0.286	0.123	0.702	0.121	0.578
- (1459842_x_at)	0.064	0.463	0.949	0.423	0.301	0.109	0.023	0.160	0.038	0.257	0.291
- (1416513_at)	0.326	0.091	0.057	0.178	0.346	0.244	0.085	0.167	0.119	0.237	0.862
- (1448378_at)	0.305	0.267	0.293	0.405	0.796	0.801	0.796	0.125	0.454	0.434	0.330
- (1416515_at)	0.109	0.325	0.051	0.018	0.054	0.118	0.044	0.119	0.120	0.275	0.261
- (1416514_a_at)	0.319	0.265	0.249	0.447	0.638	0.236	0.640	0.362	0.990	0.479	0.424
- (1416516_at)	0.186	0.166	0.108	0.161	0.040	0.057	0.121	0.205	0.306	0.131	0.497
- (1460561_x_at)	0.585	0.380	0.552	0.219	0.408	0.574	0.691	0.747	0.482	0.335	0.372
- (1416521_at)	0.243	0.213	0.462	0.643	0.345	0.290	0.624	0.732	0.260	0.665	0.321
- (1429782_at)	0.171	0.497	0.041	0.043	0.749	0.463	0.123	0.384	0.853	0.599	0.170
- (1416522_a_at)	0.490	0.240	0.230	0.531	0.455	0.610	0.198	0.408	0.277	0.259	0.497
- (1458886_at)	0.213	0.218	0.054	0.240	0.296	0.279	0.396	0.378	0.268	0.576	0.549
- (1455510_at)	0.667	0.087	0.120	0.029	0.345	0.068	0.225	0.744	0.045	0.074	0.063
- (1447827_x_at)	0.632	0.184	0.427	0.430	0.350	0.504	0.782	0.417	0.637	0.606	0.551
- (1416525_at)	0.475	0.259	0.199	0.424	0.532	0.358	0.396	0.433	0.229	0.373	0.432
- (1444578_at)	0.361	0.776	0.458	0.590	0.095	0.409	0.471	0.425	0.567	0.627	0.320
- (1416524_at)	0.623	0.396	0.594	0.375	0.615	0.530	0.485	0.477	0.332	0.462	0.709
- (1416526_a_at)	0.712	0.465	0.464	0.504	0.407	0.570	0.279	0.378	0.324	0.329	0.471
- (1456194_a_at)	0.282	0.723	0.750	0.399	0.345	0.942	0.368	0.212	0.222	0.357	0.725
- (1416527_at)	0.008	0.721	0.656	0.450	0.514	0.445	0.249	0.030	0.020	0.401	0.008
- (1416528_at)	0.091	0.500	0.338	0.467	0.794	0.366	0.450	0.192	0.078	0.075	0.182
- (1416529_at)	0.193	0.320	0.561	0.587	0.791	0.880	0.492	0.797	0.202	0.924	0.023
- (1453299_a_at)	0.186	0.518	0.273	0.844	0.142	0.442	0.410	0.369	0.161	0.782	0.203
- (1416530_a_at)	0.097	0.196	0.569	0.141	0.604	0.367	0.503	0.038	0.220	0.699	0.148
- (1456036_x_at)	0.101	0.573	0.930	0.337	0.987	0.751	0.101	0.186	0.114	0.348	0.246
- (1416531_at)	0.272	0.328	0.155	0.460	0.601	0.227	0.476	0.120	0.084	0.575	0.126
- (1416532_at)	0.423	0.260	0.278	0.414	0.529	0.794	0.602	0.372	0.627	0.439	0.635
- (1416533_at)	0.804	0.391	0.607	0.185	0.364	0.466	0.203	0.495	0.304	0.166	0.550
- (1416534_at)	0.775	0.365	0.417	0.345	0.344	0.556	0.584	0.717	0.319	0.447	0.254
- (1429903_at)	0.005	0.038	0.708	0.031	0.550	0.015	0.802	0.585	0.403	0.163	0.017
- (1416536_at)	0.154	0.769	0.225	0.063	0.299	0.616	0.373	0.664	0.263	0.255	0.176
- (1416537_at)	0.733	0.309	0.860	0.314	0.249	0.348	0.454	0.349	0.313	0.535	0.201
- (1416540_at)	0.544	0.445	0.502	0.239	0.285	0.294	0.334	0.899	0.362	0.458	0.638
- (1454168_a_at)	0.011	0.014	0.092	0.310	0.258	0.572	0.259	0.708	0.219	0.077	0.337
- (1416541_at)	0.759	0.281	0.154	0.434	0.477	0.488	0.538	0.610	0.560	0.122	0.674
- (1416542_at)	0.213	0.162	0.123	0.571	0.574	0.454	0.572	0.686	0.684	0.054	0.557
- (1457117_at)	0.792	0.465	0.493	0.961	0.622	0.917	0.742	0.698	0.732	0.957	0.753
- (1416543_at)	0.028	0.340	0.059	0.498	0.386	0.466	0.121	0.757	0.063	0.269	0.028
- (1416544_at)	0.013	0.182	0.530	0.543	0.132	0.328	0.008	0.639	0.307	0.172	0.209
- (1444263_at)	0.828	0.386	0.367	0.666	0.622	0.828	0.794	0.764	0.526	0.611	0.465
- (1449786_at)	0.945	0.973	0.838	0.975	0.942	0.761	0.961	0.701	0.954	0.715	0.911
- (1416545_at)	0.783	0.214	0.648	0.272	0.264	0.380	0.888	0.319	0.578	0.689	0.273
- (1416546_a_at)	0.595	0.766	0.593	0.559	0.461	0.676	0.309	0.634	0.248	0.466	0.305
- (1416547_at)	0.613	0.576	0.841	0.613	0.208	0.452	0.453	0.465	0.450	0.652	0.493
- (1431941_at)	0.902	0.775	0.804	0.854	0.649	0.688	0.464	0.914	0.746	0.801	0.799
- (1416549_at)	0.298	0.343	0.542	0.410	0.343	0.600	0.241	0.509	0.431	0.381	0.360
- (1416550_at)	0.644	0.190	0.337	0.448	0.079	0.275	0.765	0.176	0.571	0.222	0.226
- (1416548_at)	0.176	0.506	0.241	0.867	0.165	0.085	0.073	0.271	0.448	0.369	0.319
- (1427250_at)	0.689	0.551	0.469	0.941	0.485	0.453	0.491	0.795	0.181	0.810	0.252
- (1452363_a_at)	0.516	0.321	0.619	0.585	0.926	0.477	0.645	0.589	0.199	0.458	0.264
- (1437797_at)	0.001	0.011	0.214	0.539	0.754	0.154	0.012	0.284	0.074	0.088	0.001
- (1416551_at)	0.608	0.480	0.475	0.482	0.945	0.507	0.569	0.518	0.232	0.530	0.363
- (1443551_at)	0.303	0.238	0.322	0.833	0.321	0.055	0.979	0.519	0.421	0.923	0.721
- (1427251_at)	0.437	0.254	0.692	0.642	0.391	0.906	0.616	0.377	0.072	0.723	0.411
- (1416553_at)	0.197	0.436	0.639	0.279	0.502	0.861	0.316	0.141	0.157	0.346	0.396
- (1416554_at)	0.230	0.274	0.098	0.420	0.204	0.521	0.315	0.328	0.708	0.169	0.341
- (1437169_at)	0.968	0.987	0.973	0.872	0.906	0.929	0.976	0.926	0.825	0.907	0.852
- (1437170_x_at)	0.861	0.804	0.415	0.924	0.949	0.894	0.892	0.890	0.832	0.919	0.938
- (1416555_at)	0.914	0.358	0.589	0.300	0.498	0.403	0.364	0.549	0.847	0.622	0.444
- (1430029_a_at)	0.306	0.338	0.631	0.245	0.223	0.570	0.579	0.213	0.474	0.501	0.305
- (1455853_x_at)	0.346	0.074	0.329	0.276	0.355	0.456	0.211	0.495	0.630	0.479	0.444
- (1416556_at)	0.065	0.209	0.453	0.526	0.092	0.472	0.781	0.273	0.407	0.118	0.396
- (1438836_at)	0.972	0.692	0.966	0.791	0.734	0.662	0.765	0.740	0.823	0.692	0.943
- (1456107_x_at)	0.080	0.153	0.278	0.059	0.322	0.150	0.715	0.579	0.176	0.434	0.363
- (1438835_a_at)	0.593	0.246	0.244	0.604	0.539	0.529	0.585	0.318	0.658	0.317	0.702
- (1416557_a_at)	0.866	0.200	0.390	0.293	0.248	0.378	0.392	0.458	0.826	0.705	0.644
- (1416559_at)	0.112	0.352	0.473	0.103	0.100	0.839	0.559	0.007	0.059	0.204	0.205
- (1438377_x_at)	0.251	0.138	0.940	0.292	0.700	0.282	0.329	0.457	0.052	0.360	0.104
- (1416560_at)	0.002	0.084	0.028	0.048	0.396	0.018	0.103	0.013	0.021	0.321	0.053
- (1439384_at)	0.999	0.994	0.977	0.906	0.938	0.947	0.847	0.896	0.934	0.874	0.918
- (1439385_x_at)	0.896	0.889	0.599	0.785	0.867	0.860	0.962	0.843	0.671	0.625	0.921
- (1416561_at)	0.582	0.378	0.512	0.626	0.447	0.438	0.184	0.692	0.531	0.316	0.160
- (1416562_at)	0.191	0.244	0.183	0.413	0.486	0.600	0.309	0.624	0.106	0.152	0.187
- (1416563_at)	0.818	0.575	0.425	0.632	0.637	0.165	0.278	0.128	0.739	0.522	0.451
- (1416565_at)	0.639	0.501	0.302	0.690	0.572	0.468	0.172	0.539	0.910	0.362	0.896
- (1436757_a_at)	0.470	0.999	0.601	0.275	0.266	0.707	0.540	0.599	0.661	0.519	0.787
- (1419912_s_at)	0.788	0.668	0.362	0.400	0.533	0.372	0.356	0.527	0.901	0.448	0.734
- (1416566_at)	0.975	0.454	0.682	0.585	0.422	0.431	0.721	0.745	0.235	0.555	0.907
- (1419913_at)	0.038	0.653	0.242	0.037	0.270	0.083	0.132	0.582	0.012	0.133	0.430
- (1416567_s_at)	0.668	0.137	0.228	0.328	0.370	0.449	0.414	0.445	0.313	0.302	0.495
- (1421197_a_at)	0.121	0.379	0.292	0.747	0.458	0.125	0.303	0.230	0.058	0.488	0.524
- (1416568_a_at)	0.896	0.252	0.782	0.176	0.511	0.235	0.830	0.339	0.155	0.422	0.499
- (1429883_at)	0.061	0.275	0.467	0.202	0.022	0.045	0.040	0.402	0.089	0.039	0.157
- (1456730_x_at)	0.085	0.118	0.102	0.186	0.636	0.380	0.363	0.311	0.247	0.417	0.667
- (1416569_at)	0.090	0.726	0.991	0.268	0.171	0.080	0.185	0.031	0.270	0.319	0.226
- (1448381_at)	0.477	0.077	0.467	0.355	0.611	0.896	0.731	0.446	0.221	0.412	0.487
- (1416570_s_at)	0.596	0.219	0.304	0.518	0.097	0.888	0.121	0.731	0.602	0.329	0.354
- (1440920_at)	0.790	0.716	0.483	0.760	0.717	0.476	0.639	0.468	0.889	0.556	0.910
- (1448383_at)	0.498	0.622	0.624	0.470	0.024	0.090	0.225	0.446	0.863	0.039	0.226
- (1416572_at)	0.374	0.529	0.226	0.602	0.235	0.532	0.230	0.133	0.260	0.337	0.405
- (1437845_x_at)	0.283	0.143	0.854	0.603	0.497	0.514	0.140	0.556	0.240	0.371	0.690
- (1435056_x_at)	0.507	0.291	0.657	0.200	0.795	0.339	0.615	0.222	0.668	0.155	0.191
- (1448384_at)	0.014	0.075	0.290	0.084	0.579	0.265	0.314	0.020	0.482	0.230	0.276
- (1443560_at)	0.879	0.753	0.711	0.986	0.827	0.593	0.828	0.900	0.865	0.802	0.764
- (1416573_at)	0.117	0.944	0.838	0.787	0.219	0.119	0.238	0.040	0.161	0.540	0.455
- (1416574_at)	0.576	0.657	0.459	0.405	0.242	0.468	0.620	0.232	0.723	0.385	0.453
- (1416580_a_at)	0.440	0.388	0.925	0.462	0.141	0.649	0.432	0.540	0.584	0.348	0.791
- (1434412_x_at)	0.929	0.351	0.898	0.271	0.254	0.593	0.266	0.544	0.473	0.423	0.877
- (1429069_at)	0.338	0.043	0.015	0.282	0.817	0.221	0.130	0.034	0.074	0.139	0.092
- (1448389_at)	0.496	0.130	0.443	0.716	0.941	0.077	0.365	0.579	0.512	0.692	0.282
- (1446644_at)	0.994	0.797	0.603	0.773	0.708	0.706	0.996	0.857	0.928	0.849	0.912
- (1416581_at)	0.166	0.376	0.508	0.534	0.411	0.410	0.158	0.094	0.497	0.281	0.788
- (1416583_at)	0.722	0.170	0.175	0.578	0.166	0.423	0.596	0.453	0.215	0.270	0.182
- (1416582_a_at)	0.718	0.337	0.876	0.442	0.550	0.270	0.280	0.534	0.422	0.347	0.713
- (AFFX-18SRNAMur/X00686_5_at)	0.010	0.089	0.199	0.049	0.001	0.119	0.421	0.252	0.009	0.203	0.060
- (AFFX-18SRNAMur/X00686_M_at)	0.004	0.024	0.190	0.031	0.003	0.087	0.264	0.070	0.047	0.230	0.508
- (1416584_at)	0.032	0.116	0.879	0.748	0.070	0.663	0.103	0.069	0.053	0.347	0.051
- (1416585_at)	0.644	0.371	0.276	0.578	0.340	0.419	0.412	0.175	0.642	0.583	0.344
- (1416586_at)	0.796	0.124	0.626	0.432	0.803	0.527	0.473	0.371	0.599	0.311	0.604
- (1416587_a_at)	0.150	0.445	0.316	0.088	0.197	0.305	0.361	0.226	0.340	0.312	0.517
- (1429835_at)	0.784	0.990	0.713	0.910	0.987	0.766	0.489	0.980	0.855	0.843	0.961
- (1416588_at)	0.230	0.682	0.267	0.411	0.099	0.574	0.298	0.318	0.444	0.302	0.597
- (1416589_at)	0.031	0.058	0.042	0.253	0.147	0.069	0.168	0.093	0.644	0.576	0.147
- (1458204_at)	0.825	0.945	0.802	0.861	0.830	0.465	0.648	0.785	0.346	0.957	0.688
- (1448392_at)	0.308	0.189	0.317	0.627	0.121	0.214	0.146	0.314	0.601	0.047	0.155
- (1416590_a_at)	0.334	0.317	0.759	0.379	0.189	0.283	0.303	0.420	0.230	0.521	0.122
- (1416591_at)	0.170	0.569	0.526	0.508	0.127	0.299	0.408	0.194	0.130	0.678	0.423
- (1416592_at)	0.761	0.534	0.200	0.356	0.954	0.524	0.659	0.433	0.277	0.479	0.175
- (1416593_at)	0.634	0.253	0.674	0.508	0.167	0.643	0.413	0.374	0.336	0.568	0.550
- (1443032_at)	0.444	0.911	0.899	0.406	0.860	0.764	0.491	0.851	0.301	0.988	0.937
- (1416595_at)	0.621	0.765	0.648	0.565	0.418	0.507	0.171	0.587	0.531	0.644	0.442
- (1438912_at)	0.028	0.145	0.406	0.003	0.034	0.068	0.059	0.279	0.034	0.439	0.321
- (1438913_x_at)	0.464	0.744	0.580	0.161	0.995	0.356	0.308	0.689	0.673	0.119	0.330
- (1416597_at)	0.478	0.300	0.552	0.172	0.513	0.333	0.100	0.611	0.392	0.451	0.352
- (1416598_at)	0.009	0.169	0.620	0.071	0.069	0.041	0.597	0.026	0.018	0.770	0.362
- (1416599_at)	0.558	0.740	0.814	0.217	0.925	0.532	0.453	0.688	0.989	0.801	0.966
- (1416600_a_at)	0.416	0.358	0.400	0.333	0.375	0.211	0.327	0.067	0.398	0.556	0.370
- (1416601_a_at)	0.608	0.295	0.952	0.233	0.412	0.509	0.127	0.769	0.450	0.053	0.543
- (1416602_a_at)	0.558	0.395	0.220	0.358	0.254	0.431	0.360	0.304	0.317	0.205	0.921
- (1426296_at)	0.008	0.031	0.093	0.384	0.146	0.239	0.114	0.439	0.352	0.240	0.019
- (1453118_s_at)	0.201	0.511	0.303	0.201	0.346	0.725	0.426	0.409	0.783	0.358	0.105
- (1448398_s_at)	0.330	0.941	0.635	0.776	0.239	0.239	0.331	0.490	0.156	0.654	0.233
- (1416603_at)	0.316	0.227	0.313	0.229	0.345	0.651	0.973	0.432	0.374	0.235	0.280
- (1416604_at)	0.870	0.648	0.535	0.752	0.599	0.653	0.633	0.994	0.718	0.820	0.702
- (1416606_s_at)	0.078	0.565	0.320	0.447	0.167	0.247	0.833	0.109	0.119	0.137	0.211
- (1416605_at)	0.892	0.058	0.356	0.472	0.948	0.160	0.486	0.102	0.143	0.184	0.288
- (1416607_at)	0.306	0.245	0.335	0.398	0.519	0.491	0.691	0.640	0.152	0.517	0.116
- (1454067_a_at)	0.796	0.356	0.138	0.496	0.184	0.506	0.568	0.606	0.245	0.495	0.212
- (1444268_at)	0.055	0.059	0.009	0.043	0.394	0.033	0.105	0.169	0.285	0.129	0.258
- (1416608_a_at)	0.180	0.307	0.513	0.330	0.176	0.359	0.309	0.387	0.177	0.435	0.553
- (1434276_x_at)	0.578	0.596	0.729	0.706	0.486	0.554	0.543	0.637	0.146	0.551	0.573
- (1438534_x_at)	0.695	0.406	0.920	0.466	0.208	0.147	0.665	0.040	0.735	0.413	0.537
- (1416609_at)	0.153	0.389	0.520	0.530	0.266	0.560	0.644	0.308	0.226	0.177	0.430
- (1433486_at)	0.657	0.354	0.842	0.439	0.438	0.397	0.313	0.491	0.437	0.233	0.290
- (1433487_at)	0.746	0.448	0.353	0.543	0.554	0.487	0.214	0.782	0.619	0.849	0.343
- (1416610_a_at)	0.216	0.397	0.954	0.781	0.839	0.644	0.152	0.452	0.249	0.555	0.652
- (1438366_x_at)	0.838	0.471	0.140	0.526	0.311	0.397	0.345	0.389	0.510	0.358	0.433
- (1448404_at)	0.166	0.399	0.332	0.110	0.823	0.914	0.479	0.371	0.057	0.335	0.035
- (1416611_at)	0.015	0.134	0.123	0.501	0.099	0.151	0.549	0.145	0.034	0.468	0.057
- (1416613_at)	0.729	0.206	0.558	0.478	0.912	0.914	0.303	0.975	0.438	0.313	0.149
- (1432081_at)	0.939	0.910	0.955	0.783	0.649	0.771	0.778	0.866	0.978	0.954	0.935
- (1416612_at)	0.732	0.279	0.789	0.279	0.506	0.394	0.441	0.360	0.305	0.906	0.140
- (1416614_at)	0.291	0.388	0.321	0.484	0.701	0.949	0.209	0.319	0.159	0.334	0.492
- (1448406_at)	0.819	0.491	0.270	0.447	0.400	0.294	0.427	0.522	0.226	0.489	0.393
- (1448405_a_at)	0.094	0.145	0.315	0.209	0.699	0.476	0.162	0.669	0.218	0.707	0.447
- (1416616_s_at)	0.625	0.244	0.324	0.391	0.693	0.513	0.255	0.339	0.235	0.412	0.286
- (1416615_at)	0.258	0.551	0.341	0.512	0.204	0.478	0.322	0.130	0.335	0.194	0.796
- (1416617_at)	0.022	0.136	0.352	0.351	0.157	0.394	0.070	0.151	0.101	0.547	0.090
- (1437582_at)	0.867	0.582	0.509	0.914	0.550	0.877	0.597	0.562	0.623	0.759	0.832
- (1437583_x_at)	0.788	0.636	0.596	0.950	0.534	0.798	0.811	0.877	0.313	0.573	0.958
- (1443439_at)	0.298	0.632	0.669	0.907	0.754	0.370	0.380	0.696	0.657	0.596	0.098
- (1416618_at)	0.122	0.090	0.361	0.429	0.400	0.370	0.636	0.819	0.958	0.124	0.111
- (1441862_at)	0.972	0.923	0.898	0.689	0.904	0.757	0.811	0.827	0.845	0.838	0.995
- (1448407_at)	0.017	0.435	0.554	0.143	0.045	0.786	0.207	0.302	0.062	0.123	0.073
- (1416619_at)	0.009	0.690	0.097	0.322	0.547	0.052	0.041	0.291	0.011	0.315	0.021
- (1439142_at)	0.878	0.693	0.687	0.815	0.812	0.632	0.909	0.859	0.862	0.827	0.847
- (1416620_at)	0.167	0.081	0.476	0.315	0.707	0.458	0.213	0.382	0.195	0.197	0.390
- (1416621_at)	0.241	0.228	0.231	0.516	0.335	0.444	0.558	0.365	0.447	0.362	0.196
- (1416622_at)	0.490	0.460	0.447	0.214	0.367	0.046	0.220	0.105	0.706	0.515	0.636
- (1416623_at)	0.028	0.132	0.661	0.034	0.133	0.112	0.128	0.674	0.127	0.028	0.015
- (1435389_at)	0.735	0.970	0.265	0.225	0.237	0.140	0.776	0.122	0.155	0.525	0.571
- (1434623_at)	0.971	0.978	0.778	0.887	0.987	0.909	0.909	0.977	0.884	0.844	0.936
- (1452701_x_at)	0.608	0.626	0.726	0.443	0.505	0.642	0.355	0.724	0.642	0.259	0.452
- (1416624_a_at)	0.695	0.417	0.538	0.506	0.785	0.819	0.343	0.780	0.815	0.355	0.534
- (1446652_at)	0.149	0.033	0.169	0.444	0.006	0.005	0.744	0.118	0.100	0.027	0.481
- (1456365_at)	0.046	0.362	0.364	0.212	0.072	0.583	0.382	0.351	0.196	0.136	0.217
- (1416625_at)	0.022	0.825	0.098	0.101	0.373	0.448	0.039	0.522	0.012	0.248	0.061
- (1416628_at)	0.354	0.593	0.075	0.360	0.391	0.184	0.247	0.105	0.125	0.082	0.452
- (1440379_at)	0.987	0.747	0.894	0.903	0.748	0.988	0.855	0.947	0.588	0.888	0.886
- (1416629_at)	0.941	0.157	0.588	0.400	0.606	0.589	0.395	0.373	0.206	0.488	0.025
- (1416630_at)	0.028	0.089	0.213	0.020	0.595	0.436	0.684	0.460	0.026	0.249	0.018
- (1421726_at)	0.967	0.724	0.879	0.941	0.730	0.863	0.943	0.878	0.944	0.713	0.715
- (1416631_at)	0.572	0.262	0.448	0.632	0.582	0.448	0.508	0.608	0.470	0.283	0.469
- (1430307_a_at)	0.418	0.531	0.314	0.520	0.282	0.147	0.539	0.295	0.509	0.524	0.114
- (1416632_at)	0.153	0.842	0.055	0.151	0.177	0.266	0.392	0.122	0.701	0.330	0.105
- (1416634_at)	0.322	0.366	0.624	0.586	0.354	0.541	0.280	0.310	0.468	0.615	0.465
- (1416633_a_at)	0.181	0.233	0.165	0.817	0.415	0.356	0.124	0.173	0.110	0.400	0.657
- (1416635_at)	0.305	0.470	0.423	0.347	0.244	0.659	0.474	0.535	0.640	0.322	0.139
- (1416636_at)	0.847	0.758	0.534	0.729	0.733	0.540	0.500	0.771	0.595	0.468	0.417
- (1416637_at)	0.715	0.228	0.030	0.660	0.132	0.069	0.252	0.255	0.910	0.011	0.379
- (1416638_at)	0.411	0.391	0.483	0.686	0.053	0.081	0.084	0.077	0.414	0.052	0.197
- (1416639_at)	0.420	0.056	0.382	0.072	0.749	0.268	0.229	0.184	0.433	0.762	0.459
- (1416640_at)	0.081	0.825	0.484	0.905	0.363	0.343	0.562	0.549	0.040	0.325	0.027
- (1416641_at)	0.061	0.191	0.030	0.049	0.346	0.025	0.520	0.096	0.396	0.391	0.127
- (1416642_a_at)	0.602	0.482	0.449	0.405	0.487	0.832	0.584	0.537	0.514	0.689	0.208
- (1416647_at)	0.994	0.333	0.541	0.184	0.555	0.182	0.342	0.154	0.166	0.533	0.221
- (1439950_at)	0.013	0.007	0.056	0.353	0.225	0.217	0.137	0.092	0.190	0.582	0.149
- (1416648_at)	0.850	0.436	0.758	0.415	0.554	0.429	0.648	0.416	0.408	0.634	0.513
- (1416651_at)	0.298	0.593	0.560	0.467	0.081	0.090	0.348	0.142	0.404	0.496	0.673
- (1435058_x_at)	0.863	0.069	0.032	0.453	0.587	0.721	0.515	0.747	0.127	0.048	0.461
- (1416653_at)	0.546	0.221	0.369	0.227	0.548	0.417	0.788	0.242	0.512	0.564	0.211
- (1453721_a_at)	0.149	0.948	0.260	0.050	0.031	0.100	0.985	0.390	0.422	0.191	0.389
- (1416654_at)	0.532	0.467	0.601	0.612	0.190	0.270	0.052	0.475	0.229	0.790	0.169
- (1443706_at)	0.803	0.816	0.459	0.708	0.572	0.700	0.892	0.929	0.826	0.855	0.885
- (1416655_at)	0.391	0.333	0.285	0.381	0.317	0.343	0.555	0.424	0.799	0.531	0.373
- (1458665_at)	0.637	0.391	0.309	0.478	0.694	0.766	0.932	0.984	0.428	0.683	0.606
- (1416656_at)	0.005	0.090	0.569	0.131	0.041	0.066	0.467	0.092	0.014	0.325	0.028
- (1425711_a_at)	0.132	0.750	0.087	0.260	0.262	0.589	0.279	0.340	0.904	0.628	0.164
- (1416657_at)	0.457	0.728	0.192	0.317	0.265	0.150	0.378	0.118	0.339	0.192	0.756
- (1440950_at)	0.333	0.703	0.381	0.149	0.681	0.981	0.823	0.727	0.975	0.545	0.633
- (1442759_at)	0.636	0.860	0.603	0.998	0.884	0.442	0.951	0.294	0.792	0.689	0.998
- (1416658_at)	0.773	0.467	0.178	0.451	0.203	0.187	0.055	0.396	0.170	0.595	0.601
- (1448424_at)	0.041	0.117	0.605	0.224	0.399	0.133	0.310	0.090	0.044	0.010	0.269
- (1416660_at)	0.142	0.403	0.201	0.642	0.304	0.140	0.128	0.090	0.146	0.531	0.283
- (1448425_at)	0.367	0.327	0.941	0.595	0.273	0.127	0.216	0.107	0.452	0.257	0.238
- (1416661_at)	0.045	0.270	0.035	0.078	0.097	0.076	0.251	0.053	0.345	0.064	0.354
- (1416659_at)	0.316	0.722	0.502	0.381	0.788	0.203	0.173	0.208	0.255	0.372	0.259
- (1448426_at)	0.065	0.116	0.049	0.600	0.085	0.358	0.479	0.055	0.178	0.663	0.449
- (1416662_at)	0.065	0.169	0.679	0.722	0.061	0.291	0.512	0.092	0.203	0.355	0.207
- (1445591_at)	0.871	0.685	0.737	0.458	0.806	0.668	0.592	0.774	0.993	0.486	0.831
- (1416663_at)	0.442	0.514	0.591	0.358	0.356	0.537	0.248	0.364	0.445	0.593	0.526
- (1416664_at)	0.301	0.144	0.332	0.123	0.110	0.339	0.416	0.696	0.651	0.777	0.963
- (1439394_x_at)	0.906	0.740	0.929	0.953	0.972	0.975	0.700	0.903	0.917	0.946	0.773
- (1439377_x_at)	0.317	0.872	0.784	0.065	0.426	0.576	0.256	0.400	0.270	0.031	0.049
- (1416665_at)	0.524	0.441	0.587	0.626	0.270	0.242	0.553	0.441	0.345	0.492	0.912
- (1416666_at)	0.190	0.336	0.311	0.854	0.600	0.393	0.295	0.485	0.165	0.410	0.147
- (1416667_at)	0.269	0.128	0.174	0.562	0.200	0.737	0.513	0.198	0.689	0.519	0.516
- (1416668_at)	0.600	0.568	0.279	0.497	0.536	0.236	0.196	0.175	0.891	0.448	0.185
- (1448430_a_at)	0.872	0.717	0.541	0.767	0.334	0.664	0.509	0.820	0.570	0.702	0.458
- (1416669_s_at)	0.887	0.583	0.557	0.516	0.654	0.694	0.410	0.636	0.707	0.448	0.350
- (1416670_at)	0.726	0.153	0.297	0.214	0.129	0.530	0.120	0.309	0.695	0.009	0.036
- (1451833_a_at)	0.847	0.473	0.430	0.263	0.354	0.576	0.426	0.254	0.642	0.406	0.285
- (1458215_at)	0.009	0.019	0.417	0.036	0.621	0.404	0.081	0.585	0.228	0.107	0.172
- (1416671_a_at)	0.338	0.148	0.146	0.699	0.329	0.322	0.216	0.235	0.243	0.345	0.155
- (1416672_s_at)	0.984	0.618	0.183	0.482	0.445	0.404	0.547	0.578	0.288	0.638	0.528
- (1431305_at)	0.894	0.023	0.251	0.196	0.138	0.043	0.052	0.664	0.176	0.092	0.449
- (1416674_at)	0.501	0.218	0.543	0.825	0.645	0.110	0.726	0.325	0.612	0.405	0.094
- (1446638_at)	0.976	0.839	0.862	0.990	0.797	0.909	0.645	0.992	0.821	0.899	0.820
- (1416675_s_at)	0.074	0.061	0.264	0.423	0.444	0.192	0.266	0.441	0.048	0.282	0.091
- (1448432_at)	0.543	0.766	0.643	0.137	0.745	0.638	0.236	0.611	0.733	0.682	0.881
- (1443570_at)	0.741	0.154	0.114	0.750	0.470	0.516	0.489	0.441	0.541	0.532	0.579
- (1458259_x_at)	0.197	0.202	0.069	0.135	0.286	0.575	0.438	0.456	0.260	0.664	0.459
- (1441156_at)	0.287	0.693	0.382	0.773	0.060	0.254	0.406	0.826	0.568	0.881	0.675
- (1416678_at)	0.760	0.939	0.460	0.592	0.335	0.978	0.171	0.722	0.603	0.335	0.715
- (1443046_at)	0.981	0.791	0.749	0.964	0.975	0.849	0.656	0.733	0.977	0.884	0.954
- (1457991_at)	0.301	0.606	0.119	0.777	0.644	0.419	0.689	0.219	0.622	0.213	0.158
- (1416679_at)	0.841	0.235	0.957	0.959	0.615	0.464	0.662	0.724	0.601	0.409	0.340
- (1416680_at)	0.239	0.313	0.589	0.223	0.305	0.196	0.248	0.124	0.183	0.360	0.295
- (1445727_at)	0.105	0.711	0.257	0.139	0.349	0.500	0.000	0.001	0.113	0.168	0.006
- (1437354_at)	0.159	0.340	0.204	0.492	0.235	0.041	0.134	0.025	0.118	0.183	0.510
- (1442220_at)	0.512	0.100	0.356	0.074	0.347	0.617	0.065	0.344	0.211	0.230	0.094
- (1416681_at)	0.463	0.426	0.088	0.502	0.101	0.040	0.559	0.153	0.245	0.086	0.052
- (1431224_at)	0.172	0.032	0.720	0.028	0.352	0.378	0.117	0.273	0.176	0.338	0.688
- (1416682_at)	0.020	0.527	0.244	0.360	0.026	0.011	0.522	0.013	0.202	0.041	0.032
- (1438695_at)	0.107	0.351	0.744	0.641	0.233	0.063	0.302	0.052	0.080	0.666	0.253
- (1416683_at)	0.110	0.069	0.263	0.467	0.309	0.457	0.387	0.444	0.127	0.730	0.134
- (1416685_s_at)	0.196	0.549	0.518	0.214	0.106	0.449	0.349	0.568	0.214	0.431	0.520
- (1416684_at)	0.197	0.538	0.244	0.346	0.544	0.641	0.722	0.168	0.156	0.287	0.700
- (1459230_at)	0.720	0.938	0.911	0.915	0.404	0.869	0.817	0.881	0.703	0.912	0.683
- (1416687_at)	0.043	0.039	0.669	0.170	0.245	0.248	0.129	0.075	0.066	0.023	0.050
- (1416686_at)	0.303	0.609	0.622	0.343	0.741	0.860	0.885	0.142	0.078	0.974	0.039
- (1437817_at)	0.816	0.058	0.208	0.196	0.037	0.005	0.370	0.030	0.238	0.171	0.845
- (1459094_at)	0.544	0.920	0.554	0.125	0.547	0.282	0.724	0.837	0.847	0.946	0.649
- (1416688_at)	0.541	0.597	0.681	0.343	0.433	0.739	0.348	0.555	0.393	0.350	0.264
- (1416689_at)	0.265	0.415	0.108	0.355	0.336	0.742	0.388	0.029	0.090	0.194	0.124
- (1448437_a_at)	0.180	0.368	0.700	0.087	0.183	0.083	0.602	0.462	0.239	0.491	0.304
- (1416690_at)	0.118	0.528	0.085	0.444	0.427	0.347	0.451	0.799	0.210	0.529	0.638
- (1442305_at)	0.017	0.030	0.096	0.267	0.126	0.316	0.067	0.158	0.453	0.454	0.576
- (1416691_at)	0.111	0.639	0.062	0.542	0.159	0.518	0.179	0.270	0.491	0.148	0.328
- (1416692_at)	0.815	0.312	0.231	0.329	0.463	0.349	0.178	0.559	0.243	0.369	0.321
- (1416693_at)	0.317	0.028	0.370	0.047	0.202	0.043	0.417	0.523	0.434	0.198	0.392
- (1456251_x_at)	0.112	0.521	0.796	0.734	0.371	0.530	0.315	0.753	0.048	0.118	0.018
- (1416695_at)	0.034	0.862	0.769	0.495	0.865	0.746	0.428	0.144	0.062	0.186	0.018
- (1438948_x_at)	0.000	0.541	0.999	0.017	0.002	0.253	0.130	0.263	0.021	0.174	0.031
- (1448440_x_at)	0.014	0.273	0.016	0.139	0.045	0.134	0.418	0.241	0.146	0.774	0.147
- (1448439_at)	0.009	0.237	0.206	0.123	0.031	0.081	0.030	0.070	0.093	0.105	0.176
- (1416696_at)	0.455	0.573	0.377	0.130	0.161	0.122	0.622	0.111	0.149	0.141	0.165
- (1441342_at)	0.864	0.690	0.546	0.524	0.488	0.479	0.935	0.771	0.403	0.679	0.485
- (1416697_at)	0.440	0.379	0.665	0.930	0.767	0.454	0.675	0.432	0.163	0.110	0.107
- (1459973_x_at)	0.983	0.717	0.603	0.542	0.825	0.854	0.779	0.632	0.940	0.579	0.790
- (1438279_at)	0.717	0.830	0.971	0.764	0.672	0.939	0.899	0.468	0.979	0.721	0.952
- (1441242_at)	0.921	0.921	0.737	0.945	0.709	0.798	0.802	0.923	0.784	0.710	0.906
- (1416698_a_at)	0.276	0.410	0.594	0.119	0.325	0.076	0.145	0.045	0.128	0.063	0.550
- (1456268_at)	0.960	0.895	0.900	0.903	0.928	0.900	0.873	0.977	0.911	0.922	0.867
- (1448441_at)	0.405	0.608	0.806	0.872	0.322	0.219	0.897	0.058	0.761	0.426	0.435
- (1459810_at)	0.729	0.295	0.337	0.675	0.609	0.643	0.957	0.597	0.521	0.544	0.625
- (1416699_at)	0.259	0.872	0.295	0.140	0.371	0.542	0.457	0.176	0.446	0.484	0.244
- (1416701_at)	0.733	0.771	0.514	0.189	0.208	0.187	0.383	0.225	0.054	0.135	0.630
- (1416700_at)	0.041	0.105	0.138	0.129	0.059	0.266	0.098	0.291	0.511	0.119	0.833
- (1448443_at)	0.514	0.299	0.214	0.486	0.274	0.118	0.368	0.134	0.395	0.135	0.425
- (1416702_at)	0.488	0.477	0.241	0.452	0.305	0.158	0.133	0.087	0.363	0.040	0.264
- (1443756_at)	0.967	0.349	0.233	0.696	0.534	0.661	0.687	0.559	0.597	0.733	0.497
- (1459617_at)	0.722	0.802	0.531	0.483	0.460	0.381	0.240	0.715	0.529	0.354	0.418
- (1451927_a_at)	0.066	0.265	0.764	0.531	0.104	0.535	0.067	0.338	0.143	0.015	0.201
- (1426104_at)	0.311	0.807	0.906	0.867	0.594	0.053	0.490	0.790	0.928	0.814	0.858
- (1442364_at)	0.362	0.495	0.850	0.851	0.656	0.072	0.671	0.650	0.411	0.169	0.947
- (1416704_at)	0.741	0.612	0.477	0.422	0.329	0.367	0.143	0.240	0.297	0.091	0.279
- (1416703_at)	0.435	0.215	0.765	0.479	0.463	0.751	0.852	0.358	0.402	0.899	0.962
- (1416706_at)	0.030	0.560	0.437	0.017	0.110	0.524	0.613	0.446	0.413	0.202	0.553
- (1448444_at)	0.351	0.630	0.159	0.538	0.596	0.570	0.704	0.719	0.398	0.683	0.725
- (1443584_at)	0.826	0.784	0.142	0.511	0.233	0.566	0.268	0.471	0.375	0.655	0.650
- (1416705_at)	0.471	0.412	0.607	0.192	0.387	0.561	0.489	0.464	0.297	0.433	0.233
- (1416708_a_at)	0.430	0.289	0.520	0.238	0.565	0.508	0.454	0.739	0.610	0.457	0.305
- (1416709_a_at)	0.622	0.545	0.758	0.754	0.615	0.385	0.490	0.266	0.727	0.447	0.184
- (1416710_at)	0.794	0.256	0.268	0.606	0.540	0.107	0.296	0.226	0.490	0.714	0.276
- (1416711_at)	0.160	0.106	0.408	0.103	0.328	0.292	0.855	0.085	0.944	0.052	0.482
- (1416712_at)	0.096	0.090	0.778	0.240	0.152	0.355	0.229	0.075	0.198	0.390	0.413
- (1416713_at)	0.832	0.167	0.477	0.812	0.298	0.481	0.222	0.727	0.131	0.096	0.821
- (1416714_at)	0.000	0.519	0.533	0.018	0.080	0.033	0.268	0.003	0.002	0.004	0.003
- (1448452_at)	0.003	0.954	0.403	0.808	0.652	0.771	0.746	0.021	0.008	0.077	0.009
- (1438114_x_at)	0.043	0.095	0.106	0.741	0.052	0.063	0.476	0.143	0.055	0.120	0.263
- (1416716_at)	0.826	0.702	0.381	0.490	0.176	0.050	0.223	0.360	0.448	0.430	0.302
- (1416718_at)	0.630	0.398	0.208	0.490	0.402	0.530	0.279	0.692	0.479	0.495	0.273
- (1441899_x_at)	0.545	0.407	0.992	0.845	0.758	0.648	0.256	0.272	0.620	0.514	0.578
- (1436384_at)	0.999	0.857	0.740	0.880	0.653	0.970	0.917	0.763	0.609	0.993	0.684
- (1434854_a_at)	0.326	0.779	0.610	0.414	0.263	0.268	0.638	0.359	0.147	0.560	0.511
- (1456497_x_at)	0.259	0.580	0.575	0.416	0.158	0.572	0.630	0.411	0.326	0.481	0.489
- (1416720_at)	0.521	0.287	0.538	0.371	0.341	0.496	0.375	0.430	0.407	0.216	0.171
- (1448454_at)	0.992	0.445	0.303	0.361	0.974	0.439	0.821	0.739	0.211	0.291	0.357
- (1416721_s_at)	0.386	0.265	0.618	0.224	0.669	0.346	0.317	0.635	0.125	0.513	0.485
- (1447898_s_at)	0.286	0.175	0.478	0.240	0.377	0.729	0.137	0.366	0.877	0.236	0.345
- (1416722_at)	0.590	0.508	0.354	0.497	0.487	0.922	0.368	0.599	0.421	0.437	0.308
- (1438043_at)	0.648	0.576	0.616	0.367	0.138	0.234	0.477	0.367	0.534	0.408	0.380
- (1442684_x_at)	0.161	0.464	0.262	0.050	0.099	0.400	0.223	0.211	0.127	0.920	0.635
- (1442683_at)	0.326	0.377	0.151	0.139	0.540	0.283	0.449	0.783	0.411	0.285	0.409
- (1428920_at)	0.060	0.200	0.236	0.226	0.153	0.200	0.160	0.131	0.599	0.514	0.642
- (1458201_at)	0.048	0.289	0.082	0.195	0.429	0.525	0.030	0.513	0.403	0.176	0.407
- (1416725_at)	0.725	0.477	0.338	0.556	0.607	0.505	0.454	0.520	0.832	0.204	0.531
- (1440106_at)	0.017	0.980	0.581	0.336	0.012	0.085	0.297	0.240	0.832	0.027	0.700
- (1439336_at)	0.185	0.092	0.492	0.930	0.500	0.225	0.271	0.168	0.490	0.120	0.146
- (1434149_at)	0.168	0.326	0.648	0.627	0.094	0.155	0.498	0.077	0.304	0.322	0.491
- (1424089_a_at)	0.191	0.362	0.862	0.451	0.236	0.319	0.452	0.165	0.116	0.246	0.447
- (1416723_at)	0.108	0.286	0.976	0.256	0.214	0.251	0.190	0.134	0.019	0.057	0.454
- (1416724_x_at)	0.211	0.406	0.794	0.533	0.207	0.304	0.159	0.181	0.112	0.271	0.126
- (1434148_at)	0.608	0.466	0.167	0.275	0.069	0.096	0.082	0.113	0.208	0.378	0.441
- (1446386_at)	0.229	0.042	0.488	0.045	0.267	0.581	0.194	0.241	0.021	0.108	0.474
- (1416726_s_at)	0.664	0.143	0.118	0.397	0.159	0.271	0.062	0.454	0.337	0.118	0.725
- (1430962_at)	0.608	0.891	0.474	0.680	0.485	0.729	0.909	0.572	0.423	0.657	0.758
- (1416727_a_at)	0.243	0.552	0.673	0.163	0.821	0.383	0.743	0.381	0.628	0.309	0.279
- (1416728_at)	0.374	0.358	0.988	0.659	0.315	0.438	0.526	0.323	0.477	0.227	0.385
- (1416730_at)	0.310	0.377	0.424	0.138	0.185	0.170	0.370	0.237	0.345	0.759	0.450
- (1448458_at)	0.045	0.056	0.316	0.119	0.060	0.017	0.179	0.174	0.002	0.156	0.098
- (1416732_at)	0.165	0.480	0.265	0.282	0.428	0.082	0.629	0.043	0.230	0.536	0.426
- (1456688_at)	0.087	0.563	0.267	0.116	0.129	0.099	0.391	0.352	0.173	0.040	0.055
- (1416731_at)	0.313	0.594	0.488	0.504	0.334	0.114	0.393	0.085	0.290	0.437	0.987
- (1458919_at)	0.221	0.009	0.643	0.011	0.071	0.117	0.107	0.094	0.040	0.632	0.317
- (1445282_at)	0.037	0.017	0.076	0.137	0.376	0.216	0.633	0.064	0.216	0.128	0.144
- (1446203_at)	0.974	0.587	0.425	0.981	0.925	0.863	0.613	0.794	0.501	0.792	0.884
- (1416734_at)	0.696	0.935	0.904	0.527	0.776	0.581	0.956	0.739	0.897	0.720	0.905
- (1444114_at)	0.394	0.200	0.880	0.216	0.448	0.021	0.111	0.044	0.363	0.154	0.584
- (1416733_at)	0.922	0.925	0.656	0.301	0.574	0.694	0.402	0.229	0.626	0.312	0.191
- (1440577_at)	0.755	0.588	0.589	0.787	0.961	0.927	0.783	0.694	0.987	0.738	0.831
- (1442381_at)	0.064	0.003	0.028	0.015	0.333	0.071	0.270	0.074	0.008	0.022	0.032
- (1416735_at)	0.389	0.267	0.566	0.238	0.768	0.653	0.387	0.686	0.428	0.470	0.240
- (1441274_at)	0.004	0.008	0.038	0.330	0.489	0.911	0.265	0.445	0.172	0.127	0.059
- (1444440_at)	0.939	0.908	0.712	0.852	0.940	0.643	0.845	0.979	0.909	0.886	0.931
- (1416736_at)	0.419	0.365	0.227	0.535	0.085	0.265	0.358	0.209	0.216	0.327	0.321
- (1450196_s_at)	0.130	0.947	0.806	0.315	0.152	0.107	0.493	0.211	0.638	0.029	0.156
- (1416738_at)	0.341	0.295	0.253	0.360	0.518	0.660	0.333	0.208	0.264	0.450	0.306
- (1416739_a_at)	0.150	0.017	0.118	0.365	0.922	0.205	0.615	0.205	0.870	0.026	0.171
- (1416741_at)	0.579	0.726	0.892	0.261	0.707	0.355	0.810	0.917	0.232	0.905	0.764
- (1416740_at)	0.812	0.241	0.157	0.513	0.176	0.209	0.121	0.120	0.583	0.183	0.182
- (1431796_at)	0.886	0.938	0.942	0.675	0.623	0.956	0.891	0.734	0.936	0.992	0.914
- (1457360_at)	0.158	0.211	0.147	0.077	0.017	0.304	0.483	0.335	0.165	0.057	0.408
- (1416742_at)	0.698	0.355	0.546	0.391	0.631	0.514	0.166	0.654	0.375	0.536	0.210
- (1444570_at)	0.098	0.490	0.618	0.236	0.468	0.290	0.288	0.811	0.319	0.012	0.015
- (1443091_at)	0.231	0.953	0.366	0.439	0.998	0.453	0.670	0.443	0.720	0.052	0.582
- (1416743_at)	0.475	0.988	0.509	0.339	0.207	0.326	0.455	0.439	0.311	0.288	0.773
- (1416744_at)	0.366	0.234	0.110	0.166	0.632	0.734	0.770	0.862	0.736	0.321	0.119
- (1437490_x_at)	0.075	0.481	0.179	0.257	0.267	0.588	0.115	0.133	0.397	0.451	0.336
- (1416745_x_at)	0.596	0.495	0.080	0.124	0.239	0.506	0.555	0.441	0.134	0.148	0.411
- (1456516_x_at)	0.390	0.284	0.524	0.834	0.379	0.361	0.104	0.128	0.438	0.650	0.239
- (1416746_at)	0.305	0.532	0.201	0.494	0.300	0.856	0.561	0.122	0.419	0.167	0.460
- (1416747_at)	0.449	0.453	0.562	0.206	0.436	0.445	0.509	0.253	0.209	0.595	0.697
- (1441990_at)	0.455	0.822	0.928	0.680	0.981	0.175	0.623	0.942	0.700	0.907	0.529
- (1416748_a_at)	0.073	0.185	0.080	0.458	0.110	0.095	0.737	0.271	0.580	0.502	0.167
- (1438251_x_at)	0.058	0.202	0.329	0.348	0.275	0.408	0.692	0.795	0.068	0.133	0.221
- (1416749_at)	0.028	0.051	0.235	0.449	0.284	0.554	0.268	0.732	0.164	0.164	0.386
- (1451956_a_at)	0.075	0.267	0.367	0.587	0.118	0.307	0.224	0.191	0.332	0.185	0.356
- (1416750_at)	0.475	0.180	0.438	0.139	0.034	0.078	0.644	0.343	0.445	0.787	0.403
- (1440792_x_at)	0.761	0.727	0.544	0.823	0.962	0.731	0.888	0.460	0.980	0.935	0.695
- (1416751_a_at)	0.635	0.323	0.115	0.346	0.370	0.380	0.282	0.350	0.342	0.306	0.242
- (1440132_s_at)	0.714	0.158	0.327	0.439	0.201	0.739	0.116	0.699	0.195	0.177	0.189
- (1416753_at)	0.442	0.267	0.816	0.285	0.443	0.685	0.462	0.652	0.304	0.212	0.411
- (1434325_x_at)	0.776	0.582	0.882	0.921	0.753	0.684	0.525	0.558	0.597	0.764	0.678
- (1440133_x_at)	0.214	0.476	0.253	0.431	0.690	0.677	0.141	0.634	0.319	0.427	0.254
- (1416754_at)	0.490	0.172	0.078	0.589	0.209	0.602	0.057	0.323	0.258	0.040	0.128
- (1416756_at)	0.601	0.748	0.564	0.355	0.256	0.233	0.046	0.774	0.427	0.157	0.263
- (1416755_at)	0.847	0.449	0.616	0.527	0.590	0.405	0.085	0.289	0.432	0.290	0.526
- (1416757_at)	0.121	0.143	0.458	0.304	0.120	0.305	0.116	0.187	0.083	0.408	0.426
- (1416758_at)	0.430	0.264	0.747	0.054	0.220	0.344	0.141	0.478	0.941	0.269	0.337
- (1456439_x_at)	0.511	0.316	0.009	0.234	0.271	0.426	0.529	0.070	0.019	0.191	0.038
- (1416759_at)	0.146	0.575	0.430	0.034	0.570	0.431	0.207	0.313	0.465	0.622	0.460
- (1416760_at)	0.609	0.543	0.749	0.434	0.201	0.725	0.478	0.561	0.958	0.331	0.783
- (1456642_x_at)	0.119	0.537	0.277	0.589	0.140	0.201	0.194	0.306	0.081	0.600	0.045
- (1439348_at)	0.386	0.725	0.928	0.128	0.118	0.282	0.463	0.122	0.115	0.220	0.046
- (1416762_at)	0.056	0.432	0.473	0.300	0.054	0.305	0.597	0.159	0.156	0.364	0.045
- (1416763_at)	0.848	0.536	0.806	0.417	0.328	0.666	0.915	0.448	0.619	0.440	0.418
- (1443819_x_at)	0.816	0.463	0.424	0.266	0.237	0.326	0.754	0.544	0.091	0.174	0.363
- (1416764_at)	0.831	0.904	0.402	0.205	0.534	0.293	0.529	0.338	0.360	0.799	0.679
- (1416766_at)	0.264	0.319	0.523	0.558	0.530	0.123	0.884	0.194	0.269	0.223	0.122
- (1444100_at)	0.088	0.259	0.349	0.043	0.312	0.211	0.267	0.239	0.144	0.315	0.536
- (1416768_at)	0.682	0.338	0.369	0.496	0.854	0.487	0.628	0.366	0.349	0.421	0.500
- (1416767_a_at)	0.312	0.263	0.460	0.390	0.663	0.700	0.132	0.444	0.113	0.234	0.563
- (1435464_at)	0.586	0.549	0.300	0.485	0.482	0.462	0.381	0.432	0.617	0.483	0.538
- (1425448_x_at)	0.113	0.547	0.753	0.200	0.496	0.634	0.177	0.188	0.229	0.288	0.453
- (1416769_s_at)	0.345	0.351	0.327	0.278	0.521	0.538	0.948	0.351	0.596	0.273	0.776
- (1437013_x_at)	0.386	0.391	0.351	0.795	0.615	0.558	0.310	0.376	0.473	0.288	0.810
- (1435985_at)	0.196	0.096	0.149	0.058	0.187	0.150	0.391	0.248	0.030	0.198	0.547
- (1458847_at)	0.215	0.742	0.086	0.931	0.053	0.159	0.232	0.340	0.771	0.984	0.438
- (1447872_at)	0.655	0.511	0.442	0.613	0.831	0.991	0.708	0.526	0.790	0.574	0.543
- (1439681_at)	0.846	0.147	0.219	0.394	0.215	0.664	0.322	0.593	0.175	0.383	0.581
- (1416770_at)	0.064	0.110	0.305	0.179	0.245	0.272	0.137	0.437	0.427	0.449	0.892
- (1416771_at)	0.898	0.344	0.185	0.751	0.778	0.348	0.242	0.488	0.201	0.493	0.480
- (1447820_x_at)	0.890	0.430	0.879	0.838	0.981	0.592	0.577	0.603	0.743	0.763	0.279
- (1416772_at)	0.208	0.446	0.637	0.385	0.043	0.020	0.519	0.124	0.023	0.122	0.267
- (1416774_at)	0.009	0.445	0.675	0.032	0.290	0.096	0.416	0.593	0.024	0.181	0.156
- (1416773_at)	0.369	0.198	0.120	0.405	0.323	0.934	0.462	0.109	0.700	0.118	0.313
- (1442682_at)	0.004	0.522	0.988	0.075	0.010	0.788	0.432	0.474	0.033	0.506	0.011
- (1430450_at)	0.469	0.715	0.759	0.442	0.068	0.440	0.563	0.159	0.987	0.487	0.363
- (1416775_at)	0.695	0.786	0.421	0.545	0.532	0.338	0.537	0.562	0.586	0.651	0.542
- (1416776_at)	0.178	0.353	0.646	0.492	0.314	0.402	0.409	0.221	0.244	0.079	0.609
- (1443832_s_at)	0.043	0.026	0.457	0.159	0.113	0.445	0.419	0.506	0.582	0.866	0.658
- (1416779_at)	0.196	0.392	0.103	0.029	0.154	0.770	0.013	0.489	0.217	0.016	0.441
- (1416778_at)	0.392	0.476	0.588	0.182	0.506	0.298	0.276	0.451	0.336	0.072	0.129
- (1416780_at)	0.510	0.536	0.296	0.961	0.762	0.938	0.365	0.765	0.321	0.442	0.403
- (1416782_s_at)	0.574	0.483	0.482	0.364	0.232	0.207	0.353	0.514	0.668	0.449	0.770
- (1416781_at)	0.794	0.339	0.154	0.536	0.238	0.276	0.593	0.468	0.654	0.556	0.259
- (1431883_at)	0.734	0.394	0.567	0.405	0.959	0.917	0.539	0.570	0.698	0.589	0.547
- (1416783_at)	0.128	0.043	0.283	0.693	0.276	0.471	0.408	0.715	0.628	0.397	0.279
- (1416785_at)	0.744	0.351	0.074	0.071	0.187	0.463	0.400	0.670	0.990	0.448	0.196
- (1454504_at)	0.788	0.794	0.670	0.971	0.906	0.946	0.742	0.741	0.858	0.785	0.689
- (1448459_at)	0.668	0.282	0.733	0.533	0.523	0.516	0.159	0.744	0.597	0.112	0.571
[truncated: 28,869 more rows]
[truncated: 1 more columns]
