# Supplementary material for: Identification of Major Signaling Pathways in Prion Disease Progression Using Network Analysis
Source: PLoS One. 2015 Dec 8;10(12):e0144389. doi: 10.1371/journal.pone.0144389 (PMC4672924; doi:10.1371/journal.pone.0144389)
Supplement: S2 Dataset — This file contains the text files corresponding to every six mouse-prion model used in this work. These files contain the probeset ids of affymetrix mouse 430 2.0 array, and the corresponding P-values for their differential expression at every sampled time-point. (ZIP) [file pone.0144389.s005.zip › C57BL6J-301V-Brain.txt]

- (1416017_at)	0.187	0.220	0.330	0.637	0.428	0.161	0.589	0.348	0.236	0.303	0.464
- (1415670_at)	0.546	0.253	0.250	0.547	0.735	0.556	0.906	0.214	0.287	0.358	0.442
- (1442216_at)	0.316	0.295	0.114	0.055	0.005	0.136	0.045	0.013	0.209	0.336	0.125
- (1415671_at)	0.560	0.470	0.468	0.532	0.768	0.304	0.533	0.566	0.773	0.308	0.414
- (1415672_at)	0.552	0.314	0.460	0.111	0.380	0.470	0.342	0.289	0.462	0.540	0.349
- (1415673_at)	0.641	0.680	0.482	0.083	0.371	0.566	0.426	0.246	0.487	0.551	0.164
- (1429632_at)	0.262	0.762	0.121	0.122	0.504	0.907	0.549	0.665	0.844	0.778	0.960
- (1415674_a_at)	0.516	0.359	0.272	0.501	0.643	0.962	0.297	0.488	0.843	0.314	0.423
- (1415675_at)	0.455	0.490	0.300	0.493	0.237	0.559	0.465	0.506	0.654	0.273	0.583
- (1415676_a_at)	0.813	0.357	0.558	0.712	0.436	0.569	0.910	0.669	0.339	0.201	0.523
- (1415677_at)	0.006	0.229	0.237	0.630	0.351	0.283	0.025	0.036	0.033	0.462	0.031
- (1429501_s_at)	0.142	0.340	0.047	0.072	0.073	0.416	0.282	0.469	0.580	0.162	0.845
- (1429500_at)	0.214	0.466	0.186	0.383	0.919	0.468	0.409	0.096	0.387	0.634	0.208
- (1425537_at)	0.330	0.430	0.243	0.496	0.767	0.820	0.165	0.378	0.230	0.224	0.584
- (1415678_at)	0.284	0.682	0.318	0.339	0.467	0.305	0.246	0.438	0.430	0.358	0.092
- (1417221_at)	0.308	0.717	0.602	0.096	0.204	0.969	0.734	0.596	0.523	0.689	0.821
- (1443903_at)	0.710	0.633	0.911	0.125	0.841	0.931	0.994	0.828	0.211	0.739	0.899
- (1453171_s_at)	0.209	0.430	0.327	0.896	0.243	0.158	0.414	0.670	0.626	0.130	0.586
- (1451943_a_at)	0.449	0.946	0.166	0.696	0.284	0.427	0.153	0.273	0.119	0.263	0.250
- (1415679_at)	0.600	0.737	0.194	0.402	0.670	0.512	0.316	0.479	0.854	0.389	0.604
- (1444271_at)	0.202	0.994	0.543	0.447	0.988	0.643	0.517	0.661	0.037	0.723	0.820
- (1415680_at)	0.447	0.388	0.045	0.623	0.463	0.209	0.211	0.314	0.599	0.107	0.241
- (1417570_at)	0.270	0.501	0.276	0.126	0.276	0.609	0.403	0.471	0.801	0.047	0.478
- (1415681_at)	0.379	0.244	0.359	0.514	0.151	0.495	0.754	0.762	0.346	0.313	0.222
- (1439411_a_at)	0.663	0.211	0.686	0.754	0.588	0.436	0.322	0.545	0.499	0.126	0.793
- (1435814_at)	0.773	0.143	0.136	0.305	0.516	0.127	0.188	0.320	0.154	0.262	0.193
- (1446826_at)	0.531	0.505	0.521	0.682	0.965	0.520	0.594	0.713	0.496	0.408	0.687
- (1442836_at)	0.979	0.720	0.777	0.810	0.722	0.805	0.972	0.968	0.966	0.844	0.843
- (1415682_at)	0.514	0.093	0.220	0.364	0.440	0.906	0.510	0.352	0.283	0.188	0.488
- (1454941_at)	0.815	0.511	0.357	0.438	0.318	0.484	0.161	0.406	0.956	0.449	0.369
- (1418082_at)	0.183	0.232	0.075	0.504	0.567	0.176	0.064	0.067	0.555	0.445	0.491
- (1415683_at)	0.309	0.329	0.161	0.359	0.736	0.450	0.775	0.595	0.641	0.525	0.660
- (1415684_at)	0.145	0.066	0.602	0.297	0.056	0.537	0.474	0.455	0.421	0.576	0.118
- (1418236_s_at)	0.088	0.305	0.049	0.709	0.254	0.068	0.344	0.421	0.556	0.413	0.770
- (1418235_at)	0.142	0.305	0.203	0.127	0.233	0.254	0.242	0.046	0.470	0.316	0.415
- (1415685_at)	0.401	0.313	0.151	0.172	0.707	0.661	0.528	0.313	0.990	0.309	0.340
- (1415686_at)	0.431	0.140	0.823	0.644	0.310	0.859	0.117	0.402	0.881	0.189	0.917
- (1439687_at)	0.005	0.048	0.006	0.178	0.198	0.016	0.039	0.056	0.010	0.611	0.424
- (1419245_at)	0.220	0.021	0.230	0.570	0.428	0.028	0.161	0.523	0.644	0.412	0.024
- (1419244_a_at)	0.172	0.639	0.329	0.097	0.768	0.186	0.206	0.432	0.314	0.274	0.388
- (1419246_s_at)	0.769	0.296	0.558	0.502	0.656	0.435	0.376	0.513	0.408	0.223	0.542
- (1441992_at)	0.056	0.074	0.442	0.022	0.523	0.112	0.108	0.074	0.121	0.093	0.151
- (1419243_at)	0.308	0.519	0.271	0.405	0.494	0.243	0.436	0.433	0.551	0.280	0.291
- (1421813_a_at)	0.299	0.280	0.076	0.691	0.447	0.309	0.104	0.272	0.243	0.460	0.398
- (1415687_a_at)	0.374	0.147	0.296	0.523	0.593	0.313	0.345	0.540	0.289	0.495	0.284
- (1455094_s_at)	0.183	0.404	0.164	0.075	0.346	0.273	0.174	0.137	0.325	0.181	0.247
- (1415688_at)	0.312	0.436	0.237	0.237	0.705	0.426	0.520	0.483	0.513	0.361	0.487
- (1422551_at)	0.194	0.073	0.236	0.297	0.177	0.294	0.303	0.021	0.319	0.093	0.237
- (1437892_at)	0.023	0.132	0.517	0.445	0.423	0.185	0.373	0.215	0.137	0.014	0.202
- (1415689_s_at)	0.008	0.177	0.069	0.122	0.281	0.016	0.320	0.057	0.089	0.040	0.165
- (1415690_at)	0.504	0.207	0.479	0.516	0.792	0.394	0.293	0.531	0.452	0.728	0.689
- (1459635_at)	0.417	0.139	0.040	0.043	0.622	0.069	0.191	0.008	0.204	0.116	0.890
- (1415691_at)	0.501	0.440	0.427	0.257	0.529	0.655	0.367	0.337	0.580	0.271	0.443
- (1450768_at)	0.441	0.278	0.052	0.613	0.474	0.448	0.404	0.095	0.536	0.314	0.213
- (1445798_at)	0.518	0.331	0.024	0.340	0.082	0.117	0.035	0.594	0.048	0.841	0.130
- (1428935_at)	0.389	0.113	0.314	0.568	0.264	0.231	0.831	0.385	0.426	0.385	0.225
- (1422845_at)	0.324	0.492	0.370	0.090	0.404	0.412	0.313	0.305	0.563	0.356	0.491
- (1415692_s_at)	0.391	0.155	0.131	0.477	0.543	0.689	0.399	0.934	0.300	0.380	0.602
- (1437723_s_at)	0.520	0.541	0.518	0.258	0.320	0.444	0.784	0.179	0.516	0.532	0.388
- (1415693_at)	0.236	0.236	0.302	0.121	0.228	0.319	0.110	0.570	0.168	0.449	0.723
- (1433563_s_at)	0.375	0.950	0.490	0.345	0.681	0.816	0.185	0.512	0.266	0.398	0.414
- (1423082_at)	0.439	0.127	0.369	0.417	0.505	0.441	0.443	0.265	0.431	0.213	0.332
- (1415694_at)	0.140	0.613	0.456	0.604	0.353	0.112	0.205	0.293	0.447	0.141	0.622
- (1437832_x_at)	0.167	0.417	0.574	0.778	0.504	0.192	0.287	0.211	0.156	0.218	0.115
- (1434813_x_at)	0.283	0.516	0.342	0.537	0.633	0.126	0.642	0.435	0.304	0.233	0.418
- (1425106_a_at)	0.361	0.049	0.422	0.118	0.399	0.242	0.966	0.451	0.339	0.134	0.567
- (1436769_at)	0.331	0.341	0.346	0.083	0.127	0.130	0.050	0.719	0.307	0.904	0.464
- (1436770_x_at)	0.502	0.351	0.283	0.583	0.361	0.304	0.111	0.462	0.466	0.785	0.464
- (1415695_at)	0.296	0.383	0.196	0.389	0.452	0.357	0.456	0.374	0.561	0.474	0.349
- (1458292_at)	0.070	0.143	0.225	0.357	0.095	0.274	0.154	0.131	0.045	0.187	0.071
- (1423720_a_at)	0.095	0.041	0.032	0.666	0.623	0.452	0.298	0.203	0.423	0.306	0.327
- (1415696_at)	0.565	0.446	0.323	0.267	0.391	0.214	0.448	0.719	0.358	0.293	0.423
- (1423758_at)	0.904	0.412	0.502	0.570	0.430	0.368	0.411	0.303	0.461	0.261	0.375
- (1421323_a_at)	0.521	0.337	0.132	0.123	0.559	0.287	0.559	0.275	0.873	0.191	0.540
- (1415697_at)	0.216	0.467	0.036	0.603	0.342	0.280	0.309	0.115	0.593	0.211	0.379
- (1447053_x_at)	0.536	0.341	0.875	0.777	0.261	0.543	0.503	0.400	0.477	0.404	0.555
- (1415700_a_at)	0.720	0.572	0.151	0.274	0.395	0.239	0.415	0.717	0.966	0.308	0.512
- (1460680_a_at)	0.243	0.278	0.792	0.482	0.145	0.965	0.465	0.433	0.424	0.580	0.410
- (1415701_x_at)	0.320	0.240	0.381	0.523	0.359	0.447	0.328	0.297	0.696	0.500	0.465
- (1422859_a_at)	0.115	0.113	0.205	0.242	0.243	0.053	0.212	0.996	0.164	0.706	0.878
- (1454859_a_at)	0.296	0.460	0.531	0.659	0.486	0.500	0.511	0.315	0.578	0.418	0.484
- (1415702_a_at)	0.334	0.296	0.570	0.223	0.277	0.534	0.627	0.639	0.286	0.301	0.549
- (1424949_at)	0.957	0.404	0.300	0.385	0.389	0.594	0.235	0.244	0.354	0.155	0.557
- (1443183_at)	0.571	0.864	0.694	0.490	0.689	0.254	0.768	0.971	0.894	0.875	0.821
- (1415703_at)	0.200	0.312	0.271	0.280	0.559	0.329	0.064	0.089	0.636	0.078	0.377
- (1448056_at)	0.022	0.532	0.104	0.008	0.041	0.247	0.114	0.054	0.871	0.584	0.023
- (1444279_at)	0.069	0.819	0.096	0.762	0.736	0.304	0.421	0.076	0.010	0.623	0.836
- (1442499_at)	0.006	0.676	0.057	0.134	0.021	0.399	0.402	0.004	0.073	0.499	0.327
- (1451100_a_at)	0.023	0.822	0.612	0.206	0.038	0.056	0.116	0.309	0.166	0.199	0.015
- (1440332_at)	0.218	0.424	0.296	0.049	0.106	0.003	0.233	0.345	0.775	0.737	0.185
- (1415704_a_at)	0.889	0.207	0.385	0.883	0.646	0.354	0.556	0.152	0.461	0.077	0.533
- (1415706_at)	0.603	0.554	0.232	0.310	0.435	0.233	0.460	0.388	0.792	0.522	0.480
- (1444532_at)	0.851	0.385	0.332	0.406	0.967	0.380	0.688	0.755	0.198	0.719	0.860
- (1437274_at)	0.076	0.044	0.096	0.451	0.068	0.453	0.027	0.188	0.070	0.110	0.481
- (1415707_at)	0.465	0.442	0.357	0.514	0.542	0.309	0.358	0.502	0.373	0.132	0.178
- (1415708_at)	0.820	0.170	0.606	0.431	0.471	0.985	0.187	0.563	0.516	0.095	0.353
- (1456398_at)	0.139	0.015	0.424	0.566	0.180	0.459	0.422	0.026	0.631	0.028	0.718
- (1426771_at)	0.186	0.308	0.621	0.547	0.573	0.294	0.899	0.216	0.317	0.073	0.323
- (1415757_at)	0.311	0.378	0.380	0.321	0.371	0.548	0.298	0.148	0.694	0.344	0.522
- (1438207_at)	0.000	0.047	0.076	0.001	0.358	0.006	0.059	0.101	0.038	0.131	0.151
- (1432677_at)	0.902	0.841	0.987	0.902	0.905	0.853	0.887	0.833	0.878	0.899	0.987
- (1415709_s_at)	0.276	0.380	0.164	0.203	0.682	0.087	0.477	0.625	0.580	0.194	0.119
- (1415710_at)	0.341	0.494	0.318	0.667	0.606	0.133	0.298	0.382	0.640	0.455	0.745
- (1415711_at)	0.582	0.481	0.864	0.587	0.256	0.575	0.219	0.394	0.277	0.141	0.232
- (1456917_at)	0.009	0.096	0.136	0.053	0.125	0.116	0.168	0.303	0.056	0.470	0.495
- (1437104_at)	0.231	0.059	0.252	0.528	0.161	0.384	0.226	0.336	0.526	0.485	0.283
- (1444175_at)	0.335	0.378	0.011	0.488	0.202	0.075	0.058	0.082	0.058	0.510	0.160
- (1436228_at)	0.178	0.362	0.347	0.220	0.765	0.455	0.241	0.205	0.367	0.254	0.204
- (1415712_at)	0.782	0.412	0.580	0.092	0.868	0.259	0.170	0.336	0.564	0.248	0.153
- (1427200_at)	0.748	0.394	0.552	0.555	0.320	0.614	0.301	0.208	0.827	0.333	0.167
- (1441631_at)	0.219	0.190	0.046	0.017	0.465	0.270	0.391	0.641	0.165	0.188	0.145
- (1415713_a_at)	0.813	0.601	0.226	0.626	0.393	0.507	0.743	0.480	0.781	0.535	0.393
- (1460697_s_at)	0.186	0.206	0.844	0.659	0.177	0.299	0.576	0.178	0.715	0.519	0.787
- (1415714_a_at)	0.379	0.282	0.514	0.380	0.397	0.301	0.658	0.382	0.676	0.531	0.371
- (1431015_at)	0.319	0.453	0.038	0.504	0.608	0.591	0.524	0.415	0.481	0.193	0.541
- (1415715_at)	0.805	0.680	0.355	0.746	0.893	0.443	0.173	0.454	0.754	0.218	0.147
- (1460699_at)	0.600	0.716	0.938	0.313	0.620	0.373	0.450	0.886	0.594	0.681	0.174
- (1415716_a_at)	0.441	0.147	0.367	0.166	0.225	0.434	0.396	0.259	0.570	0.593	0.340
- (1459327_at)	0.087	0.015	0.109	0.212	0.208	0.489	0.070	0.377	0.846	0.603	0.526
- (1443791_at)	0.928	0.853	0.829	0.857	0.978	0.942	0.927	0.747	0.892	0.947	0.823
- (1440297_at)	0.838	0.603	0.936	0.913	0.432	0.673	0.476	0.609	0.469	0.986	0.210
- (1415717_at)	0.142	0.770	0.456	0.158	0.723	0.326	0.481	0.175	0.145	0.158	0.735
- (1453773_at)	0.878	0.998	0.816	0.948	0.873	0.777	0.762	0.799	0.851	0.773	0.748
- (1460071_at)	0.882	0.804	0.601	0.845	0.826	0.932	0.656	0.830	0.989	0.900	0.758
- (1447379_at)	0.639	0.748	0.857	0.472	0.527	0.609	0.349	0.617	0.784	0.516	0.934
- (1415718_at)	0.429	0.111	0.217	0.757	0.290	0.457	0.393	0.284	0.218	0.266	0.536
- (1415719_s_at)	0.603	0.136	0.424	0.937	0.902	0.474	0.194	0.316	0.533	0.367	0.186
- (1446369_at)	0.806	0.780	0.782	0.890	0.856	0.841	0.749	0.888	0.697	0.782	0.813
- (1451638_s_at)	0.690	0.945	0.229	0.356	0.857	0.557	0.442	0.477	0.359	0.316	0.821
- (1430472_at)	0.644	0.572	0.673	0.567	0.614	0.758	0.913	0.753	0.609	0.474	0.229
- (1415720_s_at)	0.505	0.160	0.533	0.307	0.293	0.360	0.131	0.601	0.279	0.104	0.262
- (1415721_a_at)	0.328	0.271	0.586	0.261	0.319	0.606	0.262	0.495	0.120	0.299	0.426
- (1441646_at)	0.011	0.170	0.544	0.002	0.275	0.696	0.035	0.078	0.076	0.522	0.045
- (1457845_at)	0.148	0.100	0.139	0.125	0.038	0.607	0.134	0.538	0.024	0.428	0.990
- (1415722_a_at)	0.193	0.321	0.144	0.661	0.146	0.561	0.374	0.489	0.426	0.516	0.587
- (1454664_a_at)	0.327	0.175	0.316	0.182	0.885	0.116	0.291	0.477	0.490	0.231	0.756
- (1454663_at)	0.179	0.167	0.092	0.333	0.099	0.312	0.593	0.043	0.364	0.373	0.554
- (1415723_at)	0.888	0.343	0.222	0.447	0.715	0.675	0.312	0.369	0.320	0.267	0.375
- (1456256_at)	0.048	0.090	0.143	0.026	0.126	0.085	0.137	0.308	0.508	0.432	0.423
- (1433631_at)	0.223	0.493	0.174	0.423	0.247	0.158	0.503	0.266	0.326	0.315	0.272
- (1425765_at)	0.524	0.523	0.424	0.224	0.327	0.588	0.399	0.639	0.369	0.575	0.292
- (1415725_at)	0.384	0.056	0.071	0.180	0.674	0.327	0.331	0.298	0.599	0.682	0.385
- (1425766_x_at)	0.277	0.609	0.523	0.445	0.011	0.285	0.280	0.019	0.076	0.661	0.108
- (1445826_at)	0.086	0.394	0.014	0.075	0.389	0.554	0.461	0.374	0.471	0.888	0.543
- (1415726_at)	0.473	0.261	0.337	0.168	0.413	0.466	0.354	0.419	0.557	0.083	0.151
- (1436775_a_at)	0.378	0.370	0.280	0.702	0.321	0.457	0.429	0.435	0.765	0.099	0.468
- (1459952_at)	0.818	0.377	0.802	0.846	0.987	0.988	0.717	0.882	0.389	0.733	0.574
- (1444608_at)	0.858	0.947	0.613	0.451	0.977	0.706	0.624	0.540	0.356	0.564	0.860
- (1454763_at)	0.272	0.330	0.565	0.544	0.286	0.087	0.221	0.115	0.246	0.109	0.165
- (1421220_at)	0.891	0.768	0.836	0.826	0.634	0.862	0.958	0.996	0.751	0.765	0.927
- (1415727_at)	0.270	0.435	0.331	0.646	0.503	0.597	0.293	0.511	0.147	0.170	0.911
- (1422849_a_at)	0.391	0.076	0.551	0.674	0.611	0.260	0.093	0.170	0.468	0.449	0.474
- (1415728_at)	0.107	0.246	0.520	0.114	0.182	0.494	0.110	0.063	0.319	0.531	0.810
- (1422850_at)	0.299	0.223	0.483	0.442	0.151	0.151	0.317	0.326	0.844	0.244	0.768
- (1422848_a_at)	0.427	0.109	0.459	0.515	0.313	0.186	0.376	0.269	0.274	0.518	0.416
- (1416501_at)	0.071	0.067	0.032	0.040	0.676	0.302	0.346	0.403	0.710	0.143	0.544
- (1415729_at)	0.717	0.172	0.405	0.398	0.801	0.372	0.391	0.437	0.675	0.070	0.312
- (1453356_at)	0.098	0.136	0.040	0.417	0.504	0.052	0.128	0.093	0.284	0.083	0.153
- (1415730_at)	0.652	0.336	0.307	0.336	0.540	0.547	0.600	0.469	0.617	0.427	0.634
- (1453741_x_at)	0.485	0.208	0.799	0.249	0.522	0.275	0.682	0.427	0.568	0.515	0.574
- (1448360_s_at)	0.494	0.272	0.327	0.277	0.374	0.232	0.542	0.451	0.446	0.274	0.500
- (1415731_at)	0.116	0.507	0.433	0.301	0.384	0.032	0.375	0.368	0.214	0.164	0.212
- (1437050_s_at)	0.546	0.162	0.400	0.573	0.456	0.316	0.280	0.517	0.731	0.276	0.889
- (1455362_at)	0.497	0.844	0.147	0.605	0.218	0.110	0.131	0.332	0.864	0.420	0.239
- (1431606_a_at)	0.019	0.167	0.064	0.125	0.677	0.104	0.037	0.490	0.302	0.296	0.537
- (1460709_a_at)	0.263	0.553	0.188	0.290	0.868	0.227	0.252	0.341	0.194	0.180	0.716
- (1415732_at)	0.288	0.133	0.355	0.743	0.200	0.222	0.293	0.351	0.370	0.073	0.493
- (1415733_a_at)	0.332	0.312	0.148	0.343	0.472	0.331	0.353	0.524	0.427	0.603	0.576
- (1415734_at)	0.755	0.335	0.380	0.222	0.436	0.620	0.473	0.766	0.803	0.472	0.374
- (1448159_at)	0.311	0.168	0.190	0.246	0.662	0.283	0.369	0.285	0.737	0.478	0.285
- (1415735_at)	0.244	0.150	0.322	0.413	0.237	0.446	0.225	0.515	0.599	0.227	0.713
- (1422297_at)	0.260	0.960	0.471	0.215	0.476	0.531	0.230	0.605	0.405	0.290	0.359
- (1460637_s_at)	0.391	0.624	0.263	0.604	0.701	0.377	0.571	0.154	0.445	0.648	0.304
- (1415736_at)	0.996	0.300	0.297	0.388	0.391	0.412	0.793	0.797	0.242	0.461	0.323
- (1416229_at)	0.518	0.039	0.252	0.309	0.311	0.374	0.333	0.133	0.237	0.370	0.549
- (1415737_at)	0.479	0.505	0.417	0.577	0.531	0.266	0.427	0.254	0.842	0.291	0.466
- (1416230_at)	0.368	0.275	0.213	0.153	0.367	0.251	0.297	0.435	0.260	0.324	0.563
- (1415738_at)	0.319	0.571	0.314	0.578	0.434	0.318	0.480	0.348	0.683	0.660	0.209
- (1454183_at)	0.885	0.755	0.936	0.828	0.910	0.861	0.966	0.952	0.840	0.923	0.946
- (1415739_at)	0.669	0.150	0.427	0.437	0.318	0.409	0.148	0.655	0.340	0.128	0.271
- (1460641_a_at)	0.411	0.354	0.167	0.690	0.244	0.405	0.125	0.771	0.344	0.037	0.303
- (1415740_at)	0.396	0.720	0.566	0.309	0.794	0.327	0.502	0.890	0.355	0.565	0.399
- (1435775_at)	0.539	0.312	0.171	0.244	0.253	0.368	0.521	0.376	0.223	0.283	0.287
- (1415741_at)	0.218	0.331	0.064	0.585	0.320	0.749	0.674	0.654	0.343	0.353	0.403
- (1415742_at)	0.349	0.334	0.374	0.439	0.520	0.557	0.312	0.128	0.458	0.209	0.956
- (1415743_at)	0.048	0.359	0.113	0.510	0.165	0.486	0.565	0.047	0.399	0.116	0.699
- (1415744_at)	0.822	0.438	0.637	0.719	0.771	0.445	0.443	0.346	0.568	0.290	0.537
- (1443622_at)	0.904	0.945	0.634	0.841	0.685	0.673	0.629	0.688	0.932	0.911	0.989
- (1436697_at)	0.608	0.326	0.767	0.068	0.780	0.251	0.240	0.145	0.131	0.087	0.183
- (1415745_a_at)	0.276	0.192	0.162	0.403	0.360	0.483	0.272	0.142	0.657	0.437	0.585
- (1415746_at)	0.052	0.334	0.528	0.591	0.155	0.191	0.417	0.029	0.209	0.197	0.290
- (1422650_a_at)	0.512	0.111	0.271	0.533	0.180	0.540	0.572	0.590	0.597	0.337	0.514
- (1460670_at)	0.839	0.426	0.450	0.433	0.085	0.576	0.542	0.434	0.235	0.382	0.460
- (1419981_at)	0.583	0.650	0.924	0.739	0.360	0.787	0.873	0.100	0.211	0.907	0.916
- (1415747_s_at)	0.221	0.251	0.485	0.517	0.638	0.149	0.194	0.274	0.356	0.348	0.409
- (1458247_s_at)	0.794	0.472	0.440	0.591	0.185	0.460	0.262	0.412	0.500	0.746	0.685
- (1415748_a_at)	0.697	0.723	0.247	0.744	0.529	0.545	0.457	0.609	0.648	0.533	0.649
- (1415749_a_at)	0.526	0.233	0.504	0.384	0.437	0.527	0.370	0.484	0.520	0.292	0.404
- (1415750_at)	0.130	0.140	0.344	0.610	0.334	0.572	0.149	0.351	0.093	0.025	0.141
- (1447782_x_at)	0.939	0.701	0.702	0.701	0.861	0.855	0.971	0.847	0.867	0.757	0.782
- (1447660_at)	0.978	0.857	0.878	0.943	0.890	0.934	0.994	0.830	0.952	0.939	0.947
- (1415751_at)	0.430	0.379	0.233	0.977	0.380	0.375	0.318	0.463	0.254	0.438	0.212
- (1447955_at)	0.797	0.929	0.922	0.791	0.791	0.917	0.992	0.938	0.795	0.996	0.822
- (1415752_at)	0.924	0.902	0.257	0.486	0.715	0.503	0.431	0.498	0.448	0.734	0.436
- (1415753_at)	0.718	0.058	0.136	0.593	0.172	0.361	0.540	0.342	0.191	0.109	0.471
- (1458474_at)	0.474	0.637	0.702	0.500	0.567	0.185	0.841	0.846	0.958	0.726	0.834
- (1442883_s_at)	0.422	0.023	0.163	0.692	0.790	0.448	0.403	0.336	0.234	0.095	0.245
- (1415754_at)	0.611	0.632	0.212	0.379	0.408	0.568	0.293	0.249	0.833	0.223	0.941
- (1427402_at)	0.454	0.130	0.481	0.058	0.027	0.051	0.142	0.376	0.544	0.780	0.397
- (1444523_s_at)	0.333	0.348	0.201	0.880	0.343	0.225	0.384	0.176	0.375	0.339	0.706
- (1440687_at)	0.580	0.534	0.547	0.926	0.506	0.206	0.844	0.689	0.877	0.841	0.641
- (1415755_a_at)	0.937	0.589	0.157	0.496	0.480	0.558	0.566	0.292	0.440	0.333	0.499
- (1415756_a_at)	0.201	0.398	0.069	0.484	0.279	0.331	0.271	0.622	0.585	0.236	0.477
- (1426578_s_at)	0.527	0.123	0.188	0.398	0.663	0.206	0.436	0.527	0.525	0.488	0.226
- (1415758_at)	0.715	0.337	0.588	0.735	0.953	0.381	0.337	0.105	0.390	0.181	0.299
- (1458233_at)	0.026	0.034	0.151	0.412	0.238	0.061	0.630	0.228	0.110	0.046	0.184
- (1444520_at)	0.536	0.956	0.509	0.324	0.494	0.148	0.576	0.689	0.558	0.563	0.819
- (1427199_at)	0.331	0.147	0.122	0.102	0.209	0.455	0.486	0.731	0.539	0.239	0.518
- (1415759_a_at)	0.168	0.838	0.088	0.365	0.328	0.567	0.624	0.284	0.569	0.948	0.801
- (1436152_a_at)	0.151	0.252	0.147	0.495	0.802	0.150	0.102	0.054	0.264	0.440	0.364
- (1445400_at)	0.993	0.858	0.546	0.961	0.946	0.953	0.847	0.894	0.681	0.716	0.896
- (1460640_at)	0.755	0.478	0.579	0.524	0.542	0.671	0.589	0.879	0.648	0.606	0.584
- (1460639_a_at)	0.407	0.298	0.205	0.483	0.378	0.577	0.075	0.339	0.309	0.322	0.271
- (1415760_s_at)	0.936	0.182	0.488	0.653	0.589	0.486	0.478	0.522	0.422	0.314	0.261
- (1460701_a_at)	0.197	0.204	0.250	0.241	0.275	0.223	0.417	0.050	0.965	0.376	0.472
- (1415761_at)	0.393	0.172	0.446	0.547	0.305	0.754	0.191	0.071	0.394	0.307	0.489
- (1455366_at)	0.592	0.653	0.677	0.958	0.710	0.557	0.653	0.371	0.379	0.654	0.994
- (1415762_x_at)	0.323	0.124	0.657	0.316	0.333	0.891	0.497	0.204	0.176	0.430	0.492
- (1425054_a_at)	0.083	0.028	0.670	0.051	0.052	0.118	0.044	0.335	0.734	0.278	0.426
- (1415763_a_at)	0.569	0.351	0.305	0.954	0.771	0.798	0.229	0.441	0.178	0.735	0.453
- (1455998_at)	0.665	0.521	0.080	0.549	0.756	0.263	0.633	0.384	0.120	0.629	0.823
- (1441112_at)	0.333	0.131	0.154	0.082	0.328	0.017	0.954	0.038	0.407	0.049	0.620
- (1426360_at)	0.449	0.004	0.755	0.268	0.307	0.605	0.267	0.050	0.322	0.037	0.238
- (1415764_at)	0.274	0.646	0.399	0.524	0.680	0.397	0.598	0.414	0.357	0.080	0.315
- (1426359_at)	0.170	0.011	0.050	0.034	0.161	0.010	0.324	0.043	0.270	0.055	0.236
- (1426361_at)	0.320	0.008	0.239	0.662	0.572	0.121	0.719	0.228	0.528	0.159	0.546
- (1434551_at)	0.578	0.457	0.654	0.266	0.353	0.948	0.401	0.164	0.613	0.136	0.895
- (1415765_at)	0.563	0.381	0.583	0.717	0.384	0.209	0.180	0.249	0.307	0.394	0.193
- (1449063_at)	0.405	0.792	0.378	0.270	0.281	0.403	0.761	0.442	0.840	0.496	0.271
- (1415767_at)	0.266	0.270	0.258	0.154	0.338	0.491	0.569	0.463	0.249	0.496	0.794
- (1437102_at)	0.696	0.587	0.269	0.210	0.377	0.453	0.482	0.584	0.853	0.650	0.401
- (1437456_x_at)	0.425	0.488	0.303	0.312	0.574	0.394	0.209	0.860	0.357	0.496	0.452
- (1444460_at)	0.040	0.018	0.228	0.106	0.207	0.145	0.634	0.484	0.020	0.469	0.055
- (1415768_a_at)	0.141	0.285	0.660	0.038	0.280	0.405	0.684	0.318	0.442	0.568	0.464
- (1431316_at)	0.112	0.036	0.208	0.012	0.250	0.021	0.258	0.008	0.243	0.049	0.130
- (1415769_at)	0.518	0.085	0.452	0.177	0.638	0.368	0.517	0.674	0.524	0.310	0.228
- (1455940_x_at)	0.278	0.145	0.473	0.446	0.214	0.184	0.282	0.360	0.442	0.208	0.588
- (1415770_at)	0.184	0.405	0.518	0.524	0.103	0.146	0.193	0.439	0.378	0.192	0.491
- (1415774_at)	0.836	0.342	0.631	0.408	0.180	0.110	0.145	0.383	0.518	0.850	0.272
- (1438179_s_at)	0.700	0.435	0.212	0.735	0.307	0.594	0.143	0.536	0.218	0.382	0.276
- (1456227_x_at)	0.362	0.476	0.402	0.771	0.289	0.246	0.349	0.761	0.569	0.295	0.650
- (1415775_at)	0.280	0.497	0.238	0.684	0.704	0.504	0.303	0.669	0.431	0.277	0.881
- (1439131_at)	0.394	0.154	0.296	0.522	0.276	0.529	0.216	0.238	0.209	0.398	0.347
- (1415776_at)	0.444	0.428	0.123	0.448	0.755	0.299	0.284	0.335	0.747	0.360	0.551
- (1415778_at)	0.923	0.524	0.368	0.183	0.271	0.598	0.708	0.382	0.577	0.425	0.723
- (1439413_x_at)	0.968	0.478	0.453	0.207	0.501	0.276	0.544	0.177	0.623	0.432	0.334
- (1415779_s_at)	0.827	0.657	0.339	0.752	0.598	0.400	0.762	0.416	0.524	0.643	0.928
- (1456739_x_at)	0.737	0.233	0.337	0.893	0.947	0.740	0.193	0.229	0.380	0.423	0.413
- (1437849_x_at)	0.311	0.212	0.275	0.171	0.208	0.471	0.179	0.445	0.358	0.392	0.035
- (1415780_a_at)	0.420	0.499	0.449	0.217	0.479	0.223	0.478	0.970	0.368	0.970	0.661
- (1415782_at)	0.340	0.112	0.372	0.633	0.625	0.426	0.584	0.504	0.481	0.630	0.390
- (1415781_a_at)	0.845	0.544	0.584	0.359	0.960	0.673	0.525	0.439	0.845	0.700	0.757
- (1415784_at)	0.016	0.012	0.004	0.322	0.535	0.358	0.296	0.070	0.077	0.684	0.446
- (1415783_at)	0.253	0.522	0.269	0.765	0.280	0.310	0.532	0.581	0.167	0.575	0.510
- (1415785_a_at)	0.668	0.811	0.408	0.785	0.239	0.671	0.249	0.434	0.339	0.539	0.270
- (1436973_at)	0.954	0.649	0.687	0.653	0.588	0.608	0.760	0.719	0.715	0.604	0.673
- (1437812_x_at)	0.550	0.288	0.415	0.769	0.198	0.784	0.113	0.714	0.281	0.293	0.178
- (1415787_at)	0.334	0.153	0.584	0.484	0.283	0.501	0.538	0.376	0.429	0.150	0.677
- (1454947_a_at)	0.698	0.081	0.564	0.378	0.207	0.442	0.620	0.348	0.211	0.790	0.346
- (1429606_at)	0.082	0.501	0.694	0.428	0.367	0.361	0.612	0.005	0.214	0.787	0.570
- (1415788_at)	0.547	0.087	0.131	0.602	0.429	0.736	0.257	0.435	0.601	0.543	0.322
- (1415789_a_at)	0.531	0.218	0.326	0.276	0.393	0.275	0.327	0.245	0.778	0.757	0.191
- (1445845_at)	0.741	0.972	0.447	0.760	0.320	0.867	0.558	0.497	0.672	0.685	0.722
- (1415790_at)	0.178	0.217	0.729	0.420	0.083	0.141	0.293	0.241	0.339	0.471	0.654
- (1458064_at)	0.827	0.618	0.460	0.601	0.198	0.744	0.276	0.416	0.531	0.394	0.532
- (1444902_at)	0.696	0.499	0.509	0.389	0.555	0.497	0.417	0.324	0.635	0.916	0.147
- (1415791_at)	0.203	0.493	0.190	0.937	0.438	0.735	0.124	0.363	0.409	0.650	0.501
- (1457610_at)	0.740	0.560	0.246	0.920	0.065	0.057	0.604	0.782	0.287	0.792	0.267
- (1415792_at)	0.485	0.255	0.384	0.688	0.648	0.851	0.575	0.327	0.242	0.099	0.263
- (1415793_at)	0.243	0.515	0.119	0.337	0.143	0.186	0.341	0.339	0.580	0.100	0.064
- (1431675_a_at)	0.480	0.311	0.021	0.059	0.526	0.204	0.031	0.117	0.073	0.443	0.084
- (1425628_a_at)	0.388	0.507	0.323	0.598	0.528	0.765	0.207	0.207	0.508	0.741	0.672
- (1431676_x_at)	0.195	0.019	0.030	0.603	0.352	0.570	0.681	0.047	0.139	0.434	0.265
- (1460279_a_at)	0.310	0.430	0.355	0.420	0.379	0.772	0.102	0.645	0.306	0.371	0.585
- (1415796_at)	0.225	0.368	0.258	0.895	0.482	0.584	0.373	0.291	0.363	0.496	0.211
- (1415797_at)	0.540	0.258	0.177	0.525	0.620	0.100	0.490	0.361	0.489	0.236	0.155
- (1415798_at)	0.559	0.222	0.442	0.115	0.484	0.427	0.155	0.059	0.556	0.127	0.646
- (1437619_x_at)	0.383	0.472	0.391	0.132	0.769	0.613	0.498	0.570	0.476	0.292	0.579
- (1459990_at)	0.031	0.294	0.061	0.561	0.044	0.009	0.001	0.489	0.731	0.635	0.364
- (1438367_x_at)	0.792	0.710	0.546	0.577	0.533	0.944	0.901	0.932	0.926	0.409	0.888
- (1439382_x_at)	0.921	0.513	0.470	0.536	0.543	0.844	0.301	0.747	0.380	0.207	0.928
- (1435820_x_at)	0.156	0.138	0.497	0.423	0.186	0.431	0.179	0.527	0.374	0.301	0.300
- (1456226_x_at)	0.286	0.244	0.287	0.290	0.477	0.436	0.127	0.164	0.245	0.262	0.263
- (1415799_at)	0.934	0.959	0.292	0.169	0.446	0.514	0.316	0.657	0.575	0.767	0.587
- (1447401_at)	0.708	0.381	0.585	0.345	0.824	0.545	0.302	0.846	0.819	0.794	0.481
- (1430987_s_at)	0.174	0.877	0.089	0.224	0.306	0.400	0.490	0.027	0.113	0.275	0.381
- (1415801_at)	0.241	0.006	0.015	0.006	0.492	0.112	0.025	0.020	0.467	0.131	0.194
- (1415800_at)	0.916	0.391	0.661	0.177	0.190	0.470	0.179	0.396	0.313	0.238	0.512
- (1437992_x_at)	0.458	0.309	0.447	0.273	0.556	0.856	0.236	0.387	0.400	0.227	0.535
- (1438973_x_at)	0.879	0.562	0.542	0.882	0.983	0.729	0.671	0.431	0.823	0.697	0.757
- (1438945_x_at)	0.429	0.452	0.370	0.130	0.499	0.596	0.157	0.221	0.458	0.256	0.192
- (1438650_x_at)	0.481	0.798	0.579	0.166	0.720	0.556	0.398	0.196	0.572	0.272	0.410
- (1446274_at)	0.883	0.723	0.977	0.742	0.823	0.734	0.894	0.893	0.915	0.898	0.514
- (1415802_at)	0.372	0.555	0.169	0.423	0.692	0.654	0.178	0.381	0.491	0.226	0.186
- (1441884_x_at)	0.370	0.940	0.273	0.144	0.749	0.310	0.792	0.969	0.554	0.420	0.753
- (1421610_at)	0.031	0.031	0.903	0.220	0.395	0.007	0.132	0.283	0.486	0.404	0.931
- (1415804_at)	0.047	0.120	0.368	0.416	0.584	0.113	0.097	0.057	0.069	0.081	0.356
- (1415803_at)	0.100	0.288	0.485	0.137	0.193	0.361	0.325	0.040	0.271	0.148	0.425
- (1415806_at)	0.054	0.109	0.499	0.172	0.253	0.228	0.173	0.218	0.136	0.432	0.073
- (1458553_at)	0.619	0.632	0.499	0.628	0.776	0.758	0.222	0.325	0.688	0.775	0.688
- (1427816_at)	0.211	0.207	0.068	0.042	0.456	0.177	0.255	0.575	0.373	0.602	0.946
- (1427504_s_at)	0.995	0.226	0.452	0.192	0.749	0.381	0.240	0.363	0.469	0.547	0.765
- (1452439_s_at)	0.021	0.000	0.281	0.070	0.698	0.915	0.502	0.216	0.413	0.341	0.852
- (1415807_s_at)	0.395	0.350	0.125	0.116	0.516	0.414	0.231	0.357	0.332	0.438	0.401
- (1456312_x_at)	0.552	0.354	0.384	0.450	0.885	0.420	0.410	0.358	0.337	0.341	0.543
- (1437171_x_at)	0.156	0.298	0.621	0.365	0.361	0.802	0.063	0.147	0.223	0.279	0.845
- (1436991_x_at)	0.754	0.384	0.247	0.070	0.589	0.552	0.056	0.444	0.287	0.257	0.076
- (1456569_x_at)	0.743	0.197	0.906	0.814	0.964	0.828	0.328	0.454	0.944	0.217	0.584
- (1415812_at)	0.328	0.267	0.440	0.265	0.503	0.545	0.200	0.853	0.258	0.468	0.095
- (1456568_at)	0.902	0.711	0.762	0.548	0.782	0.865	0.991	0.994	0.881	0.799	0.886
- (1437053_x_at)	0.511	0.235	0.488	0.246	0.323	0.497	0.531	0.386	0.329	0.489	0.881
- (1437593_x_at)	0.976	0.410	0.267	0.149	0.542	0.573	0.579	0.398	0.437	0.257	0.709
- (1443112_at)	0.604	0.251	0.657	0.217	0.828	0.226	0.448	0.430	0.083	0.323	0.075
- (1441471_at)	0.592	0.685	0.989	0.217	0.688	0.670	0.579	0.967	0.878	0.964	0.882
- (1439214_a_at)	0.255	0.240	0.273	0.593	0.233	0.119	0.233	0.108	0.384	0.222	0.473
- (1415813_at)	0.390	0.341	0.464	0.419	0.808	0.176	0.550	0.765	0.306	0.246	0.662
- (1419883_s_at)	0.695	0.281	0.437	0.770	0.252	0.352	0.598	0.463	0.363	0.784	0.521
- (1415814_at)	0.759	0.487	0.064	0.680	0.367	0.192	0.475	0.327	0.348	0.419	0.384
- (1449649_at)	0.127	0.107	0.536	0.126	0.166	0.011	0.219	0.154	0.277	0.415	0.384
- (1446465_at)	0.386	0.823	0.828	0.428	0.757	0.705	0.620	0.857	0.129	0.578	0.832
- (1415817_s_at)	0.714	0.241	0.612	0.715	0.255	0.408	0.197	0.433	0.289	0.398	0.833
- (1415816_at)	0.469	0.721	0.511	0.251	0.421	0.367	0.437	0.487	0.368	0.557	0.613
- (1429247_at)	0.097	0.096	0.169	0.049	0.008	0.161	0.191	0.317	0.245	0.616	0.399
- (1415818_at)	0.928	0.552	0.453	0.471	0.074	0.147	0.130	0.481	0.164	0.163	0.807
- (1442288_at)	0.900	0.938	0.169	0.364	0.561	0.064	0.633	0.493	0.479	0.489	0.201
- (1429246_a_at)	0.898	0.485	0.405	0.571	0.180	0.654	0.362	0.466	0.166	0.159	0.093
- (1438383_x_at)	0.444	0.184	0.306	0.350	0.465	0.249	0.384	0.201	0.316	0.506	0.533
- (1415819_a_at)	0.549	0.151	0.190	0.956	0.566	0.223	0.199	0.325	0.330	0.261	0.622
- (1438174_x_at)	0.711	0.281	0.351	0.962	0.698	0.390	0.457	0.878	0.569	0.416	0.964
- (1455929_x_at)	0.811	0.213	0.344	0.566	0.311	0.260	0.442	0.387	0.489	0.479	0.358
- (1438991_x_at)	0.595	0.336	0.336	0.279	0.449	0.446	0.491	0.325	0.478	0.422	0.518
- (1431239_at)	0.244	0.752	0.115	0.476	0.321	0.355	0.531	0.108	0.111	0.234	0.021
- (1448103_s_at)	0.517	0.310	0.218	0.474	0.673	0.418	0.383	0.316	0.712	0.552	0.592
- (1459463_at)	0.126	0.099	0.455	0.002	0.989	0.107	0.111	0.052	0.327	0.163	0.242
- (1415821_at)	0.572	0.347	0.505	0.635	0.816	0.388	0.482	0.412	0.459	0.364	0.548
- (1443037_at)	0.429	0.388	0.191	0.558	0.387	0.340	0.696	0.460	0.382	0.203	0.190
- (1415824_at)	0.143	0.004	0.004	0.033	0.140	0.105	0.202	0.075	0.498	0.446	0.469
- (1415823_at)	0.487	0.482	0.045	0.078	0.162	0.372	0.344	0.316	0.415	0.359	0.675
- (1415822_at)	0.814	0.303	0.411	0.272	0.366	0.794	0.443	0.761	0.458	0.353	0.673
- (1427294_a_at)	0.239	0.332	0.529	0.839	0.524	0.281	0.247	0.562	0.383	0.197	0.520
- (1429980_x_at)	0.324	0.592	0.492	0.312	0.397	0.103	0.477	0.413	0.471	0.475	0.923
- (1427295_at)	0.290	0.354	0.947	0.556	0.385	0.386	0.444	0.382	0.669	0.137	0.597
- (1434616_at)	0.827	0.722	0.899	0.872	0.848	0.656	0.707	0.758	0.917	0.946	0.413
- (1429979_a_at)	0.045	0.175	0.129	0.678	0.471	0.011	0.320	0.033	0.243	0.034	0.214
- (1456241_a_at)	0.561	0.314	0.513	0.484	0.557	0.408	0.431	0.338	0.381	0.044	0.371
- (1415825_s_at)	0.493	0.663	0.464	0.145	0.538	0.301	0.617	0.416	0.533	0.211	0.252
- (1434617_x_at)	0.776	0.665	0.515	0.305	0.447	0.726	0.563	0.932	0.526	0.477	0.617
- (1415826_at)	0.775	0.708	0.141	0.266	0.376	0.692	0.423	0.239	0.708	0.530	0.340
- (1447659_x_at)	0.926	0.472	0.499	0.533	0.209	0.498	0.689	0.903	0.506	0.432	0.565
- (1457639_at)	0.296	0.040	0.018	0.114	0.494	0.347	0.165	0.024	0.356	0.228	0.255
- (1415827_a_at)	0.148	0.598	0.337	0.429	0.380	0.282	0.291	0.269	0.333	0.318	0.158
- (1415828_a_at)	0.032	0.021	0.020	0.315	0.549	0.599	0.298	0.357	0.498	0.243	0.265
- (1415829_at)	0.407	0.139	0.191	0.149	0.159	0.438	0.577	0.218	0.529	0.168	0.317
- (1415830_at)	0.325	0.411	0.817	0.139	0.546	0.575	0.748	0.151	0.355	0.666	0.192
- (1415831_at)	0.664	0.497	0.690	0.407	0.675	0.523	0.362	0.549	0.786	0.548	0.555
- (1443477_at)	0.876	0.768	0.842	0.820	0.876	0.884	0.799	0.965	0.750	0.791	0.732
- (1437413_x_at)	0.206	0.186	0.408	0.619	0.368	0.294	0.382	0.416	0.379	0.539	0.363
- (1415833_x_at)	0.477	0.299	0.414	0.491	0.525	0.364	0.355	0.802	0.913	0.549	0.514
- (1438859_x_at)	0.572	0.415	0.344	0.420	0.740	0.420	0.478	0.397	0.518	0.690	0.511
- (1415834_at)	0.127	0.086	0.134	0.437	0.506	0.069	0.053	0.479	0.108	0.433	0.047
- (1437620_x_at)	0.325	0.300	0.789	0.368	0.444	0.766	0.624	0.993	0.138	0.233	0.732
- (1437333_x_at)	0.698	0.404	0.286	0.286	0.219	0.165	0.373	0.266	0.293	0.208	0.214
- (1437325_x_at)	0.452	0.307	0.258	0.438	0.961	0.252	0.501	0.254	0.624	0.112	0.100
- (1435855_x_at)	0.793	0.748	0.470	0.772	0.299	0.184	0.283	0.678	0.601	0.186	0.416
- (1415836_at)	0.284	0.105	0.287	0.152	0.624	0.605	0.177	0.326	0.380	0.113	0.192
- (1448108_at)	0.874	0.578	0.849	0.579	0.304	0.411	0.642	0.525	0.423	0.532	0.597
- (1437513_a_at)	0.087	0.034	0.008	0.675	0.535	0.364	0.182	0.086	0.375	0.392	0.609
- (1415838_at)	0.997	0.762	0.250	0.724	0.286	0.571	0.419	0.322	0.274	0.428	0.459
- (1454811_a_at)	0.337	0.436	0.070	0.780	0.588	0.851	0.556	0.184	0.373	0.476	0.701
- (1415840_at)	0.547	0.286	0.376	0.294	0.455	0.224	0.556	0.439	0.581	0.269	0.481
- (1459242_at)	0.770	0.882	0.949	0.752	0.839	0.669	0.970	0.982	0.612	0.794	0.713
- (1437211_x_at)	0.617	0.316	0.521	0.591	0.468	0.493	0.671	0.426	0.552	0.207	0.502
- (1415841_at)	0.487	0.551	0.273	0.594	0.603	0.583	0.138	0.284	0.553	0.347	0.348
- (1415845_at)	0.186	0.245	0.321	0.107	0.685	0.427	0.096	0.356	0.316	0.371	0.658
- (1415844_at)	0.552	0.070	0.258	0.325	0.411	0.461	0.854	0.108	0.262	0.644	0.970
- (1448113_at)	0.303	0.539	0.094	0.284	0.756	0.614	0.640	0.440	0.469	0.545	0.589
- (1415849_s_at)	0.546	0.418	0.515	0.675	0.636	0.333	0.262	0.409	0.667	0.646	0.594
- (1415850_at)	0.783	0.422	0.659	0.333	0.296	0.622	0.493	0.113	0.177	0.428	0.248
- (1415851_a_at)	0.239	0.916	0.647	0.409	0.266	0.461	0.147	0.313	0.330	0.326	0.165
- (1415852_at)	0.436	0.807	0.401	0.599	0.637	0.235	0.205	0.464	0.743	0.340	0.822
- (1415853_at)	0.188	0.268	0.311	0.163	0.280	0.208	0.190	0.573	0.633	0.174	0.174
- (1448117_at)	0.432	0.254	0.070	0.397	0.268	0.152	0.234	0.062	0.085	0.461	0.439
- (1426152_a_at)	0.641	0.744	0.616	0.514	0.305	0.853	0.232	0.223	0.358	0.366	0.602
- (1415854_at)	0.336	0.300	0.191	0.233	0.012	0.059	0.026	0.009	0.392	0.432	0.058
- (1415855_at)	0.191	0.413	0.504	0.111	0.613	0.509	0.550	0.659	0.080	0.486	0.213
- (1440621_at)	0.238	0.668	0.031	0.412	0.899	0.180	0.006	0.603	0.011	0.453	0.254
- (1415857_at)	0.113	0.197	0.072	0.245	0.949	0.481	0.062	0.049	0.287	0.424	0.403
- (1447286_at)	0.324	0.754	0.108	0.811	0.676	0.807	0.580	0.401	0.934	0.507	0.387
- (1415856_at)	0.442	0.306	0.425	0.713	0.175	0.279	0.606	0.130	0.410	0.392	0.282
- (1415859_at)	0.211	0.311	0.208	0.077	0.583	0.182	0.296	0.363	0.139	0.449	0.347
- (1456374_x_at)	0.395	0.521	0.181	0.324	0.640	0.402	0.486	0.307	0.508	0.357	0.478
- (1415858_at)	0.496	0.366	0.281	0.480	0.417	0.587	0.448	0.952	0.625	0.356	0.926
- (1456083_x_at)	0.785	0.647	0.868	0.917	0.143	0.649	0.152	0.719	0.408	0.523	0.305
- (1415860_at)	0.453	0.214	0.278	0.203	0.664	0.611	0.129	0.343	0.299	0.843	0.459
- (1452758_s_at)	0.629	0.551	0.242	0.278	0.429	0.474	0.440	0.303	0.218	0.280	0.437
- (1415863_at)	0.424	0.205	0.450	0.616	0.646	0.405	0.348	0.926	0.325	0.162	0.538
- (1415864_at)	0.186	0.963	0.820	0.329	0.208	0.423	0.527	0.198	0.175	0.699	0.136
- (1448119_at)	0.164	0.189	0.096	0.676	0.258	0.202	0.213	0.358	0.768	0.849	0.354
- (1415865_s_at)	0.234	0.502	0.646	0.425	0.701	0.578	0.135	0.105	0.651	0.692	0.241
- (1415866_at)	0.040	0.085	0.291	0.321	0.762	0.051	0.237	0.229	0.550	0.138	0.013
- (1455912_x_at)	0.552	0.263	0.432	0.536	0.107	0.152	0.114	0.390	0.239	0.159	0.357
- (1459867_x_at)	0.402	0.768	0.488	0.420	0.519	0.811	0.620	0.365	0.862	0.072	0.581
- (1458824_at)	0.950	0.934	0.928	0.755	0.695	0.805	0.981	0.998	0.909	0.751	0.712
- (1442569_at)	0.207	0.132	0.181	0.021	0.111	0.056	0.288	0.403	0.019	0.577	0.009
- (1433447_x_at)	0.370	0.344	0.242	0.328	0.253	0.286	0.273	0.176	0.357	0.563	0.619
- (1456572_x_at)	0.757	0.668	0.393	0.729	0.740	0.833	0.895	0.672	0.971	0.718	0.287
- (1456082_x_at)	0.608	0.306	0.691	0.958	0.938	0.754	0.651	0.770	0.706	0.682	0.171
- (1415868_at)	0.206	0.701	0.897	0.127	0.553	0.935	0.365	0.641	0.569	0.512	0.050
- (1430034_at)	0.828	0.074	0.052	0.184	0.094	0.398	0.064	0.488	0.077	0.355	0.118
- (1415867_at)	0.788	0.300	0.299	0.424	0.559	0.537	0.436	0.535	0.568	0.430	0.572
- (1438560_x_at)	0.620	0.067	0.157	0.492	0.424	0.428	0.269	0.083	0.277	0.545	0.353
- (1415869_a_at)	0.915	0.349	0.471	0.440	0.598	0.222	0.628	0.430	0.321	0.150	0.261
- (1456308_x_at)	0.592	0.212	0.279	0.781	0.566	0.530	0.496	0.834	0.283	0.095	0.436
- (1441477_at)	0.766	0.183	0.167	0.045	0.240	0.003	0.506	0.019	0.462	0.463	0.155
- (1415870_at)	0.873	0.260	0.448	0.693	0.613	0.383	0.303	0.622	0.490	0.361	0.314
- (1456250_x_at)	0.443	0.205	0.209	0.026	0.069	0.313	0.199	0.331	0.463	0.140	0.595
- (1437463_x_at)	0.623	0.093	0.329	0.020	0.022	0.109	0.758	0.046	0.282	0.305	0.093
- (1448123_s_at)	0.106	0.391	0.288	0.042	0.137	0.521	0.019	0.035	0.575	0.269	0.113
- (1415871_at)	0.070	0.133	0.713	0.099	0.720	0.352	0.013	0.051	0.727	0.421	0.395
- (1415872_at)	0.593	0.448	0.312	0.174	0.516	0.171	0.374	0.431	0.209	0.176	0.323
- (1457970_at)	0.185	0.036	0.350	0.076	0.111	0.277	0.016	0.132	0.015	0.490	0.048
- (1458696_at)	0.900	0.736	0.851	0.665	0.871	0.929	0.968	0.708	0.869	0.900	0.898
- (1415873_a_at)	0.619	0.832	0.212	0.509	0.423	0.385	0.321	0.514	0.461	0.229	0.648
- (1459855_x_at)	0.553	0.996	0.944	0.759	0.715	0.658	0.941	0.842	0.463	0.205	0.878
- (1415874_at)	0.071	0.120	0.418	0.314	0.073	0.619	0.038	0.095	0.203	0.274	0.024
- (1415876_a_at)	0.257	0.322	0.396	0.366	0.318	0.440	0.460	0.363	0.378	0.819	0.262
- (1415877_at)	0.158	0.226	0.557	0.050	0.031	0.017	0.822	0.384	0.384	0.519	0.349
- (1438789_s_at)	0.386	0.910	0.316	0.274	0.405	0.727	0.314	0.074	0.163	0.182	0.038
- (1440073_at)	0.908	0.578	0.630	0.613	0.502	0.866	0.791	0.835	0.968	0.616	0.891
- (1448127_at)	0.259	0.504	0.012	0.123	0.499	0.557	0.398	0.205	0.816	0.475	0.241
- (1415878_at)	0.277	0.363	0.309	0.462	0.824	0.013	0.301	0.109	0.538	0.433	0.756
- (1415879_a_at)	0.321	0.172	0.290	0.969	0.351	0.453	0.554	0.418	0.477	0.570	0.227
- (1415880_a_at)	0.566	0.325	0.569	0.171	0.469	0.370	0.695	0.442	0.473	0.337	0.954
- (1460096_at)	0.087	0.551	0.325	0.439	0.583	0.171	0.070	0.020	0.047	0.125	0.349
- (1447504_at)	0.499	0.701	0.671	0.597	0.777	0.465	0.806	0.727	0.511	0.549	0.380
- (1415881_at)	0.434	0.383	0.243	0.474	0.629	0.305	0.618	0.356	0.358	0.171	0.687
- (1415882_at)	0.285	0.432	0.032	0.535	0.598	0.548	0.325	0.200	0.323	0.174	0.416
- (1415885_at)	0.557	0.334	0.569	0.867	0.894	0.567	0.267	0.132	0.771	0.323	0.615
- (1460150_at)	0.673	0.789	0.846	0.917	0.281	0.966	0.900	0.679	0.878	0.809	0.927
- (1415886_at)	0.050	0.041	0.248	0.169	0.393	0.154	0.053	0.120	0.062	0.046	0.262
- (1438053_at)	0.026	0.484	0.017	0.271	0.158	0.062	0.050	0.042	0.334	0.168	0.020
- (1415887_at)	0.575	0.505	0.202	0.499	0.342	0.423	0.512	0.244	0.374	0.353	0.439
- (1419964_s_at)	0.299	0.476	0.157	0.513	0.424	0.475	0.422	0.163	0.343	0.341	0.404
- (1415888_at)	0.094	0.073	0.168	0.087	0.187	0.254	0.171	0.359	0.280	0.212	0.308
- (1449681_at)	0.533	0.886	0.616	0.378	0.536	0.979	0.631	0.233	0.497	0.537	0.124
- (1457824_at)	0.288	0.320	0.690	0.514	0.430	0.128	0.409	0.789	0.200	0.384	0.640
- (1429527_a_at)	0.051	0.048	0.266	0.364	0.104	0.094	0.004	0.008	0.141	0.391	0.118
- (1453181_x_at)	0.360	0.442	0.570	0.145	0.008	0.073	0.209	0.163	0.929	0.423	0.392
- (1415890_at)	0.577	0.181	0.274	0.245	0.407	0.422	0.349	0.359	0.533	0.520	0.659
- (1415891_at)	0.641	0.276	0.284	0.299	0.507	0.534	0.366	0.324	0.819	0.758	0.282
- (1415892_at)	0.826	0.020	0.519	0.541	0.035	0.230	0.028	0.507	0.088	0.282	0.271
- (1415893_at)	0.020	0.061	0.007	0.687	0.173	0.283	0.079	0.325	0.065	0.123	0.044
- (1415894_at)	0.515	0.407	0.919	0.727	0.192	0.515	0.486	0.234	0.369	0.351	0.513
- (1448136_at)	0.555	0.243	0.041	0.192	0.228	0.205	0.462	0.043	0.645	0.285	0.550
- (1443224_at)	0.891	0.713	0.421	0.491	0.873	0.563	0.822	0.968	0.274	0.604	0.198
- (1415895_at)	0.309	0.305	0.061	0.729	0.461	0.156	0.095	0.115	0.300	0.471	0.405
- (1421063_s_at)	0.338	0.160	0.077	0.452	0.381	0.316	0.839	0.240	0.717	0.498	0.679
- (1455890_x_at)	0.667	0.369	0.648	0.548	0.749	0.411	0.556	0.833	0.920	0.980	0.737
- (1435716_x_at)	0.950	0.341	0.198	0.910	0.587	0.542	0.278	0.370	0.509	0.549	0.837
- (1460075_x_at)	0.896	0.713	0.779	0.781	0.803	0.723	0.498	0.672	0.727	0.747	0.644
- (1432096_at)	0.865	0.572	0.546	0.473	0.538	0.732	0.387	0.867	0.541	0.825	0.513
- (1415896_x_at)	0.286	0.367	0.065	0.821	0.860	0.121	0.070	0.148	0.304	0.498	0.641
- (1415898_at)	0.944	0.600	0.929	0.844	0.660	0.859	0.759	0.910	0.819	0.831	0.956
- (1415897_a_at)	0.096	0.640	0.466	0.264	0.290	0.217	0.187	0.038	0.225	0.691	0.128
- (1415899_at)	0.110	0.566	0.088	0.223	0.435	0.294	0.061	0.061	0.130	0.056	0.001
- (1452514_a_at)	0.208	0.180	0.341	0.179	0.140	0.122	0.223	0.095	0.301	0.393	0.087
- (1459588_at)	0.867	0.730	0.827	0.698	0.373	0.851	0.756	0.739	0.698	0.790	0.314
- (1415900_a_at)	0.091	0.268	0.103	0.518	0.009	0.516	0.484	0.019	0.525	0.471	0.541
- (1415901_at)	0.689	0.198	0.417	0.174	0.035	0.618	0.731	0.497	0.175	0.164	0.404
- (1415903_at)	0.099	0.029	0.325	0.021	0.352	0.110	0.263	0.469	0.277	0.257	0.031
- (1415904_at)	0.034	0.148	0.173	0.506	0.056	0.467	0.483	0.285	0.228	0.075	0.103
- (1431056_a_at)	0.199	0.255	0.192	0.073	0.724	0.431	0.450	0.103	0.159	0.163	0.844
- (1415906_at)	0.556	0.641	0.490	0.175	0.332	0.521	0.322	0.630	0.295	0.523	0.187
- (1444323_at)	0.765	0.709	0.592	0.932	0.952	0.354	0.830	0.687	0.723	0.924	0.994
- (1415907_at)	0.148	0.843	0.141	0.977	0.216	0.665	0.068	0.180	0.384	0.185	0.202
- (1415908_at)	0.376	0.551	0.107	0.211	0.581	0.081	0.126	0.398	0.036	0.507	0.772
- (1460717_at)	0.149	0.030	0.190	0.056	0.080	0.173	0.288	0.252	0.005	0.295	0.439
- (1415909_at)	0.380	0.291	0.622	0.198	0.277	0.643	0.251	0.189	0.300	0.686	0.383
- (1440356_at)	0.164	0.408	0.335	0.550	0.134	0.108	0.470	0.246	0.114	0.059	0.019
- (1415910_s_at)	0.450	0.554	0.120	0.222	0.285	0.254	0.527	0.559	0.331	0.076	0.638
- (1448140_at)	0.229	0.771	0.127	0.578	0.283	0.405	0.558	0.369	0.389	0.034	0.485
- (1441943_x_at)	0.243	0.297	0.466	0.522	0.333	0.371	0.374	0.311	0.757	0.085	0.055
- (1446751_s_at)	0.113	0.088	0.311	0.462	0.539	0.366	0.512	0.319	0.066	0.414	0.253
- (1446750_at)	0.470	0.485	0.948	0.401	0.468	0.409	0.336	0.431	0.186	0.436	0.336
- (1415911_at)	0.415	0.535	0.530	0.253	0.601	0.346	0.077	0.534	0.301	0.455	0.503
- (1415913_at)	0.412	0.397	0.544	0.514	0.194	0.665	0.903	0.606	0.565	0.754	0.095
- (1448142_x_at)	0.172	0.204	0.124	1.000	0.339	0.414	0.466	0.477	0.416	0.751	0.237
- (1415912_a_at)	0.156	0.161	0.175	0.528	0.424	0.488	0.241	0.587	0.518	0.724	0.653
- (1438794_x_at)	0.347	0.996	0.327	0.732	0.425	0.282	0.388	0.244	0.577	0.832	0.240
- (1455855_x_at)	0.954	0.325	0.102	0.368	0.492	0.429	0.161	0.300	0.627	0.445	0.351
- (1426114_at)	0.707	0.559	0.219	0.632	0.663	0.144	0.255	0.290	0.699	0.350	0.355
- (1453849_s_at)	0.400	0.098	0.334	0.406	0.275	0.423	0.660	0.274	0.589	0.432	0.211
- (1448144_at)	0.217	0.563	0.160	0.171	0.191	0.153	0.099	0.492	0.003	0.406	0.276
- (1441132_at)	0.789	0.573	0.273	0.743	0.444	0.952	0.640	0.428	0.802	0.724	0.322
- (1431349_at)	0.138	0.450	0.153	0.389	0.492	0.465	0.760	0.994	0.026	0.489	0.473
- (1415914_at)	0.478	0.357	0.411	0.379	0.315	0.386	0.636	0.512	0.757	0.399	0.742
- (1443098_at)	0.163	0.619	0.792	0.887	0.411	0.562	0.041	0.576	0.207	0.844	0.740
- (1415915_at)	0.641	0.434	0.687	0.355	0.660	0.459	0.175	0.301	0.427	0.391	0.405
- (1440816_x_at)	0.416	0.303	0.114	0.441	0.485	0.147	0.279	0.092	0.535	0.934	0.356
- (1436704_x_at)	0.543	0.920	0.294	0.248	0.447	0.904	0.617	0.703	0.317	0.589	0.239
- (1415917_at)	0.470	0.751	0.254	0.215	0.211	0.265	0.172	0.419	0.466	0.451	0.272
- (1415916_a_at)	0.193	0.336	0.061	0.232	0.493	0.378	0.602	0.174	0.952	0.490	0.414
- (1415918_a_at)	0.929	0.273	0.449	0.474	0.499	0.584	0.326	0.911	0.741	0.361	0.328
- (1452927_x_at)	0.966	0.280	0.927	0.378	0.663	0.399	0.778	0.521	0.387	0.447	0.567
- (1435659_a_at)	0.714	0.281	0.286	0.651	0.920	0.569	0.838	0.499	0.554	0.296	0.478
- (1415919_at)	0.536	0.296	0.457	0.692	0.655	0.600	0.227	0.525	0.395	0.182	0.525
- (1415920_at)	0.555	0.209	0.754	0.622	0.233	0.565	0.962	0.156	0.411	0.284	0.579
- (1427600_at)	0.069	0.079	0.398	0.027	0.021	0.404	0.403	0.918	0.485	0.470	0.286
- (1415921_a_at)	0.117	0.023	0.044	0.479	0.755	0.525	0.067	0.211	0.329	0.371	0.155
- (1425212_a_at)	0.009	0.023	0.010	0.048	0.701	0.115	0.233	0.031	0.021	0.243	0.082
- (1448147_at)	0.794	0.657	0.162	0.838	0.482	0.388	0.676	0.401	0.419	0.262	0.233
- (1445949_at)	0.348	0.407	0.480	0.285	0.502	0.935	0.268	0.451	0.370	0.523	0.303
- (1435415_x_at)	0.384	0.025	0.074	0.100	0.533	0.315	0.291	0.263	0.544	0.136	0.289
- (1437226_x_at)	0.550	0.109	0.090	0.097	0.709	0.384	0.279	0.095	0.126	0.143	0.083
- (1435627_x_at)	0.719	0.164	0.723	0.932	0.935	0.843	0.477	0.778	0.793	0.235	0.266
- (1415922_s_at)	0.280	0.058	0.450	0.044	0.483	0.344	0.821	0.593	0.888	0.099	0.192
- (1438625_s_at)	0.309	0.173	0.394	0.188	0.526	0.433	0.460	0.065	0.174	0.259	0.425
- (1437853_x_at)	0.549	0.463	0.046	0.426	0.428	0.247	0.430	0.354	0.407	0.370	0.379
- (1415923_at)	0.722	0.252	0.075	0.200	0.199	0.515	0.312	0.563	0.552	0.394	0.452
- (1455792_x_at)	0.392	0.259	0.064	0.612	0.490	0.695	0.842	0.370	0.442	0.442	0.437
- (1435382_at)	0.660	0.487	0.080	0.371	0.590	0.213	0.438	0.513	0.624	0.543	0.523
- (1435383_x_at)	0.422	0.387	0.080	0.824	0.592	0.448	0.497	0.373	0.572	0.452	0.892
- (1438939_x_at)	0.923	0.717	0.838	0.883	0.826	0.892	0.948	0.827	0.831	0.782	0.834
- (1438978_x_at)	0.964	0.759	0.999	0.930	0.680	0.946	0.819	0.764	0.810	0.871	0.974
- (1456575_at)	0.864	0.736	0.872	0.813	0.966	0.822	0.872	0.847	0.717	0.800	0.855
- (1415924_at)	0.386	0.467	0.529	0.337	0.490	0.490	0.928	0.310	0.717	0.392	0.725
- (1438632_x_at)	0.749	0.619	0.627	0.359	0.328	0.449	0.570	0.558	0.318	0.323	0.569
- (1447905_x_at)	0.218	0.359	0.369	0.236	0.325	0.548	0.314	0.524	0.221	0.193	0.264
- (1438917_x_at)	0.419	0.168	0.377	0.364	0.140	0.492	0.359	0.784	0.405	0.078	0.586
- (1448150_at)	0.544	0.582	0.989	0.243	0.350	0.287	0.599	0.583	0.472	0.684	0.690
- (1415925_a_at)	0.863	0.277	0.376	0.555	0.275	0.314	0.073	0.183	0.536	0.075	0.997
- (1437612_at)	0.789	0.663	0.789	0.994	0.906	0.719	0.987	0.880	0.657	0.716	0.773
- (1415926_at)	0.903	0.138	0.220	0.634	0.418	0.246	0.481	0.275	0.421	0.154	0.298
- (1415928_a_at)	0.599	0.262	0.924	0.442	0.439	0.547	0.415	0.232	0.459	0.585	0.974
- (1428024_at)	0.397	0.450	0.501	0.429	0.635	0.255	0.939	0.692	0.182	0.353	0.391
- (1415929_at)	0.664	0.382	0.117	0.263	0.420	0.302	0.343	0.445	0.225	0.506	0.378
- (1415930_a_at)	0.396	0.283	0.186	0.932	0.500	0.773	0.934	0.341	0.441	0.495	0.403
- (1425838_at)	0.879	0.989	0.969	0.857	0.969	0.873	0.980	0.865	0.750	0.984	0.702
- (1415932_x_at)	0.168	0.502	0.738	0.575	0.412	0.258	0.211	0.249	0.238	0.178	0.693
- (1427604_a_at)	0.106	0.372	0.345	0.461	0.447	0.705	0.620	0.364	0.057	0.073	0.861
- (1439267_x_at)	0.435	0.466	0.743	0.627	0.467	0.532	0.217	0.246	0.634	0.599	0.776
- (1415933_a_at)	0.940	0.432	0.254	0.235	0.260	0.259	0.221	0.083	0.467	0.443	0.278
- (1448153_at)	0.427	0.302	0.383	0.359	0.610	0.397	0.153	0.715	0.423	0.542	0.916
- (1415934_at)	0.968	0.546	0.286	0.389	0.476	0.929	0.224	0.541	0.585	0.394	0.528
- (1415935_at)	0.870	0.626	0.364	0.285	0.359	0.031	0.304	0.926	0.014	0.317	0.102
- (1431362_a_at)	0.188	0.747	0.723	0.791	0.512	0.273	0.020	0.998	0.624	0.445	0.406
- (1415936_at)	0.710	0.289	0.556	0.309	0.217	0.391	0.155	0.391	0.125	0.388	0.587
- (1431564_at)	0.880	0.727	0.883	0.767	0.665	0.671	0.737	0.629	0.617	0.843	0.779
- (1426184_a_at)	0.224	0.598	0.146	0.321	0.436	0.391	0.474	0.036	0.087	0.408	0.831
- (1460263_at)	0.730	0.882	0.955	0.707	0.765	0.682	0.496	0.733	0.971	0.867	0.742
- (1448155_at)	0.512	0.122	0.218	0.058	0.489	0.383	0.408	0.299	0.623	0.168	0.671
- (1449674_s_at)	0.639	0.857	0.485	0.499	0.404	0.697	0.283	0.352	0.653	0.324	0.740
- (1415937_s_at)	0.508	0.137	0.314	0.520	0.143	0.179	0.136	0.714	0.202	0.203	0.310
- (1456084_x_at)	0.008	0.146	0.065	0.113	0.496	0.138	0.015	0.002	0.420	0.204	0.250
- (1437685_x_at)	0.006	0.252	0.396	0.094	0.183	0.031	0.009	0.043	0.444	0.151	0.441
- (1437324_x_at)	0.369	0.087	0.544	0.655	0.216	0.463	0.859	0.154	0.540	0.090	0.252
- (1437718_x_at)	0.140	0.098	0.221	0.423	0.153	0.360	0.280	0.040	0.823	0.096	0.070
- (1438966_x_at)	0.176	0.186	0.597	0.778	0.485	0.549	0.161	0.044	0.658	0.226	0.553
- (1415939_at)	0.001	0.833	0.512	0.425	0.093	0.051	0.009	0.001	0.505	0.244	0.058
- (1449703_at)	0.819	0.841	0.747	0.838	0.882	0.880	0.632	0.634	0.868	0.933	0.939
- (1449702_at)	0.930	0.258	0.256	0.459	0.588	0.247	0.448	0.593	0.186	0.584	0.483
- (1415940_at)	0.770	0.407	0.081	0.612	0.246	0.439	0.278	0.105	0.375	0.562	0.419
- (1415941_s_at)	0.470	0.395	0.852	0.542	0.268	0.469	0.218	0.402	0.275	0.493	0.425
- (1448157_s_at)	0.570	0.707	0.578	0.501	0.529	0.528	0.416	0.568	0.468	0.614	0.256
- (1415942_at)	0.460	0.282	0.392	0.255	0.611	0.574	0.407	0.425	0.357	0.788	0.329
- (1431917_at)	0.968	0.825	0.849	0.957	0.937	0.514	0.852	0.986	0.870	0.761	0.718
- (1426055_a_at)	0.771	0.070	0.051	0.404	0.628	0.245	0.253	0.224	0.243	0.221	0.154
- (1437999_x_at)	0.528	0.560	0.213	0.360	0.443	0.684	0.138	0.479	0.484	0.212	0.853
- (1435416_x_at)	0.531	0.483	0.110	0.394	0.381	0.308	0.362	0.435	0.306	0.274	0.524
- (1426056_at)	0.876	0.817	0.920	0.954	0.759	0.863	0.783	0.968	0.781	0.901	0.865
- (1415946_at)	0.473	0.656	0.262	0.635	0.550	0.537	0.439	0.423	0.214	0.252	0.601
- (1438652_x_at)	0.455	0.282	0.420	0.236	0.352	0.602	0.404	0.487	0.218	0.195	0.459
- (1415948_at)	0.201	0.260	0.130	0.634	0.805	0.836	0.549	0.565	0.444	0.265	0.404
- (1415947_at)	0.135	0.361	0.260	0.268	0.121	0.203	0.404	0.022	0.457	0.325	0.557
- (1439437_x_at)	0.690	0.927	0.518	0.972	0.910	0.759	0.897	0.938	0.692	0.721	0.690
- (1415949_at)	0.313	0.510	0.575	0.852	0.680	0.384	0.278	0.530	0.329	0.467	0.261
- (1428852_at)	0.456	0.124	0.721	0.557	0.234	0.353	0.965	0.241	0.486	0.245	0.250
- (1452930_at)	0.942	0.918	0.981	0.848	0.803	0.990	0.873	0.931	0.911	0.928	0.996
- (1435889_at)	0.101	0.056	0.239	0.093	0.061	0.261	0.103	0.382	0.448	0.120	0.206
- (1415952_at)	0.160	0.132	0.359	0.217	0.997	0.868	0.501	0.079	0.231	0.140	0.560
- (1415953_s_at)	0.275	0.300	0.450	0.045	0.474	0.564	0.240	0.042	0.261	0.020	0.185
- (1437054_x_at)	0.725	0.503	0.528	0.460	0.672	0.868	0.765	0.741	0.595	0.420	0.608
- (1415955_x_at)	0.977	0.355	0.638	0.721	0.479	0.697	0.279	0.538	0.951	0.645	0.691
- (1439379_x_at)	0.600	0.451	0.537	0.510	0.452	0.498	0.904	0.897	0.424	0.406	0.540
- (1460169_a_at)	0.039	0.305	0.380	0.245	0.045	0.456	0.547	0.239	0.119	0.146	0.813
- (1438314_at)	0.972	0.658	0.952	0.825	0.759	0.794	0.833	0.878	0.787	0.696	0.938
- (1415956_a_at)	0.062	0.210	0.423	0.983	0.242	0.423	0.534	0.045	0.047	0.145	0.285
- (1443296_at)	0.275	0.016	0.286	0.067	0.042	0.007	0.007	0.093	0.341	0.450	0.233
- (1427720_a_at)	0.531	0.247	0.693	0.381	0.510	0.715	0.432	0.389	0.320	0.283	0.452
- (1415957_a_at)	0.321	0.270	0.366	0.917	0.760	0.218	0.246	0.219	0.489	0.203	0.603
- (1415959_at)	0.703	0.818	0.772	0.541	0.976	0.699	0.797	0.912	0.730	0.621	0.898
- (1415958_at)	0.357	0.227	0.552	0.654	0.541	0.306	0.687	0.740	0.624	0.412	0.671
- (1415961_at)	0.554	0.140	0.313	0.299	0.580	0.268	0.733	0.465	0.970	0.396	0.388
- (1434323_at)	0.813	0.761	0.778	0.736	0.897	0.805	0.794	0.845	0.934	0.801	0.815
- (1415962_at)	0.507	0.316	0.419	0.755	0.791	0.529	0.369	0.408	0.598	0.966	0.503
- (1434324_x_at)	0.944	0.898	0.737	0.799	0.428	0.924	0.822	0.824	0.885	0.589	0.363
- (1415963_at)	0.402	0.096	0.247	0.412	0.293	0.116	0.214	0.501	0.251	0.339	0.602
- (1415964_at)	0.301	0.592	0.541	0.223	0.179	0.720	0.338	0.695	0.928	0.232	0.191
- (1415965_at)	0.372	0.010	0.088	0.092	0.011	0.666	0.796	0.076	0.409	0.538	0.259
- (1415967_at)	0.253	0.558	0.324	0.611	0.428	0.223	0.993	0.381	0.189	0.214	0.681
- (1415966_a_at)	0.855	0.326	0.781	0.625	0.653	0.418	0.399	0.275	0.728	0.225	0.461
- (1456015_x_at)	0.733	0.328	0.431	0.515	0.433	0.789	0.533	0.367	0.623	0.241	0.336
- (1415973_at)	0.195	0.969	0.271	0.633	0.482	0.652	0.154	0.257	0.258	0.119	0.489
- (1456028_x_at)	0.903	0.724	0.091	0.175	0.558	0.450	0.116	0.508	0.341	0.401	0.265
- (1415972_at)	0.638	0.396	0.026	0.150	0.781	0.379	0.107	0.272	0.462	0.316	0.381
- (1415971_at)	0.588	0.351	0.541	0.348	0.850	0.511	0.585	0.492	0.288	0.384	0.425
- (1456700_x_at)	0.169	0.491	0.092	0.565	0.319	0.288	0.173	0.128	0.115	0.183	0.406
- (1437034_x_at)	0.774	0.768	0.825	0.957	0.938	0.708	0.990	0.920	0.719	0.677	0.799
- (1430311_at)	0.871	0.972	0.538	0.923	0.619	0.308	0.496	0.610	0.653	0.766	0.598
- (1415974_at)	0.336	0.215	0.242	0.393	0.455	0.233	0.447	0.280	0.201	0.083	0.324
- (1460636_at)	0.077	0.061	0.496	0.760	0.014	0.166	0.099	0.341	0.609	0.064	0.216
- (1443436_at)	0.928	0.838	0.733	0.590	0.976	0.337	0.685	0.582	0.685	0.774	0.717
- (1415975_at)	0.416	0.193	0.102	0.604	0.594	0.488	0.502	0.175	0.605	0.348	0.216
- (1415976_a_at)	0.065	0.096	0.003	0.127	0.111	0.298	0.231	0.228	0.119	0.242	0.097
- (1415978_at)	0.186	0.342	0.188	0.746	0.939	0.217	0.287	0.446	0.344	0.181	0.517
- (1456128_at)	0.672	0.588	0.788	0.148	0.632	0.149	0.456	0.376	0.919	0.541	0.968
- (1415980_at)	0.619	0.174	0.232	0.821	0.659	0.341	0.289	0.362	0.454	0.188	0.315
- (1443828_x_at)	0.957	0.859	1.000	0.677	0.746	0.876	0.769	0.785	0.915	0.763	0.810
- (1415982_at)	0.449	0.222	0.328	0.435	0.433	0.503	0.581	0.371	0.177	0.227	0.398
- (1439424_x_at)	0.468	0.101	0.021	0.377	0.396	0.124	0.395	0.283	0.075	0.335	0.474
- (1415981_at)	0.399	0.127	0.106	0.320	0.404	0.177	0.214	0.142	0.282	0.335	0.375
- (1448160_at)	0.001	0.241	0.479	0.187	0.005	0.522	0.057	0.015	0.010	0.082	0.028
- (1415983_at)	0.006	0.423	0.415	0.219	0.004	0.331	0.099	0.589	0.033	0.110	0.220
- (1415984_at)	0.380	0.541	0.418	0.660	0.342	0.508	0.828	0.397	0.399	0.325	0.477
- (1430075_at)	0.007	0.009	0.723	0.124	0.097	0.164	0.586	0.066	0.559	0.050	0.098
- (1415985_at)	0.705	0.525	0.485	0.558	0.390	0.320	0.451	0.448	0.429	0.449	0.938
- (1415986_at)	0.729	0.447	0.311	0.730	0.162	0.558	0.107	0.427	0.424	0.135	0.437
- (1448161_a_at)	0.136	0.085	0.062	0.368	0.496	0.209	0.246	0.318	0.318	0.157	0.377
- (1419806_at)	0.263	0.602	0.570	0.327	0.739	0.062	0.957	0.582	0.482	0.520	0.486
- (1443546_at)	0.024	0.049	0.023	0.028	0.043	0.302	0.488	0.061	0.411	0.273	0.423
- (1449615_s_at)	0.192	0.083	0.003	0.115	0.391	0.028	0.080	0.013	0.129	0.800	0.422
- (1415988_at)	0.155	0.239	0.006	0.330	0.106	0.066	0.279	0.008	0.288	0.480	0.573
- (1415987_at)	0.742	0.651	0.139	0.757	0.487	0.227	0.210	0.372	0.651	0.385	0.995
- (1419869_s_at)	0.378	0.336	0.241	0.304	0.385	0.233	0.247	0.249	0.345	0.291	0.572
- (1451314_a_at)	0.458	0.141	0.124	0.172	0.017	0.603	0.160	0.099	0.400	0.458	0.038
- (1415989_at)	0.096	0.334	0.069	0.391	0.255	0.110	0.472	0.481	0.144	0.400	0.107
- (1448162_at)	0.065	0.470	0.761	0.281	0.080	0.246	0.434	0.082	0.176	0.281	0.096
- (1436003_at)	0.911	0.650	0.572	0.671	0.544	0.544	0.523	0.851	0.551	0.561	0.836
- (1415990_at)	0.552	0.456	0.263	0.477	0.636	0.344	0.570	0.242	0.573	0.457	0.655
- (1455910_at)	0.738	0.044	0.117	0.194	0.020	0.814	0.101	0.394	0.684	0.461	0.674
- (1454747_a_at)	0.352	0.690	0.297	0.577	0.282	0.382	0.674	0.309	0.308	0.126	0.336
- (1415991_a_at)	0.582	0.232	0.244	0.663	0.899	0.509	0.395	0.416	0.331	0.143	0.557
- (1448164_at)	0.329	0.628	0.373	0.397	0.358	0.329	0.492	0.193	0.221	0.178	0.340
- (1415992_at)	0.021	0.307	0.298	0.296	0.401	0.095	0.088	0.033	0.091	0.110	0.167
- (1437142_a_at)	0.164	0.290	0.334	0.258	0.167	0.173	0.336	0.230	0.105	0.125	0.337
- (1438155_x_at)	0.198	0.084	0.465	0.448	0.400	0.782	0.051	0.549	0.072	0.126	0.171
- (1445322_x_at)	0.044	0.055	0.233	0.363	0.766	0.171	0.459	0.220	0.223	0.024	0.458
- (1445321_at)	0.085	0.154	0.024	0.187	0.401	0.332	0.146	0.019	0.071	0.396	0.027
- (1415993_at)	0.521	0.151	0.178	0.409	0.759	0.215	0.365	0.318	0.657	0.772	0.196
- (1458715_at)	0.908	0.897	0.895	0.714	0.820	0.921	0.822	0.979	0.802	0.835	0.757
- (1415995_at)	0.108	0.587	0.512	0.248	0.153	0.763	0.608	0.145	0.170	0.448	0.211
- (1415996_at)	0.969	0.106	0.252	0.670	0.451	0.370	0.114	0.397	0.229	0.566	0.040
- (1415997_at)	0.026	0.310	0.009	0.172	0.044	0.191	0.090	0.028	0.003	0.428	0.009
- (1437452_x_at)	0.886	0.518	0.725	0.366	0.111	0.756	0.218	0.301	0.304	0.243	0.678
- (1437192_x_at)	0.672	0.217	0.298	0.600	0.847	0.235	0.260	0.407	0.459	0.847	0.475
- (1415998_at)	0.063	0.044	0.533	0.595	0.506	0.096	0.090	0.591	0.343	0.735	0.854
- (1415999_at)	0.195	0.590	0.084	0.359	0.527	0.569	0.090	0.491	0.208	0.628	0.275
- (1433866_x_at)	0.362	0.813	0.151	0.195	0.749	0.295	0.147	0.280	0.206	0.683	0.184
- (1436691_x_at)	0.319	0.594	0.519	0.747	0.769	0.528	0.380	0.272	0.555	0.488	0.385
- (1434731_x_at)	0.228	0.607	0.481	0.753	0.932	0.215	0.325	0.287	0.180	0.593	0.247
- (1416000_a_at)	0.156	0.566	0.221	0.796	0.379	0.825	0.437	0.186	0.340	0.395	0.183
- (1425801_x_at)	0.610	0.945	0.682	0.340	0.761	0.144	0.776	0.515	0.337	0.351	0.158
- (1437811_x_at)	0.013	0.211	0.091	0.257	0.687	0.019	0.017	0.029	0.157	0.189	0.442
- (1416002_x_at)	0.268	0.140	0.969	0.077	0.521	0.690	0.447	0.209	0.309	0.175	0.531
- (1436236_x_at)	0.230	0.303	0.381	0.276	0.804	0.621	0.208	0.412	0.139	0.525	0.189
- (1436838_x_at)	0.077	0.153	0.468	0.130	0.453	0.292	0.169	0.039	0.145	0.279	0.064
- (1416001_a_at)	0.296	0.285	0.161	0.155	0.132	0.152	0.691	0.278	0.649	0.327	0.183
- (1416003_at)	0.036	0.372	0.509	0.073	0.174	0.094	0.029	0.088	0.046	0.357	0.085
- (1416004_at)	0.733	0.497	0.555	0.551	0.783	0.554	0.583	0.559	0.442	0.478	0.752
- (1439392_x_at)	0.963	0.857	0.878	0.837	0.979	0.986	0.998	0.970	0.904	0.975	0.886
- (1416005_at)	0.620	0.487	0.506	0.661	0.297	0.540	0.524	0.364	0.507	0.830	0.468
- (1416006_at)	0.442	0.213	0.247	0.472	0.293	0.633	0.791	0.382	0.073	0.231	0.840
- (1443284_at)	0.277	0.430	0.331	0.603	0.170	0.178	0.187	0.253	0.640	0.526	0.056
- (1436182_at)	0.711	0.271	0.516	0.178	0.487	0.561	0.329	0.102	0.619	0.176	0.345
- (1439203_at)	0.260	0.472	0.548	0.455	0.447	0.060	0.461	0.575	0.814	0.695	0.446
- (1439315_at)	0.825	0.392	0.558	0.461	0.673	0.715	0.927	0.966	0.727	0.981	0.985
- (1416007_at)	0.114	0.356	0.070	0.064	0.536	0.680	0.201	0.371	0.084	0.127	0.678
- (1416008_at)	0.263	0.251	0.162	0.335	0.423	0.528	0.211	0.320	0.385	0.189	0.236
- (1456902_at)	0.811	0.995	0.782	0.983	0.960	0.772	0.802	0.971	0.790	0.747	0.711
- (1439449_at)	0.672	0.852	0.875	0.509	0.800	0.642	0.908	0.562	0.212	0.654	0.830
- (1442841_at)	0.637	0.845	0.659	0.665	0.282	0.695	0.222	0.371	0.172	0.418	0.326
- (1416009_at)	0.370	0.608	0.470	0.156	0.217	0.481	0.533	0.611	0.731	0.448	0.482
- (1448175_at)	0.431	0.177	0.460	0.638	0.428	0.275	0.401	0.437	0.477	0.038	0.542
- (1416010_a_at)	0.664	0.259	0.625	0.289	0.191	0.826	0.237	0.298	0.515	0.037	0.375
- (1416012_at)	0.340	0.835	0.983	0.297	0.171	0.169	0.114	0.685	0.763	0.107	0.133
- (1416011_x_at)	0.585	0.422	0.339	0.307	0.580	0.386	0.348	0.269	0.919	0.043	0.170
- (1416013_at)	0.450	0.117	0.322	0.214	0.849	0.703	0.554	0.071	0.495	0.205	0.488
- (1416015_s_at)	0.321	0.276	0.233	0.209	0.448	0.192	0.258	0.547	0.148	0.659	0.619
- (1416014_at)	0.913	0.216	0.177	0.450	0.979	0.084	0.232	0.225	0.103	0.553	0.887
- (1442071_at)	0.303	0.152	0.033	0.355	0.150	0.029	0.186	0.165	0.035	0.341	0.092
- (1416019_at)	0.042	0.049	0.163	0.551	0.539	0.491	0.530	0.491	0.085	0.093	0.795
- (1416018_at)	0.174	0.536	0.081	0.488	0.170	0.099	0.046	0.302	0.161	0.236	0.706
- (1444874_at)	0.164	0.024	0.317	0.573	0.321	0.369	0.139	0.141	0.148	0.607	0.238
- (1416020_a_at)	0.570	0.454	0.423	0.774	0.740	0.413	0.436	0.594	0.335	0.221	0.588
- (1444844_at)	0.690	0.958	0.851	0.990	0.474	0.803	0.657	0.500	0.780	0.805	0.464
- (1416023_at)	0.753	0.311	0.599	0.361	0.402	0.436	0.543	0.339	0.462	0.490	0.397
- (1451915_at)	0.947	0.714	0.581	0.985	0.637	0.824	0.736	0.762	0.671	0.611	0.635
- (1426067_x_at)	0.958	0.820	0.811	0.594	0.513	0.795	0.880	0.501	0.675	0.738	0.487
- (1416024_x_at)	1.000	0.529	0.413	0.203	0.210	0.939	0.563	0.526	0.239	0.599	0.812
- (1439679_at)	0.170	0.567	0.903	0.606	0.067	0.526	0.857	0.504	0.350	0.713	0.016
- (1459987_s_at)	0.503	0.717	0.381	0.376	0.262	0.394	0.151	0.393	0.595	0.648	0.448
- (1448178_a_at)	0.561	0.713	0.431	0.286	0.365	0.773	0.321	0.506	0.944	0.814	0.573
- (1449645_s_at)	0.739	0.401	0.075	0.428	0.197	0.331	0.211	0.173	0.409	0.536	0.544
- (1416027_at)	0.573	0.228	0.354	0.680	0.319	0.367	0.337	0.586	0.373	0.443	0.512
- (1438988_x_at)	0.233	0.399	0.528	0.402	0.455	0.564	0.465	0.386	0.155	0.175	0.391
- (1448180_a_at)	0.358	0.487	0.177	0.269	0.369	0.065	0.389	0.436	0.266	0.069	0.385
- (1416028_a_at)	0.556	0.470	0.166	0.306	0.138	0.461	0.489	0.452	0.991	0.132	0.364
- (1416029_at)	0.034	0.010	0.135	0.074	0.175	0.006	0.030	0.113	0.119	0.389	0.047
- (1438320_s_at)	0.469	0.559	0.304	0.485	0.160	0.597	0.395	0.367	0.430	0.328	0.438
- (1416031_s_at)	0.444	0.532	0.589	0.623	0.383	0.128	0.433	0.736	0.639	0.307	0.570
- (1439269_x_at)	0.422	0.224	0.529	0.657	0.116	0.281	0.900	0.764	0.441	0.124	0.514
- (1416030_a_at)	0.092	0.047	0.326	0.127	0.062	0.230	0.503	0.139	0.446	0.219	0.299
- (1437008_x_at)	0.411	0.146	0.364	0.366	0.289	0.357	0.417	0.238	0.423	0.157	0.175
- (1456057_x_at)	0.421	0.094	0.341	0.429	0.457	0.264	0.324	0.147	0.476	0.082	0.325
- (1416032_at)	0.329	0.246	0.198	0.404	0.329	0.439	0.191	0.628	0.051	0.192	0.370
- (1459814_at)	0.900	0.953	0.947	0.895	0.960	0.799	0.847	0.982	0.777	0.912	0.974
- (1416033_at)	0.904	0.665	0.744	0.687	0.635	0.546	0.495	0.243	0.752	0.904	0.624
- (1459068_at)	0.136	0.028	0.318	0.077	0.062	0.014	0.142	0.004	0.428	0.776	0.241
- (1448182_a_at)	0.241	0.171	0.448	0.150	0.013	0.489	0.065	0.086	0.348	0.567	0.101
- (1437502_x_at)	0.135	0.292	0.163	0.972	0.017	0.299	0.758	0.082	0.202	0.582	0.477
- (1416034_at)	0.131	0.105	0.299	0.248	0.024	0.490	0.045	0.257	0.297	0.843	0.137
- (1427418_a_at)	0.308	0.131	0.684	0.467	0.289	0.452	0.224	0.133	0.151	0.226	0.764
- (1448183_a_at)	0.030	0.016	0.018	0.894	0.430	0.448	0.487	0.267	0.354	0.200	0.577
- (1457231_at)	0.128	0.271	0.445	0.054	0.466	0.013	0.059	0.048	0.226	0.289	0.552
- (1431981_at)	0.588	0.861	0.690	0.683	0.816	0.725	0.785	0.979	0.831	0.803	0.161
- (1448184_at)	0.695	0.477	0.468	0.631	0.633	0.504	0.870	0.498	0.421	0.408	0.611
- (1438795_x_at)	0.808	0.695	0.731	0.867	0.383	0.756	0.993	0.900	0.793	0.787	0.857
- (1416036_at)	0.441	0.068	0.164	0.345	0.836	0.261	0.389	0.228	0.596	0.349	0.262
- (1456196_x_at)	0.435	0.573	0.667	0.857	0.523	0.325	0.250	0.277	0.857	0.660	0.601
- (1438958_x_at)	0.487	0.870	0.335	0.471	0.629	0.746	0.376	0.307	0.770	0.696	0.733
- (1433535_x_at)	0.554	0.581	0.589	0.254	0.303	0.486	0.501	0.276	0.638	0.556	0.475
- (1416037_a_at)	0.886	0.552	0.909	0.405	0.242	0.602	0.354	0.554	0.322	0.427	0.420
- (1433534_a_at)	0.801	0.304	0.273	0.087	0.158	0.347	0.213	0.330	0.341	0.646	0.633
- (1442910_at)	0.845	0.668	0.785	0.931	0.930	0.693	0.729	0.824	0.696	0.752	0.877
- (1441244_at)	0.861	0.975	0.784	0.761	0.839	0.804	0.785	0.803	0.743	0.831	0.801
- (1441067_at)	0.782	0.783	0.787	0.964	0.948	0.896	0.796	0.876	0.718	0.998	0.917
- (1447167_at)	0.002	0.297	0.165	0.007	0.618	0.003	0.124	0.020	0.358	0.074	0.191
- (1437037_x_at)	0.503	0.616	0.404	0.751	0.652	0.496	0.751	0.606	0.592	0.181	0.500
- (1444538_at)	0.012	0.047	0.045	0.010	0.081	0.291	0.001	0.020	0.180	0.135	0.216
- (1416038_at)	0.087	0.174	0.134	0.060	0.513	0.713	0.347	0.373	0.445	0.202	0.114
- (1437036_at)	0.417	0.752	0.511	0.120	0.025	0.716	0.731	0.252	0.063	0.269	0.340
- (1457823_at)	0.568	0.963	0.963	0.915	0.626	0.884	0.798	0.622	0.987	0.728	0.105
- (1438133_a_at)	0.317	0.488	0.245	0.132	0.750	0.445	0.150	0.264	0.483	0.253	0.121
- (1416039_x_at)	0.276	0.192	0.282	0.026	0.100	0.081	0.334	0.019	0.170	0.211	0.415
- (1442340_x_at)	0.641	0.945	0.983	0.592	0.952	0.729	0.929	0.811	0.649	0.660	0.193
- (1416041_at)	0.121	0.022	0.015	0.004	0.008	0.357	0.426	0.470	0.050	0.221	0.011
- (1444583_at)	0.111	0.510	0.947	0.020	0.737	0.824	0.227	0.799	0.582	0.708	0.171
- (1442728_at)	0.813	0.576	0.781	0.763	0.239	0.727	0.558	0.632	0.583	0.726	0.892
- (1416043_at)	0.811	0.921	0.709	0.702	0.590	0.559	0.749	0.448	0.819	0.688	0.744
- (1457113_at)	0.059	0.987	0.613	0.385	0.642	0.047	0.846	0.464	0.008	0.513	0.728
- (1440328_at)	0.810	0.675	0.867	0.866	0.970	0.404	0.745	0.868	0.993	0.912	0.776
- (1416042_s_at)	0.717	0.486	0.347	0.191	0.211	0.197	0.068	0.576	0.443	0.582	0.328
- (1448189_a_at)	0.202	0.522	0.275	0.295	0.830	0.267	0.558	0.427	0.102	0.253	0.231
- (1439356_at)	0.521	0.871	0.597	0.522	0.675	0.878	0.707	0.658	0.430	0.664	0.462
- (1416044_at)	0.236	0.339	0.463	0.394	0.248	0.520	0.784	0.620	0.205	0.269	0.956
- (1456938_at)	0.496	0.232	0.758	0.458	0.142	0.750	0.585	0.833	0.797	0.316	0.453
- (1435856_x_at)	0.539	0.545	0.295	0.584	0.672	0.807	0.343	0.806	0.651	0.251	0.419
- (1416045_a_at)	0.701	0.250	0.644	0.908	0.367	0.338	0.415	0.313	0.347	0.181	0.559
- (1440313_at)	0.654	0.463	0.309	0.243	0.499	0.631	0.140	0.344	0.607	0.444	0.204
- (1416047_at)	0.810	0.867	0.821	0.941	0.783	0.654	0.840	0.942	0.845	0.739	0.898
- (1416046_a_at)	0.145	0.439	0.171	0.419	0.335	0.098	0.166	0.137	0.249	0.384	0.153
- (1416048_at)	0.618	0.492	0.993	0.228	0.183	0.490	0.335	0.331	0.326	0.126	0.278
- (1439639_at)	0.160	0.389	0.039	0.762	0.010	0.048	0.412	0.198	0.471	0.089	0.026
- (1437239_x_at)	0.450	0.543	0.228	0.707	0.057	0.081	0.198	0.500	0.234	0.060	0.357
- (1459959_at)	0.704	0.429	0.791	0.580	0.728	0.760	0.866	0.588	0.312	0.656	0.235
- (1416049_at)	0.246	0.356	0.379	0.154	0.175	0.311	0.168	0.422	0.470	0.442	0.088
- (1455820_x_at)	0.777	0.038	0.330	0.201	0.303	0.133	0.219	0.300	0.037	0.055	0.461
- (1437378_x_at)	0.191	0.555	0.156	0.163	0.506	0.013	0.045	0.557	0.572	0.013	0.374
- (1416050_a_at)	0.128	0.977	0.617	0.161	0.209	0.719	0.119	0.310	0.156	0.060	0.202
- (1416051_at)	0.937	0.802	0.818	0.768	0.890	0.176	0.182	0.542	0.583	0.748	0.212
- (1457664_x_at)	0.420	0.666	0.783	0.503	0.576	0.665	0.601	0.696	0.422	0.077	0.346
- (1441912_x_at)	0.986	0.991	0.797	0.839	0.800	0.612	0.966	0.873	0.586	0.658	0.827
- (1448192_s_at)	0.157	0.154	0.057	0.641	0.615	0.339	0.304	0.375	0.452	0.441	0.891
- (1416052_at)	0.611	0.552	0.454	0.685	0.526	0.876	0.503	0.556	0.473	0.553	0.489
- (1432716_at)	0.824	0.999	0.700	0.989	0.692	0.967	0.882	0.725	0.901	0.633	0.854
- (1416053_at)	0.318	0.387	0.392	0.609	0.144	0.307	0.259	0.329	0.391	0.335	0.818
- (1432715_at)	0.954	0.925	0.962	0.982	0.833	0.985	0.879	0.686	0.994	0.854	0.957
- (1416054_at)	0.537	0.722	0.436	0.281	0.580	0.544	0.631	0.491	0.656	0.705	0.290
- (1455911_x_at)	0.303	0.521	0.334	0.726	0.306	0.644	0.642	0.187	0.553	0.591	0.518
- (1416056_a_at)	0.393	0.416	0.363	0.626	0.314	0.699	0.427	0.200	0.464	0.813	0.496
- (1416057_at)	0.590	0.335	0.186	0.724	0.836	0.304	0.694	0.417	0.393	0.515	0.484
- (1438809_at)	0.028	0.105	0.021	0.607	0.114	0.370	0.730	0.728	0.365	0.151	0.184
- (1416058_s_at)	0.292	0.302	0.204	0.488	0.446	0.502	0.497	0.357	0.640	0.521	0.483
- (1416059_at)	0.713	0.601	0.157	0.727	0.534	0.306	0.568	0.499	0.347	0.590	0.585
- (1416061_at)	0.075	0.517	0.018	0.276	0.592	0.377	0.379	0.201	0.194	0.358	0.279
- (1416060_at)	0.253	0.443	0.302	0.578	0.373	0.467	0.228	0.134	0.131	0.453	0.499
- (1416062_at)	0.154	0.148	0.028	0.092	0.490	0.227	0.479	0.320	0.274	0.461	0.573
- (1427464_s_at)	0.442	0.523	0.035	0.037	0.010	0.152	0.265	0.241	0.568	0.303	0.115
- (1447824_x_at)	0.228	0.368	0.651	0.033	0.488	0.287	0.711	0.154	0.915	0.197	0.076
- (1416064_a_at)	0.773	0.275	0.125	0.031	0.015	0.378	0.260	0.935	0.970	0.260	0.396
- (1440170_at)	0.938	0.469	0.540	0.492	0.207	0.503	0.619	0.568	0.426	0.405	0.697
- (1447832_x_at)	0.379	0.509	0.966	0.371	0.484	0.617	0.672	0.413	0.288	0.324	0.202
- (1416065_a_at)	0.346	0.146	0.137	0.604	0.624	0.162	0.248	0.128	0.227	0.322	0.907
- (1429305_at)	0.157	0.047	0.542	0.501	0.078	0.311	0.910	0.962	0.562	0.664	0.193
- (1448199_at)	0.931	0.143	0.266	0.489	0.412	0.639	0.583	0.360	0.954	0.112	0.512
- (1429304_at)	0.242	0.110	0.097	0.571	0.188	0.824	0.032	0.046	0.597	0.019	0.575
- (1416066_at)	0.002	0.175	0.260	0.154	0.529	0.052	0.034	0.028	0.022	0.078	0.012
- (1416067_at)	0.080	0.584	0.364	0.814	0.240	0.038	0.523	0.273	0.173	0.208	0.166
- (1442014_at)	0.186	0.442	0.130	0.036	0.130	0.001	0.304	0.006	0.914	0.007	0.007
- (1416068_at)	0.684	0.239	0.370	0.572	0.402	0.226	0.373	0.316	0.365	0.771	0.233
- (1430634_a_at)	0.420	0.054	0.021	0.355	0.104	0.103	0.323	0.038	0.168	0.406	0.444
- (1416069_at)	0.632	0.568	0.596	0.539	0.334	0.475	0.210	0.529	0.658	0.694	0.581
- (1416071_at)	0.433	0.139	0.314	0.362	0.305	0.466	0.285	0.253	0.374	0.582	0.377
- (1456000_at)	0.830	0.587	0.745	0.743	0.777	0.690	0.808	0.857	0.728	0.684	0.712
- (1416070_a_at)	0.244	0.480	0.354	0.469	0.162	0.185	0.541	0.267	0.565	0.686	0.078
- (1416072_at)	0.755	0.712	0.842	0.183	0.107	0.492	0.208	0.205	0.318	0.810	0.109
- (1416073_a_at)	0.198	0.227	0.091	0.285	0.043	0.262	0.791	0.483	0.584	0.443	0.239
- (1437520_a_at)	0.035	0.214	0.083	0.036	0.362	0.152	0.570	0.241	0.086	0.899	0.100
- (1416074_a_at)	0.290	0.062	0.485	0.334	0.392	0.448	0.442	0.717	0.543	0.455	0.302
- (1448204_at)	0.143	0.861	0.054	0.437	0.579	0.564	0.374	0.307	0.116	0.167	0.332
- (1416075_at)	0.288	0.308	0.145	0.971	0.632	0.413	0.907	0.278	0.155	0.509	0.440
- (1416077_at)	0.286	0.156	0.359	0.412	0.161	0.027	0.039	0.132	0.127	0.392	0.021
- (1447839_x_at)	0.783	0.640	0.364	0.480	0.874	0.591	0.806	0.576	0.373	0.793	0.570
- (1425419_a_at)	0.646	0.520	0.353	0.588	0.681	0.625	0.284	0.484	0.782	0.664	0.120
- (1416078_s_at)	0.191	0.452	0.598	0.692	0.081	0.331	0.260	0.867	0.477	0.593	0.327
- (1416079_a_at)	0.471	0.353	0.442	0.323	0.464	0.388	0.381	0.289	0.532	0.633	0.646
- (1425170_a_at)	0.073	0.182	0.112	0.292	0.658	0.025	0.421	0.012	0.305	0.180	0.075
- (1454206_a_at)	0.074	0.953	0.907	0.522	0.891	0.010	0.720	0.188	0.495	0.195	0.421
- (1438760_x_at)	0.268	0.400	0.756	0.700	0.223	0.406	0.800	0.119	0.555	0.260	0.328
- (1416080_at)	0.244	0.870	0.797	0.397	0.884	0.584	0.067	0.322	0.229	0.237	0.141
- (1416081_at)	0.238	0.166	0.034	0.047	0.462	0.252	0.219	0.146	0.512	0.429	0.688
- (1448208_at)	0.222	0.341	0.140	0.615	0.174	0.050	0.257	0.093	0.229	0.888	0.460
- (1459843_s_at)	0.233	0.571	0.094	0.345	0.398	0.122	0.066	0.333	0.308	0.657	0.532
- (1448210_at)	0.152	0.430	0.312	0.675	0.231	0.090	0.058	0.338	0.360	0.290	0.532
- (1436034_at)	0.235	0.069	0.019	0.269	0.353	0.270	0.414	0.205	0.474	0.115	0.253
- (1457537_at)	0.694	0.763	0.901	0.542	0.866	0.774	0.674	0.387	0.123	0.821	0.864
- (1416082_at)	0.756	0.331	0.290	0.444	0.629	0.559	0.373	0.359	0.595	0.347	0.378
- (1453224_at)	0.099	0.025	0.029	0.213	0.608	0.127	0.210	0.026	0.201	0.043	0.877
- (1441106_at)	0.527	0.625	0.845	0.766	0.507	0.567	0.989	0.628	0.834	0.333	0.295
- (1416084_at)	0.303	0.013	0.263	0.521	0.490	0.428	0.205	0.200	0.184	0.218	0.205
- (1416083_at)	0.392	0.693	0.307	0.585	0.377	0.494	0.746	0.512	0.434	0.145	0.489
- (1453374_at)	0.186	0.391	0.560	0.754	0.316	0.579	0.084	0.352	0.196	0.572	0.436
- (1429657_at)	0.819	0.360	0.726	0.485	0.451	0.929	0.466	0.596	0.571	0.904	0.550
- (1416085_s_at)	0.502	0.036	0.508	0.468	0.396	0.319	0.302	0.127	0.596	0.149	0.314
- (1458608_at)	0.099	0.896	0.466	0.138	0.781	0.467	0.088	0.493	0.051	0.592	0.545
- (1416086_at)	0.397	0.301	0.203	0.762	0.546	0.459	0.087	0.388	0.242	0.111	0.141
- (1416087_at)	0.835	0.363	0.259	0.517	0.528	0.415	0.379	0.135	0.333	0.230	0.207
- (1448214_at)	0.060	0.518	0.539	0.162	0.238	0.039	0.188	0.157	0.654	0.577	0.484
- (1416090_at)	0.480	0.673	0.261	0.391	0.401	0.634	0.591	0.412	0.356	0.591	0.450
- (1443702_at)	0.403	0.924	0.646	0.192	0.909	0.758	0.618	0.632	0.211	0.974	0.981
- (1458759_at)	0.707	0.505	0.580	0.608	0.632	0.539	0.846	0.843	0.523	0.493	0.976
- (1439467_at)	0.275	0.020	0.400	0.088	0.056	0.664	0.089	0.341	0.631	0.300	0.390
- (1437855_at)	0.641	0.302	0.756	0.521	0.572	0.529	0.315	0.501	0.347	0.366	0.593
- (1416092_a_at)	0.365	0.291	0.371	0.393	0.770	0.394	0.540	0.225	0.254	0.374	0.480
- (1416091_at)	0.148	0.129	0.235	0.208	0.373	0.482	0.530	0.590	0.284	0.483	0.284
- (1416093_a_at)	0.469	0.569	0.253	0.594	0.473	0.809	0.442	0.317	0.472	0.376	0.408
- (1416094_at)	0.094	0.549	0.509	0.159	0.486	0.534	0.176	0.466	0.360	0.061	0.787
- (1416095_x_at)	0.433	0.500	0.603	0.529	0.469	0.487	0.501	0.222	0.533	0.501	0.530
- (1456626_a_at)	0.177	0.208	0.331	0.618	0.184	0.139	0.385	0.312	0.509	0.387	0.468
- (1439438_a_at)	0.345	0.190	0.093	0.807	0.152	0.038	0.230	0.074	0.417	0.854	0.785
- (1438983_x_at)	0.879	0.470	0.580	0.339	0.544	0.488	0.547	0.950	0.397	0.619	0.749
- (1416096_at)	0.466	0.220	0.212	0.268	0.810	0.343	0.202	0.363	0.459	0.534	0.515
- (1435832_at)	0.149	0.147	0.028	0.150	0.966	0.336	0.052	0.137	0.583	0.675	0.292
- (1416097_at)	0.041	0.354	0.556	0.072	0.252	0.053	0.194	0.357	0.213	0.401	0.171
- (1448216_at)	0.710	0.078	0.200	0.250	0.589	0.173	0.322	0.107	0.990	0.132	0.343
- (1416098_at)	0.579	0.130	0.367	0.294	0.836	0.298	0.438	0.148	0.247	0.234	0.285
- (1453096_x_at)	0.259	0.191	0.223	0.189	0.420	0.259	0.223	0.102	0.430	0.361	0.353
- (1416099_at)	0.573	0.236	0.411	0.300	0.651	0.678	0.285	0.442	0.584	0.902	0.367
- (1448217_a_at)	0.294	0.182	0.215	0.236	0.280	0.468	0.210	0.148	0.665	0.392	0.279
- (1416100_at)	0.455	0.383	0.316	0.513	0.485	0.562	0.428	0.612	0.543	0.296	0.514
- (1436994_a_at)	0.164	0.538	0.132	0.198	0.513	0.414	0.120	0.016	0.232	0.225	0.040
- (1438204_at)	0.814	0.760	0.822	0.960	0.895	0.737	0.767	0.955	0.687	0.708	0.707
- (1416101_a_at)	0.050	0.100	0.199	0.348	0.230	0.601	0.621	0.038	0.839	0.530	0.123
- (1439005_x_at)	0.170	0.042	0.032	0.018	0.508	0.325	0.271	0.515	0.404	0.359	0.302
- (1436971_x_at)	0.399	0.338	0.369	0.624	0.329	0.209	0.424	0.268	0.227	0.524	0.788
- (1448218_s_at)	0.672	0.113	0.384	0.834	0.784	0.616	0.524	0.328	0.329	0.485	0.508
- (1443893_at)	0.109	0.714	0.323	0.152	0.254	0.739	0.431	0.987	0.052	0.926	0.566
- (1416102_at)	0.475	0.424	0.191	0.277	0.336	0.328	0.435	0.323	0.512	0.347	0.544
- (1448219_a_at)	0.686	0.257	0.152	0.181	0.211	0.594	0.186	0.257	0.581	0.392	0.427
- (1416103_at)	0.350	0.112	0.068	0.833	0.315	0.276	0.133	0.270	0.277	0.454	0.327
- (1416104_at)	0.938	0.843	0.125	0.588	0.614	0.931	0.258	0.403	0.307	0.084	0.365
- (1432608_at)	0.946	0.970	0.687	0.863	0.955	0.627	0.830	0.612	0.986	0.816	0.921
- (1416105_at)	0.280	0.577	0.551	0.279	0.056	0.196	0.284	0.360	0.725	0.384	0.289
- (1456573_x_at)	0.830	0.220	0.098	0.515	0.352	0.184	0.598	0.441	0.375	0.448	0.149
- (1416106_at)	0.094	0.263	0.407	0.078	0.380	0.420	0.033	0.252	0.160	0.121	0.279
- (1456685_at)	0.574	0.117	0.351	0.303	0.272	0.441	0.217	0.637	0.717	0.207	0.935
- (1416107_at)	0.692	0.393	0.403	0.582	0.555	0.248	0.835	0.286	0.877	0.520	0.454
- (1416108_a_at)	0.875	0.303	0.318	0.664	0.469	0.620	0.183	0.500	0.465	0.296	0.328
- (1441846_x_at)	0.687	0.442	0.371	0.147	0.018	0.647	0.077	0.675	0.294	0.482	0.384
- (1416109_at)	0.578	0.719	0.365	0.220	0.918	0.427	0.162	0.442	0.335	0.440	0.125
- (1456155_x_at)	0.188	0.539	0.615	0.603	0.065	0.524	0.355	0.677	0.387	0.557	0.070
- (1437772_s_at)	0.207	0.535	0.119	0.095	0.133	0.653	0.115	0.637	0.488	0.422	0.593
- (1453805_at)	0.678	0.914	0.617	0.738	0.713	0.387	0.690	0.740	0.925	0.950	0.998
- (1456013_x_at)	0.326	0.227	0.144	0.345	0.453	0.134	0.247	0.400	0.078	0.040	0.292
- (1420199_at)	0.426	0.871	0.466	0.558	0.687	0.432	0.358	0.690	0.202	0.506	0.723
- (1416110_at)	0.486	0.098	0.618	0.307	0.067	0.501	0.868	0.457	0.663	0.075	0.094
- (1416111_at)	0.155	0.560	0.065	0.377	0.614	0.211	0.452	0.135	0.339	0.226	0.151
- (1448222_x_at)	0.547	0.125	0.359	0.259	0.707	0.359	0.439	0.346	0.246	0.330	0.417
- (1416112_at)	0.601	0.116	0.465	0.492	0.477	0.399	0.421	0.535	0.216	0.320	0.396
- (1436409_at)	0.906	0.826	0.765	0.687	0.957	0.869	0.770	0.995	0.778	0.775	0.912
- (1416113_at)	0.291	0.217	0.456	0.861	0.316	0.256	0.635	0.516	0.487	0.084	0.293
- (1416114_at)	0.613	0.561	0.216	0.543	0.358	0.835	0.941	0.332	0.361	0.292	0.518
- (1416115_at)	0.243	0.426	0.126	0.319	0.654	0.517	0.407	0.940	0.290	0.596	0.506
- (1416116_at)	0.546	0.308	0.166	0.308	0.288	0.982	0.174	0.791	0.545	0.924	0.261
- (1416117_at)	0.406	0.697	0.516	0.330	0.359	0.627	0.449	0.043	0.588	0.665	0.165
- (1431430_s_at)	0.005	0.004	0.002	0.043	0.023	0.307	0.448	0.271	0.325	0.282	0.157
- (1443354_at)	0.275	0.094	0.541	0.130	0.341	0.072	0.503	0.446	0.598	0.579	0.230
- (1456734_at)	0.733	0.677	0.399	0.857	0.832	0.786	0.879	0.660	0.569	0.727	0.947
- (1416119_at)	0.400	0.263	0.249	0.583	0.689	0.557	0.525	0.443	0.758	0.852	0.553
- (1430127_a_at)	0.094	0.624	0.843	0.087	0.335	0.402	0.052	0.460	0.356	0.627	0.205
- (1448229_s_at)	0.025	0.221	0.426	0.722	0.383	0.088	0.012	0.446	0.135	0.282	0.017
- (1416123_at)	0.214	0.064	0.396	0.075	0.039	0.200	0.760	0.142	0.791	0.615	0.173
- (1455956_x_at)	0.064	0.107	0.220	0.075	0.065	0.244	0.110	0.203	0.246	0.299	0.188
- (1416124_at)	0.351	0.219	0.497	0.252	0.542	0.669	0.545	0.219	0.649	0.911	0.134
- (1434745_at)	0.007	0.420	0.429	0.106	0.114	0.016	0.015	0.663	0.104	0.056	0.091
- (1416122_at)	0.020	0.398	0.301	0.071	0.207	0.072	0.010	0.229	0.155	0.259	0.217
- (1458089_at)	0.146	0.865	0.381	0.074	0.657	0.441	0.024	0.625	0.580	0.760	0.401
- (1448231_at)	0.414	0.222	0.050	0.298	0.132	0.480	0.034	0.012	0.257	0.402	0.026
- (1447736_at)	0.842	0.726	0.600	0.698	0.555	0.713	0.874	0.934	0.760	0.596	0.624
- (1441799_at)	0.384	0.011	0.029	0.031	0.383	0.194	0.376	0.956	0.263	0.376	0.180
- (1416125_at)	0.124	0.067	0.087	0.550	0.133	0.055	0.303	0.391	0.137	0.655	0.013
- (1416126_at)	0.040	0.212	0.509	0.276	0.031	0.463	0.740	0.449	0.013	0.301	0.498
- (1416127_a_at)	0.480	0.410	0.692	0.314	0.409	0.382	0.393	0.431	0.779	0.107	0.659
- (1438557_x_at)	0.687	0.553	0.524	0.350	0.333	0.235	0.063	0.150	0.287	0.118	0.463
- (1460579_at)	0.674	0.546	0.336	0.965	0.689	0.823	0.561	0.583	0.686	0.752	0.731
- (1439452_x_at)	0.677	0.527	0.391	0.084	0.485	0.274	0.300	0.239	0.864	0.128	0.359
- (1437437_x_at)	0.725	0.434	0.448	0.450	0.322	0.555	0.323	0.194	0.275	0.111	0.539
- (1416129_at)	0.136	0.275	0.298	0.633	0.305	0.183	0.167	0.110	0.300	0.372	0.279
- (1419816_s_at)	0.297	0.154	0.148	0.296	0.575	0.227	0.059	0.176	0.452	0.390	0.214
- (1448233_at)	0.480	0.570	0.208	0.640	0.698	0.618	0.628	0.345	0.402	0.426	0.499
- (1416130_at)	0.549	0.217	0.068	0.407	0.450	0.215	0.309	0.221	0.585	0.312	0.447
- (1416131_s_at)	0.122	0.243	0.185	0.653	0.284	0.063	0.045	0.101	0.485	0.268	0.249
- (1438864_at)	0.428	0.278	0.148	0.124	0.284	0.527	0.125	0.526	0.382	0.128	0.144
- (1416132_at)	0.097	0.447	0.048	0.247	0.142	0.345	0.430	0.222	0.587	0.150	0.232
- (1416133_at)	0.714	0.123	0.682	0.567	0.743	0.746	0.302	0.187	0.361	0.056	0.124
- (1416134_at)	0.693	0.283	0.632	0.691	0.491	0.683	0.405	0.454	0.380	0.218	0.191
- (1435857_s_at)	0.738	0.080	0.521	0.534	0.545	0.509	0.587	0.296	0.548	0.345	0.361
- (1416135_at)	0.399	0.508	0.286	0.593	0.349	0.546	0.400	0.199	0.633	0.301	0.429
- (1456079_x_at)	0.766	0.154	0.894	0.422	0.205	0.407	0.339	0.370	0.067	0.198	0.204
- (1437715_x_at)	0.433	0.263	0.314	0.391	0.089	0.592	0.443	0.594	0.171	0.315	0.299
- (1438764_at)	0.374	0.330	0.407	0.583	0.421	0.191	0.484	0.401	0.734	0.486	0.112
- (1416138_at)	0.458	0.422	0.291	0.285	0.486	0.431	0.559	0.585	0.319	0.543	0.532
- (1416137_at)	0.653	0.123	0.186	0.308	0.491	0.690	0.517	0.672	0.339	0.600	0.325
- (1438832_x_at)	0.439	0.568	0.460	0.544	0.365	0.343	0.315	0.835	0.450	0.239	0.369
- (1416140_a_at)	0.186	0.523	0.362	0.190	0.413	0.285	0.434	0.422	0.624	0.202	0.231
- (1438969_x_at)	0.488	0.748	0.615	0.621	0.335	0.515	0.414	0.365	0.291	0.179	0.253
- (1453251_at)	0.111	0.541	0.753	0.681	0.369	0.646	0.081	0.101	0.539	0.048	0.136
- (1455693_x_at)	0.407	0.989	0.397	0.658	0.292	0.485	0.566	0.395	0.477	0.664	0.449
- (1437246_x_at)	0.572	0.113	0.430	0.183	0.370	0.447	0.189	0.319	0.807	0.792	0.758
- (1442044_at)	0.443	0.064	0.578	0.143	0.057	0.062	0.070	0.975	0.112	0.651	0.405
- (1453466_at)	0.836	0.938	0.925	0.738	0.861	0.756	0.811	0.571	0.510	0.599	0.952
- (1416141_a_at)	0.482	0.243	0.221	0.203	0.429	0.361	0.090	0.346	0.791	0.411	0.613
- (1434377_x_at)	0.554	0.414	0.221	0.251	0.464	0.818	0.550	0.630	0.794	0.485	0.588
- (1455981_at)	0.386	0.026	0.219	0.024	0.160	0.382	0.181	0.284	0.715	0.318	0.487
- (1435962_at)	0.697	0.471	0.428	0.238	0.722	0.855	0.578	0.866	0.654	0.753	0.658
- (1416142_at)	0.366	0.983	0.815	0.870	0.562	0.177	0.158	0.291	0.263	0.767	0.090
- (1435816_at)	0.500	0.092	0.855	0.102	0.531	0.317	0.419	0.244	0.753	0.606	0.295
- (1435817_x_at)	0.608	0.237	0.801	0.087	0.628	0.321	0.598	0.507	0.547	0.629	0.342
- (1454620_x_at)	0.330	0.559	0.912	0.472	0.295	0.598	0.595	0.985	0.483	0.503	0.247
- (1416143_at)	0.561	0.224	0.350	0.620	0.453	0.326	0.437	0.413	0.551	0.558	0.472
- (1416145_at)	0.699	0.513	0.244	0.277	0.483	0.762	0.413	0.501	0.378	0.271	0.366
- (1416144_a_at)	0.309	0.323	0.096	0.209	0.413	0.102	0.183	0.060	0.343	0.369	0.803
- (1435194_at)	0.983	0.378	0.116	0.263	0.788	0.406	0.223	0.532	0.936	0.178	0.546
- (1416146_at)	0.569	0.320	0.379	0.355	0.470	0.570	0.431	0.412	0.392	0.278	0.615
- (1440575_at)	0.065	0.513	0.082	0.190	0.850	0.015	0.509	0.071	0.488	0.420	0.046
- (1416147_at)	0.051	0.178	0.017	0.604	0.145	0.110	0.348	0.340	0.070	0.138	0.041
- (1459215_at)	0.545	0.440	0.985	0.806	0.759	0.942	0.852	0.637	0.294	0.940	0.752
- (1438365_x_at)	0.849	0.285	0.416	0.433	0.725	0.420	0.619	0.331	0.688	0.957	0.379
- (1416148_at)	0.535	0.340	0.125	0.726	0.375	0.400	0.351	0.913	0.998	0.618	0.595
- (1436915_x_at)	0.559	0.439	0.265	0.445	0.200	0.512	0.101	0.163	0.407	0.389	0.476
- (1416149_at)	0.538	0.228	0.174	0.198	0.381	0.179	0.209	0.569	0.909	0.354	0.439
- (1416152_a_at)	0.406	0.223	0.399	0.851	0.353	0.218	0.347	0.154	0.290	0.876	0.357
- (1416150_a_at)	0.207	0.340	0.383	0.708	0.380	0.124	0.179	0.262	0.167	0.649	0.431
- (1416151_at)	0.190	0.159	0.135	0.251	0.387	0.089	0.267	0.063	0.202	0.754	0.572
- (1454993_a_at)	0.342	0.428	0.511	0.440	0.519	0.181	0.237	0.296	0.507	0.569	0.503
- (1438215_at)	0.157	0.069	0.075	0.258	0.309	0.497	0.078	0.375	0.345	0.079	0.069
- (1434512_x_at)	0.308	0.481	0.557	0.414	0.764	0.373	0.182	0.186	0.518	0.602	0.448
- (1416154_at)	0.333	0.649	0.225	0.430	0.699	0.197	0.525	0.969	0.887	0.864	0.864
- (1430476_at)	0.882	0.626	0.896	0.914	0.496	0.647	0.725	0.790	0.771	0.682	0.833
- (1425665_a_at)	0.889	0.684	0.658	0.421	0.886	0.407	0.634	0.334	0.437	0.638	0.280
- (1416153_at)	0.828	0.421	0.177	0.624	0.718	0.425	0.346	0.323	0.607	0.408	0.400
- (1416155_at)	0.606	0.277	0.437	0.488	0.608	0.170	0.685	0.281	0.609	0.501	0.342
- (1416157_at)	0.163	0.343	0.026	0.115	0.023	0.010	0.536	0.210	0.455	0.398	0.126
- (1445256_at)	0.971	0.825	0.698	0.998	0.815	0.956	0.851	0.768	0.670	0.960	0.757
- (1416156_at)	0.200	0.373	0.294	0.296	0.195	0.254	0.881	0.324	0.476	0.240	0.165
- (1458092_at)	0.178	0.674	0.787	0.202	0.154	0.221	0.875	0.722	0.009	0.886	0.927
- (1416158_at)	0.263	0.263	0.145	0.516	0.458	0.110	0.246	0.488	0.127	0.565	0.332
- (1416160_at)	0.010	0.013	0.021	0.258	0.018	0.191	0.189	0.521	0.184	0.407	0.499
- (1431237_at)	0.960	0.904	0.992	0.777	0.736	0.809	0.813	0.772	0.845	0.950	0.949
- (1444229_at)	0.686	0.131	0.566	0.511	0.548	0.494	0.317	0.433	0.619	0.622	0.385
- (1416159_at)	0.139	0.015	0.201	0.533	0.225	0.446	0.138	0.713	0.494	0.431	0.438
- (1436475_at)	0.344	0.227	0.373	0.765	0.182	0.028	0.177	0.450	0.863	0.333	0.315
- (1455938_x_at)	0.663	0.297	0.064	0.177	0.400	0.109	0.236	0.569	0.228	0.479	0.846
- (1416162_at)	0.972	0.422	0.047	0.834	0.195	0.155	0.233	0.400	0.480	0.196	0.340
- (1416161_at)	0.402	0.361	0.208	0.183	0.194	0.257	0.612	0.351	0.279	0.394	0.420
- (1416163_at)	0.883	0.767	0.463	0.575	0.315	0.632	0.169	0.416	0.661	0.577	0.289
- (1416164_at)	0.020	0.135	0.066	0.199	0.221	0.021	0.011	0.014	0.128	0.565	0.212
- (1446377_at)	0.842	0.763	0.886	0.881	0.999	0.838	0.827	0.884	0.743	0.803	0.782
- (1431691_a_at)	0.052	0.029	0.017	0.062	0.671	0.681	0.374	0.432	0.238	0.354	0.121
- (1416165_at)	0.391	0.323	0.268	0.097	0.446	0.392	0.197	0.473	0.257	0.265	0.153
- (1416167_at)	0.269	0.572	0.296	0.289	0.247	0.175	0.564	0.205	0.265	0.402	0.176
- (1431269_at)	0.746	0.754	0.482	0.518	0.549	0.809	0.833	0.969	0.817	0.673	0.702
- (1416166_a_at)	0.157	0.266	0.061	0.146	0.393	0.303	0.258	0.459	0.072	0.245	0.922
- (1416168_at)	0.197	0.136	0.581	0.352	0.182	0.399	0.448	0.253	0.537	0.087	0.599
- (1453724_a_at)	0.205	0.342	0.511	0.350	0.199	0.429	0.447	0.124	0.612	0.058	0.450
- (1416170_at)	0.707	0.606	0.259	0.377	0.509	0.402	0.255	0.504	0.597	0.350	0.835
- (1437379_x_at)	0.601	0.187	0.667	0.517	0.636	0.781	0.731	0.842	0.808	0.574	0.559
- (1416171_at)	0.555	0.352	0.140	0.675	0.731	0.467	0.462	0.494	0.685	0.588	0.313
- (1440486_at)	0.893	0.588	0.827	0.828	0.879	0.899	0.529	0.974	0.414	0.971	0.609
- (1416172_at)	0.372	0.521	0.486	0.427	0.189	0.251	0.136	0.475	0.401	0.285	0.086
- (1416173_at)	0.952	0.570	0.487	0.783	0.316	0.533	0.435	0.196	0.089	0.826	0.817
- (1416174_at)	0.221	0.405	0.663	0.802	0.383	0.182	0.435	0.157	0.455	0.574	0.220
- (1416175_a_at)	0.388	0.257	0.498	0.486	0.501	0.398	0.280	0.204	0.602	0.940	0.470
- (1416177_at)	0.202	0.718	0.439	0.509	0.215	0.387	0.508	0.193	0.514	0.571	0.459
- (1416178_a_at)	0.625	0.239	0.773	0.225	0.607	0.576	0.536	0.385	0.597	0.908	0.553
- (1416179_a_at)	0.151	0.578	0.069	0.580	0.426	0.189	0.182	0.043	0.245	0.358	0.258
- (1448236_at)	0.993	0.095	0.228	0.971	0.222	0.643	0.328	0.080	0.162	0.221	0.378
- (1445548_at)	0.456	0.997	0.631	0.871	0.740	0.411	0.622	0.631	0.147	0.875	0.906
- (1416180_a_at)	0.429	0.380	0.396	0.138	0.239	0.226	0.674	0.160	0.437	0.371	0.441
- (1444035_at)	0.959	0.704	0.670	0.845	0.749	0.929	0.579	0.976	0.847	0.896	0.744
- (1416181_at)	0.658	0.440	0.425	0.290	0.219	0.296	0.689	0.613	0.452	0.593	0.395
- (1436749_at)	0.909	0.837	0.799	0.902	0.668	0.820	0.654	0.933	0.729	0.748	0.647
- (1416182_at)	0.668	0.300	0.059	0.187	0.885	0.056	0.257	0.101	0.363	0.176	0.045
- (1455235_x_at)	0.312	0.502	0.484	0.414	0.469	0.375	0.155	0.360	0.297	0.799	0.162
- (1442618_at)	0.135	0.513	0.210	0.083	0.200	0.114	0.078	0.033	0.579	0.165	0.048
- (1416183_a_at)	0.238	0.570	0.253	0.340	0.287	0.377	0.128	0.484	0.220	0.594	0.397
- (1434499_a_at)	0.785	0.569	0.498	0.711	0.524	0.877	0.446	0.473	0.417	0.691	0.687
- (1448237_x_at)	0.343	0.573	0.534	0.359	0.364	0.512	0.194	0.553	0.480	0.776	0.478
- (1416184_s_at)	0.608	0.316	0.133	0.294	0.423	0.519	0.258	0.161	0.208	0.102	0.263
- (1443380_at)	0.977	0.734	0.846	0.830	0.954	0.826	0.657	0.947	0.981	0.926	0.826
- (1416185_a_at)	0.188	0.300	0.370	0.329	0.825	0.534	0.351	0.210	0.515	0.708	0.357
- (1438766_at)	0.553	0.987	0.702	0.672	0.571	0.633	0.641	0.803	0.485	0.729	0.325
- (1416186_at)	0.055	0.601	0.363	0.742	0.287	0.055	0.048	0.070	0.415	0.716	0.159
- (1416187_s_at)	0.179	0.494	0.128	0.223	0.701	0.216	0.116	0.106	0.075	0.512	0.236
- (1416188_at)	0.791	0.108	0.514	0.047	0.500	0.450	0.326	0.515	0.257	0.126	0.103
- (1448241_at)	0.166	0.014	0.220	0.714	0.446	0.346	0.067	0.683	0.581	0.268	0.247
- (1416190_a_at)	0.188	0.078	0.391	0.126	0.410	0.414	0.400	0.438	0.154	0.052	0.209
- (1434986_a_at)	0.394	0.173	0.392	0.654	0.429	0.177	0.298	0.108	0.564	0.216	0.071
- (1455987_at)	0.073	0.546	0.312	0.195	0.092	0.042	0.097	0.693	0.317	0.326	0.006
- (1416191_at)	0.407	0.016	0.056	0.112	0.337	0.096	0.443	0.015	0.340	0.217	0.197
- (1448242_at)	0.457	0.991	0.464	0.260	0.266	0.637	0.427	0.799	0.254	0.247	0.527
- (1416189_a_at)	0.696	0.415	0.952	0.444	0.193	0.442	0.247	0.456	0.641	0.243	0.327
- (1416192_at)	0.393	0.206	0.263	0.456	0.692	0.446	0.332	0.340	0.168	0.306	0.673
- (1448243_at)	0.439	0.214	0.285	0.610	0.774	0.622	0.494	0.534	0.635	0.275	0.204
- (1444655_at)	0.720	0.428	0.649	0.218	0.705	0.863	0.427	0.680	0.754	0.476	0.598
- (1416197_at)	0.422	0.250	0.554	0.843	0.318	0.495	0.566	0.477	0.564	0.336	0.292
- (1416198_at)	0.401	0.750	0.651	0.602	0.415	0.297	0.649	0.420	0.262	0.109	0.797
- (1416199_at)	0.088	0.287	0.396	0.163	0.602	0.620	0.318	0.181	0.123	0.028	0.264
- (1416200_at)	0.168	0.127	0.073	0.367	0.105	0.180	0.385	0.277	0.067	0.288	0.196
- (1416201_at)	0.955	0.978	0.435	0.098	0.456	0.386	0.426	0.422	0.943	0.068	0.380
- (1436835_at)	0.814	0.887	0.840	0.960	0.892	0.747	0.795	0.909	0.738	0.746	0.763
- (1460176_at)	0.117	0.080	0.248	0.465	0.558	0.684	0.503	0.021	0.604	0.322	0.745
- (1448248_at)	0.386	0.442	0.607	0.418	0.897	0.420	0.454	0.742	0.352	0.122	0.522
- (1425855_a_at)	0.504	0.045	0.026	0.422	0.202	0.186	0.093	0.027	0.565	0.223	0.528
- (1438938_x_at)	0.608	0.514	0.626	0.595	0.169	0.267	0.408	0.382	0.134	0.123	0.265
- (1460035_at)	0.078	0.162	0.133	0.062	0.146	0.090	0.187	0.105	0.204	0.155	0.130
- (1455713_x_at)	0.346	0.523	0.434	0.548	0.296	0.326	0.387	0.137	0.729	0.174	0.585
- (1416202_at)	0.917	0.470	0.508	0.902	0.532	0.475	0.385	0.363	0.497	0.191	0.253
- (1416203_at)	0.114	0.185	0.098	0.029	0.572	0.422	0.050	0.028	0.051	0.065	0.090
- (1416204_at)	0.366	0.370	0.065	0.388	0.159	0.632	0.720	0.094	0.085	0.127	0.169
- (1439396_x_at)	0.657	0.654	0.649	0.869	0.305	0.755	0.572	0.567	0.450	0.300	0.681
- (1456732_at)	0.948	0.745	0.948	0.998	0.912	0.789	0.877	0.680	0.828	0.840	0.800
- (1448249_at)	0.847	0.385	0.254	0.481	0.207	0.507	0.545	0.116	0.491	0.207	0.797
- (1435795_at)	0.529	0.546	0.155	0.632	0.605	0.224	0.398	0.195	0.200	0.087	0.323
- (1416205_at)	0.462	0.646	0.390	0.429	0.579	0.403	0.234	0.619	0.302	0.210	0.446
- (1437159_at)	0.229	0.726	0.327	0.077	0.210	0.220	0.039	0.365	0.024	0.258	0.312
- (1416206_at)	0.100	0.597	0.054	0.039	0.205	0.538	0.008	0.864	0.437	0.054	0.133
- (1453785_at)	0.951	0.724	0.646	0.480	0.516	0.687	0.812	0.928	0.805	0.768	0.761
- (1416207_at)	0.652	0.328	0.427	0.094	0.915	0.336	0.303	0.471	0.550	0.489	0.577
- (1439201_at)	0.176	0.245	0.198	0.157	0.461	0.318	0.110	0.115	0.174	0.253	0.458
- (1437714_x_at)	0.758	0.207	0.327	0.029	0.115	0.644	0.110	0.308	0.638	0.640	0.322
- (1455829_at)	0.284	0.349	0.557	0.225	0.874	0.601	0.485	0.396	0.160	0.372	0.286
- (1416208_at)	0.491	0.256	0.978	0.583	0.652	0.356	0.438	0.649	0.272	0.438	0.361
- (1416209_at)	0.734	0.305	0.190	0.185	0.255	0.397	0.439	0.302	0.638	0.198	0.547
- (1448253_at)	0.477	0.256	0.295	0.329	0.979	0.782	0.363	0.638	0.397	0.191	0.464
- (1416210_at)	0.199	0.783	0.088	0.437	0.120	0.341	0.431	0.244	0.589	0.246	0.177
- (1443809_at)	0.551	0.464	0.702	0.356	0.672	0.687	0.843	0.720	0.346	0.400	0.533
- (1443173_at)	0.452	0.158	0.292	0.266	0.955	0.556	0.570	0.189	0.333	0.616	0.165
- (1448254_at)	0.563	0.172	0.066	0.050	0.307	0.367	0.153	0.234	0.197	0.619	0.737
- (1416211_a_at)	0.127	0.068	0.491	0.025	0.424	0.205	0.205	0.137	0.525	0.575	0.285
- (1416212_at)	0.342	0.442	0.535	0.869	0.622	0.532	0.286	0.222	0.530	0.570	0.257
- (1455822_x_at)	0.475	0.595	0.290	0.383	0.990	0.076	0.795	0.437	0.490	0.135	0.591
- (1436797_a_at)	0.242	0.452	0.477	0.234	0.707	0.095	0.321	0.484	0.288	0.210	0.147
- (1416213_x_at)	0.224	0.206	0.306	0.114	0.488	0.308	0.352	0.486	0.265	0.165	0.086
- (1434589_x_at)	0.229	0.532	0.149	0.443	0.251	0.048	0.172	0.057	0.419	0.057	0.416
- (1448255_a_at)	0.323	0.633	0.405	0.463	0.123	0.414	0.235	0.284	0.886	0.312	0.468
- (1416214_at)	0.446	0.580	0.495	0.394	0.339	0.563	0.160	0.453	0.505	0.383	0.089
- (1436708_x_at)	0.542	0.697	0.004	0.100	0.239	0.123	0.030	0.018	0.518	0.555	0.121
- (1448256_at)	0.021	0.011	0.001	0.049	0.150	0.151	0.018	0.162	0.472	0.272	0.340
- (1416215_at)	0.535	0.540	0.302	0.065	0.634	0.440	0.555	0.085	0.315	0.336	0.590
- (1440822_x_at)	0.757	0.638	0.296	0.454	0.746	0.781	0.263	0.374	0.310	0.480	0.772
- (1416216_at)	0.530	0.340	0.325	0.281	0.986	0.434	0.267	0.503	0.328	0.502	0.344
- (1448258_a_at)	0.319	0.426	0.138	0.422	0.766	0.617	0.416	0.228	0.971	0.585	0.517
- (1416220_at)	0.477	0.425	0.185	0.563	0.782	0.755	0.556	0.403	0.641	0.740	0.523
- (1427500_at)	0.809	0.697	0.611	0.769	0.466	0.960	0.703	0.578	0.831	0.783	0.205
- (1448259_at)	0.162	0.211	0.326	0.640	0.212	0.244	0.054	0.481	0.734	0.246	0.335
- (1416221_at)	0.969	0.105	0.299	0.093	0.536	0.222	0.548	0.213	0.986	0.322	0.350
- (1439191_at)	0.429	0.352	0.203	0.026	0.060	0.154	0.669	0.622	0.317	0.326	0.095
- (1416222_at)	0.344	0.601	0.131	0.486	0.525	0.509	0.418	0.150	0.970	0.482	0.679
- (1416223_at)	0.189	0.625	0.397	0.219	0.263	0.209	0.637	0.702	0.415	0.073	0.205
- (1416224_at)	0.822	0.594	0.532	0.369	0.699	0.327	0.280	0.161	0.169	0.062	0.203
- (1416227_at)	0.811	0.785	0.820	0.532	0.801	0.874	0.683	0.564	0.572	0.660	0.688
- (1416226_at)	0.002	0.374	0.115	0.025	0.459	0.022	0.442	0.084	0.013	0.170	0.027
- (1416228_at)	0.434	0.471	0.213	0.651	0.397	0.572	0.420	0.389	0.240	0.115	0.408
- (1416231_at)	0.563	0.197	0.804	0.654	0.484	0.458	0.157	0.427	0.357	0.177	0.299
- (1416232_at)	0.466	0.184	0.346	0.016	0.021	0.636	0.294	0.513	0.543	0.352	0.418
- (1448264_a_at)	0.151	0.211	0.440	0.183	0.529	0.203	0.102	0.023	0.528	0.917	0.383
- (1416233_at)	0.662	0.298	0.378	0.240	0.536	0.717	0.528	0.441	0.733	0.547	0.381
- (1416234_at)	0.724	0.242	0.305	0.598	0.499	0.181	0.385	0.196	0.496	0.327	0.475
- (1416235_at)	0.286	0.035	0.074	0.808	0.612	0.743	0.389	0.226	0.140	0.216	0.472
- (1416236_a_at)	0.383	0.183	0.243	0.288	0.078	0.124	0.533	0.100	0.555	0.643	0.663
- (1448265_x_at)	0.646	0.193	0.319	0.187	0.049	0.501	0.675	0.056	0.347	0.528	0.269
- (1416237_at)	0.904	0.990	0.893	0.548	0.495	0.835	0.882	0.543	0.586	0.635	0.656
- (1416238_at)	0.457	0.013	0.868	0.150	0.800	0.162	0.014	0.212	0.269	0.042	0.022
- (1459937_at)	0.352	0.145	0.522	0.224	0.438	0.450	0.340	0.545	0.411	0.272	0.584
- (1416239_at)	0.285	0.138	0.017	0.301	0.149	0.130	0.805	0.172	0.535	0.274	0.120
- (1416240_at)	0.498	0.337	0.448	0.396	0.466	0.496	0.338	0.544	0.456	0.679	0.518
- (1416241_at)	0.394	0.396	0.635	0.610	0.696	0.598	0.187	0.881	0.424	0.640	0.173
- (1448269_a_at)	0.341	0.258	0.307	0.497	0.356	0.257	0.223	0.190	0.405	0.642	0.265
- (1416242_at)	0.936	0.847	0.069	0.718	0.735	0.469	0.146	0.428	0.316	0.648	0.265
- (1454833_at)	0.596	0.827	0.575	0.613	0.929	0.663	0.982	0.904	0.732	0.686	0.113
- (1434231_x_at)	0.278	0.353	0.571	0.690	0.175	0.506	0.551	0.359	0.775	0.679	0.301
- (1454856_x_at)	0.289	0.288	0.670	0.468	0.183	0.571	0.703	0.313	0.622	0.694	0.333
- (1436840_x_at)	0.367	0.429	0.388	0.727	0.225	0.514	0.562	0.286	0.599	0.635	0.364
- (1416243_a_at)	0.363	0.406	0.397	0.733	0.376	0.202	0.356	0.407	0.483	0.806	0.169
- (1455950_x_at)	0.277	0.375	0.544	0.506	0.326	0.420	0.477	0.159	0.924	0.891	0.251
- (1437850_a_at)	0.712	0.218	0.091	0.397	0.144	0.152	0.186	0.292	0.322	0.518	0.382
- (1438739_at)	0.013	0.071	0.259	0.061	0.941	0.224	0.374	0.122	0.170	0.002	0.086
- (1416244_a_at)	0.329	0.314	0.680	0.572	0.582	0.807	0.366	0.566	0.449	0.327	0.673
- (1416245_at)	0.776	0.835	0.337	0.409	0.948	0.920	0.265	0.323	0.529	0.221	0.545
- (1435288_at)	0.927	0.509	0.664	0.451	0.522	0.380	0.240	0.378	0.144	0.373	0.452
- (1416246_a_at)	0.538	0.354	0.560	0.572	0.222	0.427	0.302	0.878	0.594	0.151	0.479
- (1460095_at)	0.984	0.836	0.737	0.955	0.766	0.629	0.851	0.950	0.838	0.758	0.717
- (1455269_a_at)	0.471	0.323	0.446	0.305	0.236	0.459	0.416	0.572	0.395	0.145	0.483
- (1416247_at)	0.848	0.471	0.240	0.512	0.462	0.585	0.603	0.616	0.508	0.211	0.452
- (1439600_at)	0.566	0.122	0.662	0.526	0.457	0.185	0.648	0.490	0.348	0.466	0.336
- (1416248_at)	0.249	0.576	0.091	0.390	0.792	0.506	0.604	0.586	0.792	0.490	0.458
- (1416249_at)	0.346	0.423	0.222	0.702	0.855	0.901	0.505	0.672	0.399	0.915	0.115
- (1416250_at)	0.059	0.038	0.037	0.006	0.023	0.006	0.021	0.017	0.073	0.586	0.005
- (1448272_at)	0.040	0.045	0.148	0.064	0.485	0.090	0.002	0.734	0.557	0.955	0.015
- (1416251_at)	0.210	0.268	0.435	0.664	0.101	0.273	0.415	0.077	0.444	0.580	0.181
- (1438852_x_at)	0.006	0.246	0.865	0.175	0.077	0.027	0.015	0.019	0.570	0.511	0.292
- (1447756_x_at)	0.514	0.650	0.745	0.425	0.626	0.675	0.829	0.905	0.696	0.663	0.101
- (1431303_at)	0.797	0.910	0.657	0.800	0.937	0.738	0.939	0.799	0.698	0.961	0.841
- (1416252_at)	0.170	0.258	0.294	0.663	0.702	0.434	0.547	0.448	0.321	0.040	0.902
- (1416253_at)	0.336	0.623	0.369	0.073	0.556	0.460	0.177	0.460	0.933	0.111	0.445
- (1416254_a_at)	0.435	0.365	0.319	0.728	0.551	0.441	0.808	0.399	0.199	0.262	0.406
- (1423221_at)	0.536	0.144	0.206	0.238	0.524	0.515	0.882	0.283	0.190	0.192	0.653
- (1416257_at)	0.257	0.395	0.486	0.872	0.598	0.300	0.183	0.454	0.528	0.183	0.191
- (1440532_a_at)	0.745	0.722	0.603	0.908	0.547	0.985	0.847	0.659	0.891	0.801	0.118
- (1416259_at)	0.127	0.434	0.282	0.321	0.294	0.064	0.068	0.127	0.044	0.415	0.352
- (1458971_at)	0.744	0.583	0.428	0.210	0.333	0.696	0.565	0.726	0.992	0.891	0.614
- (1416260_a_at)	0.936	0.481	0.317	0.200	0.586	0.554	0.764	0.458	0.481	0.596	0.114
- (1416262_at)	0.697	0.246	0.093	0.706	0.355	0.265	0.496	0.336	0.286	0.525	0.346
- (1443049_at)	0.115	0.021	0.117	0.031	0.483	0.182	0.015	0.280	0.132	0.280	0.315
- (1444883_at)	0.387	0.650	0.883	0.197	0.415	0.598	0.489	0.828	0.907	0.690	0.710
- (1416261_at)	0.303	0.086	0.594	0.465	0.063	0.231	0.299	0.231	0.774	0.432	0.286
- (1448275_at)	0.162	0.633	0.034	0.506	0.776	0.028	0.066	0.370	0.089	0.958	0.201
- (1430394_a_at)	0.003	0.174	0.455	0.318	0.020	0.423	0.033	0.042	0.113	0.004	0.461
- (1416264_at)	0.014	0.131	0.102	0.151	0.249	0.168	0.073	0.167	0.186	0.005	0.556
- (1416263_at)	0.052	0.495	0.167	0.920	0.526	0.671	0.389	0.538	0.710	0.004	0.230
- (1443636_at)	0.437	0.154	0.597	0.107	0.269	0.228	0.061	0.831	0.349	0.558	0.694
- (1452959_a_at)	0.532	0.257	0.588	0.464	0.591	0.148	0.277	0.571	0.398	0.147	0.384
- (1416265_at)	0.598	0.570	0.856	0.269	0.243	0.554	0.485	0.588	0.552	0.033	0.322
- (1416266_at)	0.800	0.594	0.352	0.573	0.692	0.593	0.496	0.534	0.389	0.142	0.321
- (1430999_a_at)	0.053	0.071	0.038	0.431	0.600	0.251	0.534	0.434	0.156	0.898	0.826
- (1416267_at)	0.418	0.264	0.229	0.812	0.166	0.227	0.148	0.266	0.140	0.848	0.431
- (1437809_x_at)	0.940	0.990	0.847	0.837	0.981	0.974	0.999	0.812	0.839	0.959	0.876
- (1447685_x_at)	0.223	0.139	0.747	0.352	0.301	0.542	0.177	0.204	0.190	0.434	0.655
- (1416268_at)	0.705	0.092	0.486	0.764	0.739	0.989	0.473	0.328	0.593	0.988	0.223
- (1416269_at)	0.647	0.547	0.468	0.684	0.304	0.584	0.344	0.405	0.733	0.665	0.460
- (1435395_s_at)	0.400	0.595	0.440	0.709	0.523	0.389	0.847	0.197	0.603	0.659	0.389
- (1443495_at)	0.312	0.573	0.805	0.695	0.427	0.560	0.330	0.351	0.104	0.645	0.665
- (1416270_at)	0.613	0.323	0.175	0.501	0.804	0.244	0.319	0.412	0.427	0.562	0.483
- (1416271_at)	0.221	0.128	0.175	0.099	0.285	0.314	0.154	0.078	0.486	0.547	0.075
- (1416272_at)	0.531	0.358	0.399	0.703	0.649	0.595	0.264	0.279	0.252	0.482	0.548
- (1416274_at)	0.095	0.142	0.337	0.425	0.433	0.138	0.394	0.549	0.090	0.286	0.934
- (1456450_at)	0.049	0.563	0.128	0.080	0.927	0.967	0.287	0.229	0.049	0.785	0.490
- (1416276_a_at)	0.341	0.547	0.278	0.669	0.500	0.692	0.737	0.316	0.406	0.479	0.523
- (1416277_a_at)	0.495	0.392	0.556	0.517	0.319	0.437	0.480	0.452	0.714	0.535	0.383
- (1416278_a_at)	0.954	0.333	0.641	0.909	0.586	0.551	0.402	0.811	0.529	0.437	0.829
- (1437164_x_at)	0.278	0.136	0.074	0.614	0.868	0.453	0.109	0.405	0.502	0.256	0.919
- (1416279_at)	0.226	0.415	0.218	0.234	0.535	0.242	0.408	0.175	0.136	0.226	0.432
- (1448283_a_at)	0.446	0.413	0.304	0.666	0.383	0.520	0.591	0.769	0.315	0.369	0.928
- (1433440_x_at)	0.855	0.330	0.523	0.279	0.550	0.401	0.766	0.253	0.982	0.412	0.641
- (1416280_at)	0.389	0.480	0.191	0.492	0.368	0.398	0.328	0.265	0.408	0.354	0.924
- (1437278_a_at)	0.783	0.169	0.192	0.119	0.417	0.235	0.147	0.165	0.584	0.409	0.437
- (1416281_at)	0.472	0.556	0.533	0.645	0.775	0.481	0.707	0.437	0.517	0.497	0.555
- (1416282_at)	0.879	0.705	0.417	0.714	0.376	0.344	0.288	0.515	0.605	0.554	0.517
- (1424436_at)	0.078	0.314	0.359	0.116	0.468	0.095	0.061	0.082	0.419	0.267	0.273
- (1441911_x_at)	0.175	0.225	0.545	0.136	0.436	0.875	0.285	0.304	0.455	0.095	0.706
- (1416283_at)	0.203	0.121	0.198	0.519	0.415	0.287	0.160	0.436	0.690	0.221	0.548
- (1424435_a_at)	0.129	0.214	0.061	0.333	0.060	0.675	0.606	0.167	0.540	0.274	0.245
- (1456313_x_at)	0.627	0.237	0.695	0.528	0.202	0.176	0.328	0.137	0.385	0.141	0.430
- (1437622_x_at)	0.876	0.420	0.742	0.488	0.521	0.279	0.545	0.301	0.401	0.113	0.515
- (1416284_at)	0.411	0.528	0.877	0.797	0.614	0.595	0.676	0.401	0.654	0.093	0.933
- (1416285_at)	0.239	0.293	0.434	0.312	0.306	0.528	0.576	0.178	0.533	0.429	0.685
- (1448284_a_at)	0.404	0.651	0.346	0.393	0.738	0.226	0.305	0.334	0.666	0.436	0.555
- (1416286_at)	0.318	0.363	0.181	0.299	0.206	0.348	0.092	0.103	0.139	0.542	0.260
- (1448285_at)	0.117	0.034	0.014	0.219	0.091	0.342	0.207	0.031	0.310	0.495	0.265
- (1416287_at)	0.147	0.463	0.101	0.435	0.585	0.219	0.121	0.047	0.107	0.455	0.145
- (1416288_at)	0.266	0.241	0.333	0.806	0.264	0.284	0.726	0.252	0.306	0.403	0.654
- (1458397_at)	0.524	0.476	0.183	0.752	0.603	0.374	0.698	0.947	0.754	0.985	0.698
- (1442506_at)	0.891	0.366	0.761	0.177	0.011	0.067	0.225	0.462	0.151	0.357	0.107
- (1459835_s_at)	0.437	0.409	0.054	0.681	0.688	0.099	0.143	0.440	0.207	0.728	0.450
- (1460179_at)	0.492	0.394	0.357	0.422	0.303	0.557	0.244	0.278	0.789	0.376	0.238
- (1445893_at)	0.896	0.673	0.513	0.718	0.957	0.636	0.903	0.729	0.880	0.829	0.731
- (1416289_at)	0.337	0.506	0.134	0.899	0.077	0.125	0.243	0.229	0.586	0.038	0.824
- (1416290_a_at)	0.491	0.366	0.083	0.347	0.770	0.222	0.150	0.727	0.361	0.194	0.108
- (1416291_at)	0.728	0.310	0.334	0.645	0.417	0.381	0.426	0.343	0.421	0.275	0.424
- (1416292_at)	0.707	0.632	0.274	0.787	0.465	0.922	0.436	0.343	0.572	0.598	0.578
- (1416294_at)	0.704	0.206	0.845	0.193	0.387	0.285	0.422	0.640	0.351	0.157	0.326
- (1416296_at)	0.059	0.853	0.989	0.927	0.010	0.627	0.614	0.785	0.665	0.176	0.217
- (1416295_a_at)	0.029	0.702	0.781	0.767	0.002	0.843	0.482	0.510	0.220	0.225	0.160
- (1440302_at)	0.254	0.513	0.108	0.251	0.224	0.372	0.013	0.327	0.196	0.125	0.204
- (1416300_a_at)	0.798	0.730	0.370	0.673	0.457	0.300	0.797	0.612	0.742	0.634	0.388
- (1446669_at)	0.970	0.830	0.789	0.674	0.741	0.980	0.753	0.930	0.732	0.946	0.954
- (1441627_at)	0.550	0.809	0.764	0.263	0.919	0.223	0.731	0.732	0.579	0.543	0.479
- (1439820_at)	0.352	0.264	0.556	0.432	0.481	0.639	0.728	0.782	0.685	0.531	0.880
- (1416302_at)	0.059	0.304	0.580	0.105	0.243	0.444	0.059	0.191	0.262	0.479	0.997
- (1448293_at)	0.365	0.361	0.240	0.482	0.057	0.638	0.112	0.166	0.301	0.348	0.219
- (1439644_at)	0.964	0.894	0.978	0.919	0.747	0.913	0.746	0.705	0.968	0.994	0.912
- (1416301_a_at)	0.045	0.507	0.082	0.078	0.061	0.331	0.175	0.956	0.387	0.434	0.045
- (1459348_at)	0.276	0.314	0.552	0.130	0.586	0.695	0.534	0.254	0.717	0.627	0.099
- (1457441_at)	0.914	0.992	0.966	0.888	0.987	0.659	0.873	0.906	0.775	0.941	0.975
- (1416304_at)	0.531	0.081	0.172	0.054	0.682	0.323	0.322	0.660	0.524	0.472	0.314
- (1416303_at)	0.766	0.462	0.129	0.317	0.314	0.190	0.354	0.233	0.567	0.528	0.259
- (1448294_at)	0.428	0.290	0.987	0.513	0.564	0.567	0.807	0.569	0.576	0.855	0.626
- (1416305_at)	0.513	0.458	0.687	0.708	0.212	0.454	0.685	0.577	0.212	0.149	0.544
- (1455250_at)	0.181	0.022	0.247	0.026	0.031	0.179	0.396	0.170	0.584	0.100	0.599
- (1416307_at)	0.347	0.175	0.301	0.398	0.599	0.304	0.418	0.304	0.125	0.110	0.182
- (1459832_s_at)	0.550	0.113	0.233	0.945	0.854	0.238	0.430	0.978	0.065	0.294	0.594
- (1416308_at)	0.557	0.397	0.340	0.205	0.568	0.711	0.347	0.390	0.309	0.221	0.195
- (1447411_at)	0.421	0.914	0.261	0.476	0.995	0.178	0.125	0.341	0.159	0.942	0.457
- (1418884_x_at)	0.287	0.730	0.370	0.223	0.273	0.708	0.545	0.543	0.734	0.452	0.420
- (1416312_at)	0.317	0.557	0.630	0.356	0.112	0.525	0.641	0.810	0.611	0.484	0.556
- (1416314_at)	0.343	0.997	0.865	0.913	0.938	0.051	0.887	0.824	0.422	0.779	0.794
- (1416313_at)	0.921	0.755	0.275	0.688	0.780	0.402	0.570	0.390	0.720	0.595	0.279
- (1440289_at)	0.889	0.779	0.537	0.428	0.783	0.768	0.589	0.629	0.416	0.614	0.444
- (1439259_x_at)	0.030	0.330	0.147	0.143	0.480	0.215	0.056	0.047	0.151	0.427	0.049
- (1416315_at)	0.042	0.143	0.100	0.265	0.465	0.494	0.105	0.163	0.116	0.485	0.060
- (1416316_at)	0.299	0.596	0.065	0.064	0.261	0.042	0.076	0.271	0.311	0.542	0.382
- (1416317_a_at)	0.111	0.214	0.011	0.129	0.397	0.544	0.556	0.625	0.426	0.565	0.601
- (1431962_a_at)	0.547	0.570	0.082	0.392	0.648	0.129	0.301	0.475	0.218	0.747	0.167
- (1416318_at)	0.912	0.370	0.397	0.348	0.746	0.335	0.140	0.165	0.106	0.267	0.071
- (1448301_s_at)	0.374	0.385	0.614	0.302	0.300	0.251	0.445	0.024	0.701	0.261	0.119
- (1445402_at)	0.798	0.821	0.031	0.281	0.683	0.586	0.793	0.131	0.103	0.826	0.510
- (1442615_at)	0.951	0.460	0.793	0.509	0.856	0.996	0.791	0.838	0.992	0.999	0.729
- (1456960_at)	0.329	0.394	0.182	0.089	0.266	0.419	0.078	0.537	0.157	0.586	0.103
- (1449641_at)	0.639	0.692	0.789	0.850	0.275	0.746	0.606	0.814	0.745	0.658	0.624
- (1416319_at)	0.547	0.404	0.202	0.252	0.702	0.614	0.635	0.474	0.418	0.508	0.547
- (1459645_at)	0.818	0.983	0.750	0.764	0.594	0.667	0.803	0.797	0.635	0.605	0.731
- (1421767_at)	0.790	0.987	0.621	0.649	0.960	0.711	0.733	0.630	0.826	0.925	0.943
- (1438292_x_at)	0.141	0.357	0.295	0.570	0.678	0.235	0.118	0.145	0.425	0.517	0.182
- (1446675_at)	0.490	0.242	0.681	0.782	0.157	0.235	0.814	0.508	0.296	0.484	0.589
- (1446068_at)	0.308	0.504	0.009	0.448	0.506	0.207	0.425	0.302	0.047	0.320	0.062
- (1444802_at)	0.883	0.884	0.755	0.569	0.716	0.594	0.649	0.840	0.948	0.790	0.840
- (1441696_at)	0.054	0.534	0.041	0.410	0.261	0.005	0.507	0.380	0.097	0.232	0.438
- (1416320_at)	0.097	0.140	0.394	0.245	0.105	0.118	0.242	0.283	0.575	0.743	0.688
- (1459408_at)	0.337	0.940	0.492	0.297	0.695	0.080	0.518	0.592	0.863	0.792	0.333
- (1416322_at)	0.734	0.439	0.225	0.284	0.104	0.746	0.496	0.086	0.421	0.085	0.164
- (1416321_s_at)	0.039	0.463	0.065	0.639	0.034	0.157	0.100	0.020	0.510	0.184	0.243
- (1416323_at)	0.717	0.051	0.346	0.361	0.248	0.119	0.359	0.509	0.394	0.375	0.477
- (1448302_at)	0.495	0.063	0.345	0.396	0.683	0.522	0.201	0.372	0.319	0.314	0.550
- (1416324_s_at)	0.523	0.036	0.153	0.713	0.253	0.538	0.114	0.844	0.483	0.627	0.217
- (1416326_at)	0.234	0.277	0.604	0.232	0.060	0.103	0.085	0.498	0.693	0.303	0.049
- (1416327_at)	0.815	0.785	0.394	0.686	0.376	0.350	0.762	0.672	0.545	0.543	0.459
- (1416328_a_at)	0.095	0.344	0.107	0.430	0.747	0.236	0.332	0.103	0.280	0.520	0.127
- (1457134_at)	0.982	0.893	0.954	0.964	0.878	0.985	0.917	0.741	0.999	0.915	0.923
- (1416329_at)	0.038	0.195	0.167	0.247	0.455	0.750	0.360	0.055	0.179	0.270	0.247
- (1445327_at)	0.989	0.719	0.838	0.933	0.863	0.825	0.954	0.675	0.956	0.873	0.925
- (1416330_at)	0.326	0.707	0.362	0.339	0.666	0.527	0.212	0.402	0.401	0.708	0.127
- (1416331_a_at)	0.119	0.354	0.272	0.067	0.310	0.740	0.206	0.254	0.568	0.360	0.673
- (1416332_at)	0.158	0.459	0.431	0.344	0.095	0.072	0.146	0.301	0.472	0.063	0.577
- (1416333_at)	0.463	0.763	0.264	0.364	0.844	0.612	0.398	0.745	0.948	0.920	0.928
- (1431960_at)	0.277	0.383	0.515	0.108	0.287	0.599	0.083	0.152	0.194	0.040	0.002
- (1446412_at)	0.868	0.633	0.521	0.735	0.448	0.181	0.363	0.541	0.483	0.715	0.611
- (1442651_at)	0.150	0.605	0.801	0.033	0.252	0.904	0.401	0.389	0.769	0.360	0.476
- (1438517_at)	0.374	0.543	0.343	0.732	0.370	0.278	0.429	0.438	0.153	0.085	0.148
- (1431942_at)	0.970	0.800	0.800	0.590	0.958	0.924	0.904	0.856	0.643	0.952	0.973
- (1416334_at)	0.665	0.195	0.444	0.381	0.210	0.060	0.206	0.295	0.243	0.163	0.400
- (1416335_at)	0.624	0.117	0.455	0.597	0.638	0.953	0.453	0.506	0.425	0.297	0.675
- (1416336_s_at)	0.273	0.520	0.437	0.529	0.340	0.380	0.252	0.313	0.529	0.494	0.221
- (1419908_at)	0.935	0.720	0.693	0.547	0.865	0.723	0.586	0.647	0.893	0.703	0.773
- (1416337_at)	0.226	0.388	0.673	0.404	0.614	0.193	0.434	0.275	0.237	0.634	0.282
- (1455997_a_at)	0.398	0.307	0.433	0.592	0.313	0.770	0.099	0.256	0.428	0.601	0.449
- (1416338_at)	0.576	0.225	0.321	0.678	0.099	0.061	0.133	0.432	0.439	0.197	0.790
- (1416339_a_at)	0.890	0.363	0.507	0.401	0.709	0.374	0.448	0.217	0.546	0.222	0.235
- (1436781_at)	0.142	0.549	0.227	0.250	0.024	0.214	0.102	0.563	0.015	0.504	0.632
- (1416340_a_at)	0.216	0.492	0.406	0.570	0.774	0.850	0.179	0.529	0.152	0.480	0.386
- (1416341_at)	0.655	0.416	0.235	0.774	0.678	0.880	0.422	0.429	0.347	0.272	0.605
- (1416342_at)	0.213	0.231	0.327	0.542	0.401	0.082	0.492	0.260	0.808	0.559	0.604
- (1434503_s_at)	0.049	0.334	0.321	0.560	0.169	0.146	0.073	0.067	0.069	0.301	0.046
- (1428094_at)	0.059	0.247	0.868	0.837	0.270	0.227	0.103	0.076	0.053	0.258	0.144
- (1416344_at)	0.054	0.240	0.556	0.492	0.625	0.118	0.107	0.253	0.166	0.279	0.098
- (1416343_a_at)	0.051	0.171	0.238	0.307	0.122	0.131	0.104	0.429	0.043	0.309	0.097
- (1416346_at)	0.545	0.961	0.439	0.433	0.410	0.089	0.390	0.386	0.743	0.343	0.216
- (1416345_at)	0.878	0.217	0.497	0.278	0.216	0.448	0.277	0.274	0.375	0.714	0.300
- (1416348_at)	0.250	0.665	0.325	0.333	0.294	0.421	0.611	0.135	0.414	0.043	0.357
- (1416347_at)	0.624	0.196	0.418	0.519	0.373	0.301	0.296	0.417	0.427	0.125	0.387
- (1443826_x_at)	0.618	0.934	0.896	0.762	0.991	0.762	0.911	0.843	0.677	0.216	0.864
- (1438014_at)	0.944	0.693	0.801	0.596	0.866	0.669	0.879	0.780	0.757	0.336	0.922
- (1416349_at)	0.439	0.136	0.251	0.779	0.397	0.217	0.264	0.585	0.201	0.254	0.687
- (1416350_at)	0.099	0.526	0.176	0.148	0.300	0.742	0.192	0.620	0.536	0.003	0.062
- (1416351_at)	0.910	0.310	0.483	0.272	0.479	0.517	0.305	0.280	0.279	0.400	0.273
- (1429681_a_at)	0.540	0.221	0.393	0.324	0.397	0.530	0.634	0.307	0.372	0.326	0.461
- (1416352_s_at)	0.343	0.218	0.315	0.505	0.272	0.389	0.463	0.422	0.218	0.208	0.742
- (1416353_at)	0.265	0.716	0.579	0.510	0.549	0.505	0.279	0.280	0.593	0.121	0.839
- (1437847_x_at)	0.836	0.740	0.864	0.877	0.766	0.786	0.897	0.870	0.833	0.917	0.986
- (1426863_at)	0.108	0.172	0.350	0.253	0.607	0.096	0.226	0.363	0.228	0.062	0.659
- (1416355_at)	0.591	0.039	0.107	0.266	0.245	0.001	0.128	0.054	0.064	0.473	0.160
- (1416354_at)	0.422	0.281	0.172	0.367	0.539	0.367	0.277	0.363	0.228	0.568	0.559
- (1429180_at)	0.040	0.387	0.082	0.650	0.035	0.177	0.082	0.053	0.088	0.059	0.376
- (1416356_at)	0.206	0.398	0.178	0.527	0.432	0.077	0.986	0.171	0.387	0.561	0.135
- (1416357_a_at)	0.147	0.567	0.374	0.469	0.225	0.582	0.073	0.255	0.034	0.239	0.097
- (1416358_at)	0.119	0.043	0.063	0.333	0.078	0.034	0.263	0.384	0.121	0.086	0.083
- (1416360_at)	0.148	0.422	0.017	0.043	0.233	0.387	0.514	0.166	0.197	0.309	0.665
- (1416359_at)	0.874	0.089	0.134	0.596	0.724	0.286	0.702	0.204	0.238	0.164	0.185
- (1416361_a_at)	0.406	0.370	0.424	0.533	0.258	0.360	0.371	0.310	0.498	0.480	0.252
- (1416363_at)	0.684	0.604	0.613	0.353	0.148	0.548	0.602	0.885	0.535	0.586	0.214
- (1459808_at)	0.850	0.666	0.915	0.999	0.975	0.751	0.932	0.909	0.677	0.788	0.900
- (1416362_a_at)	0.227	0.593	0.329	0.277	0.465	0.416	0.359	0.438	0.145	0.186	0.185
- (1458729_at)	0.490	0.547	0.540	0.113	0.191	0.023	0.374	0.393	0.435	0.712	0.400
- (1416365_at)	0.130	0.259	0.537	0.104	0.417	0.096	0.194	0.253	0.231	0.648	0.599
- (1416364_at)	0.911	0.352	0.300	0.679	0.388	0.947	0.506	0.522	0.634	0.881	0.369
- (1460506_s_at)	0.331	0.723	0.121	0.563	0.519	0.368	0.745	0.282	0.424	0.500	0.655
- (1455036_s_at)	0.936	0.823	0.619	0.368	0.393	0.596	0.535	0.419	0.680	0.640	0.405
- (1431670_at)	0.549	0.370	0.403	0.128	0.523	0.676	0.490	0.936	0.837	0.990	0.664
- (1416366_at)	0.505	0.383	0.232	0.606	0.704	0.484	0.573	0.281	0.533	0.651	0.702
- (1416367_at)	0.721	0.269	0.871	0.783	0.690	0.597	0.390	0.224	0.456	0.214	0.314
- (1416368_at)	0.483	0.321	0.106	0.110	0.445	0.287	0.412	0.284	0.538	0.689	0.676
- (1416369_at)	0.647	0.448	0.595	0.653	0.433	0.404	0.411	0.280	0.389	0.112	0.813
- (1420095_s_at)	0.782	0.107	0.232	0.404	0.252	0.546	0.093	0.301	0.527	0.460	0.218
- (1416370_at)	0.540	0.485	0.462	0.238	0.427	0.713	0.916	0.535	0.550	0.472	0.149
- (1449732_at)	0.984	0.070	0.327	0.408	0.288	0.378	0.536	0.068	0.583	0.367	0.393
- (1420096_at)	0.876	0.732	0.578	0.751	0.567	0.905	0.713	0.745	0.406	0.881	0.702
- (1416371_at)	0.070	0.313	0.073	0.371	0.413	0.587	0.210	0.508	0.076	0.236	0.169
- (1444749_at)	0.023	0.000	0.080	0.026	0.001	0.002	0.128	0.002	0.005	0.001	0.010
- (1444414_at)	0.243	0.596	0.324	0.443	0.502	0.654	0.395	0.861	0.061	0.106	0.532
- (1444564_at)	0.010	0.193	0.993	0.091	0.086	0.520	0.011	0.022	0.019	0.219	0.032
- (1416372_at)	0.265	0.419	0.486	0.280	0.528	0.344	0.172	0.486	0.425	0.717	0.564
- (1449739_at)	0.549	0.282	0.439	0.629	0.123	0.747	0.859	0.918	0.253	0.856	0.418
- (1441866_s_at)	0.382	0.608	0.407	0.441	0.229	0.518	0.198	0.818	0.666	0.553	0.582
- (1431431_a_at)	0.336	0.218	0.029	0.152	0.151	0.440	0.628	0.187	0.483	0.315	0.626
- (1442017_at)	0.048	0.390	0.187	0.018	0.053	0.068	0.008	0.133	0.294	0.025	0.015
- (1416373_at)	0.492	0.316	0.328	0.229	0.616	0.666	0.372	0.300	0.311	0.245	0.542
- (1416374_at)	0.194	0.263	0.042	0.610	0.631	0.085	0.272	0.415	0.340	0.386	0.191
- (1448309_at)	0.118	0.060	0.009	0.687	0.237	0.762	0.104	0.256	0.393	0.458	0.522
- (1448308_at)	0.972	0.487	0.561	0.467	0.332	0.309	0.520	0.509	0.352	0.398	0.192
- (1416376_at)	0.141	0.184	0.835	0.252	0.251	0.318	0.612	0.163	0.310	0.021	0.287
- (1416377_at)	0.490	0.085	0.085	0.389	0.270	0.111	0.426	0.211	0.147	0.137	0.238
- (1416378_at)	0.169	0.361	0.266	0.083	0.124	0.212	0.362	0.065	0.284	0.138	0.708
- (1458653_at)	0.714	0.281	0.622	0.912	0.513	0.964	0.997	0.909	0.974	0.792	0.600
- (1416379_at)	0.592	0.554	0.436	0.282	0.016	0.538	0.032	0.335	0.310	0.241	0.355
- (1416381_a_at)	0.652	0.258	0.498	0.301	0.783	0.581	0.475	0.765	0.349	0.217	0.763
- (1446834_at)	0.789	0.631	0.664	0.440	0.984	0.663	0.620	0.461	0.631	0.836	0.570
- (1437939_s_at)	0.971	0.174	0.709	0.135	0.861	0.429	0.792	0.495	0.670	0.566	0.462
- (1416382_at)	0.001	0.792	0.371	0.266	0.028	0.209	0.033	0.118	0.007	0.034	0.005
- (1416383_a_at)	0.151	0.803	0.174	0.522	0.638	0.233	0.429	0.652	0.460	0.056	0.210
- (AFFX-PyruCarbMur/L09192_MA_at)	0.158	0.426	0.072	0.195	0.042	0.421	0.650	0.023	0.530	0.063	0.131
- (AFFX-PyruCarbMur/L09192_3_at)	0.157	0.317	0.209	0.839	0.470	0.257	0.191	0.824	0.257	0.039	0.301
- (AFFX-PyruCarbMur/L09192_MB_at)	0.016	0.389	0.508	0.191	0.154	0.404	0.215	0.039	0.383	0.016	0.022
- (AFFX-PyruCarbMur/L09192_5_at)	0.120	0.176	0.158	0.037	0.044	0.046	0.369	0.050	0.108	0.101	0.176
- (1416384_a_at)	0.722	0.572	0.214	0.894	0.559	0.446	0.337	0.656	0.489	0.151	0.918
- (1416385_a_at)	0.456	0.637	0.356	0.191	0.585	0.383	0.830	0.351	0.432	0.418	0.251
- (1416386_a_at)	0.897	0.199	0.264	0.120	0.800	0.781	0.506	0.479	0.846	0.451	0.458
- (1416387_at)	0.568	0.831	0.331	0.568	0.425	0.487	0.851	0.397	0.173	0.270	0.142
- (1416388_at)	0.447	0.244	0.020	0.461	0.763	0.325	0.507	0.277	0.616	0.117	0.355
- (1416389_a_at)	0.222	0.256	0.061	0.612	0.207	0.179	0.139	0.442	0.165	0.270	0.261
- (1447634_x_at)	0.767	0.663	0.791	0.927	0.897	0.744	0.975	0.768	0.684	0.687	0.716
- (1429742_at)	0.964	0.806	0.841	0.928	0.783	0.983	0.954	0.926	0.957	0.977	0.936
- (1431017_at)	0.824	0.956	0.706	0.960	0.937	0.804	0.850	0.805	0.815	0.970	0.675
- (1416390_at)	0.082	0.506	0.179	0.564	0.297	0.398	0.046	0.100	0.115	0.173	0.261
- (1425096_a_at)	0.168	0.058	0.118	0.333	0.261	0.989	0.589	0.082	0.333	0.046	0.090
- (1416391_at)	0.011	0.030	0.174	0.072	0.079	0.329	0.232	0.038	0.100	0.020	0.743
- (1438925_x_at)	0.754	0.364	0.344	0.653	0.448	0.659	0.451	0.290	0.489	0.392	0.442
- (1416392_a_at)	0.644	0.507	0.286	0.688	0.533	0.438	0.307	0.506	0.693	0.443	0.945
- (1435732_x_at)	0.433	0.527	0.509	0.543	0.489	0.494	0.145	0.318	0.568	0.432	0.989
- (1416393_at)	0.620	0.412	0.388	0.365	0.465	0.497	0.416	0.367	0.377	0.653	0.580
- (1416394_at)	0.617	0.511	0.393	0.657	0.899	0.327	0.455	0.354	0.453	0.572	0.871
- (1416395_at)	0.373	0.510	0.513	0.675	0.679	0.590	0.175	0.431	0.501	0.239	0.610
- (1416398_at)	0.366	0.663	0.655	0.387	0.603	0.577	0.263	0.927	0.091	0.657	0.989
- (1416397_at)	0.154	0.033	0.515	0.476	0.385	0.649	0.538	0.054	0.011	0.165	0.288
- (1416399_a_at)	0.835	0.498	0.453	0.644	0.948	0.904	0.475	0.530	0.556	0.491	0.838
- (1416400_at)	0.591	0.542	0.380	0.156	0.112	0.144	0.261	0.801	0.213	0.024	0.099
- (1416401_at)	0.160	0.094	0.334	0.482	0.937	0.581	0.100	0.105	0.614	0.087	0.436
- (1449611_at)	0.429	0.489	0.737	0.070	0.901	0.714	0.684	0.689	0.982	0.683	0.809
- (1416403_at)	0.006	0.094	0.345	0.008	0.044	0.588	0.446	0.092	0.007	0.670	0.134
- (1416402_at)	0.189	0.166	0.459	0.162	0.209	0.803	0.168	0.155	0.935	0.533	0.068
- (1454265_a_at)	0.381	0.952	0.770	0.861	0.089	0.766	0.846	0.834	0.911	0.934	0.766
- (1455835_at)	0.964	0.911	0.930	0.942	0.871	0.941	0.996	0.834	0.951	0.981	0.969
- (1437196_x_at)	0.582	0.230	0.366	0.506	0.390	0.510	0.549	0.604	0.693	0.511	0.199
- (1416404_s_at)	0.400	0.185	0.369	0.273	0.339	0.622	0.474	0.643	0.506	0.681	0.297
- (1448323_a_at)	0.141	0.119	0.257	0.267	0.093	0.742	0.184	0.005	0.375	0.117	0.008
- (1416405_at)	0.445	0.048	0.144	0.581	0.413	0.087	0.331	0.015	0.561	0.144	0.024
- (1437889_x_at)	0.560	0.368	0.586	0.735	0.395	0.102	0.299	0.074	0.422	0.248	0.510
- (1416406_at)	0.515	0.505	0.277	0.325	0.385	0.710	0.706	0.509	0.515	0.588	0.159
- (1416407_at)	0.891	0.614	0.232	0.467	0.607	0.698	0.445	0.523	0.468	0.451	0.221
- (1416408_at)	0.464	0.250	0.181	0.630	0.604	0.465	0.333	0.485	0.486	0.447	0.336
- (1416409_at)	0.581	0.355	0.160	0.258	0.384	0.871	0.634	0.126	0.563	0.527	0.202
- (1416410_at)	0.122	0.171	0.220	0.370	0.715	0.117	0.224	0.557	0.966	0.062	0.269
- (1425946_at)	0.502	0.943	0.834	0.944	0.907	0.154	0.880	0.934	0.813	0.990	0.880
- (1419072_at)	0.210	0.904	0.312	0.134	0.987	0.466	0.478	0.478	0.360	0.121	0.748
- (1416412_at)	0.540	0.554	0.734	0.212	0.260	0.860	0.948	0.353	0.336	0.060	0.035
- (1456032_x_at)	0.683	0.248	0.156	0.807	0.105	0.126	0.158	0.287	0.200	0.386	0.336
- (1438091_a_at)	0.840	0.282	0.414	0.689	0.325	0.607	0.459	0.542	0.181	0.795	0.417
- (1416415_a_at)	0.175	0.241	0.093	0.473	0.251	0.688	0.551	0.435	0.961	0.544	0.681
- (1438092_x_at)	0.911	0.503	0.244	0.554	0.403	0.669	0.236	0.482	0.458	0.527	0.441
- (1416411_at)	0.953	0.039	0.236	0.028	0.878	0.052	0.652	0.656	0.627	0.020	0.058
- (1416417_a_at)	0.523	0.146	0.250	0.320	0.324	0.577	0.413	0.268	0.965	0.309	0.378
- (1448331_at)	0.668	0.297	0.157	0.466	0.330	0.893	0.311	0.202	0.510	0.240	0.314
- (1442572_at)	0.953	0.751	0.858	0.600	0.713	0.669	0.451	0.644	0.701	0.695	0.856
- (1416419_s_at)	0.916	0.171	0.324	0.685	0.783	0.728	0.321	0.264	0.350	0.596	0.627
- (1416418_at)	0.776	0.626	0.737	0.252	0.433	0.607	0.320	0.609	0.496	0.582	0.717
- (1416423_x_at)	0.273	0.302	0.608	0.068	0.266	0.197	0.356	0.229	0.204	0.386	0.603
- (1453928_a_at)	0.272	0.569	0.487	0.310	0.244	0.539	0.298	0.240	0.214	0.960	0.624
- (1416422_a_at)	0.251	0.465	0.130	0.198	0.392	0.371	0.262	0.280	0.077	0.322	0.967
- (1416421_a_at)	0.144	0.056	0.286	0.582	0.868	0.462	0.426	0.466	0.085	0.479	0.366
- (1416424_at)	0.262	0.225	0.348	0.165	0.425	0.403	0.111	0.524	0.318	0.331	0.304
- (1455208_at)	0.034	0.132	0.075	0.095	0.365	0.098	0.156	0.148	0.169	0.465	0.411
- (1448332_at)	0.310	0.416	0.038	0.223	0.317	0.355	0.194	0.210	0.221	0.165	0.856
- (1416425_at)	0.681	0.346	0.064	0.612	0.467	0.453	0.357	0.861	0.667	0.124	0.383
- (1442815_at)	0.630	0.815	0.829	0.746	0.430	0.190	0.675	0.636	0.966	0.854	0.937
- (1416426_at)	0.328	0.310	0.458	0.450	0.487	0.347	0.274	0.515	0.196	0.351	0.585
- (1458536_at)	0.317	0.068	0.637	0.064	0.101	0.480	0.356	0.017	0.344	0.518	0.560
- (1448334_a_at)	0.492	0.256	0.092	0.252	0.180	0.582	0.388	0.831	0.434	0.376	0.335
- (1416427_at)	0.635	0.163	0.402	0.136	0.835	0.530	0.332	0.346	0.454	0.330	0.634
- (1459602_at)	0.298	0.226	0.095	0.182	0.029	0.856	0.536	0.202	0.058	0.673	0.080
- (1448335_s_at)	0.473	0.127	0.524	0.210	0.491	0.497	0.229	0.304	0.187	0.253	0.731
- (1416428_at)	0.326	0.859	0.304	0.245	0.291	0.236	0.099	0.130	0.354	0.174	0.140
- (1416430_at)	0.223	0.145	0.885	0.059	0.691	0.542	0.156	0.224	0.153	0.424	0.150
- (1416429_a_at)	0.541	0.613	0.294	0.723	0.584	0.513	0.211	0.296	0.537	0.535	0.549
- (1441413_at)	0.861	0.862	0.987	0.725	0.799	0.877	0.942	0.731	0.891	0.721	0.596
- (1416431_at)	0.385	0.622	0.478	0.303	0.598	0.593	0.874	0.220	0.667	0.270	0.012
- (1446353_at)	0.215	0.462	0.330	0.326	0.357	0.102	0.023	0.265	0.586	0.693	0.513
- (1416432_at)	0.803	0.040	0.197	0.633	0.200	0.101	0.098	0.329	0.549	0.400	0.050
- (1456676_a_at)	0.556	0.035	0.042	0.171	0.027	0.107	0.368	0.021	0.364	0.685	0.020
- (1454011_a_at)	0.212	0.147	0.115	0.942	0.048	0.168	0.127	0.274	0.463	0.235	0.534
- (1416433_at)	0.388	0.066	0.204	0.077	0.264	0.323	0.510	0.200	0.546	0.107	0.206
- (1416435_at)	0.428	0.921	0.934	0.592	0.894	0.396	0.355	0.800	0.134	0.483	0.564
- (1453859_at)	0.968	0.941	0.870	0.933	0.789	0.947	0.679	0.960	0.971	0.845	0.684
- (1448337_at)	0.624	0.287	0.042	0.491	0.775	0.594	0.404	0.696	0.209	0.569	0.156
- (1459352_at)	0.644	0.717	0.483	0.806	0.365	0.925	0.532	0.734	0.424	0.817	0.829
- (1416436_a_at)	0.346	0.376	0.122	0.513	0.302	0.293	0.477	0.263	0.270	0.458	0.217
- (1436676_at)	0.462	0.604	0.779	0.650	0.530	0.803	0.653	0.624	0.945	0.736	0.039
- (1425975_a_at)	0.132	0.503	0.357	0.521	0.282	0.768	0.363	0.088	0.104	0.258	0.763
- (1416437_a_at)	0.208	0.436	0.130	0.251	0.255	0.224	0.374	0.047	0.144	0.076	0.184
- (1430705_at)	0.863	0.562	0.804	0.235	0.609	0.592	0.692	0.605	0.606	0.240	0.732
- (1416438_at)	0.221	0.251	0.384	0.243	0.321	0.332	0.106	0.246	0.250	0.249	0.507
- (1416439_at)	0.801	0.944	0.753	0.719	0.622	0.478	0.211	0.244	0.620	0.067	0.260
- (1416440_at)	0.251	0.339	0.553	0.508	0.652	0.332	0.477	0.707	0.238	0.146	0.390
- (1431527_at)	0.698	0.849	0.618	0.608	0.469	0.986	0.996	0.775	0.915	0.748	0.985
- (1416442_at)	0.243	0.290	0.407	0.112	0.037	0.408	0.153	0.135	0.601	0.067	0.059
- (1416443_a_at)	0.555	0.465	0.457	0.431	0.203	0.793	0.282	0.399	0.392	0.237	0.559
- (1430022_at)	0.489	0.432	0.478	0.503	0.125	0.793	0.756	0.705	0.375	0.431	0.373
- (1430021_a_at)	0.843	0.320	0.140	0.329	0.258	0.244	0.596	0.192	0.309	0.179	0.468
- (1416444_at)	0.567	0.338	0.140	0.134	0.089	0.104	0.199	0.299	0.462	0.392	0.385
- (1416445_at)	0.382	0.576	0.371	0.833	0.521	0.522	0.250	0.370	0.949	0.228	0.254
- (1459640_at)	0.808	0.736	0.828	0.806	0.909	0.860	0.976	0.823	0.716	0.758	0.942
- (1443619_at)	0.090	0.062	0.118	0.138	0.238	0.183	0.084	0.958	0.292	0.593	0.103
- (1416447_at)	0.460	0.241	0.158	0.165	0.163	0.988	0.308	0.142	0.194	0.465	0.302
- (1448340_at)	0.544	0.251	0.500	0.306	0.411	0.486	0.483	0.430	0.314	0.417	0.788
- (1416446_at)	0.743	0.397	0.427	0.621	0.466	0.432	0.131	0.066	0.187	0.480	0.548
- (1448339_at)	0.573	0.403	0.096	0.616	0.338	0.251	0.772	0.215	0.432	0.400	0.801
- (1416448_at)	0.432	0.273	0.208	0.295	0.465	0.465	0.597	0.368	0.487	0.569	0.677
- (1442353_at)	0.707	0.752	0.430	0.182	0.955	0.445	0.394	0.628	0.243	0.928	0.976
- (1437048_x_at)	0.682	0.835	0.619	0.256	0.220	0.533	0.373	0.917	0.366	0.612	0.545
- (1448341_a_at)	0.704	0.318	0.434	0.244	0.607	0.843	0.670	0.792	0.111	0.594	0.216
- (1416449_x_at)	0.121	0.692	0.337	0.375	0.674	0.260	0.249	0.019	0.301	0.705	0.107
- (1416450_at)	0.035	0.247	0.340	0.106	0.063	0.152	0.116	0.007	0.235	0.082	0.650
- (1416451_s_at)	0.557	0.787	0.241	0.209	0.147	0.157	0.163	0.091	0.171	0.093	0.459
- (1416452_at)	0.279	0.583	0.445	0.229	0.499	0.371	0.558	0.189	0.451	0.376	0.211
- (1435837_at)	0.730	0.865	0.785	0.644	0.628	0.955	0.709	0.816	0.860	0.434	0.384
- (1434369_a_at)	0.329	0.529	0.182	0.052	0.108	0.713	0.295	0.283	0.406	0.380	0.668
- (1416455_a_at)	0.575	0.475	0.486	0.140	0.186	0.270	0.532	0.603	0.553	0.630	0.493
- (1416457_at)	0.129	0.189	0.475	0.763	0.089	0.403	0.240	0.315	0.267	0.019	0.158
- (1416459_at)	0.095	0.540	0.068	0.219	0.289	0.157	0.338	0.462	0.941	0.446	0.650
- (1456473_x_at)	0.420	0.115	0.243	0.698	0.389	0.644	0.676	0.320	0.300	0.853	0.674
- (1416458_at)	0.574	0.134	0.405	0.515	0.419	0.382	0.216	0.806	0.421	0.484	0.403
- (1438661_a_at)	0.255	0.146	0.072	0.174	0.067	0.250	0.415	0.163	0.709	0.453	0.280
- (1437162_at)	0.149	0.147	0.074	0.064	0.647	0.642	0.388	0.046	0.437	0.063	0.337
- (1448347_a_at)	0.357	0.723	0.108	0.571	0.671	0.113	0.360	0.296	0.523	0.287	0.405
- (1433901_at)	0.483	0.320	0.397	0.499	0.361	0.393	0.800	0.389	0.604	0.297	0.534
- (1416462_at)	0.868	0.441	0.245	0.132	0.361	0.633	0.320	0.488	0.545	0.187	0.736
- (1448348_at)	0.085	0.004	0.012	0.274	0.227	0.295	0.049	0.032	0.699	0.149	0.675
- (1416463_at)	0.651	0.585	0.298	0.233	0.364	0.381	0.172	0.906	0.437	0.205	0.357
- (1416461_at)	0.934	0.214	0.704	0.113	0.438	0.373	0.371	0.457	0.294	0.225	0.419
- (1416466_at)	0.357	0.450	0.351	0.350	0.547	0.299	0.263	0.395	0.409	0.412	0.582
- (1416465_a_at)	0.865	0.246	0.275	0.549	0.551	0.300	0.353	0.941	0.628	0.462	0.563
- (1448349_at)	0.550	0.970	0.848	0.952	0.518	0.390	0.420	0.637	0.145	0.936	0.548
- (1423042_at)	0.906	0.235	0.670	0.523	0.340	0.810	0.508	0.516	0.332	0.294	0.754
- (1423043_s_at)	0.856	0.203	0.205	0.513	0.497	0.551	0.325	0.344	0.261	0.329	0.249
- (1416467_at)	0.302	0.040	0.307	0.420	0.224	0.204	0.222	0.324	0.512	0.256	0.423
- (1416468_at)	0.045	0.167	0.066	0.411	0.461	0.367	0.028	0.089	0.199	0.295	0.430
- (1445980_at)	0.577	0.586	0.762	0.736	0.671	0.637	0.393	0.627	0.223	0.478	0.686
- (1416469_at)	0.174	0.088	0.294	0.613	0.893	0.318	0.255	0.631	0.111	0.160	0.074
- (1448352_at)	0.003	0.008	0.135	0.009	0.579	0.018	0.790	0.261	0.154	0.518	0.104
- (1439257_x_at)	0.500	0.462	0.552	0.142	0.145	0.185	0.322	0.295	0.316	0.985	0.396
- (1438943_x_at)	0.957	0.278	0.564	0.303	0.117	0.713	0.432	0.289	0.350	0.474	0.688
- (1416470_a_at)	0.775	0.582	0.534	0.101	0.087	0.662	0.539	0.536	0.486	0.376	0.579
- (1448353_x_at)	0.278	0.369	0.354	0.115	0.234	0.145	0.505	0.507	0.636	0.367	0.860
- (1459778_at)	0.931	0.880	0.976	0.866	0.927	0.771	0.778	0.992	0.971	0.755	0.802
- (1456438_x_at)	0.428	0.641	0.541	0.320	0.158	0.171	0.371	0.271	0.097	0.908	0.894
- (1416471_at)	0.756	0.542	0.549	0.223	0.250	0.399	0.758	0.652	0.351	0.525	0.554
- (1441906_x_at)	0.320	0.301	0.309	0.088	0.110	0.577	0.168	0.487	0.090	0.655	0.335
- (1416472_at)	0.164	0.413	0.358	0.649	0.147	0.347	0.377	0.403	0.152	0.314	0.260
- (1443272_at)	0.452	0.760	0.630	0.400	0.378	0.516	0.686	0.944	0.536	0.643	0.281
- (1416473_a_at)	0.987	0.115	0.378	0.293	0.203	0.571	0.155	0.272	0.265	0.559	0.442
- (1458958_at)	0.955	0.843	0.941	0.877	0.502	0.790	0.843	0.667	0.811	0.899	0.811
- (1416474_at)	0.290	0.444	0.434	0.401	0.116	0.686	0.057	0.477	0.255	0.471	0.197
- (1439655_at)	0.149	0.099	0.009	0.126	0.258	0.284	0.013	0.214	0.261	0.647	0.310
- (1448356_at)	0.484	0.406	0.257	0.467	0.627	0.652	0.476	0.695	0.537	0.197	0.363
- (1416475_at)	0.395	0.202	0.128	0.248	0.645	0.658	0.850	0.407	0.588	0.313	0.331
- (1445885_at)	0.312	0.210	0.612	0.145	0.025	0.504	0.561	0.429	0.039	0.180	0.230
- (1416476_a_at)	0.743	0.175	0.468	0.124	0.576	0.700	0.204	0.308	0.287	0.383	0.680
- (1416477_at)	0.768	0.364	0.397	0.220	0.639	0.846	0.558	0.606	0.601	0.214	0.436
- (1433984_a_at)	0.964	0.426	0.396	0.516	0.943	0.524	0.364	0.356	0.478	0.343	0.510
- (1416478_a_at)	0.641	0.548	0.435	0.597	0.601	0.213	0.537	0.370	0.623	0.321	0.341
- (1416479_a_at)	0.349	0.590	0.529	0.756	0.176	0.138	0.439	0.654	0.233	0.198	0.299
- (1448359_a_at)	0.474	0.402	0.321	0.367	0.393	0.599	0.284	0.139	0.138	0.357	0.241
- (1416481_s_at)	0.953	0.172	0.334	0.725	0.976	1.000	0.590	0.683	0.962	0.285	0.591
- (1416480_a_at)	0.241	0.632	0.427	0.315	0.418	0.649	0.437	0.169	0.370	0.915	0.396
- (1460077_at)	0.529	0.074	0.231	0.447	0.717	0.355	0.312	0.034	0.410	0.237	0.369
- (1416483_at)	0.503	0.302	0.154	0.269	0.415	0.353	0.412	0.583	0.450	0.278	0.469
- (1448361_at)	0.709	0.418	0.266	0.755	0.429	0.364	0.299	0.225	0.921	0.212	0.283
- (1441684_at)	0.200	0.207	0.131	0.506	0.358	0.457	0.169	0.353	0.258	0.455	0.247
- (1416482_at)	0.928	0.273	0.314	0.073	0.188	0.432	0.049	0.105	0.480	0.321	0.702
- (1447908_x_at)	0.652	0.604	0.115	0.098	0.491	0.158	0.529	0.078	0.089	0.488	0.364
- (1416484_at)	0.285	0.369	0.079	0.271	0.458	0.298	0.792	0.327	0.407	0.322	0.666
- (1416486_at)	0.422	0.296	0.238	0.889	0.739	0.428	0.544	0.544	0.368	0.680	0.479
- (1416488_at)	0.234	0.426	0.429	0.337	0.563	0.406	0.355	0.088	0.367	0.298	0.398
- (1448364_at)	0.117	0.436	0.019	0.532	0.326	0.493	0.582	0.626	0.521	0.187	0.543
- (1449862_a_at)	0.714	0.690	0.775	0.792	0.708	0.806	0.625	0.383	0.843	0.650	0.654
- (1416489_at)	0.165	0.085	0.376	0.116	0.371	0.401	0.020	0.651	0.410	0.594	0.862
- (1420411_a_at)	0.735	0.503	0.643	0.614	0.170	0.244	0.610	0.912	0.699	0.601	0.657
- (1416491_at)	0.351	0.289	0.934	0.132	0.812	0.444	0.762	0.570	0.121	0.142	0.101
- (1441910_x_at)	0.370	0.196	0.965	0.437	0.872	0.322	0.707	0.479	0.238	0.214	0.225
- (1416492_at)	0.448	0.407	0.418	0.202	0.438	0.268	0.420	0.496	0.886	0.187	0.853
- (1416493_at)	0.197	0.263	0.623	0.027	0.258	0.165	0.563	0.593	0.449	0.208	0.346
- (1416494_at)	0.597	0.228	0.386	0.544	0.810	0.576	0.854	0.997	0.762	0.551	0.387
- (1416495_s_at)	0.450	0.529	0.570	0.585	0.660	0.296	0.283	0.295	0.605	0.397	0.550
- (1416497_at)	0.032	0.446	0.030	0.018	0.092	0.205	0.055	0.373	0.723	0.414	0.383
- (1416499_a_at)	0.314	0.485	0.245	0.511	0.568	0.351	0.144	0.705	0.298	0.490	0.330
- (1448368_at)	0.504	0.322	0.346	0.414	0.317	0.666	0.928	0.274	0.601	0.722	0.549
- (1438900_at)	0.047	0.488	0.328	0.329	0.081	0.705	0.305	0.169	0.492	0.020	0.427
- (1416500_at)	0.293	0.225	0.542	0.402	0.957	0.136	0.555	0.366	0.359	0.355	0.584
- (1456037_x_at)	0.680	0.107	0.724	0.327	0.171	0.201	0.277	0.675	0.958	0.218	0.329
- (1449717_at)	0.829	0.653	0.817	0.761	0.595	0.390	0.557	0.815	0.636	0.649	0.727
- (1420045_at)	0.945	0.887	0.940	0.862	0.934	0.889	0.854	0.970	0.801	0.846	0.971
- (1416502_a_at)	0.397	0.293	0.176	0.434	0.584	0.563	0.412	0.149	0.241	0.249	0.252
- (1416503_at)	0.052	0.113	0.446	0.477	0.591	0.390	0.212	0.183	0.199	0.376	0.043
- (1416504_at)	0.180	0.643	0.079	0.105	0.711	0.331	0.262	0.072	0.302	0.176	0.126
- (1448370_at)	0.037	0.124	0.738	0.189	0.096	0.222	0.246	0.173	0.281	0.277	0.236
- (1416505_at)	0.018	0.352	0.313	0.114	0.169	0.316	0.005	0.065	0.051	0.164	0.009
- (1437144_x_at)	0.296	0.404	0.725	0.364	1.000	0.514	0.283	0.176	0.377	0.865	0.546
- (1435316_at)	0.325	0.291	0.453	0.136	0.467	0.820	0.496	0.671	0.507	0.781	0.517
- (1435317_x_at)	0.410	0.377	0.391	0.732	0.384	0.235	0.427	0.898	0.395	0.872	0.227
- (1416506_at)	0.112	0.169	0.281	0.596	0.642	0.211	0.238	0.248	0.415	0.591	0.429
- (1448372_a_at)	0.330	0.270	0.391	0.362	0.383	0.798	0.419	0.177	0.657	0.654	0.202
- (1437783_x_at)	0.200	0.216	0.201	0.339	0.455	0.190	0.720	0.092	0.368	0.599	0.253
- (1416507_at)	0.100	0.801	0.322	0.311	0.138	0.141	0.452	0.114	0.012	0.285	0.213
- (1459846_x_at)	0.405	0.030	0.129	0.017	0.024	0.134	0.189	0.232	0.055	0.407	0.486
- (1416508_at)	0.282	0.303	0.512	0.673	0.176	0.415	0.413	0.180	0.539	0.376	0.431
- (1448374_at)	0.823	0.090	0.197	0.454	0.477	0.198	0.083	0.446	0.074	0.750	0.027
- (1416510_at)	0.361	0.149	0.290	0.369	0.679	0.309	0.508	0.647	0.123	0.129	0.422
- (1436801_x_at)	0.513	0.342	0.436	0.793	0.568	0.586	0.134	0.224	0.518	0.069	0.315
- (1416511_a_at)	0.669	0.291	0.192	0.426	0.269	0.402	0.693	0.589	0.977	0.023	0.046
- (1416512_at)	0.278	0.721	0.445	0.257	0.995	0.369	0.330	0.437	0.695	0.075	0.321
- (1459842_x_at)	0.172	0.889	0.118	0.037	0.401	0.036	0.086	0.092	0.985	0.012	0.418
- (1416513_at)	0.724	0.664	0.181	0.495	0.503	0.095	0.123	0.073	0.143	0.105	0.107
- (1448378_at)	0.034	0.674	0.189	0.494	0.965	0.526	0.075	0.020	0.071	0.093	0.434
- (1416515_at)	0.006	0.075	0.025	0.077	0.277	0.068	0.249	0.005	0.033	0.125	0.121
- (1416514_a_at)	0.727	0.359	0.263	0.706	0.202	0.838	0.249	0.958	0.647	0.119	0.309
- (1416516_at)	0.043	0.019	0.007	0.141	0.516	0.945	0.245	0.003	0.510	0.086	0.235
- (1460561_x_at)	0.459	0.098	0.392	0.447	0.852	0.423	0.294	0.546	0.881	0.561	0.410
- (1416521_at)	0.131	0.008	0.392	0.398	0.785	0.917	0.188	0.174	0.546	0.364	0.477
- (1429782_at)	0.647	0.417	0.430	0.222	0.348	0.495	0.159	0.101	0.317	0.206	0.299
- (1416522_a_at)	0.442	0.183	0.310	0.361	0.332	0.450	0.634	0.546	0.443	0.248	0.419
- (1458886_at)	0.773	0.728	0.047	0.525	0.017	0.047	0.382	0.266	0.116	0.609	0.252
- (1455510_at)	0.365	0.497	0.091	0.471	0.188	0.151	0.343	0.373	0.103	0.359	0.501
- (1447827_x_at)	0.299	0.274	0.501	0.087	0.360	0.574	0.356	0.127	0.792	0.358	0.763
- (1416525_at)	0.624	0.251	0.146	0.149	0.409	0.334	0.209	0.113	0.866	0.064	0.885
- (1444578_at)	0.741	0.159	0.310	0.055	0.668	0.389	0.597	0.105	0.438	0.430	0.298
- (1416524_at)	0.458	0.710	0.451	0.613	0.746	0.346	0.164	0.447	0.623	0.069	0.572
- (1416526_a_at)	0.947	0.501	0.578	0.693	0.255	0.493	0.304	0.529	0.465	0.365	0.553
- (1456194_a_at)	0.486	0.471	0.304	0.496	0.724	0.470	0.312	0.187	0.490	0.328	0.421
- (1416527_at)	0.177	0.632	0.428	0.365	0.278	0.416	0.009	0.442	0.755	0.243	0.358
- (1416528_at)	0.864	0.286	0.335	0.296	0.454	0.744	0.339	0.316	0.456	0.230	0.259
- (1416529_at)	0.587	0.632	0.604	0.778	0.748	0.887	0.586	0.629	0.964	0.299	0.451
- (1453299_a_at)	0.118	0.366	0.340	0.215	0.706	0.440	0.168	0.199	0.296	0.531	0.119
- (1416530_a_at)	0.061	0.336	0.096	0.262	0.619	0.499	0.073	0.079	0.443	0.550	0.284
- (1456036_x_at)	0.106	0.818	0.157	0.423	0.195	0.373	0.014	0.092	0.156	0.133	0.151
- (1416531_at)	0.755	0.445	0.310	0.511	0.363	0.740	0.388	0.187	0.312	0.305	0.536
- (1416532_at)	0.304	0.976	0.135	0.705	0.423	0.428	0.227	0.652	0.343	0.665	0.879
- (1416533_at)	0.475	0.203	0.419	0.299	0.671	0.535	0.361	0.436	0.477	0.154	0.695
- (1416534_at)	0.279	0.549	0.078	0.413	0.642	0.241	0.441	0.493	0.526	0.134	0.116
- (1429903_at)	0.060	0.022	0.657	0.021	0.127	0.462	0.370	0.267	0.711	0.777	0.373
- (1416536_at)	0.955	0.291	0.530	0.529	0.211	0.330	0.320	0.423	0.636	0.162	0.216
- (1416537_at)	0.220	0.227	0.585	0.695	0.457	0.279	0.148	0.264	0.437	0.123	0.252
- (1416540_at)	0.392	0.362	0.530	0.929	0.285	0.832	0.361	0.244	0.206	0.095	0.549
- (1454168_a_at)	0.367	0.674	0.054	0.666	0.359	0.261	0.424	0.029	0.542	0.075	0.153
- (1416541_at)	0.852	0.207	0.332	0.700	0.467	0.222	0.951	0.495	0.579	0.113	0.344
- (1416542_at)	0.447	0.344	0.180	0.842	0.127	0.355	0.276	0.581	0.480	0.068	0.179
- (1457117_at)	0.709	0.730	0.685	0.554	0.603	0.547	0.793	0.856	0.860	0.601	0.598
- (1416543_at)	0.013	0.262	0.129	0.711	0.219	0.118	0.052	0.104	0.025	0.147	0.054
- (1416544_at)	0.990	0.045	0.271	0.226	0.003	0.150	0.035	0.342	0.367	0.279	0.493
- (1444263_at)	0.850	0.510	0.384	0.517	0.681	0.872	0.820	0.665	0.885	0.824	0.751
- (1449786_at)	0.983	0.981	0.950	0.847	0.793	0.998	0.913	0.970	0.956	0.942	0.928
- (1416545_at)	0.112	0.260	0.584	0.517	0.671	0.279	0.352	0.341	0.306	0.042	0.216
- (1416546_a_at)	0.645	0.534	0.438	0.602	0.489	0.604	0.666	0.558	0.624	0.518	0.520
- (1416547_at)	0.465	0.665	0.277	0.429	0.270	0.480	0.303	0.425	0.888	0.498	0.915
- (1431941_at)	0.874	0.849	0.919	0.945	0.914	0.917	0.973	0.666	0.806	0.999	0.757
- (1416549_at)	0.554	0.586	0.155	0.391	0.890	0.405	0.770	0.294	0.588	0.438	0.307
- (1416550_at)	0.527	0.213	0.016	0.652	0.311	0.860	0.484	0.404	0.091	0.583	0.254
- (1416548_at)	0.902	0.556	0.266	0.390	0.451	0.620	0.607	0.092	0.524	0.419	0.217
- (1427250_at)	0.285	0.526	0.121	0.172	0.489	0.173	0.270	0.232	0.382	0.305	0.351
- (1452363_a_at)	0.434	0.460	0.363	0.544	0.675	0.881	0.144	0.234	0.561	0.186	0.328
- (1437797_at)	0.006	0.374	0.092	0.847	0.032	0.014	0.379	0.117	0.087	0.205	0.286
- (1416551_at)	0.225	0.306	0.382	0.411	0.549	0.272	0.150	0.262	0.321	0.198	0.214
- (1443551_at)	0.459	0.495	0.374	0.478	0.480	0.378	0.604	0.821	0.102	0.548	0.674
- (1427251_at)	0.304	0.283	0.111	0.299	0.297	0.531	0.190	0.452	0.696	0.140	0.322
- (1416553_at)	0.650	0.456	0.438	0.166	0.234	0.244	0.165	0.419	0.479	0.249	0.058
- (1416554_at)	0.094	0.733	0.019	0.180	0.393	0.271	0.105	0.061	0.651	0.272	0.148
- (1437169_at)	0.954	0.939	0.937	0.922	0.793	0.990	0.963	0.857	0.951	0.973	0.999
- (1437170_x_at)	0.812	0.980	0.454	0.885	0.965	0.885	0.912	0.725	0.895	0.969	0.958
- (1416555_at)	0.532	0.416	0.461	0.315	0.811	0.566	0.595	0.338	0.465	0.354	0.599
- (1430029_a_at)	0.636	0.207	0.624	0.184	0.578	0.919	0.968	0.508	0.748	0.356	0.156
- (1455853_x_at)	0.122	0.107	0.195	0.062	0.668	0.271	0.181	0.064	0.069	0.187	0.245
- (1416556_at)	0.265	0.184	0.452	0.406	0.138	0.370	0.393	0.189	0.612	0.376	0.688
- (1438836_at)	0.741	0.856	0.605	0.284	0.997	0.824	0.506	0.553	0.468	0.807	0.815
- (1456107_x_at)	0.278	0.285	0.166	0.381	0.777	0.294	0.255	0.505	0.149	0.207	0.317
- (1438835_a_at)	0.758	0.421	0.534	0.352	0.688	0.638	0.553	0.539	0.564	0.297	0.323
- (1416557_a_at)	0.439	0.442	0.350	0.614	0.608	0.508	0.349	0.255	0.506	0.305	0.298
- (1416559_at)	0.249	0.317	0.180	0.155	0.077	0.161	0.412	0.389	0.059	0.814	0.305
- (1438377_x_at)	0.203	0.589	0.321	0.322	0.968	0.444	0.118	0.100	0.614	0.232	0.068
- (1416560_at)	0.257	0.158	0.396	0.789	0.406	0.132	0.222	0.221	0.062	0.179	0.014
- (1439384_at)	0.972	0.879	0.946	0.982	0.844	0.989	0.907	0.756	0.934	0.849	0.984
- (1439385_x_at)	0.892	0.877	0.738	0.720	0.622	0.905	0.745	0.741	0.874	0.727	0.649
- (1416561_at)	0.659	0.522	0.368	0.442	0.357	0.383	0.547	0.474	0.376	0.421	0.562
- (1416562_at)	0.394	0.258	0.075	0.965	0.475	0.394	0.145	0.170	0.082	0.296	0.379
- (1416563_at)	0.363	0.470	0.311	0.561	0.372	0.233	0.493	0.376	0.206	0.606	0.265
- (1416565_at)	0.649	0.465	0.166	0.830	0.557	0.498	0.316	0.449	0.224	0.516	0.450
- (1436757_a_at)	0.374	0.826	0.373	0.497	0.556	0.509	0.502	0.123	0.596	0.496	0.934
- (1419912_s_at)	0.436	0.222	0.335	0.464	0.244	0.597	0.343	0.365	0.341	0.315	0.876
- (1416566_at)	0.794	0.284	0.180	0.277	0.474	0.919	0.222	0.386	0.873	0.252	0.652
- (1419913_at)	0.088	0.017	0.050	0.024	0.515	0.008	0.620	0.030	0.798	0.464	0.196
- (1416567_s_at)	0.567	0.225	0.178	0.510	0.775	0.517	0.490	0.892	0.366	0.434	0.419
- (1421197_a_at)	0.118	0.133	0.278	0.156	0.607	0.046	0.494	0.226	0.234	0.678	0.636
- (1416568_a_at)	0.338	0.289	0.084	0.249	0.490	0.045	0.415	0.015	0.138	0.385	0.348
- (1429883_at)	0.006	0.093	0.140	0.018	0.019	0.524	0.225	0.196	0.931	0.092	0.494
- (1456730_x_at)	0.705	0.045	0.205	0.225	0.342	0.073	0.512	0.170	0.193	0.570	0.533
- (1416569_at)	0.103	0.402	0.146	0.507	0.476	0.024	0.060	0.390	0.599	0.492	0.254
- (1448381_at)	0.719	0.525	0.575	0.094	0.481	0.316	0.184	0.356	0.166	0.404	0.321
- (1416570_s_at)	0.468	0.549	0.273	0.111	0.102	0.241	0.449	0.544	0.151	0.548	0.670
- (1440920_at)	0.872	0.285	0.383	0.983	0.634	0.884	0.692	0.559	0.387	0.730	0.155
- (1448383_at)	0.264	0.105	0.270	0.822	0.137	0.106	0.735	0.532	0.286	0.397	0.650
- (1416572_at)	0.041	0.705	0.883	0.553	0.355	0.185	0.034	0.049	0.617	0.133	0.749
- (1437845_x_at)	0.261	0.105	0.456	0.177	0.107	0.135	0.178	0.833	0.555	0.082	0.355
- (1435056_x_at)	0.261	0.203	0.271	0.165	0.076	0.735	0.254	0.631	0.192	0.061	0.388
- (1448384_at)	0.703	0.246	0.169	0.017	0.182	0.230	0.397	0.934	0.929	0.027	0.053
- (1443560_at)	0.812	0.839	0.800	0.984	0.853	0.740	0.934	0.989	0.724	0.740	0.968
- (1416573_at)	0.793	0.297	0.565	0.201	0.329	0.273	0.216	0.321	0.719	0.070	0.162
- (1416574_at)	0.277	0.382	0.353	0.543	0.254	0.278	0.261	0.239	0.307	0.401	0.352
- (1416580_a_at)	0.327	0.581	0.726	0.696	0.352	0.512	0.316	0.818	0.218	0.160	0.513
- (1434412_x_at)	0.200	0.253	0.511	0.235	0.369	0.207	0.249	0.531	0.192	0.186	0.571
- (1429069_at)	0.382	0.639	0.132	0.972	0.089	0.613	0.185	0.030	0.326	0.007	0.107
- (1448389_at)	0.240	0.489	0.568	0.399	0.119	0.616	0.661	0.314	0.580	0.179	0.971
- (1446644_at)	0.887	0.851	0.667	0.953	0.866	0.811	0.762	0.774	0.856	0.777	0.726
- (1416581_at)	0.255	0.294	0.661	0.296	0.376	0.348	0.520	0.274	0.030	0.243	0.420
- (1416583_at)	0.414	0.372	0.385	0.137	0.344	0.193	0.302	0.715	0.751	0.026	0.218
- (1416582_a_at)	0.189	0.267	0.247	0.057	0.122	0.958	0.152	0.108	0.138	0.042	0.765
- (AFFX-18SRNAMur/X00686_5_at)	0.787	0.201	0.821	0.301	0.997	0.352	0.283	0.292	0.553	0.627	0.479
- (AFFX-18SRNAMur/X00686_M_at)	0.680	0.388	0.584	0.213	0.548	0.326	0.411	0.282	0.500	0.699	0.523
- (1416584_at)	0.395	0.365	0.613	0.088	0.129	0.363	0.086	0.239	0.567	0.139	0.109
- (1416585_at)	0.396	0.551	0.382	0.865	0.171	0.660	0.508	0.277	0.671	0.349	0.683
- (1416586_at)	0.429	0.586	0.189	0.502	0.338	0.309	0.632	0.453	0.931	0.477	0.596
- (1416587_a_at)	0.658	0.450	0.756	0.353	0.392	0.224	0.478	0.272	0.340	0.139	0.423
- (1429835_at)	0.963	0.803	0.991	0.921	0.879	0.983	0.853	0.690	0.981	0.958	0.811
- (1416588_at)	0.389	0.537	0.618	0.409	0.248	0.462	0.528	0.109	0.225	0.130	0.284
- (1416589_at)	0.077	0.040	0.103	0.655	0.357	0.528	0.461	0.395	0.114	0.386	0.177
- (1458204_at)	0.457	0.892	0.397	0.238	0.501	0.305	0.617	0.644	0.505	0.814	0.803
- (1448392_at)	0.609	0.273	0.256	0.119	0.345	0.542	0.320	0.556	0.513	0.355	0.504
- (1416590_a_at)	0.455	0.556	0.155	0.492	0.324	0.170	0.129	0.369	0.759	0.281	0.963
- (1416591_at)	0.848	0.437	0.236	0.477	0.371	0.334	0.557	0.141	0.449	0.225	0.920
- (1416592_at)	0.421	0.435	0.133	0.344	0.354	0.250	0.687	0.237	0.351	0.436	0.354
- (1416593_at)	0.997	0.652	0.062	0.362	0.381	0.351	0.211	0.503	0.884	0.358	0.406
- (1443032_at)	0.934	0.742	0.919	0.836	0.589	0.677	0.636	0.634	0.802	0.571	0.897
- (1416595_at)	0.467	0.390	0.373	0.341	0.811	0.541	0.698	0.430	0.473	0.640	0.428
- (1438912_at)	0.023	0.177	0.289	0.134	0.056	0.021	0.274	0.070	0.471	0.544	0.349
- (1438913_x_at)	0.338	0.207	0.640	0.694	0.276	0.758	0.488	0.829	0.771	0.332	0.636
- (1416597_at)	0.098	0.818	0.471	0.402	0.982	0.236	0.136	0.137	0.033	0.193	0.343
- (1416598_at)	0.387	0.063	0.170	0.111	0.020	0.291	0.354	0.186	0.640	0.157	0.187
- (1416599_at)	0.202	0.756	0.587	0.123	0.129	0.393	0.049	0.829	0.674	0.278	0.787
- (1416600_a_at)	0.473	0.344	0.506	0.171	0.128	0.163	0.693	0.533	0.489	0.197	0.050
- (1416601_a_at)	0.120	0.014	0.173	0.314	0.725	0.294	0.617	0.225	0.476	0.128	0.034
- (1416602_a_at)	0.397	0.224	0.207	0.494	0.735	0.277	0.912	0.415	0.126	0.384	0.735
- (1426296_at)	0.028	0.306	0.031	0.149	0.291	0.093	0.179	0.141	0.183	0.094	0.634
- (1453118_s_at)	0.082	0.149	0.612	0.921	0.149	0.256	0.453	0.190	0.370	0.596	0.116
- (1448398_s_at)	0.279	0.617	0.355	0.592	0.694	0.313	0.245	0.223	0.792	0.593	0.417
- (1416603_at)	0.164	0.081	0.310	0.415	0.586	0.744	0.305	0.474	0.415	0.652	0.197
- (1416604_at)	0.484	0.548	0.289	0.752	0.570	0.473	0.194	0.451	0.514	0.221	0.987
- (1416606_s_at)	0.427	0.268	0.369	0.547	0.401	0.799	0.308	0.910	0.596	0.238	0.316
- (1416605_at)	0.282	0.134	0.257	0.282	0.518	0.420	0.586	0.540	0.595	0.138	0.420
- (1416607_at)	0.105	0.147	0.078	0.242	0.739	0.301	0.060	0.247	0.444	0.237	0.283
- (1454067_a_at)	0.289	0.396	0.266	0.615	0.046	0.356	0.074	0.554	0.115	0.326	0.102
- (1444268_at)	0.133	0.440	0.393	0.249	0.408	0.192	0.029	0.294	0.389	0.298	0.237
- (1416608_a_at)	0.645	0.516	0.288	0.521	0.221	0.195	0.641	0.130	0.316	0.192	0.318
- (1434276_x_at)	0.854	0.455	0.634	0.521	0.165	0.187	0.732	0.246	0.511	0.241	0.755
- (1438534_x_at)	0.122	0.644	0.090	0.034	0.045	0.168	0.044	0.453	0.214	0.159	0.441
- (1416609_at)	0.436	0.345	0.268	0.734	0.374	0.283	0.537	0.358	0.572	0.360	0.519
- (1433486_at)	0.462	0.315	0.256	0.381	0.358	0.546	0.195	0.406	0.421	0.190	0.365
- (1433487_at)	0.658	0.186	0.177	0.157	0.423	0.747	0.187	0.482	0.415	0.175	0.125
- (1416610_a_at)	0.505	0.342	0.421	0.479	0.672	0.136	0.335	0.636	0.435	0.111	0.489
- (1438366_x_at)	0.812	0.168	0.190	0.416	0.314	0.603	0.820	0.268	0.393	0.168	0.309
- (1448404_at)	0.177	0.118	0.140	0.274	0.160	0.121	0.177	0.169	0.375	0.234	0.247
- (1416611_at)	0.265	0.506	0.113	0.574	0.694	0.446	0.881	0.678	0.219	0.242	0.099
- (1416613_at)	0.502	0.565	0.200	0.653	0.207	0.843	0.814	0.512	0.598	0.711	0.080
- (1432081_at)	0.781	0.763	0.930	0.768	0.920	0.774	0.704	0.906	0.897	0.953	0.747
- (1416612_at)	0.527	0.590	0.379	0.733	0.120	0.593	0.660	0.608	0.276	0.425	0.004
- (1416614_at)	0.060	0.055	0.659	0.282	0.436	0.122	0.072	0.477	0.608	0.472	0.447
- (1448406_at)	0.655	0.101	0.074	0.616	0.282	0.393	0.469	0.107	0.643	0.442	0.385
- (1448405_a_at)	0.156	0.553	0.513	0.602	0.405	0.186	0.133	0.165	0.398	0.452	0.458
- (1416616_s_at)	0.313	0.374	0.760	0.441	0.847	0.474	0.387	0.084	0.608	0.203	0.352
- (1416615_at)	0.891	0.157	0.501	0.459	0.721	0.517	0.767	0.704	0.421	0.128	0.305
- (1416617_at)	0.316	0.142	0.341	0.460	0.534	0.146	0.266	0.734	0.306	0.624	0.097
- (1437582_at)	0.856	0.509	0.663	0.851	0.594	0.808	0.545	0.889	0.539	0.590	0.596
- (1437583_x_at)	0.966	0.305	0.506	0.224	0.570	0.372	0.301	0.775	0.774	0.656	0.210
- (1443439_at)	0.237	0.742	0.447	0.248	0.489	0.475	0.854	0.938	0.054	0.574	0.940
- (1416618_at)	0.635	0.608	0.034	0.227	0.047	0.332	0.344	0.245	0.259	0.308	0.416
- (1441862_at)	0.905	0.992	0.704	0.759	0.779	0.803	0.813	0.981	0.964	0.956	0.732
- (1448407_at)	0.834	0.493	0.434	0.186	0.281	0.310	0.198	0.462	0.578	0.315	0.143
- (1416619_at)	0.034	0.344	0.423	0.406	0.045	0.077	0.043	0.311	0.203	0.267	0.134
- (1439142_at)	0.862	0.685	0.818	0.872	0.827	0.759	0.777	0.874	0.741	0.789	0.778
- (1416620_at)	0.777	0.406	0.242	0.682	0.209	0.455	0.174	0.484	0.264	0.990	0.867
- (1416621_at)	0.877	0.474	0.120	0.349	0.559	0.303	0.551	0.424	0.189	0.175	0.492
- (1416622_at)	0.233	0.447	0.754	0.233	0.328	0.316	0.433	0.272	0.444	0.029	0.078
- (1416623_at)	0.353	0.048	0.090	0.031	0.168	0.107	0.621	0.082	0.312	0.363	0.024
- (1435389_at)	0.367	0.145	0.579	0.180	0.348	0.478	0.230	0.400	0.156	0.128	0.431
- (1434623_at)	0.917	0.988	0.971	0.979	0.965	0.993	0.965	0.807	0.958	0.907	0.618
- (1452701_x_at)	0.429	0.247	0.605	0.702	0.379	0.992	0.542	0.550	0.599	0.992	0.430
- (1416624_a_at)	0.596	0.384	0.523	0.440	0.413	0.927	0.340	0.482	0.693	0.683	0.413
- (1446652_at)	0.601	0.005	0.001	0.142	0.068	0.121	0.002	0.001	0.119	0.110	0.051
- (1456365_at)	0.145	0.045	0.344	0.029	0.153	0.025	0.228	0.355	0.666	0.162	0.125
- (1416625_at)	0.093	0.273	0.357	0.507	0.174	0.174	0.358	0.076	0.066	0.619	0.013
- (1416628_at)	0.375	0.411	0.378	0.464	0.252	0.504	0.427	0.223	0.552	0.160	0.379
- (1440379_at)	0.993	0.955	0.984	0.968	0.693	0.896	0.997	0.702	0.763	0.942	0.922
- (1416629_at)	0.128	0.851	0.518	0.406	0.028	0.242	0.586	0.615	0.589	0.464	0.311
- (1416630_at)	0.029	0.488	0.395	0.397	0.550	0.094	0.019	0.174	0.154	0.303	0.107
- (1421726_at)	0.593	0.811	0.619	0.783	0.979	0.183	0.896	0.972	0.942	0.863	0.765
- (1416631_at)	0.494	0.604	0.714	0.516	0.757	0.375	0.665	0.539	0.489	0.859	0.886
- (1430307_a_at)	0.222	0.344	0.044	0.363	0.361	0.236	0.364	0.494	0.489	0.292	0.416
- (1416632_at)	0.313	0.228	0.467	0.288	0.710	0.236	0.317	0.242	0.384	0.297	0.288
- (1416634_at)	0.376	0.680	0.238	0.714	0.113	0.445	0.174	0.082	0.223	0.974	0.646
- (1416633_a_at)	0.424	0.416	0.160	0.426	0.599	0.230	0.272	0.282	0.239	0.314	0.372
- (1416635_at)	0.427	0.167	0.276	0.432	0.507	0.338	0.335	0.562	0.844	0.513	0.368
- (1416636_at)	0.442	0.364	0.300	0.591	0.443	0.357	0.497	0.487	0.480	0.529	0.670
- (1416637_at)	0.036	0.167	0.942	0.684	0.346	0.453	0.491	0.143	0.149	0.049	0.016
- (1416638_at)	0.217	0.089	0.089	0.394	0.831	0.395	0.302	0.144	0.379	0.183	0.358
- (1416639_at)	0.282	0.025	0.278	0.117	0.246	0.009	0.182	0.404	0.563	0.233	0.181
- (1416640_at)	0.619	0.899	0.786	0.067	0.748	0.638	0.412	0.071	0.485	0.124	0.620
- (1416641_at)	0.112	0.016	0.163	0.420	0.024	0.023	0.136	0.106	0.335	0.196	0.190
- (1416642_a_at)	0.515	0.370	0.595	0.300	0.507	0.626	0.369	0.410	0.460	0.558	0.264
- (1416647_at)	0.367	0.398	0.856	0.565	0.168	0.237	0.307	0.357	0.669	0.046	0.084
- (1439950_at)	0.153	0.326	0.563	0.187	0.678	0.008	0.090	0.205	0.047	0.227	0.190
- (1416648_at)	0.255	0.277	0.572	0.562	0.489	0.366	0.313	0.242	0.639	0.535	0.179
- (1416651_at)	0.079	0.349	0.828	0.682	0.550	0.684	0.075	0.421	0.165	0.031	0.197
- (1435058_x_at)	0.910	0.190	0.112	0.067	0.180	0.356	0.345	0.191	0.097	0.608	0.448
- (1416653_at)	0.247	0.588	0.169	0.217	0.965	0.517	0.207	0.438	0.233	0.459	0.960
- (1453721_a_at)	0.158	0.349	0.053	0.191	0.002	0.818	0.240	0.696	0.090	0.142	0.159
- (1416654_at)	0.562	0.466	0.370	0.533	0.383	0.662	0.925	0.626	0.634	0.196	0.404
- (1443706_at)	0.837	0.670	0.780	0.864	0.869	0.481	0.647	0.686	0.670	0.572	0.895
- (1416655_at)	0.685	0.612	0.346	0.276	0.203	0.471	0.561	0.508	0.492	0.473	0.522
- (1458665_at)	0.180	0.015	0.548	0.863	0.990	0.732	0.597	0.956	0.626	0.645	0.356
- (1416656_at)	0.051	0.340	0.384	0.687	0.044	0.366	0.206	0.102	0.302	0.614	0.071
- (1425711_a_at)	0.236	0.258	0.297	0.288	0.119	0.308	0.515	0.277	0.189	0.082	0.233
- (1416657_at)	0.216	0.188	0.420	0.858	0.300	0.342	0.451	0.950	0.131	0.170	0.350
- (1440950_at)	0.522	0.643	0.853	0.557	0.478	0.393	0.504	0.735	0.861	0.919	0.693
- (1442759_at)	0.541	0.942	0.646	0.706	0.553	0.214	0.744	0.720	0.957	0.805	0.902
- (1416658_at)	0.306	0.121	0.452	0.365	0.445	0.530	0.026	0.343	0.986	0.454	0.354
- (1448424_at)	0.263	0.028	0.449	0.050	0.045	0.112	0.034	0.230	0.047	0.256	0.152
- (1416660_at)	0.324	0.113	0.320	0.277	0.468	0.286	0.389	0.142	0.949	0.116	0.411
- (1448425_at)	0.570	0.354	0.215	0.337	0.606	0.450	0.657	0.153	0.283	0.184	0.502
- (1416661_at)	0.433	0.125	0.549	0.140	0.302	0.515	0.407	0.018	0.314	0.450	0.376
- (1416659_at)	0.184	0.526	0.451	0.410	0.494	0.250	0.403	0.540	0.362	0.191	0.291
- (1448426_at)	0.171	0.400	0.242	0.295	0.460	0.675	0.175	0.522	0.180	0.075	0.087
- (1416662_at)	0.402	0.352	0.955	0.310	0.268	0.480	0.810	0.688	0.404	0.047	0.657
- (1445591_at)	0.574	0.854	0.869	0.715	0.723	0.583	0.581	0.862	0.321	0.822	0.605
- (1416663_at)	0.653	0.315	0.344	0.299	0.517	0.944	0.454	0.168	0.777	0.425	0.474
- (1416664_at)	0.215	0.893	0.203	0.070	0.678	0.188	0.079	0.439	0.114	0.263	0.528
- (1439394_x_at)	0.990	0.945	0.965	0.813	0.682	0.861	0.724	0.765	0.966	0.924	0.987
- (1439377_x_at)	0.140	0.819	0.839	0.333	0.046	0.547	0.051	0.518	0.285	0.172	0.065
- (1416665_at)	0.667	0.528	0.880	0.943	0.584	0.479	0.623	0.411	0.238	0.344	0.507
- (1416666_at)	0.999	0.305	0.316	0.173	0.403	0.400	0.597	0.210	0.742	0.425	0.268
- (1416667_at)	0.533	0.907	0.572	0.825	0.497	0.375	0.614	0.232	0.767	0.295	0.411
- (1416668_at)	0.215	0.450	0.366	0.528	0.272	0.501	0.328	0.391	0.220	0.578	0.465
- (1448430_a_at)	0.524	0.573	0.805	0.650	0.512	0.573	0.547	0.617	0.477	0.559	0.336
- (1416669_s_at)	0.297	0.411	0.206	0.331	0.492	0.425	0.344	0.336	0.354	0.931	0.189
- (1416670_at)	0.048	0.541	0.061	0.225	0.030	0.313	0.086	0.019	0.330	0.449	0.190
- (1451833_a_at)	0.308	0.630	0.141	0.544	0.163	0.217	0.380	0.262	0.668	0.260	0.216
- (1458215_at)	0.526	0.222	0.968	0.562	0.128	0.300	0.362	0.359	0.187	0.521	0.070
- (1416671_a_at)	0.745	0.916	0.046	0.565	0.198	0.447	0.423	0.368	0.330	0.121	0.446
- (1416672_s_at)	0.611	0.524	0.194	0.643	0.679	0.356	0.307	0.717	0.654	0.263	0.592
- (1431305_at)	0.081	0.022	0.089	0.037	0.117	0.240	0.241	0.405	0.164	0.457	0.007
- (1416674_at)	0.343	0.764	0.971	0.577	0.742	0.606	0.070	0.576	0.462	0.126	0.046
- (1446638_at)	0.949	0.870	0.748	0.926	0.921	0.971	0.956	0.850	0.913	0.996	0.912
- (1416675_s_at)	0.185	0.329	0.565	0.100	0.762	0.009	0.959	0.467	0.241	0.255	0.311
- (1448432_at)	0.231	0.810	0.796	0.292	0.865	0.547	0.031	0.952	0.698	0.204	0.736
- (1443570_at)	0.324	0.400	0.706	0.280	0.467	0.541	0.368	0.462	0.176	0.322	0.274
- (1458259_x_at)	0.449	0.482	0.740	0.149	0.398	0.630	0.544	0.348	0.350	0.284	0.329
- (1441156_at)	0.356	0.815	0.777	0.970	0.950	0.831	0.732	0.764	0.065	0.898	0.617
- (1416678_at)	0.584	0.587	0.351	0.349	0.642	0.617	0.241	0.706	0.402	0.590	0.379
- (1443046_at)	0.866	0.762	0.732	0.601	0.966	0.807	0.699	0.897	0.982	0.711	0.607
- (1457991_at)	0.454	0.685	0.151	0.590	0.550	0.253	0.510	0.234	0.528	0.465	0.681
- (1416679_at)	0.773	0.351	0.448	0.820	0.448	0.314	0.427	0.493	0.512	0.272	0.279
- (1416680_at)	0.118	0.813	0.281	0.108	0.427	0.400	0.426	0.571	0.074	0.228	0.811
- (1445727_at)	0.027	0.024	0.277	0.020	0.166	0.087	0.026	0.185	0.164	0.349	0.531
- (1437354_at)	0.398	0.633	0.129	0.618	0.147	0.478	0.774	0.190	0.079	0.308	0.186
- (1442220_at)	0.399	0.366	0.052	0.092	0.419	0.227	0.581	0.555	0.125	0.455	0.213
- (1416681_at)	0.554	0.448	0.074	0.377	0.481	0.236	0.080	0.396	0.242	0.476	0.168
- (1431224_at)	0.046	0.065	0.222	0.037	0.681	0.134	0.054	0.112	0.621	0.217	0.740
- (1416682_at)	0.213	0.208	0.034	0.009	0.100	0.495	0.214	0.284	0.048	0.454	0.171
- (1438695_at)	0.430	0.211	0.154	0.499	0.493	0.194	0.520	0.905	0.078	0.360	0.689
- (1416683_at)	0.999	0.192	0.473	0.711	0.102	0.264	0.406	0.307	0.163	0.320	0.060
- (1416685_s_at)	0.516	0.416	0.330	0.675	0.441	0.548	0.528	0.364	0.625	0.264	0.164
- (1416684_at)	0.439	0.411	0.392	0.148	0.430	0.539	0.334	0.360	0.503	0.152	0.521
- (1459230_at)	0.927	0.829	0.855	0.894	0.789	0.936	0.836	0.817	0.916	0.956	0.972
- (1416687_at)	0.032	0.096	0.100	0.588	0.323	0.176	0.063	0.563	0.061	0.334	0.610
- (1416686_at)	0.120	0.030	0.984	0.718	0.739	0.746	0.631	0.126	0.379	0.694	0.146
- (1437817_at)	0.004	0.225	0.009	0.002	0.458	0.007	0.117	0.204	0.140	0.343	0.118
- (1459094_at)	0.058	0.838	0.738	0.659	0.024	0.085	0.671	0.168	0.770	0.544	0.595
- (1416688_at)	0.734	0.357	0.451	0.904	0.464	0.410	0.439	0.430	0.730	0.330	0.415
- (1416689_at)	0.406	0.309	0.562	0.473	0.739	0.653	0.571	0.234	0.419	0.353	0.774
- (1448437_a_at)	0.347	0.464	0.066	0.279	0.052	0.240	0.538	0.173	0.150	0.150	0.462
- (1416690_at)	0.581	0.365	0.155	0.452	0.602	0.476	0.106	0.241	0.549	0.365	0.760
- (1442305_at)	0.123	0.037	0.297	0.023	0.545	0.285	0.297	0.427	0.513	0.531	0.002
- (1416691_at)	0.297	0.313	0.078	0.251	0.521	0.497	0.466	0.031	0.126	0.300	0.497
- (1416692_at)	0.873	0.396	0.256	0.764	0.445	0.457	0.486	0.267	0.208	0.503	0.281
- (1416693_at)	0.022	0.273	0.671	0.075	0.966	0.354	0.006	0.003	0.357	0.222	0.398
- (1456251_x_at)	0.286	0.529	0.513	0.285	0.863	0.531	0.367	0.745	0.101	0.130	0.014
- (1416695_at)	0.126	0.623	0.764	0.573	0.040	0.260	0.359	0.871	0.127	0.260	0.642
- (1438948_x_at)	0.003	0.497	0.526	0.334	0.014	0.142	0.171	0.023	0.028	0.148	0.004
- (1448440_x_at)	0.022	0.206	0.629	0.582	0.240	0.045	0.119	0.599	0.011	0.169	0.061
- (1448439_at)	0.238	0.571	0.103	0.247	0.236	0.260	0.162	0.509	0.024	0.267	0.166
- (1416696_at)	0.537	0.393	0.255	0.424	0.153	0.109	0.413	0.072	0.045	0.134	0.169
- (1441342_at)	0.959	0.420	0.474	0.470	0.840	0.674	0.439	0.499	0.561	0.703	0.363
- (1416697_at)	0.595	0.651	0.413	0.620	0.406	0.997	0.628	0.642	0.813	0.790	0.250
- (1459973_x_at)	0.772	0.743	0.627	0.903	0.687	0.641	0.740	0.752	0.818	0.706	0.498
- (1438279_at)	0.527	0.792	0.795	0.788	0.789	0.572	0.506	0.695	0.860	0.588	0.034
- (1441242_at)	0.687	0.982	0.720	0.725	0.565	0.577	0.610	0.610	0.741	0.780	0.879
- (1416698_a_at)	0.042	0.330	0.300	0.350	0.071	0.602	0.046	0.045	0.354	0.321	0.421
- (1456268_at)	0.977	0.839	0.867	0.823	0.939	0.957	0.939	0.759	0.928	0.890	0.901
- (1448441_at)	0.625	0.268	0.374	0.470	0.080	0.280	0.567	0.542	0.218	0.202	0.013
- (1459810_at)	0.516	0.421	0.437	0.339	0.428	0.519	0.517	0.632	0.478	0.361	0.575
- (1416699_at)	0.264	0.284	0.203	0.928	0.319	0.681	0.358	0.372	0.496	0.416	0.334
- (1416701_at)	0.508	0.351	0.428	0.070	0.386	0.256	0.332	0.538	0.289	0.612	0.312
- (1416700_at)	0.725	0.225	0.146	0.300	0.252	0.191	0.162	0.410	0.140	0.664	0.555
- (1448443_at)	0.544	0.523	0.245	0.134	0.264	0.507	0.250	0.395	0.468	0.476	0.527
- (1416702_at)	0.455	0.077	0.011	0.254	0.608	0.153	0.058	0.047	0.538	0.452	0.306
- (1443756_at)	0.696	0.531	0.505	0.390	0.254	0.659	0.521	0.466	0.329	0.454	0.573
- (1459617_at)	0.405	0.605	0.046	0.499	0.453	0.416	0.521	0.311	0.871	0.869	0.508
- (1451927_a_at)	0.426	0.442	0.044	0.736	0.778	0.030	0.065	0.352	0.874	0.191	0.165
- (1426104_at)	0.691	0.983	0.273	0.964	0.815	0.362	0.612	0.594	0.964	0.719	0.592
- (1442364_at)	0.042	0.150	0.165	0.076	0.291	0.036	0.623	0.558	0.021	0.589	0.224
- (1416704_at)	0.115	0.134	0.058	0.496	0.431	0.177	0.256	0.225	0.377	0.519	0.353
- (1416703_at)	0.452	0.361	0.810	0.611	0.529	0.359	0.244	0.701	0.547	0.651	0.350
- (1416706_at)	0.015	0.017	0.051	0.590	0.027	0.224	0.493	0.377	0.431	0.407	0.477
- (1448444_at)	0.559	0.548	0.623	0.470	0.706	0.543	0.735	0.882	0.515	0.617	0.167
- (1443584_at)	0.209	0.839	0.139	0.209	0.124	0.428	0.135	0.891	0.289	0.309	0.517
- (1416705_at)	0.955	0.123	0.276	0.386	0.483	0.299	0.202	0.417	0.529	0.425	0.116
- (1416708_a_at)	0.694	0.210	0.140	0.302	0.391	0.425	0.563	0.172	0.344	0.199	0.459
- (1416709_a_at)	0.643	0.543	0.357	0.953	0.765	0.459	0.255	0.202	0.324	0.497	0.338
- (1416710_at)	0.282	0.397	0.579	0.362	0.424	0.616	0.242	0.596	0.218	0.392	0.813
- (1416711_at)	0.685	0.336	0.228	0.160	0.115	0.316	0.095	0.800	0.310	0.216	0.143
- (1416712_at)	0.950	0.710	0.172	0.271	0.206	0.451	0.239	0.702	0.261	0.345	0.393
- (1416713_at)	0.365	0.283	0.087	0.750	0.445	0.527	0.402	0.408	0.657	0.356	0.137
- (1416714_at)	0.000	0.033	0.337	0.746	0.148	0.071	0.008	0.027	0.002	0.190	0.012
- (1448452_at)	0.219	0.889	0.813	0.784	0.981	0.816	0.559	0.577	0.051	0.416	0.466
- (1438114_x_at)	0.081	0.222	0.054	0.390	0.088	0.565	0.228	0.120	0.423	0.057	0.391
- (1416716_at)	0.081	0.359	0.171	0.198	0.131	0.248	0.162	0.099	0.334	0.049	0.500
- (1416718_at)	0.090	0.158	0.307	0.724	0.314	0.249	0.157	0.054	0.140	0.192	0.316
- (1441899_x_at)	0.235	0.210	0.480	0.220	0.649	0.368	0.923	0.305	0.538	0.043	0.754
- (1436384_at)	0.650	0.937	0.854	0.925	0.950	0.227	0.892	0.982	0.600	0.788	0.536
- (1434854_a_at)	0.255	0.166	0.386	0.382	0.336	0.338	0.850	0.109	0.661	0.396	0.209
- (1456497_x_at)	0.432	0.210	0.975	0.303	0.208	0.550	0.535	0.315	0.595	0.490	0.401
- (1416720_at)	0.526	0.482	0.227	0.338	0.314	0.610	0.374	0.502	0.550	0.288	0.225
- (1448454_at)	0.138	0.549	0.187	0.637	0.225	0.219	0.470	0.508	0.260	0.309	0.433
- (1416721_s_at)	0.982	0.518	0.195	0.821	0.462	0.149	0.497	0.140	0.837	0.111	0.221
- (1447898_s_at)	0.230	0.330	0.331	0.272	0.583	0.730	0.106	0.498	0.248	0.159	0.546
- (1416722_at)	0.787	0.448	0.111	0.990	0.469	0.290	0.396	0.223	0.529	0.297	0.355
- (1438043_at)	0.214	0.276	0.277	0.292	0.449	0.167	0.331	0.041	0.169	0.498	0.294
- (1442684_x_at)	0.734	0.087	0.155	0.701	0.108	0.478	0.243	0.429	0.554	0.557	0.248
- (1442683_at)	0.633	0.264	0.180	0.092	0.123	0.383	0.158	0.485	0.745	0.483	0.494
- (1428920_at)	0.139	0.086	0.049	0.629	0.044	0.589	0.243	0.495	0.450	0.051	0.067
- (1458201_at)	0.659	0.331	0.428	0.393	0.322	0.412	0.369	0.280	0.378	0.274	0.610
- (1416725_at)	0.717	0.649	0.542	0.897	0.221	0.572	0.670	0.734	0.132	0.856	0.070
- (1440106_at)	0.044	0.051	0.252	0.264	0.541	0.005	0.642	0.659	0.403	0.426	0.332
- (1439336_at)	0.082	0.179	0.082	0.279	0.301	0.016	0.461	0.294	0.159	0.049	0.156
- (1434149_at)	0.382	0.160	0.169	0.942	0.898	0.117	0.541	0.577	0.169	0.103	0.406
- (1424089_a_at)	0.297	0.115	0.316	0.719	0.517	0.428	0.228	0.188	0.285	0.058	0.292
- (1416723_at)	0.061	0.071	0.985	0.083	0.571	0.630	0.384	0.188	0.185	0.056	0.598
- (1416724_x_at)	0.293	0.125	0.641	0.572	0.906	0.291	0.591	0.304	0.383	0.091	0.617
- (1434148_at)	0.329	0.223	0.140	0.710	0.175	0.068	0.393	0.416	0.276	0.101	0.269
- (1446386_at)	0.057	0.071	0.209	0.153	0.524	0.125	0.170	0.351	0.104	0.214	0.199
- (1416726_s_at)	0.377	0.349	0.559	0.522	0.326	0.288	0.238	0.463	0.208	0.212	0.426
- (1430962_at)	0.988	0.829	0.581	0.647	0.846	0.981	0.656	0.981	0.499	0.971	0.884
- (1416727_a_at)	0.117	0.122	0.362	0.768	0.682	0.502	0.192	0.169	0.508	0.806	0.175
- (1416728_at)	0.639	0.175	0.571	0.507	0.543	0.362	0.575	0.480	0.706	0.289	0.393
- (1416730_at)	0.234	0.554	0.549	0.336	0.040	0.495	0.347	0.135	0.123	0.231	0.232
- (1448458_at)	0.048	0.004	0.009	0.233	0.066	0.363	0.108	0.017	0.140	0.100	0.465
- (1416732_at)	0.108	0.181	0.048	0.792	0.438	0.163	0.244	0.319	0.106	0.164	0.260
- (1456688_at)	0.094	0.002	0.339	0.030	0.455	0.412	0.385	0.512	0.551	0.430	0.637
- (1416731_at)	0.169	0.586	0.500	0.439	0.255	0.260	0.534	0.411	0.252	0.149	0.746
- (1458919_at)	0.194	0.071	0.348	0.279	0.044	0.992	0.234	0.060	0.040	0.423	0.645
- (1445282_at)	0.427	0.560	0.220	0.520	0.264	0.225	0.096	0.239	0.040	0.334	0.024
- (1446203_at)	0.949	0.933	0.784	0.607	0.772	0.608	0.666	0.654	0.443	0.698	0.992
- (1416734_at)	0.624	0.973	0.705	0.724	0.805	0.882	0.247	0.573	0.793	0.888	0.918
- (1444114_at)	0.005	0.148	0.447	0.010	0.576	0.022	0.698	0.239	0.071	0.650	0.024
- (1416733_at)	0.219	0.375	0.523	0.715	0.389	0.145	0.642	0.326	0.326	0.508	0.192
- (1440577_at)	0.907	0.981	0.628	0.645	0.811	0.821	0.779	0.793	0.760	0.791	0.770
- (1442381_at)	0.006	0.434	0.382	0.072	0.774	0.296	0.010	0.312	0.008	0.166	0.638
- (1416735_at)	0.186	0.485	0.145	0.540	0.890	0.397	0.554	0.594	0.343	0.356	0.276
- (1441274_at)	0.196	0.019	0.007	0.134	0.250	0.210	0.262	0.177	0.256	0.048	0.045
- (1444440_at)	0.833	0.893	0.998	0.960	0.909	0.763	0.843	0.951	0.693	0.755	0.863
- (1416736_at)	0.174	0.293	0.279	0.123	0.861	0.357	0.751	0.324	0.412	0.292	0.271
- (1450196_s_at)	0.471	0.821	0.039	0.026	0.221	0.286	0.459	0.014	0.060	0.156	0.060
- (1416738_at)	0.132	0.077	0.482	0.292	0.155	0.616	0.107	0.550	0.691	0.366	0.348
- (1416739_a_at)	0.160	0.006	0.119	0.229	0.136	0.083	0.029	0.213	0.328	0.478	0.486
- (1416741_at)	0.848	0.721	0.659	0.796	0.603	0.948	0.686	0.570	0.863	0.926	0.875
- (1416740_at)	0.003	0.356	0.595	0.109	0.020	0.004	0.312	0.002	0.597	0.972	0.088
- (1431796_at)	0.894	0.962	0.707	0.929	0.877	0.954	0.949	0.710	0.989	0.789	0.839
- (1457360_at)	0.436	0.234	0.561	0.182	0.034	0.724	0.148	0.669	0.236	0.199	0.109
- (1416742_at)	0.856	0.295	0.172	0.208	0.241	0.436	0.783	0.425	0.366	0.998	0.547
- (1444570_at)	0.028	0.004	0.331	0.066	0.021	0.579	0.228	0.342	0.169	0.700	0.146
- (1443091_at)	0.448	0.373	0.541	0.465	0.566	0.054	0.606	0.411	0.967	0.617	0.386
- (1416743_at)	0.931	0.258	0.474	0.299	0.265	0.297	0.558	0.634	0.436	0.346	0.282
- (1416744_at)	0.343	0.593	0.504	0.471	0.581	0.280	0.726	0.500	0.267	0.346	0.345
- (1437490_x_at)	0.122	0.337	0.355	0.334	0.088	0.318	0.037	0.114	0.266	0.532	0.535
- (1416745_x_at)	0.224	0.520	0.264	0.385	0.291	0.070	0.378	0.444	0.065	0.562	0.151
- (1456516_x_at)	0.250	0.078	0.164	0.510	0.135	0.297	0.076	0.050	0.263	0.525	0.251
- (1416746_at)	0.169	0.431	0.245	0.227	0.359	0.469	0.332	0.489	0.294	0.061	0.803
- (1416747_at)	0.138	0.359	0.301	0.133	0.264	0.256	0.082	0.472	0.316	0.102	0.569
- (1441990_at)	0.768	0.767	0.663	0.905	0.128	0.550	0.508	0.688	0.085	0.893	0.714
- (1416748_a_at)	0.114	0.247	0.340	0.254	0.089	0.409	0.238	0.576	0.452	0.835	0.311
- (1438251_x_at)	0.679	0.186	0.551	0.274	0.283	0.395	0.249	0.368	0.659	0.604	0.227
- (1416749_at)	0.618	0.357	0.171	0.169	0.354	0.371	0.875	0.384	0.405	0.513	0.153
- (1451956_a_at)	0.040	0.390	0.059	0.449	0.100	0.557	0.024	0.065	0.195	0.071	0.350
- (1416750_at)	0.537	0.329	0.687	0.290	0.374	0.842	0.265	0.451	0.212	0.143	0.546
- (1440792_x_at)	0.567	0.522	0.754	0.592	0.602	0.627	0.584	0.975	0.429	0.294	0.610
- (1416751_a_at)	0.265	0.108	0.404	0.847	0.453	0.157	0.458	0.143	0.299	0.197	0.552
- (1440132_s_at)	0.220	0.113	0.139	0.434	0.862	0.142	0.157	0.074	0.107	0.350	0.491
- (1416753_at)	0.324	0.299	0.288	0.727	0.760	0.346	0.362	0.166	0.202	0.242	0.415
- (1434325_x_at)	0.347	0.903	0.380	0.474	0.507	0.264	0.287	0.533	0.503	0.291	0.334
- (1440133_x_at)	0.359	0.127	0.217	0.495	0.511	0.225	0.203	0.170	0.159	0.340	0.386
- (1416754_at)	0.134	0.673	0.043	0.126	0.696	0.098	0.155	0.025	0.107	0.186	0.398
- (1416756_at)	0.459	0.310	0.151	0.715	0.433	0.490	0.142	0.120	0.432	0.274	0.166
- (1416755_at)	0.402	0.335	0.569	0.557	0.360	0.361	0.180	0.802	0.488	0.342	0.406
- (1416757_at)	0.264	0.668	0.437	0.076	0.526	0.424	0.600	0.032	0.224	0.475	0.003
- (1416758_at)	0.330	0.462	0.012	0.103	0.385	0.093	0.866	0.627	0.520	0.073	0.031
- (1456439_x_at)	0.212	0.093	0.358	0.458	0.589	0.147	0.450	0.086	0.550	0.179	0.285
- (1416759_at)	0.303	0.513	0.647	0.458	0.289	0.233	0.114	0.470	0.425	0.057	0.436
- (1416760_at)	0.316	0.492	0.183	0.158	0.385	0.180	0.406	0.719	0.909	0.178	0.120
- (1456642_x_at)	0.085	0.208	0.052	0.603	0.076	0.641	0.148	0.055	0.228	0.628	0.150
- (1439348_at)	0.338	0.369	0.454	0.308	0.083	0.808	0.695	0.346	0.900	0.909	0.577
- (1416762_at)	0.058	0.071	0.130	0.445	0.159	0.156	0.408	0.110	0.211	0.431	0.064
- (1416763_at)	0.401	0.944	0.425	0.706	0.278	0.319	0.447	0.671	0.433	0.541	0.334
- (1443819_x_at)	0.103	0.510	0.074	0.320	0.381	0.563	0.285	0.335	0.177	0.086	0.378
- (1416764_at)	0.553	0.185	0.454	0.282	0.763	0.463	0.572	0.456	0.278	0.261	0.477
- (1416766_at)	0.313	0.258	0.296	0.199	0.682	0.461	0.146	0.579	0.216	0.306	0.508
- (1444100_at)	0.267	0.167	0.429	0.145	0.377	0.044	0.458	0.179	0.064	0.207	0.107
- (1416768_at)	0.552	0.623	0.306	0.208	0.579	0.291	0.512	0.552	0.477	0.378	0.298
- (1416767_a_at)	0.307	0.354	0.220	0.317	0.653	0.121	0.147	0.161	0.254	0.324	0.344
- (1435464_at)	0.351	0.539	0.298	0.343	0.652	0.643	0.591	0.560	0.684	0.092	0.912
- (1425448_x_at)	0.632	0.634	0.598	0.510	0.382	0.427	0.262	0.437	0.912	0.078	0.518
- (1416769_s_at)	0.462	0.125	0.703	0.463	0.686	0.577	0.750	0.579	0.765	0.191	0.529
- (1437013_x_at)	0.945	0.491	0.435	0.418	0.395	0.547	0.394	0.209	0.391	0.149	0.461
- (1435985_at)	0.110	0.054	0.810	0.180	0.110	0.033	0.200	0.331	0.123	0.020	0.422
- (1458847_at)	0.051	0.576	0.276	0.780	0.944	0.018	0.005	0.229	0.058	0.602	0.380
- (1447872_at)	0.793	0.670	0.652	0.666	0.378	0.659	0.987	0.667	0.658	0.422	0.717
- (1439681_at)	0.400	0.815	0.772	0.448	0.762	0.520	0.533	0.515	0.418	0.409	0.692
- (1416770_at)	0.081	0.602	0.194	0.041	0.605	0.589	0.377	0.183	0.996	0.201	0.394
- (1416771_at)	0.344	0.603	0.029	0.282	0.772	0.573	0.567	0.675	0.615	0.342	0.720
- (1447820_x_at)	0.593	0.968	0.975	0.420	0.934	0.898	0.831	0.852	0.876	0.460	0.372
- (1416772_at)	0.676	0.279	0.138	0.678	0.485	0.232	0.516	0.259	0.251	0.321	0.512
- (1416774_at)	0.046	0.034	0.013	0.477	0.400	0.404	0.600	0.268	0.381	0.364	0.327
- (1416773_at)	0.286	0.276	0.136	0.786	0.090	0.290	0.408	0.327	0.082	0.469	0.225
- (1442682_at)	0.837	0.380	0.267	0.719	0.039	0.840	0.249	0.175	0.024	0.986	0.400
- (1430450_at)	0.812	0.261	0.674	0.253	0.472	0.989	0.459	0.981	0.736	0.482	0.073
- (1416775_at)	0.346	0.205	0.360	0.863	0.924	0.874	0.194	0.476	0.671	0.179	0.278
- (1416776_at)	0.154	0.675	0.436	0.385	0.206	0.145	0.555	0.428	0.161	0.212	0.053
- (1443832_s_at)	0.236	0.320	0.341	0.059	0.053	0.153	0.154	0.714	0.261	0.322	0.318
- (1416779_at)	0.704	0.333	0.131	0.313	0.270	0.334	0.468	0.520	0.036	0.562	0.650
- (1416778_at)	0.864	0.095	0.328	0.640	0.271	0.173	0.130	0.708	0.533	0.317	0.075
- (1416780_at)	0.740	0.479	0.274	0.698	0.615	0.809	0.466	0.329	0.535	0.334	0.497
- (1416782_s_at)	0.298	0.216	0.533	0.369	0.357	0.843	0.252	0.271	0.145	0.204	0.567
- (1416781_at)	0.120	0.564	0.531	0.279	0.428	0.176	0.111	0.473	0.169	0.177	0.674
- (1431883_at)	0.461	0.623	0.778	0.468	0.802	0.339	0.599	0.567	0.417	0.615	0.679
- (1416783_at)	0.481	0.525	0.291	0.159	0.165	0.264	0.495	0.598	0.838	0.938	0.352
- (1416785_at)	0.465	0.219	0.149	0.719	0.245	0.358	0.231	0.588	0.083	0.615	0.172
- (1454504_at)	0.942	0.864	0.831	0.825	0.701	0.973	0.981	0.931	0.924	0.975	0.938
- (1448459_at)	0.359	0.393	0.269	0.588	0.098	0.489	0.436	0.312	0.081	0.762	0.719
[truncated: 28,841 more rows]
[truncated: 1 more columns]
