# Supplementary material for: Identification of Major Signaling Pathways in Prion Disease Progression Using Network Analysis
Source: PLoS One. 2015 Dec 8;10(12):e0144389. doi: 10.1371/journal.pone.0144389 (PMC4672924; doi:10.1371/journal.pone.0144389)
Supplement: S2 Dataset — This file contains the text files corresponding to every six mouse-prion model used in this work. These files contain the probeset ids of affymetrix mouse 430 2.0 array, and the corresponding P-values for their differential expression at every sampled time-point. (ZIP) [file pone.0144389.s005.zip › C57BL6J-RML-Brain.txt]

- (1423758_at)	0.189	0.661	0.716	0.736	0.485	0.689	0.032	0.461	0.396	0.170	0.417	0.358	0.169
- (1421323_a_at)	0.710	0.420	0.426	0.225	0.550	0.499	0.055	0.632	0.631	0.080	0.269	0.451	0.194
- (1415697_at)	0.236	0.665	0.613	0.372	0.709	0.476	0.041	0.725	0.399	0.301	0.241	0.358	0.033
- (1460697_s_at)	0.570	0.407	0.425	0.585	0.701	0.713	0.530	0.579	0.436	0.555	0.384	0.344	0.118
- (1415714_a_at)	0.594	0.451	0.413	0.546	0.593	0.627	0.626	0.411	0.602	0.990	0.342	0.670	0.131
- (1431015_at)	0.091	0.481	0.479	0.731	0.389	0.395	0.109	0.367	0.481	0.127	0.716	0.483	0.164
- (1415715_at)	0.235	0.739	0.392	0.631	0.446	0.319	0.111	0.663	0.308	0.131	0.425	0.403	0.585
- (1459327_at)	0.224	0.536	0.119	0.351	0.422	0.453	0.066	0.666	0.540	0.732	0.488	0.228	0.466
- (1443791_at)	0.941	0.716	0.587	0.731	0.572	0.651	0.660	0.669	0.684	0.675	0.979	0.643	0.839
- (1440297_at)	0.634	0.528	0.752	0.615	0.535	0.773	0.723	0.588	0.557	0.661	0.705	0.888	0.679
- (1415717_at)	0.568	0.722	0.492	0.723	0.422	0.596	0.159	0.642	0.453	0.224	0.307	0.285	0.694
- (1453773_at)	0.974	0.779	0.974	0.713	0.745	0.662	0.723	0.704	0.720	0.894	0.778	0.718	0.904
- (1460071_at)	0.918	0.729	0.721	0.604	0.683	0.699	0.664	0.697	0.658	0.823	0.970	0.634	0.991
- (1447379_at)	0.824	0.672	0.606	0.490	0.496	0.774	0.648	0.642	0.617	0.672	0.681	0.613	0.569
- (1415718_at)	0.444	0.492	0.475	0.385	0.431	0.372	0.194	0.605	0.385	0.263	0.453	0.463	0.509
- (1415721_a_at)	0.961	0.508	0.660	0.626	0.602	0.479	0.265	0.920	0.425	0.191	0.393	0.462	0.261
- (1441646_at)	0.028	0.418	0.566	0.419	0.239	0.234	0.080	0.208	0.618	0.273	0.578	0.245	0.130
- (1457845_at)	0.295	0.215	0.265	0.531	0.133	0.489	0.031	0.760	0.130	0.024	0.413	0.263	0.357
- (1415722_a_at)	0.451	0.797	0.574	0.504	0.550	0.501	0.162	0.450	0.675	0.326	0.862	0.614	0.184
- (1453356_at)	0.382	0.485	0.528	0.429	0.526	0.752	0.070	0.503	0.902	0.445	0.292	0.443	0.499
- (1415730_at)	0.380	0.707	0.462	0.732	0.529	0.427	0.344	0.399	0.477	0.576	0.235	0.533	0.335
- (1415733_a_at)	0.831	0.356	0.518	0.626	0.440	0.439	0.258	0.611	0.836	0.496	0.378	0.459	0.137
- (1454183_at)	0.962	0.734	0.723	0.677	0.616	0.666	0.689	0.719	0.662	0.733	0.867	0.948	0.770
- (1415739_at)	0.337	0.632	0.474	0.708	0.472	0.426	0.152	0.684	0.537	0.133	0.522	0.637	0.178
- (1460641_a_at)	0.662	0.502	0.443	0.526	0.286	0.634	0.046	0.394	0.307	0.139	0.655	0.095	0.256
- (1415758_at)	0.759	0.932	0.496	0.448	0.756	0.553	0.170	0.730	0.497	0.490	0.396	0.528	0.186
- (1458233_at)	0.010	0.433	0.177	0.094	0.608	0.729	0.292	0.839	0.687	0.419	0.222	0.323	0.125
- (1444520_at)	0.578	0.596	0.705	0.538	0.442	0.679	0.770	0.792	0.642	0.501	0.358	0.785	0.874
- (1427199_at)	0.727	0.493	0.633	0.991	0.559	0.458	0.190	0.440	0.624	0.593	0.308	0.486	0.146
- (1425054_a_at)	0.378	0.410	0.494	0.500	0.358	0.490	0.108	0.818	0.370	0.092	0.493	0.445	0.584
- (1415763_a_at)	0.726	0.712	0.695	0.508	0.554	0.396	0.304	0.481	0.631	0.327	0.445	0.493	0.595
- (1449063_at)	0.526	0.637	0.508	0.419	0.341	0.517	0.534	0.732	0.493	0.602	0.495	0.427	0.249
- (1427294_a_at)	0.228	0.528	0.594	0.523	0.489	0.377	0.157	0.467	0.453	0.075	0.375	0.385	0.099
- (1429980_x_at)	0.122	0.448	0.874	0.598	0.331	0.244	0.206	0.678	0.710	0.648	0.405	0.155	0.417
- (1427295_at)	0.211	0.318	0.561	0.375	0.648	0.565	0.108	0.584	0.337	0.084	0.387	0.614	0.164
- (1434616_at)	0.517	0.709	0.973	0.691	0.651	0.656	0.702	0.684	0.638	0.751	0.793	0.687	0.105
- (1429979_a_at)	0.088	0.524	0.473	0.674	0.340	0.075	0.027	0.527	0.531	0.102	0.021	0.287	0.070
- (1456241_a_at)	0.021	0.952	0.556	0.540	0.380	0.367	0.081	0.508	0.354	0.041	0.482	0.321	0.353
- (1415825_s_at)	0.278	0.543	0.807	0.495	0.659	0.477	0.097	0.646	0.527	0.249	0.447	0.526	0.293
- (1434617_x_at)	0.151	0.621	0.820	0.760	0.697	0.721	0.421	0.722	0.326	0.093	0.543	0.659	0.259
- (1443828_x_at)	0.573	0.688	0.630	0.757	0.702	0.596	0.634	0.653	0.617	0.675	0.747	0.652	0.739
- (1415982_at)	0.743	0.604	0.418	0.550	0.549	0.238	0.494	0.643	0.439	0.521	0.490	0.549	0.148
- (1439424_x_at)	0.161	0.543	0.435	0.488	0.154	0.438	0.262	0.305	0.434	0.464	0.467	0.182	0.416
- (1415981_at)	0.291	0.564	0.596	0.495	0.413	0.556	0.217	0.575	0.414	0.466	0.334	0.365	0.217
- (1437008_x_at)	0.885	0.394	0.721	0.356	0.493	0.590	0.119	0.571	0.343	0.152	0.558	0.619	0.271
- (1456057_x_at)	0.119	0.376	0.544	0.396	0.645	0.724	0.083	0.431	0.579	0.077	0.422	0.330	0.235
- (1416032_at)	0.416	0.454	0.409	0.639	0.576	0.155	0.243	0.435	0.440	0.096	0.433	0.351	0.869
- (1459814_at)	0.913	0.731	0.727	0.681	0.616	0.682	0.677	0.692	0.725	0.746	0.800	0.570	0.993
- (1416033_at)	0.939	0.729	0.694	0.794	0.753	0.620	0.969	0.679	0.908	0.523	0.652	0.458	0.435
- (1459068_at)	0.029	0.040	0.272	0.271	0.364	0.642	0.075	0.339	0.156	0.040	0.313	0.317	0.192
- (1416095_x_at)	0.647	0.503	0.660	0.549	0.532	0.412	0.182	0.587	0.528	0.254	0.412	0.719	0.200
- (1456626_a_at)	0.192	0.437	0.516	0.796	0.443	0.645	0.075	0.465	0.356	0.293	0.580	0.710	0.131
- (1439438_a_at)	0.266	0.437	0.551	0.593	0.327	0.633	0.138	0.728	0.332	0.151	0.547	0.488	0.406
- (1416131_s_at)	0.375	0.352	0.339	0.653	0.447	0.581	0.031	0.482	0.660	0.237	0.331	0.417	0.331
- (1438864_at)	0.062	0.565	0.211	0.416	0.353	0.288	0.006	0.359	0.408	0.248	0.129	0.675	0.099
- (1416132_at)	0.078	0.500	0.464	0.555	0.489	0.383	0.014	0.678	0.606	0.126	0.416	0.293	0.110
- (1416133_at)	0.218	0.501	0.599	0.696	0.590	0.406	0.019	0.689	0.588	0.158	0.308	0.351	0.549
- (1416171_at)	0.972	0.398	0.670	0.793	0.554	0.410	0.195	0.571	0.408	0.382	0.633	0.486	0.463
- (1440486_at)	0.959	0.778	0.807	0.882	0.682	0.650	0.565	0.742	0.793	0.666	0.687	0.697	0.726
- (1416200_at)	0.084	0.170	0.650	0.406	0.474	0.420	0.039	0.531	0.356	0.259	0.077	0.057	0.162
- (1416323_at)	0.548	0.429	0.202	0.703	0.454	0.600	0.069	0.567	0.721	0.124	0.623	0.214	0.299
- (1448302_at)	0.232	0.758	0.414	0.611	0.347	0.561	0.107	0.739	0.506	0.176	0.057	0.407	0.200
- (1416324_s_at)	0.253	0.549	0.480	0.614	0.396	0.537	0.119	0.933	0.583	0.238	0.573	0.652	0.254
- (1416358_at)	0.085	0.495	0.604	0.498	0.424	0.988	0.158	0.230	0.525	0.109	0.117	0.392	0.066
- (1416367_at)	0.418	0.372	0.538	0.624	0.461	0.444	0.322	0.530	0.542	0.606	0.317	0.299	0.124
- (1416376_at)	0.020	0.395	0.455	0.370	0.668	0.508	0.253	0.324	0.470	0.429	0.156	0.037	0.021
- (1453859_at)	0.820	0.822	0.676	0.651	0.633	0.739	0.667	0.689	0.729	0.760	0.777	0.613	0.746
- (1448337_at)	0.376	0.537	0.693	0.472	0.245	0.443	0.177	0.373	0.513	0.433	0.426	0.306	0.203
- (1459352_at)	0.621	0.564	0.752	0.553	0.854	0.672	0.461	0.558	0.505	0.659	0.997	0.585	0.937
- (1416436_a_at)	0.227	0.433	0.574	0.529	0.629	0.714	0.126	0.309	0.599	0.397	0.112	0.562	0.027
- (1430705_at)	0.393	0.193	0.245	0.855	0.664	0.668	0.250	0.841	0.512	0.945	0.391	0.421	0.134
- (1416438_at)	0.396	0.560	0.726	0.746	0.484	0.411	0.212	0.777	0.524	0.164	0.508	0.594	0.129
- (1416439_at)	0.306	0.449	0.689	0.417	0.463	0.563	0.140	0.426	0.543	0.232	0.948	0.501	0.085
- (1416445_at)	0.525	0.504	0.546	0.701	0.608	0.495	0.106	0.389	0.524	0.209	0.565	0.504	0.608
- (1459640_at)	0.965	0.789	0.759	0.801	0.856	0.796	0.696	0.677	0.670	0.828	0.667	0.804	0.885
- (1416559_at)	0.074	0.274	0.385	0.576	0.618	0.184	0.068	0.558	0.368	0.170	0.211	0.522	0.325
- (1416574_at)	0.536	0.597	0.453	0.527	0.528	0.558	0.147	0.715	0.494	0.451	0.505	0.359	0.297
- (1416607_at)	0.063	0.542	0.722	0.425	0.542	0.662	0.285	0.375	0.302	0.299	0.181	0.073	0.174
- (1454067_a_at)	0.059	0.498	0.429	0.496	0.585	0.592	0.090	0.348	0.518	0.212	0.246	0.155	0.211
- (1448407_at)	0.021	0.430	0.496	0.472	0.428	0.516	0.294	0.690	0.309	0.030	0.098	0.147	0.104
- (1416619_at)	0.001	0.293	0.688	0.687	0.533	0.699	0.031	0.226	0.063	0.017	0.020	0.020	0.025
- (1416628_at)	0.416	0.353	0.304	0.436	0.460	0.554	0.131	0.610	0.534	0.089	0.687	0.333	0.081
- (1416634_at)	0.587	0.291	0.397	0.640	0.633	0.524	0.458	0.581	0.563	0.629	0.330	0.452	0.176
- (1416633_a_at)	0.208	0.549	0.417	0.501	0.384	0.346	0.397	0.671	0.413	0.322	0.428	0.379	0.510
- (1416668_at)	0.516	0.603	0.521	0.713	0.459	0.505	0.082	0.616	0.619	0.286	0.415	0.530	0.283
- (1459810_at)	0.858	0.755	0.471	0.670	0.431	0.640	0.335	0.655	0.466	0.508	0.693	0.505	0.543
- (1416699_at)	0.534	0.541	0.507	0.699	0.516	0.434	0.141	0.416	0.424	0.197	0.490	0.551	0.027
- (1416713_at)	0.355	0.135	0.396	0.513	0.412	0.520	0.389	0.310	0.277	0.079	0.362	0.402	0.156
- (1416763_at)	0.242	0.419	0.525	0.725	0.690	0.585	0.155	0.458	0.776	0.172	0.392	0.428	0.287
- (1444100_at)	0.278	0.559	0.485	0.574	0.155	0.477	0.220	0.373	0.458	0.405	0.232	0.655	0.307
- (1416768_at)	0.554	0.715	0.590	0.956	0.626	0.719	0.201	0.581	0.555	0.242	0.348	0.524	0.197
- (1416767_a_at)	0.643	0.690	0.601	0.393	0.287	0.427	0.116	0.464	0.612	0.361	0.816	0.457	0.551
- (1435464_at)	0.816	0.524	0.589	0.579	0.750	0.461	0.370	0.370	0.732	0.221	0.636	0.655	0.395
- (1430450_at)	0.782	0.581	0.401	0.636	0.695	0.486	0.661	0.595	0.645	0.633	0.399	0.603	0.741
- (1416775_at)	0.891	0.471	0.816	0.735	0.515	0.579	0.123	0.746	0.431	0.187	0.330	0.354	0.519
- (1444245_at)	0.449	0.233	0.653	0.719	0.428	0.664	0.227	0.329	0.533	0.281	0.244	0.404	0.155
- (1443236_at)	0.810	0.915	0.944	0.780	0.758	0.652	0.724	0.719	0.456	0.923	0.775	0.760	0.775
- (1416824_at)	0.316	0.506	0.489	0.661	0.581	0.666	0.099	0.485	0.568	0.172	0.452	0.497	0.148
- (1416830_at)	0.007	0.544	0.688	0.517	0.343	0.655	0.152	0.401	0.187	0.030	0.174	0.195	0.434
- (1416841_at)	0.489	0.546	0.500	0.564	0.761	0.513	0.190	0.591	0.435	0.174	0.512	0.446	0.159
- (1416856_at)	0.393	0.407	0.545	0.659	0.578	0.476	0.649	0.580	0.692	0.397	0.459	0.609	0.671
- (1416885_at)	0.130	0.539	0.638	0.392	0.337	0.499	0.063	0.243	0.638	0.144	0.541	0.539	0.480
- (1448509_at)	0.027	0.278	0.355	0.509	0.632	0.058	0.119	0.372	0.503	0.341	0.646	0.357	0.062
- (1416893_at)	0.021	0.178	0.451	0.459	0.203	0.357	0.367	0.500	0.216	0.971	0.344	0.341	0.006
- (1447242_at)	0.230	0.125	0.685	0.539	0.593	0.448	0.849	0.846	0.452	0.707	0.734	0.684	0.718
- (1416892_s_at)	0.129	0.218	0.377	0.681	0.286	0.373	0.175	0.444	0.306	0.426	0.501	0.423	0.121
- (1447116_at)	0.025	0.400	0.100	0.574	0.132	0.425	0.419	0.329	0.514	0.195	0.269	0.691	0.620
- (1416894_at)	0.098	0.592	0.638	0.592	0.427	0.433	0.106	0.599	0.341	0.092	0.532	0.419	0.258
- (1416909_at)	0.475	0.468	0.411	0.631	0.529	0.528	0.273	0.700	0.441	0.363	0.491	0.373	0.171
- (1416912_at)	0.721	0.596	0.682	0.425	0.558	0.392	0.671	0.442	0.550	0.474	0.537	0.414	0.544
- (1416911_a_at)	0.486	0.314	0.961	0.629	0.329	0.335	0.267	0.583	0.561	0.756	0.371	0.514	0.415
- (1416917_at)	0.503	0.765	0.649	0.487	0.502	0.500	0.160	0.458	0.405	0.322	0.524	0.464	0.121
- (1416979_at)	0.808	0.580	0.553	0.729	0.491	0.602	0.630	0.510	0.534	0.292	0.712	0.545	0.220
- (1436327_a_at)	0.000	0.145	0.439	0.329	0.032	0.300	0.506	0.207	0.361	0.317	0.158	0.166	0.010
- (1455644_at)	0.242	0.290	0.492	0.530	0.279	0.478	0.555	0.541	0.590	0.524	0.404	0.358	0.511
- (1416989_at)	0.442	0.633	0.451	0.499	0.663	0.646	0.477	0.437	0.498	0.642	0.412	0.618	0.242
- (1417002_at)	0.290	0.559	0.491	0.613	0.415	0.593	0.120	0.852	0.690	0.243	0.737	0.359	0.207
- (1448540_a_at)	0.271	0.574	0.400	0.585	0.533	0.574	0.107	0.461	0.424	0.120	0.542	0.450	0.479
- (1417003_at)	0.483	0.399	0.902	0.195	0.440	0.492	0.115	0.989	0.511	0.067	0.111	0.212	0.444
- (1448552_s_at)	0.984	0.379	0.235	0.560	0.243	0.260	0.324	0.283	0.352	0.188	0.794	0.214	0.382
- (1417030_at)	0.264	0.238	0.325	0.563	0.087	0.398	0.091	0.611	0.090	0.245	0.083	0.104	0.230
- (1438914_at)	0.758	0.800	0.822	0.711	0.732	0.712	0.696	0.665	0.665	0.756	0.726	0.319	0.614
- (1438082_at)	0.826	0.280	0.782	0.511	0.300	0.400	0.543	0.663	0.658	0.680	0.638	0.621	0.171
- (1417031_at)	0.135	0.792	0.602	0.583	0.618	0.406	0.283	0.530	0.602	0.126	0.282	0.179	0.510
- (1435508_x_at)	0.963	0.363	0.427	0.493	0.367	0.595	0.438	0.490	0.461	0.473	0.488	0.530	0.533
- (1417055_at)	0.280	0.399	0.417	0.560	0.532	0.716	0.821	0.835	0.446	0.238	0.415	0.530	0.105
- (1417054_a_at)	0.481	0.735	0.644	0.484	0.465	0.553	0.469	0.555	0.370	0.242	0.518	0.556	0.226
- (1436681_x_at)	0.599	0.766	0.446	0.544	0.780	0.679	0.534	0.713	0.662	0.350	0.614	0.691	0.557
- (1417062_at)	0.343	0.501	0.409	0.544	0.297	0.516	0.542	0.339	0.702	0.289	0.564	0.450	0.169
- (1417075_at)	0.711	0.585	0.435	1.000	0.518	0.478	0.375	0.501	0.570	0.490	0.311	0.535	0.174
- (1457611_x_at)	0.229	0.119	0.582	0.573	0.865	0.321	0.499	0.489	0.468	0.432	0.425	0.359	0.306
- (1441796_at)	0.505	0.525	0.466	0.936	0.486	0.842	0.591	0.440	0.514	0.547	0.677	0.569	0.632
- (1417096_at)	0.447	0.513	0.268	0.495	0.597	0.822	0.360	0.301	0.507	0.620	0.268	0.730	0.097
- (1417105_at)	0.607	0.504	0.359	0.472	0.518	0.574	0.270	0.522	0.446	0.517	0.678	0.750	0.207
- (1417128_at)	0.362	0.127	0.222	0.273	0.384	0.395	0.040	0.372	0.479	0.040	0.517	0.484	0.093
- (1438427_at)	0.084	0.373	0.865	0.734	0.316	0.679	0.284	0.167	0.653	0.160	0.402	0.576	0.390
- (1417142_at)	0.247	0.457	0.365	0.453	0.555	0.528	0.213	0.417	0.711	0.524	0.292	0.394	0.410
- (1417146_at)	0.029	0.064	0.348	0.471	0.269	0.473	0.213	0.714	0.298	0.215	0.260	0.188	0.393
- (1426549_at)	0.608	0.436	0.886	0.870	0.532	0.582	0.293	0.551	0.605	0.636	0.381	0.692	0.472
- (1417147_at)	0.113	0.668	0.399	0.504	0.508	0.397	0.157	0.224	0.392	0.217	0.156	0.218	0.173
- (1417174_at)	0.204	0.562	0.344	0.524	0.462	0.609	0.241	0.398	0.816	0.586	0.235	0.218	0.111
- (1417200_at)	0.271	0.495	0.593	0.595	0.496	0.404	0.325	0.586	0.420	0.552	0.261	0.210	0.181
- (1431304_a_at)	0.474	0.323	0.831	0.150	0.454	0.340	0.168	0.658	0.443	0.302	0.137	0.220	0.007
- (1417199_at)	0.643	0.484	0.668	0.472	0.559	0.448	0.700	0.971	0.479	0.879	0.547	0.433	0.746
- (1445336_at)	0.922	0.748	0.678	0.794	0.589	0.677	0.782	0.535	0.526	0.500	0.661	0.600	0.442
- (1417211_a_at)	0.630	0.659	0.449	0.416	0.616	0.599	0.311	0.457	0.503	0.312	0.690	0.688	0.094
- (1417212_at)	0.572	0.563	0.734	0.359	0.446	0.564	0.118	0.642	0.580	0.102	0.373	0.358	0.151
- (1448623_at)	0.184	0.877	0.489	0.417	0.293	0.458	0.102	0.475	0.363	0.619	0.235	0.097	0.677
- (1417222_a_at)	0.066	0.136	0.424	0.472	0.403	0.286	0.444	0.349	0.271	0.363	0.078	0.132	0.374
- (1417243_at)	0.864	0.611	0.963	0.610	0.406	0.565	0.281	0.494	0.736	0.440	0.972	0.651	0.150
- (1417245_at)	0.588	0.571	0.860	0.489	0.521	0.585	0.342	0.383	0.545	0.234	0.690	0.386	0.405
- (1446227_at)	0.707	0.709	0.520	0.847	0.479	0.672	0.569	0.593	0.610	0.594	0.735	0.827	0.729
- (1441904_x_at)	0.258	0.913	0.928	0.175	0.659	0.630	0.627	0.744	0.633	0.437	0.764	0.696	0.556
- (1417272_at)	0.184	0.814	0.701	0.563	0.498	0.504	0.336	0.494	0.553	0.608	0.483	0.322	0.129
- (1448648_at)	0.239	0.603	0.517	0.550	0.592	0.666	0.522	0.745	0.127	0.250	0.641	0.246	0.289
- (1417345_at)	0.048	0.450	0.600	0.114	0.580	0.450	0.048	0.393	0.413	0.553	0.477	0.362	0.174
- (1439817_at)	0.273	0.424	0.451	0.481	0.611	0.398	0.028	0.476	0.640	0.214	0.417	0.364	0.536
- (1417344_at)	0.843	0.990	0.439	0.982	0.667	0.565	0.741	0.662	0.433	0.369	0.531	0.612	0.270
- (1417348_at)	0.444	0.356	0.466	0.389	0.445	0.406	0.273	0.394	0.471	0.117	0.505	0.325	0.276
- (1417402_at)	0.201	0.319	0.446	0.353	0.615	0.384	0.327	0.667	0.431	0.376	0.629	0.612	0.093
- (1435733_x_at)	0.419	0.610	0.361	0.491	0.626	0.543	0.244	0.304	0.546	0.276	0.536	0.515	0.370
- (1417427_at)	0.186	0.553	0.603	0.345	0.213	0.828	0.227	0.449	0.458	0.197	0.417	0.294	0.058
- (1439453_x_at)	0.278	0.179	0.427	0.568	0.550	0.469	0.279	0.346	0.523	0.161	0.434	0.426	0.048
- (1417448_at)	0.677	0.425	0.477	0.501	0.286	0.537	0.092	0.573	0.471	0.293	0.196	0.350	0.369
- (1448718_at)	0.361	0.486	0.432	0.415	0.599	0.452	0.087	0.401	0.625	0.088	0.538	0.331	0.306
- (1434124_x_at)	0.262	0.922	0.499	0.621	0.384	0.409	0.137	0.589	0.721	0.110	0.482	0.584	0.438
- (1417474_at)	0.276	0.529	0.396	0.621	0.666	0.555	0.335	0.705	0.410	0.520	0.522	0.281	0.587
- (1417479_at)	0.520	0.732	0.668	0.542	0.538	0.499	0.595	0.893	0.593	0.682	0.604	0.597	0.194
- (1417478_a_at)	0.097	0.565	0.490	0.609	0.298	0.387	0.048	0.424	0.515	0.184	0.510	0.317	0.136
- (1453515_at)	0.379	0.718	0.805	0.679	0.523	0.596	0.648	0.483	0.487	0.656	0.728	0.573	0.910
- (1417573_at)	0.453	0.561	0.490	0.455	0.572	0.797	0.486	0.553	0.476	0.377	0.667	0.629	0.088
- (1417669_at)	0.158	0.687	0.644	0.560	0.530	0.608	0.194	0.671	0.475	0.146	0.566	0.422	0.144
- (1453367_a_at)	0.166	0.627	0.585	0.407	0.498	0.785	0.167	0.584	0.496	0.127	0.315	0.602	0.327
- (1417707_at)	0.916	0.560	0.776	0.468	0.742	0.456	0.577	0.590	0.554	0.694	0.504	0.640	0.437
- (1445302_at)	0.252	0.675	0.622	0.512	0.211	0.927	0.609	0.693	0.417	0.327	0.508	0.537	0.536
- (1417710_at)	0.872	0.689	0.355	0.636	0.580	0.668	0.509	0.525	0.739	0.696	0.550	0.577	0.692
- (1438171_x_at)	0.265	0.444	0.547	0.342	0.503	0.566	0.212	0.438	0.494	0.344	0.292	0.432	0.422
- (1417739_at)	0.110	0.385	0.504	0.490	0.520	0.452	0.134	0.561	0.688	0.535	0.522	0.951	0.587
- (1448844_at)	0.303	0.386	0.486	0.342	0.392	0.775	0.462	0.570	0.567	0.516	0.077	0.519	0.007
- (1427435_at)	0.881	0.525	0.805	0.659	0.678	0.623	0.688	0.727	0.688	0.924	0.789	0.732	0.777
- (1443202_at)	0.271	0.372	0.385	0.761	0.553	0.389	0.159	0.652	0.549	0.701	0.687	0.258	0.587
- (1417766_at)	0.572	0.536	0.521	0.579	0.986	0.721	0.414	0.627	0.746	0.342	0.546	0.425	0.574
- (1417767_at)	0.614	0.538	0.549	0.375	0.776	0.569	0.351	0.558	0.460	0.256	0.273	0.654	0.067
- (1417768_at)	0.090	0.566	0.426	0.563	0.551	0.533	0.020	0.573	0.331	0.135	0.362	0.573	0.090
- (1457774_at)	0.311	0.635	0.720	0.609	0.445	0.699	0.662	0.681	0.298	0.606	0.402	0.442	0.747
- (1417779_at)	0.029	0.442	0.745	0.642	0.607	0.598	0.051	0.444	0.482	0.067	0.169	0.273	0.243
- (1417797_a_at)	0.241	0.637	0.396	0.524	0.456	0.541	0.233	0.476	0.473	0.112	0.642	0.680	0.974
- (1417798_at)	0.935	0.731	0.498	0.679	0.359	0.625	0.677	0.642	0.626	0.699	0.711	0.485	0.840
- (1417802_at)	0.022	0.406	0.621	0.322	0.446	0.568	0.210	0.177	0.555	0.490	0.152	0.136	0.301
- (1417803_at)	0.000	0.102	0.461	0.384	0.378	0.375	0.209	0.145	0.213	0.070	0.128	0.009	0.001
- (1417807_at)	0.691	0.291	0.555	0.341	0.272	0.409	0.246	0.475	0.519	0.044	0.248	0.300	0.617
- (1447822_x_at)	0.075	0.447	0.515	0.543	0.363	0.167	0.398	0.318	0.170	0.194	0.096	0.373	0.303
- (1417840_at)	0.386	0.642	0.501	0.590	0.493	0.538	0.351	0.458	0.472	0.207	0.432	0.442	0.181
- (1442800_x_at)	0.163	0.378	0.312	0.269	0.900	0.615	0.032	0.361	0.516	0.075	0.314	0.664	0.099
- (1417862_at)	0.404	0.602	0.639	0.498	0.487	0.763	0.053	0.544	0.388	0.101	0.292	0.190	0.042
- (1417877_at)	0.223	0.256	0.395	0.559	0.462	0.133	0.206	0.228	0.614	0.240	0.359	0.440	0.224
- (1447828_x_at)	0.871	0.719	0.689	0.677	0.620	0.840	0.672	0.694	0.671	0.732	0.853	0.681	0.834
- (1417886_at)	0.833	0.752	0.351	0.440	0.455	0.653	0.571	0.467	0.688	0.464	0.394	0.510	0.295
- (1417906_at)	0.510	0.700	0.550	0.555	0.462	0.862	0.621	0.432	0.641	0.534	0.742	0.550	0.679
- (1417912_at)	0.854	0.285	0.560	0.649	0.387	0.555	0.211	0.897	0.477	0.292	0.432	0.346	0.179
- (1448882_at)	0.615	0.481	0.455	0.591	0.488	0.361	0.167	0.514	0.542	0.430	0.608	0.389	0.084
- (1417913_at)	0.937	0.584	0.583	0.407	0.575	0.601	0.566	0.694	0.535	0.661	0.475	0.522	0.279
- (1417921_at)	0.205	0.603	0.393	0.430	0.511	0.298	0.273	0.465	0.354	0.464	0.711	0.370	0.197
- (1417955_at)	0.232	0.555	0.890	0.550	0.348	0.553	0.160	0.475	0.664	0.199	0.843	0.672	0.487
- (1418003_at)	0.107	0.572	0.396	0.491	0.632	0.494	0.092	0.645	0.604	0.103	0.119	0.488	0.229
- (1438511_a_at)	0.021	0.389	0.512	0.595	0.311	0.318	0.046	0.650	0.290	0.134	0.174	0.248	0.226
- (1418004_a_at)	0.000	0.696	0.654	0.416	0.469	0.245	0.040	0.131	0.047	0.020	0.029	0.017	0.031
- (1418006_at)	0.078	0.208	0.375	0.380	0.574	0.146	0.191	0.326	0.299	0.307	0.145	0.274	0.054
- (1418008_at)	0.060	0.503	0.767	0.665	0.382	0.269	0.007	0.383	0.461	0.079	0.473	0.394	0.567
- (1418007_at)	0.149	0.537	0.532	0.854	0.419	0.471	0.016	0.462	0.357	0.120	0.452	0.590	0.511
- (1418032_at)	0.679	0.488	0.733	0.622	0.619	0.384	0.222	0.537	0.423	0.217	0.428	0.636	0.435
- (1448924_at)	0.802	0.734	0.930	0.604	0.732	0.670	0.363	0.722	0.565	0.764	0.766	0.370	0.987
- (1418041_at)	0.584	0.325	0.519	0.648	0.316	0.661	0.276	0.570	0.573	0.344	0.349	0.402	0.213
- (1439953_at)	0.789	0.237	0.317	0.484	0.444	0.682	0.497	0.834	0.622	0.309	0.514	0.592	0.539
- (1439726_at)	0.148	0.669	0.370	0.753	0.476	0.464	0.164	0.577	0.297	0.400	0.542	0.457	0.441
- (1418040_at)	0.718	0.265	0.383	0.554	0.389	0.514	0.132	0.436	0.582	0.379	0.286	0.479	0.570
- (1443950_at)	0.428	0.452	0.435	0.998	0.136	0.634	0.332	0.499	0.482	0.242	0.123	0.461	0.421
- (1457653_at)	0.575	0.670	0.373	0.343	0.846	0.373	0.481	0.525	0.091	0.597	0.204	0.663	0.105
- (1418044_at)	0.319	0.634	0.446	0.695	0.551	0.480	0.154	0.465	0.404	0.161	0.383	0.526	0.300
- (1418048_at)	0.292	0.541	0.325	0.690	0.621	0.378	0.274	0.449	0.677	0.275	0.470	0.673	0.427
- (1418083_at)	0.644	0.452	0.477	0.612	0.647	0.532	0.250	0.568	0.801	0.333	0.569	0.417	0.348
- (1448952_at)	0.266	0.534	0.474	0.430	0.546	0.709	0.471	0.404	0.532	0.247	0.306	0.313	0.227
- (1418100_at)	0.247	0.574	0.499	0.513	0.605	0.450	0.404	0.446	0.683	0.267	0.366	0.302	0.241
- (1418124_at)	0.298	0.721	0.780	0.610	0.631	0.459	0.561	0.451	0.624	0.534	0.257	0.236	0.089
- (1458916_at)	0.412	0.277	0.515	0.657	0.627	0.495	0.021	0.873	0.601	0.108	0.533	0.726	0.178
- (1438369_x_at)	0.283	0.541	0.299	0.584	0.188	0.697	0.141	0.465	0.750	0.439	0.476	0.412	0.151
- (1444858_at)	0.103	0.358	0.253	0.189	0.324	0.502	0.548	0.314	0.231	0.360	0.467	0.651	0.381
- (1448965_at)	0.794	0.359	0.748	0.512	0.288	0.308	0.248	0.618	0.142	0.559	0.324	0.363	0.606
- (1418125_at)	0.669	0.626	0.488	0.522	0.579	0.401	0.355	0.504	0.526	0.446	0.597	0.738	0.143
- (1448970_at)	0.088	0.506	0.430	0.662	0.605	0.449	0.024	0.411	0.476	0.196	0.124	0.350	0.182
- (1418134_at)	0.219	0.488	0.550	0.617	0.764	0.853	0.026	0.533	0.364	0.131	0.341	0.435	0.289
- (1418173_at)	0.051	0.172	0.564	0.441	0.306	0.617	0.202	0.668	0.765	0.297	0.644	0.120	0.282
- (1418185_at)	0.245	0.507	0.358	0.587	0.475	0.411	0.152	0.392	0.628	0.405	0.179	0.218	0.145
- (1418222_at)	0.310	0.449	0.338	0.808	0.442	0.421	0.163	0.336	0.517	0.261	0.476	0.191	0.545
- (1418258_s_at)	0.497	0.309	0.694	0.669	0.448	0.553	0.170	0.547	0.448	0.490	0.413	0.378	0.350
- (1418371_at)	0.780	0.375	0.487	0.571	0.463	0.640	0.135	0.435	0.792	0.116	0.384	0.472	0.098
- (1418319_at)	0.292	0.532	0.341	0.610	0.493	0.704	0.115	0.363	0.797	0.193	0.445	0.398	0.154
- (1418327_at)	0.764	0.747	0.918	0.663	0.365	0.462	0.344	0.352	0.373	0.228	0.521	0.411	0.218
- (1418331_at)	0.061	0.642	0.486	0.606	0.501	0.499	0.152	0.610	0.690	0.065	0.176	0.410	0.539
- (1418384_at)	0.003	0.197	0.137	0.506	0.213	0.182	0.165	0.145	0.136	0.146	0.408	0.496	0.014
- (1446580_at)	0.550	0.694	0.598	0.638	0.412	0.752	0.665	0.670	0.661	0.728	0.850	0.774	0.899
- (1435270_x_at)	0.741	0.524	0.457	0.600	0.675	0.678	0.344	0.557	0.676	0.645	0.435	0.798	0.318
- (1435269_at)	0.678	0.476	0.908	0.789	0.569	0.650	0.742	0.677	0.517	0.465	0.667	0.801	0.160
- (1418386_at)	0.116	0.715	0.396	0.602	0.638	0.551	0.291	0.317	0.458	0.467	0.358	0.172	0.031
- (1449072_a_at)	0.183	0.703	0.569	0.512	0.445	0.519	0.254	0.737	0.457	0.305	0.376	0.249	0.085
- (1427524_a_at)	0.006	0.379	0.192	0.345	0.237	0.266	0.018	0.300	0.336	0.138	0.693	0.462	0.136
- (1418387_at)	0.338	0.657	0.219	0.587	0.467	0.598	0.057	0.476	0.488	0.235	0.640	0.370	0.291
- (1418388_s_at)	0.164	0.660	0.501	0.449	0.442	0.530	0.052	0.651	0.421	0.150	0.474	0.395	0.437
- (1451975_at)	0.946	0.510	0.365	0.596	0.198	0.314	0.290	0.195	0.657	0.095	0.466	0.400	0.371
- (1418389_at)	0.319	0.401	0.494	0.744	0.515	0.600	0.128	0.336	0.496	0.073	0.325	0.322	0.068
- (1418395_at)	0.082	0.087	0.768	0.362	0.356	0.187	0.061	0.352	0.584	0.424	0.500	0.324	0.045
- (1442464_at)	0.206	0.681	0.734	0.795	0.431	0.489	0.476	0.504	0.674	0.849	0.364	0.218	0.362
- (1452826_s_at)	0.877	0.283	0.378	0.477	0.144	0.198	0.164	0.442	0.411	0.043	0.509	0.485	0.708
- (1456378_s_at)	0.621	0.439	0.400	0.406	0.550	0.527	0.150	0.491	0.444	0.245	0.307	0.300	0.296
- (1418419_at)	0.395	0.671	0.579	0.218	0.234	0.549	0.112	0.729	0.627	0.751	0.707	0.292	0.314
- (1453605_s_at)	0.146	0.634	0.632	0.447	0.585	0.299	0.388	0.365	0.554	0.363	0.337	0.164	0.150
- (1449083_at)	0.609	0.800	0.670	0.867	0.471	0.674	0.465	0.477	0.683	0.392	0.349	0.343	0.229
- (1430670_at)	0.512	0.548	0.427	0.682	0.442	0.629	0.422	0.666	0.763	0.363	0.518	0.448	0.360
- (1418459_at)	0.157	0.872	0.336	0.384	0.316	0.622	0.307	0.354	0.466	0.534	0.426	0.215	0.058
- (1445823_at)	0.704	0.586	0.488	0.553	0.344	0.558	0.524	0.524	0.476	0.360	0.718	0.466	0.627
- (1418474_at)	0.192	0.461	0.673	0.454	0.320	0.251	0.202	0.315	0.387	0.171	0.175	0.365	0.222
- (1446085_at)	0.694	0.527	0.452	0.357	0.419	0.393	0.170	0.541	0.411	0.232	0.407	0.383	0.565
- (1442586_at)	0.109	0.237	0.756	0.113	0.471	0.549	0.287	0.672	0.280	0.510	0.334	0.559	0.114
- (1418507_s_at)	0.498	0.417	0.695	0.431	0.552	0.427	0.497	0.336	0.459	0.134	0.613	0.587	0.451
- (1441476_at)	0.932	0.565	0.768	0.653	0.457	0.660	0.425	0.733	0.566	0.451	0.679	0.507	0.590
- (1449109_at)	0.064	0.399	0.290	0.702	0.258	0.261	0.337	0.172	0.289	0.513	0.330	0.217	0.587
- (1438470_at)	0.707	0.372	0.548	0.553	0.356	0.372	0.504	0.379	0.341	0.583	0.517	0.192	0.289
- (1449143_at)	0.665	0.605	0.521	0.527	0.286	0.593	0.568	0.651	0.706	0.416	0.476	0.731	0.648
- (1418580_at)	0.000	0.119	0.170	0.520	0.553	0.027	0.006	0.003	0.005	0.002	0.001	0.001	0.121
- (1443628_at)	0.301	0.115	0.089	0.248	0.517	0.373	0.996	0.646	0.499	0.075	0.269	0.783	0.080
- (1438034_at)	0.217	0.624	0.482	0.277	0.837	0.728	0.005	0.545	0.411	0.029	0.456	0.469	0.373
- (1457017_at)	0.107	0.634	0.333	0.290	0.431	0.422	0.059	0.446	0.321	0.191	0.388	0.653	0.405
- (1457999_at)	0.211	0.763	0.744	0.479	0.506	0.667	0.011	0.648	0.628	0.150	0.493	0.402	0.171
- (1418658_at)	0.446	0.610	0.515	0.324	0.488	0.770	0.133	0.770	0.275	0.256	0.514	0.261	0.515
- (1460155_at)	0.363	0.686	0.641	0.383	0.464	0.260	0.613	0.100	0.655	0.221	0.473	0.497	0.238
- (1418667_at)	0.622	0.020	0.244	0.442	0.442	0.402	0.010	0.255	0.325	0.649	0.536	0.410	0.059
- (1453332_at)	0.150	0.311	0.408	0.520	0.550	0.516	0.038	0.259	0.095	0.090	0.299	0.208	0.061
- (1418702_a_at)	0.547	0.381	0.660	0.387	0.473	0.493	0.174	0.641	0.403	0.221	0.405	0.238	0.332
- (1418719_at)	0.504	0.385	0.309	0.429	0.610	0.433	0.255	0.352	0.437	0.157	0.315	0.465	0.462
- (1418732_s_at)	0.754	0.178	0.226	0.764	0.255	0.622	0.134	0.311	0.475	0.188	0.256	0.188	0.367
- (1418807_at)	0.220	0.277	0.486	0.641	0.622	0.432	0.333	0.511	0.381	0.278	0.432	0.429	0.292
- (1418902_at)	0.432	0.573	0.607	0.553	0.582	0.603	0.097	0.392	0.575	0.204	0.434	0.374	0.757
- (1449267_at)	0.120	0.512	0.409	0.561	0.454	0.709	0.077	0.338	0.286	0.120	0.178	0.510	0.366
- (1418915_at)	0.850	0.432	0.351	0.312	0.403	0.622	0.165	0.210	0.619	0.487	0.797	0.395	0.135
- (1449275_at)	0.967	0.506	0.722	0.597	0.506	0.339	0.174	0.215	0.396	0.243	0.442	0.347	0.005
- (1418928_a_at)	0.149	0.526	0.409	0.361	0.229	0.242	0.265	0.668	0.422	0.343	0.551	0.679	0.154
- (1449274_at)	0.034	0.157	0.582	0.508	0.144	0.220	0.137	0.400	0.284	0.566	0.397	0.258	0.489
- (1418963_at)	0.473	0.434	0.655	0.728	0.601	0.608	0.228	0.640	0.532	0.270	0.370	0.469	0.325
- (1418979_at)	0.081	0.184	0.445	0.127	0.597	0.349	0.430	0.528	0.441	0.346	0.413	0.725	0.080
- (1418997_at)	0.333	0.267	0.336	0.376	0.412	0.641	0.270	0.645	0.304	0.173	0.164	0.729	0.700
- (1418996_a_at)	0.696	0.217	0.619	0.318	0.580	0.800	0.054	0.727	0.566	0.132	0.290	0.414	0.090
- (1459267_at)	0.983	0.725	0.688	0.608	0.518	0.710	0.659	0.659	0.986	0.673	0.874	0.688	0.870
- (1418999_at)	0.293	0.355	0.302	0.557	0.472	0.322	0.247	0.651	0.496	0.634	0.368	0.264	0.138
- (1419033_at)	0.003	0.382	0.137	0.493	0.472	0.412	0.009	0.397	0.090	0.020	0.075	0.326	0.356
- (1419032_at)	0.024	0.470	0.658	0.187	0.221	0.487	0.045	0.224	0.131	0.110	0.265	0.389	0.315
- (1419074_at)	0.272	0.274	0.517	0.546	0.666	0.509	0.411	0.874	0.305	0.506	0.320	0.293	0.268
- (1445704_x_at)	0.888	0.742	0.490	0.585	0.416	0.700	0.596	0.587	0.608	0.586	0.750	0.638	0.720
- (1442746_at)	0.506	0.834	0.874	0.655	0.677	0.616	0.480	0.706	0.698	0.250	0.703	0.468	0.675
- (1419118_at)	0.422	0.593	0.434	0.550	0.484	0.688	0.126	0.855	0.414	0.438	0.344	0.304	0.475
- (1424463_at)	0.223	0.450	0.762	0.587	0.562	0.683	0.102	0.431	0.463	0.194	0.356	0.318	0.454
- (1424464_s_at)	0.080	0.140	0.527	0.494	0.596	0.611	0.136	0.621	0.613	0.100	0.257	0.222	0.393
- (1419124_at)	0.268	0.402	0.662	0.494	0.690	0.521	0.097	0.450	0.314	0.128	0.218	0.396	0.829
- (1431273_at)	0.205	0.719	0.741	0.222	0.535	0.545	0.547	0.495	0.730	0.628	0.666	0.659	0.817
- (1419152_at)	0.871	0.704	0.538	0.569	0.597	0.829	0.653	0.605	0.940	0.614	0.810	0.498	0.677
- (1419153_at)	0.138	0.567	0.403	0.696	0.299	0.504	0.840	0.274	0.284	0.717	0.456	0.173	0.511
- (1419170_at)	0.215	0.668	0.612	0.612	0.512	0.433	0.114	0.559	0.652	0.505	0.593	0.386	0.271
- (1419171_at)	0.666	0.605	0.612	0.589	0.884	0.818	0.529	0.357	0.472	0.413	0.740	0.543	0.398
- (1419174_at)	0.712	0.528	0.756	0.787	0.679	0.433	0.270	0.422	0.539	0.607	0.634	0.410	0.279
- (1419211_s_at)	0.620	0.526	0.356	0.555	0.331	0.306	0.233	0.331	0.339	0.514	0.595	0.630	0.445
- (1455076_a_at)	0.221	0.276	0.404	0.309	0.465	0.523	0.068	0.840	0.341	0.330	0.604	0.510	0.422
- (1429811_at)	0.358	0.644	0.608	0.607	0.421	0.279	0.136	0.641	0.295	0.480	0.476	0.565	0.161
- (1419264_at)	0.061	0.393	0.975	0.406	0.457	0.081	0.300	0.239	0.224	0.416	0.366	0.559	0.265
- (1419265_at)	0.147	0.455	0.402	0.444	0.538	0.625	0.207	0.492	0.372	0.103	0.573	0.580	0.015
- (1432384_a_at)	0.326	0.875	0.559	0.243	0.482	0.429	0.568	0.430	0.480	0.109	0.396	0.611	0.061
- (1419290_at)	0.512	0.400	0.595	0.377	0.435	0.495	0.670	0.663	0.379	0.221	0.571	0.276	0.394
- (1439561_at)	0.262	0.502	0.595	0.444	0.384	0.214	0.636	0.583	0.563	0.514	0.973	0.606	0.156
- (1419299_at)	0.749	0.400	0.317	0.734	0.482	0.254	0.255	0.584	0.427	0.226	0.330	0.537	0.551
- (1419326_at)	0.532	0.390	0.288	0.357	0.556	0.409	0.656	0.539	0.399	0.184	0.127	0.473	0.521
- (1419333_at)	0.205	0.480	0.493	0.526	0.568	0.395	0.082	0.304	0.343	0.156	0.327	0.060	0.033
- (1419351_a_at)	0.136	0.738	0.419	0.399	0.297	0.751	0.817	0.425	0.458	0.402	0.488	0.421	0.068
- (1419352_at)	0.562	0.729	0.604	0.550	0.538	0.558	0.496	0.535	0.397	0.325	0.530	0.411	0.037
- (1459728_at)	0.275	0.564	0.295	0.569	0.396	0.372	0.083	0.291	0.302	0.114	0.488	0.498	0.418
- (1419357_at)	0.502	0.805	0.692	0.557	0.471	0.111	0.630	0.592	0.217	0.538	0.263	0.351	0.362
- (1458256_at)	0.937	0.766	0.678	0.697	0.598	0.670	0.726	0.910	0.678	0.688	0.720	0.526	0.566
- (1419459_a_at)	0.777	0.291	0.469	0.569	0.233	0.356	0.023	0.587	0.507	0.091	0.593	0.148	0.233
- (1419512_at)	0.637	0.445	0.598	0.511	0.431	0.486	0.230	0.558	0.522	0.209	0.784	0.178	0.171
- (1419577_at)	0.644	0.539	0.615	0.625	0.405	0.498	0.416	0.304	0.489	0.304	0.544	0.493	0.460
- (1419612_at)	0.134	0.323	0.246	0.348	0.644	0.307	0.334	0.313	0.745	0.108	0.125	0.726	0.276
- (1419611_at)	0.478	0.325	0.479	0.329	0.536	0.667	0.213	0.614	0.255	0.449	0.303	0.321	0.363
- (1419637_s_at)	0.180	0.626	0.520	0.653	0.565	0.400	0.246	0.667	0.576	0.426	0.498	0.515	0.359
- (1430220_at)	0.023	0.110	0.262	0.558	0.292	0.593	0.285	0.702	0.540	0.106	0.345	0.305	0.087
- (1419635_at)	0.798	0.479	0.382	0.474	0.631	0.448	0.555	0.629	0.634	0.290	0.333	0.594	0.071
- (1431318_at)	0.836	0.725	0.411	0.767	0.390	0.592	0.598	0.714	0.591	0.570	0.674	0.570	0.490
- (1419636_at)	0.163	0.995	0.200	0.360	0.566	0.549	0.272	0.655	0.425	0.238	0.534	0.643	0.232
- (1449553_at)	0.190	0.260	0.437	0.448	0.448	0.541	0.096	0.425	0.740	0.126	0.569	0.441	0.506
- (1433273_at)	0.878	0.629	0.952	0.941	0.827	0.797	0.692	0.693	0.634	0.859	0.760	0.907	0.960
- (1419652_s_at)	0.444	0.199	0.586	0.563	0.684	0.400	0.122	0.393	0.719	0.097	0.399	0.256	0.384
- (1419651_at)	0.152	0.441	0.539	0.404	0.423	0.572	0.105	0.644	0.559	0.106	0.476	0.521	0.394
- (1433274_at)	0.515	0.759	0.701	0.664	0.836	0.677	0.682	0.678	0.664	0.181	0.777	0.598	0.751
- (1419660_at)	0.334	0.424	0.617	0.383	0.476	0.405	0.047	0.350	0.437	0.083	0.239	0.682	0.228
- (1449557_at)	0.446	0.222	0.401	0.404	0.431	0.342	0.100	0.416	0.411	0.254	0.378	0.347	0.107
- (1419661_at)	0.912	0.398	0.710	0.435	0.436	0.330	0.681	0.598	0.611	0.720	0.779	0.335	0.438
- (1419687_at)	0.523	0.416	0.276	0.484	0.344	0.647	0.078	0.146	0.408	0.198	0.606	0.508	0.296
- (1459669_at)	0.736	0.649	0.778	0.624	0.573	0.622	0.283	0.664	0.781	0.629	0.467	0.571	0.794
- (1453078_at)	0.157	0.502	0.481	0.720	0.631	0.515	0.021	0.437	0.358	0.100	0.496	0.483	0.237
- (1419690_at)	0.859	0.602	0.455	0.430	0.487	0.743	0.319	0.606	0.671	0.419	0.372	0.739	0.054
- (1419701_s_at)	0.350	0.406	0.510	0.611	0.923	0.650	0.096	0.642	0.549	0.355	0.416	0.406	0.202
- (1457303_at)	0.104	0.358	0.131	0.460	0.614	0.218	0.580	0.450	0.377	0.118	0.136	0.547	0.045
- (1459537_at)	0.283	0.650	0.237	0.621	0.680	0.676	0.065	0.539	0.833	0.245	0.455	0.335	0.183
- (1452703_at)	0.662	0.530	0.787	0.343	0.866	0.599	0.546	0.608	0.496	0.502	0.515	0.415	0.325
- (1443468_at)	0.908	0.518	0.215	0.354	0.476	0.383	0.111	0.509	0.458	0.256	0.350	0.537	0.182
- (1428195_at)	0.081	0.138	0.569	0.193	0.423	0.784	0.563	0.706	0.357	0.354	0.095	0.287	0.003
- (1419730_at)	0.607	0.466	0.338	0.458	0.363	0.372	0.345	0.413	0.318	0.319	0.149	0.385	0.342
- (1419742_at)	0.186	0.459	0.519	0.590	0.295	0.604	0.157	0.586	0.377	0.125	0.384	0.400	0.797
- (1460262_a_at)	0.244	0.430	0.463	0.316	0.457	0.396	0.198	0.509	0.331	0.140	0.353	0.370	0.545
- (1419763_at)	0.522	0.502	0.415	0.606	0.639	0.314	0.538	0.424	0.446	0.338	0.384	0.696	0.269
- (1449589_x_at)	0.261	0.494	0.509	0.893	0.445	0.393	0.533	0.229	0.293	0.652	0.596	0.492	0.476
- (1435662_at)	0.393	0.426	0.594	0.561	0.465	0.569	0.020	0.397	0.479	0.084	0.358	0.443	0.537
- (1440364_a_at)	0.455	0.459	0.679	0.185	0.664	0.239	0.149	0.529	0.649	0.372	0.493	0.602	0.241
- (1419824_a_at)	0.613	0.428	0.217	0.412	0.469	0.429	0.275	0.457	0.269	0.198	0.587	0.350	0.414
- (1449655_a_at)	0.395	0.633	0.987	0.996	0.638	0.599	0.093	0.503	0.608	0.174	0.336	0.340	0.262
- (1452437_at)	0.480	0.424	0.533	0.590	0.683	0.598	0.654	0.552	0.651	0.733	0.789	0.649	0.640
- (1440497_at)	0.268	0.398	0.269	0.305	0.427	0.518	0.109	0.381	0.583	0.170	0.238	0.536	0.171
- (1419892_at)	0.266	0.355	0.676	0.154	0.076	0.279	0.120	0.248	0.188	0.298	0.182	0.305	0.434
- (1419941_at)	0.706	0.725	0.803	0.846	0.628	0.678	0.652	0.682	0.656	0.746	0.942	0.610	0.771
- (1419940_at)	0.024	0.285	0.694	0.351	0.255	0.700	0.077	0.298	0.377	0.653	0.692	0.036	0.281
- (1455999_at)	0.887	0.726	0.995	0.688	0.661	0.657	0.695	0.686	0.679	0.760	0.787	0.918	0.929
- (1419958_at)	0.598	0.649	0.616	0.503	0.541	0.607	0.666	0.537	0.650	0.661	0.185	0.630	0.376
- (1419961_s_at)	0.866	0.713	0.573	0.644	0.459	0.760	0.594	0.647	0.671	0.626	0.924	0.805	0.847
- (1419960_at)	0.908	0.551	0.875	0.473	0.584	0.701	0.677	0.667	0.605	0.563	0.556	0.959	0.478
- (1419959_s_at)	0.497	0.565	0.421	0.513	0.354	0.553	0.460	0.489	0.443	0.484	0.709	0.672	0.605
- (1449683_x_at)	0.803	0.635	0.521	0.442	0.409	0.497	0.268	0.450	0.536	0.414	0.664	0.423	0.221
- (1452679_at)	0.098	0.507	0.542	0.740	0.412	0.562	0.077	0.519	0.449	0.139	0.252	0.424	0.442
- (1449682_s_at)	0.086	0.335	0.416	0.436	0.483	0.207	0.041	0.491	0.350	0.163	0.179	0.316	0.052
- (1419966_at)	0.905	0.744	0.514	0.565	0.481	0.545	0.537	0.658	0.753	0.364	0.814	0.571	0.433
- (1444007_at)	0.667	0.526	0.349	0.492	0.146	0.432	0.297	0.357	0.497	0.559	0.667	0.646	0.078
- (1419990_at)	0.944	0.445	0.570	0.792	0.497	0.382	0.421	0.552	0.494	0.612	0.571	0.480	0.380
- (1426374_at)	0.178	0.456	0.731	0.657	0.543	0.499	0.207	0.409	0.531	0.288	0.576	0.563	0.392
- (1420059_at)	0.622	0.424	0.899	0.485	0.708	0.546	0.349	0.588	0.675	0.806	0.606	0.314	0.427
- (1420058_s_at)	0.929	0.702	0.586	0.492	0.410	0.621	0.150	0.597	0.714	0.279	0.484	0.621	0.663
- (1420113_s_at)	0.452	0.353	0.578	0.425	0.277	0.581	0.206	0.475	0.467	0.111	0.408	0.300	0.129
- (1448971_at)	0.239	0.222	0.334	0.425	0.668	0.494	0.184	0.657	0.552	0.094	0.184	0.466	0.090
- (1420114_s_at)	0.231	0.260	0.602	0.497	0.456	0.404	0.379	0.767	0.463	0.380	0.609	0.238	0.615
- (1460711_at)	0.021	0.308	0.505	0.669	0.302	0.189	0.021	0.339	0.385	0.180	0.404	0.180	0.481
- (1457281_at)	0.187	0.226	0.434	0.399	0.537	0.464	0.076	0.446	0.399	0.120	0.127	0.315	0.607
- (1420220_x_at)	0.169	0.214	0.468	0.491	0.413	0.408	0.624	0.550	0.990	0.657	0.499	0.372	0.061
- (1420219_at)	0.064	0.521	0.886	0.564	0.434	0.539	0.135	0.343	0.485	0.491	0.169	0.021	0.214
- (1420329_at)	0.870	0.376	0.452	0.496	0.532	0.798	0.256	0.688	0.695	0.593	0.528	0.634	0.241
- (1449821_a_at)	0.456	0.423	0.672	0.708	0.667	0.611	0.173	0.399	0.542	0.301	0.376	0.407	0.329
- (1420339_at)	0.390	0.317	0.369	0.233	0.473	0.431	0.042	0.352	0.676	0.567	0.669	0.470	0.078
- (1447024_at)	0.216	0.160	0.159	0.618	0.386	0.662	0.449	0.550	0.636	0.512	0.045	0.628	0.421
- (1457971_at)	0.421	0.569	0.377	0.404	0.342	0.574	0.651	0.539	0.666	0.374	0.462	0.453	0.459
- (1454989_at)	0.643	0.405	0.560	0.707	0.721	0.688	0.033	0.514	0.508	0.253	0.398	0.490	0.495
- (1442642_at)	0.383	0.785	0.862	0.693	0.653	0.588	0.691	0.620	0.658	0.684	0.745	0.131	0.973
- (1440219_at)	0.020	0.738	0.284	0.370	0.922	0.520	0.004	0.630	0.696	0.029	0.435	0.318	0.572
- (1458244_at)	0.999	0.743	0.827	0.729	0.617	0.767	0.677	0.691	0.660	0.937	0.767	0.730	0.825
- (1459831_s_at)	0.850	0.704	0.552	0.558	0.482	0.846	0.636	0.629	0.687	0.647	0.778	0.894	0.619
- (1420341_at)	0.835	0.792	0.678	0.586	0.426	0.648	0.742	0.836	0.485	0.292	0.768	0.616	0.941
- (1459257_at)	0.760	0.741	0.484	0.520	0.465	0.605	0.591	0.632	0.736	0.606	0.741	0.485	0.690
- (1438085_at)	0.002	0.165	0.559	0.485	0.482	0.271	0.374	0.075	0.043	0.724	0.142	0.571	0.086
- (1459634_at)	0.978	0.705	0.808	0.571	0.743	0.658	0.712	0.732	0.692	0.685	0.790	0.712	0.855
- (1420449_at)	0.747	0.725	0.553	0.199	0.329	0.591	0.109	0.306	0.638	0.281	0.323	0.190	0.435
- (1439815_at)	0.543	0.317	0.505	0.565	0.464	0.525	0.430	0.553	0.490	0.536	0.451	0.206	0.102
- (1435696_s_at)	0.114	0.310	0.838	0.217	0.667	0.570	0.031	0.352	0.530	0.035	0.757	0.460	0.236
- (1420507_a_at)	0.667	0.359	0.399	0.704	0.488	0.530	0.044	0.500	0.463	0.323	0.179	0.683	0.230
- (1420522_at)	0.005	0.123	0.248	0.468	0.161	0.413	0.115	0.390	0.146	0.043	0.280	0.437	0.124
- (1431072_a_at)	0.305	0.478	0.494	0.351	0.409	0.649	0.097	0.460	0.356	0.100	0.229	0.495	0.132
- (1420523_at)	0.715	0.542	0.592	0.060	0.453	0.164	0.090	0.374	0.410	0.395	0.292	0.555	0.022
- (1433995_s_at)	0.228	0.434	0.688	0.382	0.615	0.391	0.013	0.497	0.630	0.098	0.423	0.470	0.543
- (1428439_at)	0.917	0.485	0.908	0.911	0.587	0.782	0.474	0.588	0.701	0.985	0.693	0.610	0.635
- (1452776_a_at)	0.228	0.492	0.395	0.513	0.395	0.415	0.435	0.590	0.699	0.482	0.352	0.217	0.429
- (1430480_at)	0.912	0.740	0.960	0.665	0.601	0.921	0.672	0.707	0.695	0.747	0.817	0.999	0.875
- (1420535_a_at)	0.405	0.533	0.646	0.782	0.473	0.650	0.470	0.402	0.615	0.666	0.322	0.337	0.146
- (1452777_a_at)	0.405	0.645	0.807	0.418	0.553	0.405	0.285	0.547	0.506	0.140	0.325	0.500	0.209
- (1435690_at)	0.972	0.587	0.292	0.296	0.466	0.527	0.446	0.592	0.672	0.279	0.520	0.538	0.238
- (1420548_a_at)	0.087	0.462	0.267	0.385	0.658	0.311	0.301	0.379	0.284	0.059	0.544	0.307	0.114
- (1436541_at)	0.268	0.493	0.562	0.383	0.839	0.151	0.474	0.250	0.375	0.450	0.262	0.478	0.499
- (1420580_at)	0.294	0.715	0.398	0.645	0.501	0.796	0.402	0.470	0.570	0.365	0.251	0.581	0.187
- (1420626_at)	0.943	0.402	0.698	0.678	0.486	0.542	0.299	0.609	0.657	0.437	0.314	0.526	0.378
- (1420625_at)	0.084	0.556	0.617	0.530	0.254	0.247	0.428	0.183	0.733	0.204	0.561	0.487	0.281
- (1434568_at)	0.389	0.395	0.371	0.707	0.375	0.416	0.122	0.654	0.727	0.058	0.393	0.593	0.288
- (1449936_at)	0.768	0.518	0.442	0.311	0.514	0.404	0.108	0.439	0.472	0.188	0.170	0.456	0.379
- (1420630_at)	0.610	0.583	0.660	0.487	0.566	0.528	0.185	0.411	0.622	0.223	0.599	0.413	0.129
- (1427589_at)	0.332	0.361	0.769	0.551	0.569	0.415	0.614	0.427	0.571	0.347	0.378	0.613	0.695
- (1420642_a_at)	0.671	0.676	0.463	0.586	0.570	0.616	0.264	0.832	0.675	0.365	0.589	0.453	0.592
- (1427067_at)	0.259	0.411	0.310	0.785	0.466	0.718	0.284	0.327	0.634	0.592	0.501	0.581	0.195
- (1420661_a_at)	0.889	0.620	0.561	0.217	0.577	0.223	0.167	0.350	0.292	0.415	0.380	0.556	0.007
- (1445971_at)	0.891	0.765	0.697	0.851	0.550	0.726	0.739	0.753	0.620	0.675	0.758	0.593	0.999
- (1427068_x_at)	0.854	0.417	0.413	0.435	0.802	0.483	0.300	0.491	0.374	0.573	0.127	0.353	0.092
- (1427065_at)	0.952	0.672	0.646	0.186	0.503	0.428	0.272	0.360	0.305	0.673	0.047	0.291	0.010
- (1438006_at)	0.143	0.634	0.605	0.481	0.496	0.291	0.297	0.400	0.775	0.451	0.658	0.186	0.265
- (1438541_at)	0.865	0.709	0.745	0.784	0.557	0.571	0.746	0.664	0.703	0.678	0.598	0.631	0.759
- (1420662_at)	0.829	0.747	0.947	0.572	0.602	0.745	0.716	0.674	0.604	0.695	0.450	0.748	0.821
- (1427066_a_at)	0.612	0.695	0.501	0.544	0.531	0.384	0.268	0.328	0.399	0.570	0.709	0.604	0.450
- (1420758_at)	0.221	0.328	0.507	0.564	0.358	0.242	0.396	0.435	0.312	0.408	0.387	0.376	0.432
- (1420767_at)	0.853	0.615	0.797	0.755	0.563	0.737	0.754	0.729	0.711	0.785	0.691	0.451	0.284
- (1436670_x_at)	0.922	0.542	0.430	0.497	0.241	0.367	0.299	0.387	0.404	0.515	0.585	0.461	0.366
- (1436669_at)	0.255	0.534	0.410	0.461	0.420	0.432	0.177	0.290	0.460	0.503	0.414	0.505	0.401
- (1442839_at)	0.233	0.213	0.513	0.428	0.409	0.614	0.578	0.577	0.346	0.430	0.623	0.169	0.570
- (1420809_a_at)	0.565	0.425	0.771	0.415	0.450	0.475	0.330	0.458	0.686	0.415	0.676	0.666	0.355
- (1450007_at)	0.334	0.466	0.544	0.340	0.442	0.681	0.244	0.538	0.587	0.441	0.217	0.370	0.008
- (1420810_at)	0.431	0.472	0.524	0.403	0.604	0.642	0.381	0.470	0.622	0.502	0.517	0.487	0.649
- (1420820_at)	0.040	0.444	0.687	0.551	0.534	0.437	0.215	0.416	0.334	0.222	0.255	0.115	0.331
- (1450013_at)	0.564	0.735	0.800	0.625	0.515	0.613	0.332	0.699	0.686	0.541	0.391	0.689	0.765
- (1420947_at)	0.004	0.678	0.697	0.199	0.589	0.330	0.005	0.749	0.276	0.004	0.020	0.174	0.337
- (1456832_at)	0.346	0.309	0.255	0.211	0.174	0.170	0.036	0.345	0.444	0.300	0.209	0.450	0.129
- (1420945_at)	0.014	0.223	0.569	0.545	0.406	0.623	0.078	0.383	0.064	0.082	0.156	0.474	0.034
- (1453734_at)	0.181	0.421	0.404	0.578	0.344	0.533	0.015	0.441	0.800	0.048	0.500	0.475	0.659
- (1438750_at)	0.060	0.666	0.656	0.544	0.416	0.132	0.804	0.379	0.768	0.519	0.733	0.444	0.740
- (1441014_at)	0.888	0.646	0.677	0.757	0.701	0.674	0.803	0.980	0.577	0.959	0.685	0.532	0.879
- (1420946_at)	0.001	0.547	0.544	0.293	0.547	0.270	0.003	0.737	0.105	0.003	0.107	0.743	0.062
- (1441771_at)	0.268	0.243	0.180	0.240	0.128	0.225	0.065	0.428	0.179	0.061	0.481	0.570	0.518
- (1450051_at)	0.003	0.300	0.584	0.077	0.506	0.153	0.021	0.872	0.350	0.002	0.022	0.377	0.315
- (1420974_at)	0.288	0.536	0.435	0.544	0.557	0.245	0.128	0.675	0.652	0.116	0.335	0.628	0.174
- (1428337_at)	0.595	0.496	0.507	0.419	0.424	0.458	0.213	0.446	0.558	0.531	0.759	0.556	0.413
- (1450067_a_at)	0.972	0.416	0.458	0.655	0.666	0.428	0.299	0.468	0.326	0.558	0.304	0.547	0.052
- (1450076_at)	0.016	0.457	0.497	0.403	0.185	0.395	0.012	0.800	0.099	0.086	0.069	0.083	0.003
- (1429155_at)	0.173	0.606	0.388	0.521	0.593	0.457	0.014	0.492	0.451	0.065	0.532	0.770	0.535
- (1420989_at)	0.240	0.460	0.069	0.393	0.559	0.656	0.075	0.463	0.451	0.069	0.112	0.516	0.047
- (1434441_at)	0.635	0.323	0.732	0.450	0.603	0.591	0.294	0.655	0.626	0.693	0.564	0.547	0.558
- (1421018_at)	0.116	0.437	0.237	0.908	0.777	0.177	0.466	0.473	0.577	0.553	0.514	0.780	0.126
- (1421019_at)	0.402	0.687	0.561	0.630	0.493	0.580	0.271	0.451	0.386	0.255	0.694	0.357	0.526
- (1421031_a_at)	0.243	0.462	0.582	0.639	0.565	0.539	0.258	0.544	0.517	0.259	0.652	0.365	0.178
- (1421089_a_at)	0.253	0.425	0.485	0.868	0.655	0.477	0.724	0.959	0.336	0.275	0.875	0.279	0.179
- (1421178_at)	0.105	0.549	0.680	0.679	0.575	0.250	0.100	0.242	0.462	0.203	0.391	0.721	0.113
- (1434151_at)	0.142	0.383	0.537	0.501	0.583	0.398	0.244	0.500	0.417	0.267	0.442	0.476	0.622
- (1421185_at)	0.926	0.741	0.966	0.768	0.548	0.706	0.678	0.692	0.696	0.722	0.775	0.826	0.919
- (1454858_x_at)	0.304	0.335	0.369	0.433	0.790	0.513	0.245	0.527	0.395	0.280	0.285	0.345	0.355
- (1436604_at)	0.609	0.347	0.691	0.497	0.229	0.542	0.196	0.540	0.843	0.122	0.438	0.590	0.507
- (1421219_at)	0.756	0.198	0.501	0.330	0.208	0.106	0.099	0.212	0.314	0.163	0.072	0.561	0.037
- (1451694_at)	0.921	0.641	0.778	0.845	0.630	0.661	0.646	0.630	0.581	0.993	0.828	0.349	0.637
- (1421292_a_at)	0.255	0.535	0.528	0.558	0.524	0.768	0.099	0.904	0.629	0.131	0.387	0.530	0.475
- (1424100_s_at)	0.258	0.504	0.587	0.537	0.444	0.548	0.343	0.416	0.408	0.462	0.163	0.184	0.554
- (1451235_at)	0.184	0.655	0.583	0.520	0.582	0.468	0.253	0.339	0.578	0.246	0.154	0.193	0.317
- (1421349_x_at)	0.072	0.639	0.528	0.695	0.636	0.611	0.319	0.404	0.617	0.385	0.029	0.240	0.155
- (1421348_a_at)	0.056	0.539	0.622	0.576	0.654	0.444	0.262	0.653	0.483	0.302	0.029	0.205	0.113
- (1443712_x_at)	0.482	0.586	0.520	0.439	0.389	0.461	0.589	0.395	0.686	0.515	0.713	0.447	0.881
- (1421383_at)	0.000	0.425	0.218	0.267	0.550	0.308	0.102	0.113	0.094	0.112	0.069	0.092	0.015
- (1435346_at)	0.164	0.710	0.712	0.308	0.689	0.638	0.019	0.752	0.499	0.078	0.394	0.470	0.511
- (1457087_at)	0.204	0.353	0.550	0.206	0.421	0.390	0.475	0.390	0.530	0.156	0.401	0.172	0.064
- (1442421_at)	0.899	0.237	0.265	0.567	0.247	0.581	0.428	0.232	0.404	0.232	0.323	0.477	0.193
- (1421472_at)	0.799	0.460	0.541	0.539	0.532	0.290	0.080	0.366	0.402	0.265	0.473	0.299	0.237
- (1441406_at)	0.982	0.668	0.405	0.676	0.680	0.719	0.757	0.549	0.587	0.606	0.783	0.759	0.808
- (1421495_a_at)	0.103	0.404	0.539	0.252	0.134	0.277	0.649	0.414	0.664	0.119	0.081	0.425	0.016
- (1454879_s_at)	0.106	0.558	0.447	0.402	0.236	0.525	0.636	0.576	0.336	0.446	0.533	0.448	0.032
- (1451355_at)	0.164	0.242	0.660	0.288	0.206	0.258	0.029	0.117	0.240	0.573	0.085	0.180	0.112
- (1421496_at)	0.630	0.670	0.509	0.515	0.343	0.507	0.545	0.620	0.611	0.603	0.794	0.582	0.809
- (1421498_a_at)	0.584	0.400	0.436	0.608	0.420	0.645	0.536	0.542	0.574	0.554	0.340	0.665	0.548
- (1447269_at)	0.892	0.705	0.522	0.535	0.410	0.583	0.555	0.623	0.547	0.614	0.787	0.528	0.259
- (1440200_at)	0.188	0.262	0.394	0.616	0.315	0.109	0.451	0.351	0.566	0.072	0.376	0.562	0.333
- (1421595_at)	0.227	0.354	0.301	0.505	0.661	0.566	0.349	0.366	0.256	0.213	0.502	0.461	0.582
- (1421948_a_at)	0.545	0.278	0.594	0.400	0.595	0.320	0.118	0.551	0.617	0.388	0.314	0.500	0.529
- (1421949_a_at)	0.060	0.106	0.411	0.330	0.764	0.023	0.022	0.525	0.297	0.133	0.510	0.622	0.211
- (1421993_a_at)	0.164	0.544	0.243	0.798	0.313	0.658	0.529	0.644	0.204	0.161	0.301	0.522	0.415
- (1455752_a_at)	0.060	0.477	0.344	0.388	0.618	0.540	0.132	0.621	0.433	0.106	0.448	0.459	0.226
- (1448100_at)	0.260	0.514	0.590	0.524	0.583	0.578	0.283	0.636	0.566	0.300	0.656	0.675	0.329
- (1422017_s_at)	0.243	0.696	0.553	0.247	0.314	0.614	0.102	0.629	0.503	0.444	0.068	0.436	0.004
- (1450463_at)	0.235	0.439	0.494	0.437	0.277	0.787	0.504	0.520	0.485	0.198	0.844	0.415	0.595
- (1422107_at)	0.051	0.574	0.464	0.504	0.076	0.508	0.231	0.361	0.474	0.297	0.184	0.476	0.039
- (1422172_x_at)	0.956	0.682	0.431	0.506	0.447	0.433	0.472	0.384	0.342	0.389	0.697	0.392	0.380
- (1450679_at)	0.576	0.670	0.453	0.538	0.573	0.382	0.233	0.583	0.495	0.336	0.211	0.368	0.238
- (1422594_at)	0.348	0.454	0.543	0.621	0.266	0.337	0.261	0.583	0.432	0.297	0.587	0.152	0.452
- (1443226_at)	0.897	0.389	0.395	0.304	0.490	0.478	0.729	0.755	0.588	0.343	0.080	0.521	0.505
- (1422296_at)	0.608	0.576	0.538	0.543	0.528	0.614	0.477	0.663	0.481	0.638	0.441	0.575	0.579
- (1422595_s_at)	0.296	0.464	0.494	0.514	0.524	0.313	0.641	0.435	0.365	0.154	0.504	0.426	0.453
- (1422596_at)	0.227	0.350	0.402	0.402	0.444	0.533	0.249	0.353	0.715	0.185	0.500	0.349	0.026
- (1422628_at)	0.053	0.469	0.499	0.724	0.399	0.444	0.303	0.393	0.395	0.447	0.590	0.139	0.662
- (1430231_a_at)	0.897	0.377	0.515	0.648	0.598	0.741	0.733	0.679	0.607	0.303	0.698	0.882	0.332
- (1422653_at)	0.297	0.712	0.614	0.316	0.534	0.467	0.030	0.637	0.341	0.044	0.218	0.637	0.548
- (1422774_at)	0.211	0.398	0.354	0.432	0.546	0.449	0.224	0.734	0.702	0.342	0.553	0.598	0.505
- (1423068_at)	0.659	0.520	0.746	0.497	0.558	0.704	0.105	0.388	0.481	0.421	0.387	0.348	0.224
- (1423072_at)	0.159	0.219	0.502	0.790	0.801	0.527	0.338	0.489	0.584	0.031	0.376	0.611	0.067
- (1437336_x_at)	0.666	0.669	0.509	0.525	0.609	0.398	0.251	0.485	0.717	0.195	0.467	0.678	0.337
- (1423087_a_at)	0.259	0.453	0.523	0.810	0.540	0.512	0.199	0.366	0.555	0.316	0.462	0.160	0.481
- (1439363_at)	0.023	0.210	0.650	0.340	0.103	0.269	0.093	0.153	0.142	0.122	0.237	0.298	0.311
- (1423118_at)	0.841	0.422	0.394	0.573	0.678	0.662	0.562	0.411	0.549	0.509	0.426	0.308	0.134
- (1453816_at)	0.782	0.714	0.743	0.641	0.540	0.683	0.626	0.687	0.607	0.734	0.709	0.550	0.898
- (1423133_at)	0.878	0.513	0.607	0.678	0.510	0.640	0.190	0.462	0.570	0.427	0.513	0.514	0.102
- (1444806_at)	0.461	0.442	0.308	0.710	0.113	0.575	0.660	0.411	0.242	0.147	0.350	0.179	0.172
- (1423189_at)	0.722	0.605	0.483	0.718	0.598	0.461	0.165	0.490	0.805	0.419	0.462	0.416	0.283
- (1446299_at)	0.495	0.484	0.187	0.260	0.054	0.420	0.464	0.423	0.276	0.049	0.510	0.462	0.297
- (1423188_a_at)	0.444	0.661	0.542	0.560	0.620	0.611	0.255	0.518	0.702	0.532	0.508	0.625	0.519
- (1425087_at)	0.842	0.748	0.660	0.550	0.542	0.513	0.284	0.824	0.569	0.137	0.555	0.501	0.492
- (1423206_s_at)	0.617	0.545	0.408	0.796	0.440	0.646	0.454	0.477	0.429	0.582	0.585	0.360	0.391
- (1423208_at)	0.099	0.662	0.658	0.450	0.577	0.787	0.061	0.358	0.596	0.044	0.278	0.455	0.193
- (1423207_at)	0.300	0.711	0.618	0.450	0.708	0.394	0.035	0.837	0.458	0.259	0.354	0.656	0.234
- (1454151_at)	0.869	0.734	0.810	0.614	0.628	0.933	0.666	0.678	0.657	0.736	0.982	0.585	0.858
- (1450904_at)	0.522	0.834	0.442	0.564	0.876	0.550	0.055	0.852	0.575	0.085	0.388	0.913	0.526
- (1425780_a_at)	0.900	0.530	0.486	0.375	0.570	0.531	0.192	0.418	0.689	0.170	0.543	0.413	0.187
- (1423209_at)	0.006	0.606	0.097	0.263	0.685	0.426	0.019	0.175	0.150	0.030	0.601	0.486	0.266
- (1423216_a_at)	0.431	0.665	0.485	0.543	0.760	0.588	0.308	0.346	0.514	0.432	0.540	0.471	0.074
- (1423217_a_at)	0.686	0.602	0.432	0.549	0.515	0.343	0.258	0.687	0.396	0.695	0.901	0.623	0.467
- (1423224_at)	0.035	0.125	0.407	0.107	0.543	0.518	0.075	0.190	0.404	0.349	0.242	0.314	0.348
- (1423261_at)	0.167	0.080	0.693	0.227	0.252	0.336	0.484	0.247	0.292	0.218	0.507	0.456	0.042
- (1440780_x_at)	0.404	0.611	0.529	0.337	0.472	0.406	0.416	0.735	0.513	0.526	0.734	0.420	0.569
- (1460049_s_at)	0.277	0.096	0.490	0.421	0.430	0.568	0.413	0.446	0.479	0.323	0.437	0.192	0.363
- (1423266_at)	0.355	0.777	0.664	0.430	0.673	0.523	0.160	0.427	0.404	0.399	0.376	0.289	0.410
- (1431117_x_at)	0.273	0.490	0.349	0.766	0.461	0.668	0.204	0.511	0.538	0.097	0.375	0.662	0.412
- (1423289_a_at)	0.327	0.488	0.242	0.585	0.459	0.433	0.228	0.395	0.304	0.289	0.245	0.365	0.079
- (1441400_at)	0.134	0.170	0.474	0.705	0.346	0.322	0.551	0.619	0.523	0.356	0.678	0.509	0.464
- (1423306_at)	0.123	0.348	0.352	0.237	0.437	0.398	0.127	0.376	0.292	0.121	0.161	0.054	0.540
- (1423317_at)	0.992	0.700	0.746	0.527	0.542	0.644	0.373	0.664	0.617	0.661	0.504	0.511	0.121
- (1423333_at)	0.431	0.747	0.248	0.549	0.391	0.384	0.078	0.450	0.226	0.543	0.529	0.426	0.032
- (1438793_x_at)	0.822	0.758	0.914	0.680	0.726	0.698	0.656	0.716	0.696	0.667	0.698	0.812	0.731
- (1438792_at)	0.942	0.724	0.856	0.705	0.609	0.721	0.680	0.696	0.666	0.821	0.785	0.734	0.826
- (1437908_a_at)	0.355	0.420	0.586	0.484	0.336	0.921	0.063	0.435	0.478	0.278	0.380	0.974	0.372
- (1423334_at)	0.442	0.305	0.817	0.487	0.424	0.273	0.062	0.713	0.568	0.206	0.429	0.445	0.255
- (1423335_at)	0.499	0.655	0.426	0.537	0.678	0.596	0.398	0.627	0.616	0.332	0.581	0.363	0.267
- (1423357_at)	0.055	0.313	0.736	0.660	0.399	0.783	0.077	0.655	0.691	0.026	0.180	0.477	0.617
- (1423375_at)	0.810	0.465	0.697	0.550	0.468	0.285	0.097	0.673	0.444	0.176	0.571	0.480	0.057
- (1423409_a_at)	0.909	0.882	0.446	0.514	0.520	0.482	0.420	0.613	0.718	0.538	0.497	0.673	0.198
- (1423408_a_at)	0.511	0.776	0.648	0.597	0.656	0.544	0.559	0.541	0.977	0.611	0.728	0.548	0.390
- (1423426_at)	0.218	0.438	0.879	0.787	0.631	0.431	0.213	0.777	0.568	0.137	0.367	0.880	0.488
- (1423425_at)	0.006	0.285	0.971	0.408	0.163	0.343	0.067	0.410	0.250	0.031	0.213	0.158	0.156
- (1458130_at)	0.630	0.676	0.457	0.552	0.670	0.306	0.494	0.818	0.372	0.630	0.579	0.286	0.400
- (1423440_at)	0.183	0.195	0.511	0.308	0.481	0.222	0.128	0.493	0.484	0.066	0.250	0.558	0.015
- (1447413_at)	0.913	0.722	0.730	0.600	0.777	0.634	0.919	0.681	0.672	0.496	0.733	0.523	0.956
- (1437480_at)	0.373	0.474	0.591	0.524	0.392	0.495	0.163	0.361	0.358	0.076	0.375	0.302	0.197
- (1423486_at)	0.256	0.400	0.532	0.885	0.799	0.581	0.147	0.484	0.562	0.191	0.407	0.471	0.063
- (1423487_at)	0.714	0.655	0.459	0.448	0.763	0.571	0.656	0.857	0.586	0.612	0.598	0.414	0.513
- (1447179_at)	0.898	0.922	0.539	0.711	0.732	0.762	0.696	0.742	0.604	0.803	0.664	0.622	0.604
- (1423519_at)	0.486	0.466	0.564	0.454	0.354	0.417	0.118	0.394	0.669	0.268	0.323	0.305	0.085
- (1423620_at)	0.391	0.305	0.556	0.664	0.602	0.726	0.356	0.814	0.394	0.294	0.321	0.444	0.174
- (1423623_at)	0.468	0.593	0.544	0.763	0.463	0.664	0.846	0.595	0.710	0.487	0.403	0.666	0.301
- (1428921_at)	0.370	0.414	0.455	0.430	0.678	0.326	0.062	0.303	0.294	0.063	0.400	0.496	0.632
- (1425319_s_at)	0.877	0.306	0.707	0.445	0.517	0.667	0.400	0.565	0.406	0.250	0.509	0.598	0.251
- (1437180_at)	0.289	0.454	0.490	0.359	0.305	0.357	0.056	0.478	0.282	0.138	0.477	0.718	0.296
- (1429908_at)	0.795	0.546	0.830	0.727	0.333	0.543	0.692	0.595	0.576	0.452	0.547	0.565	0.759
- (1423633_at)	0.302	0.516	0.248	0.619	0.197	0.188	0.496	0.290	0.346	0.678	0.591	0.403	0.474
- (1456470_x_at)	0.111	0.588	0.694	0.507	0.581	0.180	0.346	0.521	0.629	0.465	0.505	0.541	0.623
- (1439416_x_at)	0.905	0.726	0.611	0.671	0.551	0.975	0.659	0.668	0.649	0.704	0.865	0.603	0.814
- (1456031_at)	0.999	0.721	0.636	0.647	0.596	0.733	0.657	0.667	0.662	0.710	0.857	0.639	0.919
- (1438622_x_at)	0.933	0.927	0.956	0.995	0.996	0.811	0.754	0.726	0.699	0.969	0.757	0.950	0.856
- (1456078_x_at)	0.961	0.744	0.936	0.692	0.718	0.737	0.665	0.696	0.693	0.783	0.911	0.768	0.729
- (1423642_at)	0.221	0.795	0.477	0.559	0.564	0.433	0.614	0.669	0.452	0.336	0.154	0.254	0.504
- (1437713_x_at)	0.443	0.671	0.749	0.706	0.826	0.538	0.566	0.595	0.549	0.601	0.812	0.385	0.522
- (1423656_x_at)	0.697	0.568	0.457	0.296	0.537	0.661	0.147	0.555	0.533	0.140	0.395	0.562	0.527
- (1423655_a_at)	0.537	0.521	0.489	0.213	0.671	0.325	0.151	0.408	0.856	0.158	0.348	0.386	0.333
- (1423672_at)	0.340	0.452	0.651	0.619	0.453	0.463	0.232	0.607	0.678	0.428	0.550	0.389	0.477
- (1423679_at)	0.583	0.470	0.722	0.697	0.681	0.600	0.164	0.693	0.557	0.215	0.332	0.495	0.505
- (1451082_at)	0.210	0.506	0.430	0.525	0.490	0.681	0.124	0.582	0.611	0.222	0.241	0.528	0.472
- (1443388_at)	0.213	0.593	0.533	0.160	0.275	0.579	0.427	0.715	0.432	0.084	0.459	0.378	0.145
- (1439522_at)	0.953	0.735	0.876	0.736	0.764	0.763	0.692	0.706	0.691	0.849	0.791	0.754	0.911
- (1444550_at)	0.077	0.324	0.144	0.445	0.208	0.476	0.438	0.521	0.466	0.509	0.582	0.468	0.357
- (1423681_at)	0.487	0.483	0.463	0.716	0.648	0.303	0.133	0.382	0.582	0.185	0.460	0.621	0.220
- (1423686_a_at)	0.155	0.505	0.563	0.683	0.649	0.734	0.348	0.611	0.392	0.094	0.432	0.936	0.493
- (1423695_at)	0.037	0.469	0.767	0.552	0.449	0.429	0.071	0.150	0.400	0.070	0.113	0.217	0.076
- (1444335_at)	0.998	0.708	0.643	0.682	0.640	0.727	0.664	0.667	0.670	0.740	0.956	0.661	0.862
- (1423705_at)	0.296	0.692	0.763	0.997	0.559	0.395	0.431	0.490	0.571	0.322	0.278	0.208	0.573
- (1437327_x_at)	0.901	0.706	0.361	0.498	0.312	0.904	0.092	0.428	0.591	0.280	0.391	0.539	0.566
- (1453800_at)	0.300	0.760	0.739	0.459	0.523	0.408	0.613	0.257	0.467	0.909	0.779	0.511	0.636
- (1423729_a_at)	0.284	0.714	0.607	0.602	0.547	0.610	0.218	0.583	0.798	0.340	0.539	0.470	0.529
- (1423730_at)	0.458	0.643	0.498	0.678	0.644	0.671	0.139	0.651	0.637	0.165	0.578	0.687	0.341
- (1423745_at)	0.614	0.691	0.567	0.798	0.518	0.491	0.308	0.437	0.464	0.284	0.348	0.398	0.461
- (1438176_x_at)	0.414	0.566	0.786	0.638	0.497	0.411	0.236	0.573	0.648	0.258	0.386	0.660	0.432
- (1460050_x_at)	0.826	0.589	0.677	0.629	0.468	0.598	0.651	0.701	0.787	0.583	0.360	0.530	0.214
- (1453580_at)	0.539	0.481	0.421	0.566	0.531	0.581	0.635	0.648	0.346	0.539	0.561	0.691	0.695
- (1423761_at)	0.998	0.571	0.483	0.592	0.611	0.553	0.133	0.588	0.450	0.353	0.452	0.609	0.817
- (1423767_at)	0.515	0.460	0.338	0.566	0.526	0.499	0.508	0.611	0.545	0.325	0.578	0.368	0.208
- (1423786_at)	0.421	0.504	0.670	0.489	0.588	0.372	0.306	0.568	0.364	0.540	0.329	0.249	0.383
- (1423806_at)	0.563	0.521	0.480	0.413	0.359	0.437	0.060	0.511	0.479	0.168	0.428	0.318	0.183
- (1423810_at)	0.515	0.577	0.444	0.580	0.683	0.482	0.168	0.370	0.687	0.386	0.233	0.235	0.355
- (1445792_at)	0.760	0.714	0.563	0.601	0.575	0.581	0.651	0.715	0.619	0.654	0.998	0.689	0.822
- (1423817_s_at)	0.359	0.552	0.418	0.482	0.791	0.575	0.268	0.347	0.423	0.671	0.730	0.682	0.320
- (1451130_at)	0.995	0.450	0.395	0.509	0.431	0.576	0.359	0.702	0.548	0.565	0.559	0.668	0.312
- (1453430_at)	0.333	0.481	0.587	0.670	0.371	0.529	0.052	0.559	0.470	0.271	0.358	0.666	0.309
- (1423822_a_at)	0.508	0.355	0.319	0.655	0.603	0.476	0.093	0.481	0.691	0.452	0.231	0.300	0.211
- (1451133_s_at)	0.507	0.556	0.254	0.586	0.496	0.635	0.237	0.680	0.558	0.166	0.567	0.140	0.515
- (1432311_at)	0.946	0.536	0.620	0.552	0.881	0.596	0.684	0.660	0.651	0.516	0.853	0.683	0.589
- (1423821_at)	0.258	0.502	0.349	0.480	0.572	0.642	0.224	0.206	0.491	0.321	0.401	0.748	0.590
- (1423823_at)	0.366	0.497	0.619	0.604	0.425	0.547	0.287	0.564	0.565	0.511	0.523	0.425	0.442
- (1437434_a_at)	0.242	0.571	0.561	0.392	0.579	0.635	0.194	0.680	0.523	0.441	0.531	0.184	0.077
- (1423825_at)	0.723	0.519	0.653	0.507	0.701	0.443	0.048	0.551	0.473	0.240	0.495	0.313	0.347
- (1423824_at)	0.273	0.540	0.516	0.791	0.553	0.979	0.233	0.492	0.473	0.499	0.347	0.237	0.165
- (1423829_at)	0.958	0.482	0.629	0.571	0.477	0.545	0.241	0.663	0.653	0.472	0.573	0.653	0.304
- (1436088_at)	0.206	0.496	0.678	0.406	0.534	0.404	0.048	0.326	0.338	0.102	0.625	0.378	0.770
- (1446414_at)	0.687	0.576	0.808	0.613	0.455	0.737	0.633	0.615	0.579	0.573	0.735	0.494	0.740
- (1440461_at)	0.060	0.405	0.541	0.507	0.509	0.416	0.008	0.250	0.375	0.098	0.543	0.754	0.190
- (1423830_a_at)	0.595	0.738	0.729	0.705	0.554	0.765	0.736	0.544	0.273	0.294	0.445	0.538	0.383
- (1451138_x_at)	0.871	0.356	0.477	0.696	0.686	0.587	0.225	0.553	0.394	0.226	0.298	0.701	0.675
- (1437994_x_at)	0.594	0.302	0.555	0.709	0.524	0.659	0.468	0.480	0.514	0.359	0.485	0.732	0.374
- (1423837_at)	0.520	0.571	0.444	0.365	0.539	0.595	0.200	0.661	0.507	0.595	0.526	0.374	0.495
- (1423838_s_at)	0.431	0.624	0.525	0.437	0.488	0.493	0.309	0.715	0.511	0.522	0.669	0.470	0.237
- (1423847_at)	0.247	0.454	0.677	0.624	0.232	0.422	0.154	0.806	0.494	0.205	0.376	0.293	0.696
- (1423853_at)	0.019	0.400	0.552	0.586	0.568	0.519	0.432	0.272	0.545	0.255	0.105	0.051	0.250
- (1423870_at)	0.794	0.662	0.400	0.543	0.577	0.498	0.228	0.638	0.551	0.327	0.627	0.497	0.284
- (1460345_at)	0.075	0.469	0.169	0.538	0.442	0.574	0.007	0.424	0.283	0.081	0.133	0.185	0.277
- (1423879_at)	0.341	0.719	0.672	0.663	0.510	0.375	0.142	0.349	0.398	0.451	0.547	0.388	0.421
- (1455384_x_at)	0.295	0.472	0.430	0.444	0.783	0.463	0.108	0.667	0.428	0.257	0.722	0.877	0.407
- (1423888_at)	0.050	0.539	0.700	0.469	0.366	0.218	0.035	0.365	0.455	0.092	0.491	0.206	0.057
- (1456579_x_at)	0.572	0.515	0.774	0.592	0.428	0.603	0.155	0.581	0.506	0.377	0.668	0.616	0.610
- (1423887_a_at)	0.109	0.459	0.358	0.284	0.663	0.169	0.215	0.513	0.583	0.193	0.246	0.549	0.232
- (1441811_x_at)	0.000	0.490	0.642	0.498	0.499	0.447	0.019	0.126	0.045	0.007	0.005	0.005	0.051
- (1425603_at)	0.000	0.501	0.969	0.549	0.350	0.457	0.101	0.163	0.005	0.005	0.008	0.004	0.002
- (1423909_at)	0.000	0.568	0.431	0.478	0.495	0.436	0.009	0.030	0.010	0.002	0.004	0.006	0.016
- (1423914_at)	0.401	0.581	0.894	0.521	0.620	0.683	0.157	0.504	0.618	0.180	0.519	0.352	0.059
- (1446589_at)	0.869	0.694	0.736	0.538	0.550	0.573	0.622	0.672	0.642	0.647	0.846	0.627	0.630
- (1443065_at)	0.441	0.254	0.496	0.525	0.699	0.661	0.741	0.582	0.667	0.510	0.509	0.752	0.771
- (1423918_at)	0.255	0.113	0.453	0.245	0.381	0.283	0.254	0.597	0.319	0.543	0.095	0.059	0.279
- (1447982_at)	0.636	0.590	0.596	0.398	0.713	0.647	0.338	0.363	0.547	0.465	0.589	0.497	0.373
- (1423947_at)	0.101	0.290	0.599	0.870	0.667	0.437	0.120	0.344	0.394	0.147	0.121	0.218	0.070
- (1459890_s_at)	0.169	0.428	0.692	0.585	0.487	0.355	0.142	0.355	0.464	0.288	0.160	0.184	0.166
- (1459607_at)	0.846	0.720	0.598	0.675	0.594	0.653	0.662	0.616	0.714	0.696	0.767	0.564	0.676
- (1423958_a_at)	0.173	0.360	0.387	0.632	0.467	0.625	0.111	0.478	0.379	0.189	0.293	0.525	0.109
- (1449718_s_at)	0.029	0.169	0.270	0.337	0.700	0.246	0.169	0.395	0.711	0.056	0.394	0.754	0.056
- (1423977_at)	0.832	0.529	0.540	0.839	0.840	0.756	0.692	0.696	0.634	0.544	0.960	0.695	0.587
- (1449719_at)	0.676	0.701	0.518	0.528	0.416	0.684	0.608	0.619	0.660	0.596	0.818	0.717	0.514
- (1438553_x_at)	0.890	0.631	0.579	0.726	0.417	0.546	0.016	0.404	0.207	0.299	0.178	0.491	0.414
- (1427664_at)	0.920	0.737	0.779	0.625	0.633	0.733	0.672	0.682	0.666	0.733	0.827	0.574	0.981
- (1423976_at)	0.863	0.438	0.428	0.546	0.426	0.660	0.254	0.396	0.496	0.528	0.654	0.276	0.046
- (1423989_at)	0.577	0.983	0.625	0.580	0.370	0.375	0.163	0.471	0.520	0.222	0.510	0.231	0.179
- (1436679_at)	0.130	0.569	0.090	0.627	0.371	0.469	0.274	0.468	0.315	0.208	0.479	0.217	0.488
- (1434175_s_at)	0.140	0.489	0.887	0.616	0.236	0.546	0.208	0.373	0.605	0.190	0.336	0.331	0.038
- (1423991_at)	0.072	0.166	0.237	0.431	0.616	0.377	0.128	0.368	0.608	0.209	0.350	0.512	0.225
- (1424004_x_at)	0.663	0.419	0.849	0.482	0.638	0.471	0.149	0.582	0.385	0.444	0.495	0.452	0.324
- (1424003_at)	0.461	0.667	0.632	0.805	0.489	0.334	0.156	0.494	0.564	0.357	0.341	0.238	0.173
- (1447867_x_at)	0.599	0.782	0.741	0.800	0.277	0.730	0.725	0.668	0.455	0.607	0.769	0.906	0.701
- (1431009_at)	0.679	0.225	0.475	0.503	0.390	0.647	0.139	0.855	0.650	0.203	0.419	0.620	0.854
- (1453736_s_at)	0.093	0.610	0.497	0.623	0.598	0.911	0.034	0.322	0.332	0.210	0.590	0.373	0.021
- (1424005_at)	0.197	0.530	0.672	0.658	0.586	0.354	0.021	0.430	0.421	0.136	0.511	0.736	0.692
- (1424006_at)	0.180	0.586	0.620	0.445	0.413	0.590	0.118	0.450	0.542	0.124	0.640	0.514	0.594
- (1424012_at)	0.274	0.471	0.467	0.437	0.383	0.571	0.229	0.425	0.316	0.239	0.464	0.257	0.184
- (1449618_s_at)	0.605	0.614	0.394	0.484	0.500	0.340	0.252	0.309	0.412	0.248	0.373	0.451	0.521
- (1429113_at)	0.736	0.543	0.386	0.555	0.841	0.530	0.237	0.968	0.333	0.514	0.274	0.268	0.146
- (1424014_at)	0.427	0.439	0.566	0.411	0.428	0.682	0.292	0.702	0.369	0.193	0.640	0.749	0.442
- (1449617_at)	0.620	0.471	0.541	0.524	0.990	0.561	0.204	0.591	0.518	0.151	0.578	0.564	0.293
- (1424016_at)	0.148	0.542	0.605	0.496	0.494	0.492	0.066	0.686	0.755	0.230	0.553	0.649	0.166
- (1438379_x_at)	0.484	0.710	0.545	0.600	0.353	0.575	0.137	0.680	0.475	0.420	0.550	0.195	0.586
- (1424028_at)	0.072	0.795	0.712	0.250	0.337	0.290	0.087	0.523	0.520	0.034	0.347	0.331	0.095
- (1424032_at)	0.002	0.666	0.899	0.615	0.647	0.725	0.130	0.429	0.078	0.020	0.039	0.028	0.024
- (1424036_at)	0.241	0.482	0.545	0.587	0.591	0.469	0.297	0.601	0.450	0.503	0.427	0.465	0.424
- (1426026_at)	0.837	0.686	0.766	0.605	0.540	0.679	0.689	0.675	0.674	0.686	0.914	0.568	0.643
- (1454789_x_at)	0.138	0.761	0.300	0.754	0.475	0.798	0.060	0.413	0.389	0.330	0.367	0.586	0.431
- (1424038_a_at)	0.942	0.638	0.512	0.544	0.483	0.760	0.148	0.914	0.623	0.148	0.383	0.450	0.119
- (1430282_at)	0.981	0.734	0.727	0.579	0.607	0.848	0.661	0.701	0.556	0.712	0.850	0.558	0.977
- (1424045_at)	0.523	0.210	0.628	0.441	0.494	0.525	0.187	0.492	0.404	0.149	0.612	0.389	0.395
- (1453591_at)	0.970	0.258	0.288	0.251	0.834	0.498	0.555	0.608	0.579	0.537	0.600	0.062	0.456
- (1454306_at)	0.808	0.825	0.648	0.683	0.600	0.718	0.711	0.642	0.611	0.599	0.780	0.702	0.811
- (1439922_at)	0.593	0.593	0.721	0.627	0.450	0.718	0.680	0.694	0.660	0.734	0.757	0.774	0.118
- (1429652_at)	0.242	0.634	0.749	0.334	0.443	0.662	0.270	0.741	0.579	0.406	0.135	0.414	0.119
- (1432631_at)	0.938	0.730	0.749	0.685	0.573	0.779	0.685	0.655	0.689	0.701	0.567	0.898	0.698
- (1424058_at)	0.119	0.949	0.602	0.808	0.476	0.412	0.445	0.728	0.145	0.151	0.672	0.292	0.232
- (1432818_at)	0.931	0.724	0.554	0.719	0.571	0.652	0.656	0.677	0.696	0.707	0.831	0.578	0.880
- (1432819_at)	0.929	0.722	0.731	0.605	0.603	0.704	0.664	0.689	0.702	0.802	0.817	0.903	0.896
- (1451215_at)	0.434	0.725	0.979	0.554	0.921	0.638	0.629	0.706	0.587	0.605	0.329	0.182	0.985
- (1424072_at)	0.662	0.612	0.699	0.477	0.642	0.448	0.107	0.408	0.769	0.176	0.375	0.274	0.161
- (1424073_at)	0.526	0.428	0.685	0.483	0.470	0.501	0.291	0.484	0.454	0.179	0.359	0.385	0.324
- (1459010_at)	0.800	0.685	0.574	0.438	0.723	0.350	0.763	0.699	0.397	0.564	0.669	0.686	0.574
- (1424075_at)	0.427	0.278	0.371	0.502	0.367	0.548	0.212	0.946	0.485	0.315	0.640	0.593	0.386
- (1437818_at)	0.016	0.559	0.247	0.431	0.378	0.145	0.052	0.381	0.614	0.037	0.275	0.133	0.333
- (1431753_x_at)	0.107	0.580	0.223	0.619	0.338	0.661	0.384	0.460	0.688	0.377	0.501	0.700	0.185
- (1458335_x_at)	0.650	0.783	0.700	0.808	0.848	0.696	0.706	0.650	0.699	0.543	0.882	0.588	0.839
- (1437227_at)	0.139	0.309	0.459	0.479	0.420	0.188	0.268	0.304	0.217	0.494	0.375	0.229	0.626
- (1431752_a_at)	0.585	0.520	0.562	0.604	0.808	0.500	0.161	0.499	0.470	0.433	0.234	0.256	0.151
- (1424079_x_at)	0.716	0.305	0.498	0.512	0.508	0.478	0.163	0.522	0.520	0.286	0.627	0.197	0.420
- (1424087_at)	0.611	0.990	0.317	0.344	0.692	0.756	0.154	0.534	0.792	0.148	0.770	0.500	0.250
- (1430572_at)	0.555	0.700	0.555	0.561	0.791	0.666	0.616	0.627	0.631	0.648	0.749	0.740	0.228
- (1424099_at)	0.064	0.298	0.316	0.618	0.576	0.868	0.176	0.133	0.278	0.265	0.294	0.150	0.211
- (1451238_at)	0.153	0.525	0.501	0.362	0.463	0.527	0.336	0.451	0.393	0.051	0.265	0.230	0.011
- (1441959_s_at)	0.112	0.209	0.331	0.282	0.555	0.444	0.186	0.932	0.858	0.113	0.305	0.148	0.039
- (1424106_at)	0.470	0.984	0.590	0.777	0.608	0.520	0.345	0.440	0.405	0.198	0.336	0.982	0.239
- (1424133_at)	0.023	0.318	0.271	0.504	0.283	0.551	0.151	0.546	0.312	0.053	0.143	0.091	0.138
- (1424134_at)	0.286	0.548	0.505	0.276	0.549	0.170	0.258	0.377	0.506	0.152	0.526	0.349	0.587
- (1424135_at)	0.248	0.398	0.412	0.442	0.534	0.644	0.233	0.399	0.463	0.360	0.437	0.677	0.371
- (1457814_at)	0.166	0.300	0.553	0.417	0.144	0.267	0.015	0.133	0.245	0.084	0.430	0.260	0.062
- (1440287_at)	0.936	0.463	0.318	0.694	0.459	0.440	0.042	0.499	0.392	0.197	0.367	0.413	0.165
- (1424149_at)	0.259	0.949	0.321	0.511	0.465	0.574	0.180	0.418	0.574	0.159	0.634	0.338	0.686
- (1424159_at)	0.399	0.151	0.232	0.499	0.585	0.623	0.093	0.302	0.300	0.071	0.483	0.668	0.175
- (1447884_x_at)	0.910	0.700	0.700	0.663	0.531	0.810	0.667	0.637	0.685	0.755	0.850	0.548	0.877
- (1431926_a_at)	0.361	0.452	0.911	0.460	0.590	0.584	0.473	0.491	0.425	0.153	0.322	0.377	0.114
- (1424163_at)	0.643	0.618	0.443	0.461	0.493	0.218	0.113	0.364	0.464	0.077	0.371	0.658	0.213
- (1424186_at)	0.096	0.492	0.516	0.591	0.418	0.584	0.264	0.318	0.512	0.215	0.546	0.169	0.105
- (1424187_at)	0.798	0.719	0.604	0.600	0.535	0.743	0.705	0.663	0.591	0.840	0.758	0.991	0.745
- (1424192_at)	0.405	0.660	0.585	0.694	0.513	0.380	0.362	0.580	0.804	0.392	0.553	0.222	0.449
- (1424211_at)	0.586	0.413	0.491	0.637	0.645	0.600	0.209	0.607	0.806	0.292	0.367	0.461	0.204
- (1424212_at)	0.325	0.497	0.276	0.593	0.388	0.604	0.081	0.277	0.359	0.087	0.222	0.222	0.311
- (1428891_at)	0.232	0.607	0.606	0.732	0.701	0.498	0.333	0.364	0.386	0.363	0.256	0.384	0.203
- (1424214_at)	0.253	0.498	0.449	0.714	0.598	0.417	0.386	0.618	0.490	0.537	0.458	0.205	0.324
- (1442711_at)	0.461	0.550	0.979	0.575	0.435	0.995	0.502	0.424	0.602	0.660	0.738	0.596	0.178
- (1424219_at)	0.771	0.450	0.550	0.309	0.442	0.590	0.072	0.810	0.423	0.274	0.338	0.507	0.438
- (1424223_at)	0.388	0.455	0.687	0.449	0.824	0.742	0.095	0.623	0.545	0.135	0.738	0.428	0.103
- (1424226_at)	0.760	0.559	0.614	0.718	0.450	0.650	0.665	0.715	0.594	0.327	0.322	0.713	0.633
- (1440239_at)	0.950	0.762	0.968	0.865	0.872	0.770	0.708	0.718	0.702	0.951	0.809	0.803	0.924
- (1424239_at)	0.663	0.339	0.435	0.313	0.650	0.242	0.173	0.300	0.453	0.234	0.283	0.416	0.079
- (1424253_at)	0.154	0.276	0.478	0.256	0.580	0.318	0.511	0.316	0.325	0.995	0.537	0.498	0.504
- (1451283_at)	0.213	0.366	0.446	0.562	0.505	0.499	0.480	0.435	0.585	0.796	0.454	0.253	0.474
- (1445955_at)	0.268	0.863	0.610	0.702	0.714	0.537	0.101	0.689	0.314	0.209	0.525	0.227	0.304
- (1424259_at)	0.238	0.176	0.425	0.390	0.564	0.373	0.075	0.331	0.592	0.026	0.221	0.626	0.060
- (1445833_at)	0.891	0.713	0.615	0.626	0.579	0.820	0.652	0.688	0.687	0.726	0.775	0.592	0.931
- (1424263_at)	0.314	0.797	0.586	0.696	0.356	0.625	0.655	0.478	0.707	0.138	0.664	0.796	0.106
- (1451287_s_at)	0.446	0.277	0.674	0.504	0.555	0.540	0.055	0.670	0.263	0.542	0.858	0.426	0.466
- (1424262_at)	0.121	0.665	0.231	0.724	0.370	0.546	0.176	0.394	0.666	0.421	0.357	0.176	0.323
- (1451288_s_at)	0.527	0.448	0.370	0.627	0.500	0.473	0.082	0.233	0.290	0.146	0.196	0.509	0.276
- (1424267_at)	0.765	0.510	0.633	0.519	0.428	0.341	0.119	0.338	0.408	0.326	0.336	0.241	0.288
- (1424277_at)	0.543	0.423	0.723	0.350	0.392	0.260	0.076	0.335	0.464	0.260	0.460	0.615	0.118
- (1424311_at)	0.360	0.822	0.396	0.469	0.492	0.324	0.200	0.798	0.426	0.161	0.612	0.558	0.202
- (1455276_x_at)	0.741	0.590	0.832	0.963	0.804	0.747	0.714	0.724	0.788	0.413	0.793	0.599	0.866
- (1437682_x_at)	0.295	0.616	0.457	0.564	0.549	0.502	0.271	0.482	0.646	0.611	0.444	0.676	0.611
- (1435301_at)	0.953	0.869	0.930	0.843	0.987	0.722	0.749	0.736	0.719	0.862	0.786	0.721	0.915
- (1424315_at)	0.320	0.488	0.605	0.393	0.618	0.509	0.114	0.423	0.720	0.629	0.549	0.393	0.127
- (1451313_a_at)	0.782	0.857	0.449	0.552	0.332	0.486	0.125	0.700	0.540	0.246	0.277	0.515	0.180
- (1424318_at)	0.766	0.912	0.663	0.711	0.665	0.660	0.049	0.652	0.652	0.319	0.632	0.615	0.214
- (1424328_s_at)	0.893	0.301	0.303	0.518	0.197	0.557	0.124	0.516	0.355	0.062	0.527	0.127	0.543
- (1424327_at)	0.158	0.879	0.282	0.443	0.473	0.527	0.117	0.485	0.334	0.157	0.413	0.420	0.390
- (1428734_at)	0.819	0.324	0.227	0.287	0.199	0.497	0.266	0.380	0.518	0.106	0.233	0.457	0.343
- (1424348_at)	0.432	0.800	0.597	0.547	0.506	0.434	0.153	0.714	0.515	0.273	0.527	0.578	0.373
- (1438254_at)	0.402	0.257	0.434	0.742	0.543	0.321	0.174	0.503	0.299	0.062	0.259	0.733	0.429
- (1434341_x_at)	0.738	0.719	0.621	0.550	0.429	0.472	0.425	0.483	0.667	0.386	0.500	0.246	0.134
- (1424364_a_at)	0.554	0.611	0.674	0.505	0.480	0.501	0.472	0.352	0.512	0.292	0.908	0.330	0.137
- (1424365_at)	0.635	0.268	0.514	0.508	0.389	0.462	0.666	0.493	0.640	0.446	0.527	0.520	0.253
- (1424404_at)	0.013	0.399	0.198	0.360	0.245	0.615	0.104	0.504	0.084	0.262	0.082	0.116	0.195
- (1449639_at)	0.168	0.404	0.462	0.106	0.171	0.121	0.464	0.221	0.354	0.211	0.385	0.142	0.458
- (1434715_at)	0.622	0.363	0.614	0.552	0.526	0.408	0.112	0.649	0.361	0.131	0.541	0.329	0.301
- (1424444_a_at)	0.222	0.607	0.604	0.519	0.605	0.549	0.135	0.660	0.515	0.091	0.301	0.449	0.448
- (1424447_at)	0.078	0.445	0.592	0.662	0.287	0.560	0.553	0.461	0.472	0.338	0.155	0.484	0.662
- (1424452_at)	0.151	0.520	0.551	0.638	0.609	0.343	0.018	0.495	0.406	0.125	0.446	0.319	0.585
- (1443426_at)	0.150	0.527	0.355	0.445	0.225	0.101	0.043	0.369	0.421	0.149	0.238	0.551	0.574
- (1445720_at)	0.382	0.548	0.623	0.545	0.467	0.865	0.251	0.698	0.477	0.338	0.375	0.692	0.152
- (1429624_at)	0.102	0.526	0.480	0.493	0.475	0.402	0.026	0.582	0.197	0.101	0.258	0.606	0.552
- (1456683_at)	0.178	0.403	0.629	0.574	0.273	0.734	0.050	0.471	0.136	0.070	0.403	0.618	0.618
- (1453796_a_at)	0.056	0.368	0.192	0.371	0.423	0.590	0.031	0.338	0.686	0.227	0.426	0.410	0.154
- (1451360_at)	0.004	0.270	0.194	0.206	0.261	0.143	0.007	0.637	0.319	0.220	0.462	0.287	0.216
- (1424462_at)	0.264	0.463	0.331	0.465	0.490	0.500	0.032	0.426	0.548	0.125	0.414	0.316	0.688
- (1424490_at)	0.490	0.464	0.461	0.467	0.455	0.544	0.108	0.413	0.593	0.122	0.276	0.220	0.490
- (1438982_s_at)	0.937	0.530	0.158	0.395	0.404	0.606	0.078	0.352	0.448	0.121	0.326	0.610	0.550
- (1424494_s_at)	0.400	0.497	0.443	0.744	0.420	0.476	0.270	0.250	0.731	0.288	0.701	0.449	0.326
- (1439690_at)	0.857	0.686	0.713	0.584	0.534	0.610	0.587	0.683	0.698	0.575	0.860	0.583	0.846
- (1424496_at)	0.418	0.319	0.523	0.509	0.543	0.483	0.201	0.476	0.478	0.244	0.550	0.289	0.296
- (1430505_at)	0.320	0.649	0.767	0.639	0.560	0.616	0.354	0.486	0.585	0.629	0.360	0.567	0.278
- (1424497_at)	0.095	0.548	0.477	0.597	0.789	0.585	0.091	0.451	0.430	0.274	0.216	0.570	0.152
- (1451378_at)	0.116	0.157	0.800	0.527	0.431	0.425	0.031	0.287	0.344	0.229	0.015	0.370	0.231
- (1424501_at)	0.526	0.274	0.597	0.632	0.646	0.459	0.057	0.466	0.485	0.201	0.374	0.388	0.547
- (1424500_at)	0.374	0.146	0.847	0.482	0.396	0.772	0.048	0.575	0.547	0.135	0.050	0.556	0.059
- (1424505_at)	0.109	0.278	0.643	0.630	0.784	0.349	0.178	0.528	0.618	0.417	0.226	0.331	0.310
- (1440281_at)	0.478	0.215	0.395	0.718	0.552	0.576	0.222	0.620	0.575	0.314	0.360	0.614	0.335
- (1424515_at)	0.017	0.573	0.207	0.290	0.300	0.411	0.009	0.342	0.598	0.063	0.477	0.204	0.326
- (1424516_at)	0.141	0.411	0.358	0.374	0.459	0.501	0.017	0.560	0.320	0.143	0.611	0.508	0.558
- (1424520_at)	0.758	0.611	0.486	0.571	0.395	0.613	0.199	0.544	0.261	0.461	0.342	0.402	0.306
- (1440769_at)	0.937	0.585	0.581	0.836	0.340	0.417	0.130	0.682	0.574	0.360	0.776	0.479	0.384
- (1442281_at)	0.747	0.591	0.430	0.235	0.145	0.601	0.611	0.678	0.442	0.309	0.498	0.536	0.544
- (1424533_a_at)	0.590	0.705	0.563	0.736	0.592	0.331	0.182	0.407	0.558	0.342	0.710	0.663	0.531
- (1450324_a_at)	0.943	0.720	0.942	0.454	0.700	0.626	0.237	0.668	0.733	0.694	0.810	0.634	0.514
- (1424535_at)	0.354	0.851	0.443	0.303	0.421	0.794	0.183	0.531	0.404	0.482	0.483	0.372	0.410
- (1443303_at)	0.745	0.645	0.927	0.663	0.662	0.647	0.677	0.672	0.587	0.742	0.840	0.541	0.742
- (1443022_at)	0.987	0.751	0.573	0.634	0.535	0.678	0.699	0.642	0.632	0.772	0.683	0.721	0.759
- (1424555_at)	0.202	0.308	0.716	0.192	0.365	0.303	0.161	0.415	0.661	0.452	0.640	0.557	0.715
- (1446314_at)	0.952	0.734	0.785	0.627	0.799	0.698	0.701	0.687	0.685	0.769	0.950	0.764	0.815
- (1460362_at)	0.682	0.438	0.383	0.591	0.524	0.491	0.084	0.339	0.634	0.133	0.348	0.695	0.143
- (1424564_at)	0.400	0.424	0.659	0.628	0.485	0.661	0.120	0.653	0.626	0.415	0.418	0.474	0.248
- (1424591_at)	0.119	0.391	0.418	0.438	0.531	0.261	0.123	0.285	0.520	0.600	0.380	0.452	0.121
- (1424624_at)	0.782	0.518	0.597	0.643	0.619	0.498	0.325	0.415	0.668	0.661	0.417	0.474	0.437
- (1424628_a_at)	0.989	0.569	0.761	0.740	0.527	0.592	0.533	0.433	0.588	0.776	0.585	0.681	0.457
- (1445864_at)	0.575	0.627	0.611	0.751	0.700	0.674	0.645	0.596	0.607	0.665	0.826	0.990	0.813
- (1424637_s_at)	0.904	0.589	0.567	0.510	0.459	0.765	0.046	0.721	0.496	0.157	0.408	0.287	0.553
- (1451420_at)	0.295	0.475	0.850	0.668	0.516	0.669	0.049	0.724	0.699	0.138	0.277	0.578	0.180
- (1424636_at)	0.323	0.443	0.323	0.751	0.564	0.341	0.044	0.724	0.600	0.358	0.566	0.402	0.432
- (1429373_x_at)	0.537	0.484	0.568	0.192	0.641	0.616	0.215	0.637	0.383	0.129	0.533	0.596	0.192
- (1424660_s_at)	0.226	0.623	0.776	0.327	0.788	0.272	0.224	0.740	0.234	0.391	0.432	0.162	0.378
- (1451434_s_at)	0.361	0.644	0.738	0.378	0.502	0.600	0.454	0.428	0.397	0.296	0.489	0.527	0.656
- (1424666_at)	0.966	0.419	0.410	0.579	0.660	0.339	0.442	0.429	0.700	0.145	0.423	0.444	0.081
- (1424665_at)	0.055	0.470	0.570	0.307	0.510	0.273	0.376	0.127	0.724	0.400	0.361	0.718	0.136
- (1450505_a_at)	0.059	0.429	0.337	0.467	0.338	0.983	0.043	0.119	0.428	0.347	0.164	0.285	0.221
- (1424683_at)	0.605	0.664	0.622	0.456	0.669	0.481	0.111	0.366	0.656	0.624	0.451	0.470	0.375
- (1457393_at)	0.865	0.576	0.592	0.912	0.588	0.738	0.661	0.647	0.576	0.547	0.830	0.681	0.857
- (1451444_s_at)	0.186	0.390	0.634	0.115	0.569	0.656	0.412	0.859	0.448	0.353	0.361	0.891	0.231
- (1424687_at)	0.243	0.407	0.293	0.288	0.442	0.662	0.424	0.664	0.853	0.117	0.131	0.346	0.361
- (1459343_at)	0.903	0.740	0.887	0.685	0.753	0.764	0.677	0.711	0.700	0.795	0.818	0.610	0.895
- (1439601_at)	0.340	0.262	0.721	0.307	0.511	0.255	0.622	0.178	0.457	0.360	0.222	0.059	0.881
- (1424686_at)	0.083	0.293	0.454	0.684	0.515	0.281	0.502	0.479	0.360	0.339	0.399	0.276	0.238
- (1435018_at)	0.184	0.399	0.252	0.419	0.383	0.522	0.083	0.450	0.550	0.057	0.116	0.556	0.503
- (1424690_at)	0.364	0.493	0.308	0.555	0.522	0.522	0.095	0.292	0.963	0.147	0.045	0.168	0.221
- (1424691_at)	0.421	0.589	0.198	0.716	0.463	0.255	0.041	0.337	0.983	0.119	0.462	0.202	0.511
- (1424692_at)	0.984	0.360	0.838	0.480	0.718	0.641	0.549	0.597	0.586	0.619	0.137	0.416	0.633
- (1451449_at)	0.350	0.573	0.377	0.695	0.567	0.497	0.336	0.407	0.441	0.481	0.570	0.877	0.599
- (1424693_at)	0.028	0.331	0.180	0.871	0.321	0.252	0.023	0.263	0.160	0.209	0.399	0.294	0.365
- (1440851_at)	0.119	0.495	0.408	0.424	0.427	0.451	0.007	0.659	0.261	0.058	0.525	0.342	0.328
- (1424694_at)	0.414	0.604	0.514	0.419	0.757	0.923	0.149	0.593	0.690	0.329	0.375	0.286	0.113
- (1424695_at)	0.165	0.438	0.741	0.701	0.726	0.765	0.028	0.627	0.691	0.216	0.484	0.747	0.146
- (1451450_at)	0.231	0.544	0.624	0.480	0.562	0.667	0.105	0.529	0.634	0.062	0.281	0.323	0.092
- (1424699_at)	0.986	0.517	0.515	0.719	0.425	0.634	0.238	0.482	0.591	0.515	0.361	0.530	0.351
- (1435501_at)	0.842	0.603	0.745	0.383	0.337	0.813	0.160	0.575	0.633	0.275	0.683	0.362	0.223
- (1444474_at)	0.773	0.799	0.738	0.685	0.694	0.627	0.641	0.679	0.648	0.735	0.856	0.613	0.897
- (1424702_a_at)	0.831	0.500	0.663	0.524	0.605	0.531	0.235	0.541	0.389	0.372	0.206	0.508	0.314
- (1424716_at)	0.044	0.110	0.548	0.406	0.231	0.613	0.045	0.483	0.194	0.046	0.102	0.047	0.142
- (1424715_at)	0.040	0.546	0.426	0.797	0.458	0.882	0.092	0.685	0.756	0.083	0.225	0.254	0.403
- (1424732_s_at)	0.499	0.277	0.458	0.511	0.519	0.374	0.170	0.448	0.376	0.237	0.472	0.424	0.186
- (1453052_at)	0.413	0.182	0.406	0.466	0.407	0.927	0.139	0.440	0.402	0.521	0.662	0.473	0.278
- (1424739_at)	0.376	0.674	0.498	0.519	0.958	0.657	0.661	0.312	0.659	0.673	0.413	0.448	0.279
- (1438418_at)	0.131	0.498	0.612	0.688	0.518	0.539	0.010	0.279	0.441	0.116	0.373	0.683	0.452
- (1424738_at)	0.138	0.396	0.468	0.299	0.716	0.837	0.011	0.889	0.652	0.027	0.220	0.701	0.462
- (1424743_at)	0.303	0.525	0.442	0.353	0.476	0.511	0.048	0.788	0.615	0.030	0.482	0.069	0.443
- (1444056_at)	0.029	0.332	0.554	0.779	0.169	0.060	0.010	0.150	0.294	0.424	0.300	0.155	0.013
- (1444186_at)	0.209	0.563	0.734	0.598	0.207	0.495	0.589	0.390	0.351	0.399	0.666	0.682	0.585
- (1424745_at)	0.479	0.430	0.328	0.232	0.569	0.186	0.137	0.490	0.457	0.376	0.351	0.534	0.209
- (1457813_at)	0.229	0.373	0.288	0.422	0.454	0.504	0.306	0.275	0.485	0.481	0.442	0.205	0.608
- (1424763_at)	0.340	0.430	0.357	0.453	0.358	0.533	0.085	0.152	0.509	0.086	0.543	0.280	0.478
- (1455895_x_at)	0.171	0.442	0.625	0.713	0.674	0.374	0.134	0.641	0.639	0.132	0.554	0.657	0.373
- (1437043_a_at)	0.167	0.273	0.401	0.553	0.474	0.658	0.071	0.358	0.270	0.140	0.372	0.513	0.316
- (1424773_at)	0.468	0.451	0.921	0.422	0.582	0.522	0.172	0.613	0.682	0.180	0.561	0.512	0.404
- (1451472_at)	0.685	0.834	0.783	0.629	0.374	0.599	0.608	0.697	0.712	0.612	0.803	0.801	0.899
- (1424774_s_at)	0.368	0.440	0.785	0.726	0.345	0.661	0.745	0.620	0.773	0.591	0.286	0.632	0.914
- (1451471_at)	0.371	0.788	0.841	0.465	0.727	0.725	0.338	0.421	0.512	0.150	0.662	0.868	0.762
- (1440518_at)	0.945	0.762	0.615	0.695	0.584	0.756	0.586	0.661	0.705	0.604	0.746	0.555	0.788
- (1436574_at)	0.557	0.592	0.452	0.118	0.157	0.226	0.170	0.584	0.611	0.261	0.034	0.026	0.111
- (1443637_at)	0.770	0.726	0.692	0.682	0.654	0.724	0.642	0.711	0.596	0.404	0.829	0.610	0.729
- (1424790_at)	0.210	0.244	0.442	0.276	0.421	0.266	0.183	0.321	0.250	0.132	0.307	0.160	0.285
- (1424796_at)	0.154	0.114	0.508	0.412	0.544	0.108	0.369	0.224	0.232	0.503	0.435	0.661	0.226
- (1451483_s_at)	0.776	0.237	0.333	0.703	0.335	0.343	0.291	0.496	0.654	0.268	0.505	0.444	0.235
- (1451485_at)	0.132	0.642	0.679	0.897	0.535	0.704	0.035	0.531	0.416	0.043	0.090	0.498	0.349
- (1424802_a_at)	0.190	0.549	0.615	0.388	0.752	0.869	0.020	0.791	0.549	0.082	0.556	0.550	0.444
- (1456963_at)	0.876	0.810	0.797	0.695	0.771	0.671	0.387	0.643	0.576	0.189	0.271	0.345	0.679
- (1447489_at)	0.676	0.752	0.917	0.601	0.746	0.752	0.703	0.688	0.718	0.863	0.773	0.399	0.760
- (1424805_a_at)	0.800	0.636	0.531	0.659	0.465	0.421	0.232	0.550	0.545	0.365	0.382	0.206	0.308
- (1424806_s_at)	0.955	0.675	0.661	0.657	0.595	0.525	0.295	0.394	0.684	0.191	0.524	0.447	0.285
- (1451998_at)	0.094	0.399	0.346	0.567	0.328	0.634	0.256	0.423	0.132	0.547	0.488	0.300	0.146
- (1424810_at)	0.882	0.640	0.495	0.311	0.570	0.319	0.507	0.410	0.499	0.852	0.311	0.737	0.445
- (1439309_at)	0.173	0.120	0.328	0.416	0.271	0.445	0.492	0.390	0.363	0.085	0.547	0.184	0.303
- (1424823_s_at)	0.437	0.189	0.495	0.508	0.495	0.254	0.153	0.537	0.307	0.404	0.568	0.605	0.308
- (1424822_at)	0.452	0.237	0.481	0.453	0.372	0.370	0.210	0.263	0.494	0.349	0.273	0.634	0.222
- (1424824_at)	0.135	0.360	0.451	0.520	0.402	0.317	0.161	0.528	0.458	0.342	0.392	0.221	0.399
- (1424837_at)	0.188	0.251	0.438	0.262	0.188	0.232	0.153	0.635	0.340	0.133	0.484	0.611	0.089
- (1429110_a_at)	0.444	0.309	0.208	0.617	0.396	0.332	0.119	0.322	0.376	0.543	0.490	0.564	0.231
- (1424839_a_at)	0.115	0.363	0.478	0.455	0.632	0.563	0.163	0.387	0.586	0.270	0.193	0.326	0.603
- (1445570_at)	0.104	0.344	0.510	0.499	0.624	0.165	0.458	0.543	0.568	0.203	0.353	0.442	0.416
- (AFFX-MURINE_B2_at)	0.838	0.547	0.540	0.734	0.662	0.506	0.413	0.615	0.775	0.446	0.517	0.559	0.537
- (1424860_at)	0.019	0.536	0.321	0.384	0.382	0.504	0.008	0.416	0.342	0.029	0.575	0.543	0.497
- (1424861_at)	0.019	0.366	0.255	0.560	0.393	0.378	0.005	0.331	0.414	0.098	0.401	0.573	0.489
- (1424871_s_at)	0.735	0.399	0.588	0.502	0.735	0.627	0.066	0.573	0.808	0.140	0.059	0.412	0.200
- (1424872_at)	0.120	0.479	0.613	0.483	0.820	0.508	0.011	0.491	0.390	0.071	0.432	0.667	0.637
- (1424885_at)	0.736	0.578	0.401	0.563	0.278	0.497	0.146	0.173	0.323	0.116	0.337	0.325	0.102
- (1441940_x_at)	0.243	0.225	0.626	0.591	0.647	0.637	0.198	0.559	0.444	0.369	0.127	0.248	0.450
- (1431800_at)	0.950	0.718	0.609	0.672	0.613	0.781	0.671	0.686	0.668	0.684	0.856	0.721	0.919
- (1455376_at)	0.467	0.548	0.548	0.421	0.541	0.259	0.234	0.423	0.428	0.506	0.362	0.693	0.392
- (1424904_at)	0.066	0.399	0.375	0.225	0.548	0.461	0.249	0.551	0.478	0.153	0.276	0.136	0.386
- (1424913_at)	0.357	0.437	0.536	0.293	0.286	0.590	0.103	0.575	0.355	0.314	0.190	0.412	0.076
- (1424915_s_at)	0.667	0.618	0.592	0.673	0.622	0.581	0.247	0.508	0.585	0.620	0.994	0.700	0.560
- (1424914_at)	0.301	0.370	0.746	0.542	0.570	0.411	0.389	0.450	0.470	0.551	0.588	0.395	0.402
- (1424916_x_at)	0.534	0.360	0.606	0.493	0.674	0.766	0.417	0.534	0.432	0.302	0.628	0.390	0.288
- (1424983_a_at)	0.028	0.445	0.281	0.420	0.553	0.305	0.531	0.428	0.138	0.352	0.225	0.738	0.041
- (1438748_at)	0.709	0.550	0.791	0.704	0.938	0.651	0.677	0.686	0.671	0.718	0.535	0.867	0.477
- (1434162_at)	0.328	0.787	0.516	0.554	0.742	0.432	0.107	0.373	0.487	0.500	0.545	0.537	0.849
- (1424982_a_at)	0.396	0.230	0.500	0.390	0.111	0.646	0.373	0.289	0.817	0.328	0.357	0.668	0.062
- (1424984_at)	0.523	0.672	0.640	0.770	0.442	0.544	0.343	0.706	0.671	0.731	0.530	0.656	0.385
- (1451556_a_at)	0.349	0.461	0.353	0.610	0.653	0.381	0.495	0.488	0.550	0.415	0.551	0.367	0.201
- (1424989_at)	0.164	0.840	0.611	0.723	0.531	0.645	0.075	0.683	0.558	0.208	0.284	0.701	0.576
- (1424990_at)	0.004	0.131	0.138	0.319	0.351	0.263	0.087	0.574	0.408	0.045	0.140	0.432	0.376
- (1425410_at)	0.601	0.286	0.414	0.842	0.717	0.786	0.715	0.859	0.595	0.491	0.674	0.412	0.454
- (1424992_at)	0.177	0.573	0.590	0.462	0.393	0.365	0.435	0.329	0.524	0.657	0.328	0.192	0.248
- (1425682_a_at)	0.444	0.217	0.293	0.438	0.681	0.574	0.631	0.264	0.514	0.340	0.258	0.452	0.267
- (1424993_at)	0.494	0.799	0.604	0.650	0.676	0.564	0.043	0.579	0.527	0.275	0.476	0.710	0.443
- (1424999_at)	0.180	0.284	0.300	0.353	0.692	0.399	0.217	0.659	0.622	0.584	0.044	0.353	0.373
- (1425024_at)	0.064	0.479	0.387	0.316	0.068	0.183	0.091	0.494	0.152	0.119	0.233	0.578	0.309
- (1451571_s_at)	0.145	0.179	0.406	0.393	0.462	0.642	0.034	0.674	0.552	0.372	0.292	0.301	0.264
- (1449973_a_at)	0.889	0.754	0.995	0.807	0.607	0.626	0.651	0.680	0.693	0.500	0.740	0.564	0.981
- (1425042_s_at)	0.151	0.392	0.598	0.432	0.686	0.350	0.063	0.369	0.587	0.074	0.496	0.517	0.266
- (1425053_at)	0.186	0.413	0.196	0.553	0.396	0.555	0.315	0.667	0.376	0.688	0.392	0.341	0.010
- (1425052_at)	0.426	0.421	0.552	0.426	0.553	0.491	0.461	0.749	0.462	0.399	0.693	0.394	0.282
- (1425051_at)	0.185	0.455	0.651	0.503	0.203	0.462	0.449	0.553	0.522	0.531	0.397	0.585	0.040
- (1425050_at)	0.691	0.487	0.532	0.306	0.413	0.512	0.990	0.417	0.440	0.566	0.081	0.620	0.069
- (1425066_a_at)	0.283	0.620	0.717	0.673	0.526	0.716	0.233	0.451	0.673	0.166	0.259	0.584	0.459
- (1442731_at)	0.110	0.527	0.330	0.246	0.209	0.723	0.237	0.703	0.548	0.345	0.214	0.246	0.205
- (1425082_s_at)	0.134	0.435	0.491	0.600	0.515	0.370	0.007	0.409	0.398	0.163	0.613	0.377	0.451
- (1437882_s_at)	0.182	0.491	0.837	0.428	0.219	0.727	0.525	0.523	0.520	0.234	0.534	0.516	0.280
- (1437881_at)	0.971	0.795	0.776	0.883	0.510	0.717	0.661	0.783	0.649	0.727	0.791	0.946	0.711
- (1437911_at)	0.093	0.652	0.467	0.358	0.254	0.639	0.038	0.617	0.265	0.294	0.415	0.600	0.276
- (1425085_at)	0.145	0.494	0.632	0.871	0.299	0.372	0.143	0.720	0.143	0.519	0.290	0.316	0.049
- (1425120_x_at)	0.892	0.839	0.591	0.696	0.474	0.691	0.668	0.457	0.523	0.477	0.533	0.312	0.588
- (1425156_at)	0.051	0.236	0.684	0.734	0.526	0.621	0.553	0.500	0.325	0.731	0.414	0.305	0.310
- (1434380_at)	0.001	0.563	0.529	0.309	0.297	0.119	0.100	0.085	0.147	0.078	0.006	0.010	0.266
- (1428093_at)	0.603	0.238	0.495	0.757	0.545	0.353	0.227	0.415	0.435	0.246	0.915	0.426	0.649
- (1425161_a_at)	0.269	0.271	0.539	0.425	0.594	0.554	0.158	0.395	0.311	0.113	0.700	0.287	0.581
- (1441215_at)	0.814	0.423	0.552	0.720	0.490	0.531	0.613	0.620	0.553	0.642	0.482	0.516	0.652
- (1443109_at)	0.134	0.343	0.256	0.326	0.217	0.264	0.009	0.683	0.133	0.123	0.276	0.962	0.548
- (1442126_at)	0.114	0.533	0.172	0.376	0.276	0.432	0.036	0.938	0.318	0.187	0.618	0.628	0.445
- (1456955_at)	0.138	0.224	0.147	0.597	0.163	0.469	0.134	0.553	0.540	0.836	0.435	0.508	0.187
- (1451621_at)	0.417	0.830	0.561	0.252	0.724	0.529	0.094	0.391	0.399	0.055	0.499	0.451	0.568
- (1425185_at)	0.313	0.313	0.670	0.592	0.523	0.531	0.047	0.684	0.657	0.162	0.385	0.399	0.684
- (1453797_at)	0.951	0.718	0.727	0.630	0.692	0.682	0.685	0.667	0.694	0.746	0.758	0.731	0.991
- (1425190_a_at)	0.093	0.338	0.620	0.683	0.626	0.456	0.060	0.511	0.469	0.124	0.396	0.252	0.018
- (1451624_a_at)	0.184	0.350	0.374	0.422	0.870	0.676	0.169	0.446	0.427	0.398	0.711	0.616	0.369
- (1452225_at)	0.068	0.414	0.574	0.640	0.560	0.550	0.015	0.362	0.235	0.353	0.346	0.337	0.476
- (1450459_at)	0.211	0.303	0.306	0.173	0.261	0.283	0.031	0.677	0.461	0.042	0.036	0.089	0.371
- (1425193_at)	0.048	0.321	0.505	0.329	0.636	0.210	0.222	0.432	0.330	0.421	0.483	0.211	0.130
- (1425194_a_at)	0.948	0.475	0.637	0.550	0.603	0.683	0.218	0.536	0.510	0.416	0.418	0.614	0.281
- (1425211_at)	0.810	0.547	0.474	0.426	0.402	0.601	0.260	0.480	0.791	0.334	0.663	0.292	0.646
- (1425213_at)	0.206	0.642	0.531	0.391	0.437	0.314	0.853	0.361	0.340	0.099	0.270	0.369	0.069
- (1425268_a_at)	0.248	0.262	0.918	0.907	0.832	0.665	0.464	0.696	0.369	0.328	0.503	0.373	0.447
- (1430853_a_at)	0.448	0.715	0.796	0.561	0.240	0.638	0.677	0.708	0.645	0.742	0.483	0.509	0.370
- (1425267_a_at)	0.693	0.801	0.681	0.599	0.543	0.770	0.673	0.686	0.651	0.573	0.688	0.519	0.730
- (1425293_a_at)	0.229	0.503	0.484	0.691	0.588	0.442	0.603	0.483	0.409	0.413	0.241	0.476	0.519
- (1460375_at)	0.935	0.813	0.887	0.857	0.927	0.775	0.735	0.739	0.702	0.909	0.745	0.830	0.952
- (1425299_s_at)	0.134	0.679	0.589	0.679	0.530	0.592	0.235	0.526	0.635	0.147	0.479	0.480	0.556
- (1425311_at)	0.375	0.650	0.720	0.591	0.376	0.850	0.463	0.708	0.648	0.586	0.488	0.479	0.404
- (1430163_at)	0.084	0.451	0.469	0.536	0.136	0.601	0.100	0.696	0.683	0.398	0.134	0.269	0.340
- (1451670_at)	0.952	0.742	0.749	0.676	0.822	0.712	0.693	0.687	0.706	0.704	0.790	0.592	0.926
- (1425333_at)	0.053	0.605	0.456	0.539	0.464	0.662	0.057	0.673	0.558	0.082	0.540	0.190	0.852
- (1451678_at)	0.113	0.608	0.938	0.843	0.917	0.498	0.360	0.398	0.352	0.144	0.243	0.220	0.069
- (1425344_at)	0.145	0.503	0.417	0.598	0.240	0.550	0.200	0.304	0.175	0.138	0.145	0.260	0.014
- (1451677_at)	0.637	0.652	0.678	0.816	0.629	0.992	0.600	0.614	0.639	0.565	0.679	0.743	0.757
- (1438693_at)	0.873	0.375	0.414	0.588	0.373	0.249	0.170	0.213	0.567	0.102	0.297	0.220	0.065
- (1425404_a_at)	0.061	0.226	0.542	0.605	0.801	0.635	0.044	0.648	0.700	0.195	0.291	0.417	0.405
- (1425408_a_at)	0.108	0.596	0.708	0.426	0.709	0.664	0.234	0.134	0.623	0.157	0.536	0.620	0.060
- (1425524_at)	0.640	0.553	0.602	0.687	0.439	0.277	0.355	0.464	0.507	0.348	0.802	0.477	0.576
- (1437862_at)	0.045	0.781	0.666	0.467	0.825	0.654	0.002	0.647	0.504	0.029	0.402	0.681	0.112
- (1425522_at)	0.017	0.477	0.598	0.091	0.540	0.210	0.019	0.550	0.138	0.009	0.228	0.216	0.361
- (1425523_at)	0.642	0.669	0.434	0.275	0.624	0.366	0.063	0.352	0.699	0.091	0.174	0.384	0.387
- (1444496_at)	0.190	0.707	0.680	0.507	0.466	0.620	0.657	0.686	0.558	0.585	0.237	0.117	0.630
- (1428907_at)	0.334	0.623	0.555	0.475	0.669	0.553	0.020	0.467	0.453	0.122	0.410	0.560	0.359
- (1428908_at)	0.212	0.534	0.263	0.660	0.490	0.609	0.012	0.482	0.612	0.165	0.346	0.414	0.963
- (1445543_at)	0.074	0.158	0.079	0.584	0.320	0.170	0.016	0.498	0.264	0.086	0.369	0.490	0.184
- (1442007_at)	0.049	0.446	0.358	0.553	0.479	0.491	0.014	0.218	0.996	0.042	0.460	0.438	0.498
- (1425577_at)	0.036	0.792	0.481	0.286	0.535	0.418	0.009	0.375	0.308	0.053	0.276	0.412	0.226
- (1453173_at)	0.035	0.497	0.457	0.410	0.324	0.486	0.378	0.322	0.348	0.436	0.569	0.530	0.481
- (1425685_at)	0.707	0.450	0.571	0.597	0.456	0.597	0.710	0.601	0.440	0.545	0.746	0.512	0.611
- (1425684_at)	0.019	0.131	0.465	0.424	0.175	0.490	0.137	0.648	0.558	0.234	0.054	0.498	0.015
- (1453994_at)	0.099	0.265	0.443	0.595	0.337	0.782	0.004	0.142	0.338	0.059	0.166	0.776	0.326
- (1425825_at)	0.044	0.530	0.366	0.399	0.582	0.570	0.046	0.416	0.224	0.111	0.140	0.361	0.188
- (1459364_at)	0.975	0.634	0.775	0.769	0.620	0.596	0.722	0.683	0.693	0.881	0.748	0.708	0.816
- (1425830_a_at)	0.974	0.518	0.577	0.503	0.432	0.547	0.317	0.669	0.644	0.224	0.496	0.485	0.422
- (1454253_at)	0.280	0.625	0.337	0.527	0.584	0.634	0.391	0.528	0.558	0.600	0.644	0.100	0.535
- (1455566_s_at)	0.491	0.486	0.341	0.213	0.206	0.684	0.157	0.127	0.128	0.319	0.660	0.273	0.445
- (1425913_a_at)	0.178	0.630	0.606	0.423	0.493	0.252	0.365	0.458	0.359	0.618	0.443	0.410	0.354
- (1436091_at)	0.435	0.656	0.551	0.596	0.477	0.621	0.745	0.498	0.507	0.686	0.688	0.424	0.644
- (1425921_a_at)	0.209	0.377	0.386	0.448	0.517	0.305	0.141	0.439	0.669	0.188	0.390	0.406	0.497
- (1426012_a_at)	0.272	0.511	0.476	0.782	0.440	0.918	0.094	0.679	0.239	0.192	0.421	0.673	0.425
- (1437836_x_at)	0.650	0.787	0.894	0.605	0.706	0.693	0.462	0.690	0.723	0.223	0.753	0.681	0.532
- (1437835_a_at)	0.089	0.342	0.552	0.375	0.588	0.608	0.031	0.738	0.965	0.030	0.463	0.546	0.479
- (1426017_a_at)	0.909	0.335	0.844	0.636	0.518	0.478	0.078	0.368	0.524	0.221	0.254	0.343	0.247
- (1459456_at)	0.467	0.451	0.701	0.960	0.593	0.934	0.468	0.458	0.552	0.551	0.787	0.604	0.878
- (1451552_at)	0.112	0.602	0.882	0.271	0.594	0.442	0.742	0.197	0.457	0.639	0.611	0.517	0.300
- (1439261_x_at)	0.835	0.722	0.604	0.659	0.611	0.611	0.672	0.671	0.643	0.699	0.819	0.656	0.762
- (1426133_a_at)	0.312	0.378	0.793	0.432	0.215	0.458	0.293	0.652	0.724	0.585	0.779	0.327	0.236
- (1453567_s_at)	0.644	0.178	0.250	0.522	0.507	0.182	0.091	0.148	0.382	0.111	0.103	0.427	0.023
- (1426217_at)	0.252	0.273	0.579	0.488	0.700	0.437	0.351	0.870	0.655	0.199	0.219	0.334	0.330
- (1442792_x_at)	0.934	0.716	0.571	0.685	0.587	0.721	0.651	0.683	0.674	0.684	0.788	0.672	0.955
- (1434048_at)	0.301	0.580	0.575	0.611	1.000	0.638	0.167	0.695	0.494	0.483	0.357	0.559	0.092
- (1426220_at)	0.152	0.454	0.395	0.549	0.497	0.619	0.108	0.318	0.484	0.052	0.272	0.543	0.313
- (1441380_at)	0.393	0.593	0.415	0.535	0.451	0.431	0.431	0.281	0.302	0.493	0.455	0.488	0.592
- (1426223_at)	0.872	0.462	0.544	0.444	0.536	0.474	0.224	0.636	0.400	0.410	0.726	0.368	0.536
- (1446769_at)	0.740	0.421	0.364	0.395	0.344	0.505	0.403	0.340	0.425	0.552	0.375	0.605	0.462
- (1431070_a_at)	0.435	0.701	0.491	0.721	0.424	0.484	0.090	0.208	0.439	0.695	0.466	0.417	0.447
- (1456492_at)	0.436	0.142	0.109	0.162	0.671	0.381	0.073	0.306	0.278	0.168	0.177	0.193	0.043
- (1451993_at)	0.387	0.505	0.389	0.579	0.535	0.581	0.295	0.596	0.320	0.515	0.257	0.374	0.789
- (1426250_s_at)	0.625	0.713	0.660	0.337	0.402	0.663	0.274	0.469	0.598	0.327	0.321	0.217	0.410
- (1426253_at)	0.369	0.629	0.554	0.484	0.353	0.555	0.534	0.724	0.567	0.472	0.297	0.464	0.280
- (1426277_at)	0.123	0.431	0.523	0.562	0.362	0.634	0.107	0.444	0.763	0.052	0.585	0.462	0.304
- (1426279_at)	0.137	0.496	0.651	0.396	0.608	0.381	0.044	0.798	0.295	0.078	0.905	0.489	0.267
- (1458926_at)	0.069	0.085	0.967	0.680	0.488	0.501	0.703	0.963	0.332	0.530	0.727	0.464	0.741
- (1449950_at)	0.057	0.414	0.159	0.599	0.264	0.620	0.632	0.641	0.687	0.524	0.490	0.730	0.709
- (1457746_at)	0.550	0.365	0.401	0.340	0.483	0.273	0.359	0.501	0.665	0.039	0.553	0.498	0.453
- (1426289_at)	0.387	0.509	0.488	0.648	0.614	0.394	0.275	0.379	0.609	0.230	0.900	0.524	0.416
- (1426291_at)	0.366	0.161	0.354	0.677	0.404	0.399	0.008	0.791	0.473	0.173	0.417	0.217	0.202
- (1426290_at)	0.189	0.963	0.363	0.679	0.641	0.540	0.288	0.287	0.288	0.317	0.464	0.378	0.157
- (1426293_at)	0.085	0.415	0.217	0.692	0.697	0.181	0.031	0.367	0.645	0.360	0.570	0.553	0.641
- (1426292_at)	0.035	0.552	0.536	0.271	0.523	0.497	0.040	0.317	0.463	0.042	0.360	0.504	0.089
- (1426316_at)	0.217	0.445	0.651	0.427	0.548	0.808	0.277	0.644	0.612	0.170	0.282	0.436	0.081
- (1452015_at)	0.828	0.830	0.928	0.714	0.811	0.750	0.528	0.835	0.572	0.391	0.349	0.682	0.994
- (1426315_a_at)	0.049	0.045	0.259	0.163	0.134	0.811	0.018	0.380	0.722	0.028	0.346	0.057	0.113
- (1431541_at)	0.859	0.707	0.701	0.682	0.497	0.784	0.666	0.676	0.649	0.646	0.719	0.585	0.988
- (1426343_at)	0.243	0.483	0.524	0.468	0.340	0.492	0.500	0.354	0.669	0.375	0.321	0.432	0.225
- (1426342_at)	0.552	0.515	0.601	0.803	0.475	0.553	0.573	0.826	0.601	0.299	0.437	0.605	0.347
- (1426347_at)	0.805	0.532	0.501	0.585	0.636	0.839	0.702	0.352	0.371	0.402	0.389	0.550	0.320
- (1440160_x_at)	0.199	0.637	0.389	0.586	0.791	0.619	0.410	0.770	0.236	0.530	0.597	0.222	0.460
- (1426356_at)	0.803	0.411	0.286	0.152	0.316	0.608	0.157	0.418	0.667	0.454	0.408	0.463	0.027
- (1426355_a_at)	0.342	0.597	0.659	0.626	0.574	0.497	0.328	0.496	0.732	0.584	0.457	0.272	0.384
- (1456583_x_at)	0.104	0.773	0.804	0.638	0.703	0.510	0.446	0.365	0.352	0.512	0.324	0.557	0.788
- (1452042_a_at)	0.143	0.565	0.920	0.874	0.555	0.867	0.397	0.362	0.330	0.521	0.461	0.562	0.612
- (1426362_at)	0.990	0.457	0.280	0.861	0.422	0.599	0.852	0.669	0.197	0.582	0.453	0.407	0.110
- (1440854_at)	0.085	0.588	0.068	0.499	0.123	0.396	0.057	0.788	0.453	0.036	0.344	0.190	0.703
- (1430955_at)	0.213	0.733	0.336	0.326	0.288	0.643	0.640	0.438	0.582	0.056	0.569	0.552	0.626
- (1426365_at)	0.563	0.388	0.695	0.610	0.446	0.667	0.143	0.298	0.365	0.435	0.466	0.700	0.532
- (1441557_at)	0.768	0.343	0.315	0.590	0.501	0.525	0.083	0.689	0.574	0.114	0.360	0.571	0.510
- (1426406_at)	0.177	0.454	0.441	0.439	0.403	0.563	0.316	0.582	0.262	0.141	0.538	0.290	0.135
- (1459779_s_at)	0.620	0.493	0.496	0.521	0.268	0.631	0.225	0.536	0.621	0.690	0.756	0.531	0.644
- (1460687_at)	0.136	0.363	0.575	0.412	0.375	0.511	0.121	0.477	0.258	0.185	0.434	0.515	0.585
- (1439414_x_at)	0.414	0.590	0.441	0.202	0.472	0.419	0.287	0.265	0.432	0.685	0.402	0.522	0.289
- (1426803_at)	0.059	0.367	0.643	0.455	0.594	0.707	0.007	0.425	0.339	0.026	0.485	0.633	0.461
- (1442038_at)	0.178	0.132	0.568	0.651	0.495	0.470	0.400	0.667	0.681	0.307	0.192	0.219	0.310
- (1426420_at)	0.202	0.282	0.240	0.780	0.306	0.777	0.076	0.542	0.552	0.159	0.289	0.580	0.430
- (1426421_s_at)	0.150	0.222	0.426	0.533	0.402	0.455	0.020	0.343	0.157	0.053	0.245	0.443	0.104
- (1426419_at)	0.298	0.464	0.358	0.593	0.289	0.418	0.040	0.510	0.507	0.283	0.551	0.401	0.383
- (1452074_at)	0.128	0.521	0.465	0.373	0.204	0.600	0.759	0.543	0.677	0.579	0.503	0.239	0.210
- (1426435_at)	0.547	0.559	0.403	0.645	0.518	0.396	0.609	0.433	0.605	0.407	0.566	0.614	0.545
- (1426436_at)	0.407	0.518	0.476	0.352	0.340	0.672	0.099	0.421	0.408	0.364	0.397	0.346	0.381
- (1433017_at)	0.887	0.771	0.996	0.699	0.803	0.763	0.728	0.626	0.696	0.883	0.836	0.636	0.852
- (1452082_at)	0.128	0.248	0.464	0.459	0.474	0.516	0.089	0.667	0.171	0.376	0.116	0.169	0.349
- (1425637_at)	0.416	0.442	0.796	0.852	0.494	0.682	0.608	0.677	0.714	0.734	0.588	0.274	0.735
- (1426446_at)	0.619	0.239	0.636	0.282	0.587	0.337	0.054	0.349	0.745	0.277	0.103	0.634	0.425
- (1445021_at)	0.809	0.492	0.588	0.771	0.549	0.971	0.666	0.679	0.669	0.455	0.334	0.627	0.817
- (1426451_at)	0.552	0.452	0.335	0.469	0.535	0.331	0.497	0.549	0.565	0.461	0.415	0.364	0.384
- (1438343_at)	0.435	0.404	0.800	0.373	0.397	0.912	0.579	0.528	0.416	0.360	0.721	0.660	0.511
- (1426468_at)	0.772	0.619	0.635	0.422	0.375	0.480	0.662	0.384	0.703	0.332	0.932	0.239	0.352
- (1426467_s_at)	0.344	0.647	0.368	0.375	0.543	0.979	0.408	0.608	0.268	0.286	0.359	0.704	0.181
- (1456370_s_at)	0.622	0.220	0.358	0.457	0.454	0.215	0.232	0.466	0.897	0.147	0.638	0.278	0.438
- (1429879_at)	0.513	0.481	0.649	0.492	0.462	0.583	0.497	0.506	0.453	0.662	0.304	0.455	0.382
- (1426495_at)	0.157	0.502	0.501	0.255	0.172	0.416	0.065	0.295	0.446	0.431	0.451	0.435	0.034
- (1443314_at)	0.405	0.561	0.426	0.504	0.581	0.621	0.010	0.331	0.398	0.250	0.324	0.502	0.397
- (1433872_at)	0.725	0.553	0.590	0.307	0.446	0.483	0.195	0.494	0.553	0.297	0.242	0.480	0.258
- (1452092_at)	0.279	0.510	0.695	0.514	0.548	0.674	0.088	0.417	0.603	0.464	0.586	0.388	0.395
- (1426514_at)	0.630	0.470	0.508	0.293	0.482	0.502	0.066	0.420	0.288	0.790	0.132	0.147	0.075
- (1426535_at)	0.402	0.627	0.384	0.649	0.447	0.384	0.180	0.477	0.698	0.255	0.697	0.767	0.234
- (1426542_at)	0.267	0.130	0.250	0.287	0.791	0.530	0.361	0.430	0.628	0.367	0.358	0.421	0.175
- (1426540_at)	0.148	0.164	0.151	0.663	0.304	0.447	0.347	0.734	0.476	0.350	0.177	0.583	0.234
- (1433796_at)	0.240	0.295	0.558	0.472	0.512	0.413	0.480	0.488	0.415	0.191	0.344	0.500	0.379
- (1426543_x_at)	0.316	0.207	0.310	0.453	0.614	0.720	0.268	0.722	0.494	0.221	0.389	0.356	0.328
- (1426541_a_at)	0.989	0.131	0.336	0.649	0.800	0.645	0.395	0.562	0.613	0.344	0.248	0.462	0.330
- (1445800_at)	0.984	0.702	0.692	0.578	0.485	0.672	0.654	0.647	0.618	0.639	0.942	0.552	0.822
- (1426548_a_at)	0.621	0.378	0.504	0.407	0.517	0.735	0.048	0.575	0.427	0.079	0.312	0.648	0.099
- (1426577_a_at)	0.942	0.443	0.486	0.639	0.522	0.542	0.290	0.677	0.673	0.261	0.539	0.240	0.343
- (1426609_at)	0.008	0.577	0.298	0.304	0.428	0.577	0.018	0.260	0.142	0.061	0.470	0.119	0.254
- (1430084_at)	0.827	0.727	0.778	0.648	0.547	0.990	0.672	0.774	0.562	0.617	0.776	0.709	0.823
- (1426616_at)	0.834	0.350	0.764	0.378	0.368	0.390	0.273	0.440	0.585	0.337	0.410	0.525	0.367
- (1452132_at)	0.699	0.421	0.641	0.592	0.550	0.578	0.133	0.780	0.497	0.384	0.298	0.520	0.029
- (1426631_at)	0.427	0.381	0.877	0.480	0.491	0.391	0.129	0.396	0.443	0.132	0.225	0.125	0.122
- (1443241_at)	0.724	0.238	0.278	0.689	0.235	0.512	0.096	0.698	0.541	0.077	0.457	0.357	0.092
- (1439473_at)	0.678	0.726	0.542	0.660	0.454	0.816	0.617	0.551	0.589	0.416	0.907	0.695	0.904
- (1426646_at)	0.329	0.426	0.518	0.442	0.791	0.556	0.074	0.641	0.706	0.275	0.315	0.615	0.066
- (1458090_at)	0.902	0.721	0.551	0.514	0.537	0.709	0.636	0.686	0.721	0.439	0.894	0.650	0.863
- (1432262_at)	0.031	0.762	0.622	0.791	0.087	0.528	0.037	0.765	0.618	0.070	0.426	0.231	0.095
- (1426655_a_at)	0.192	0.630	0.994	0.927	0.568	0.585	0.118	0.426	0.553	0.169	0.370	0.554	0.427
- (1437551_at)	0.816	0.456	0.419	0.285	0.596	0.269	0.144	0.755	0.313	0.450	0.339	0.416	0.394
- (1438321_x_at)	0.090	0.411	0.419	0.498	0.634	0.539	0.094	0.634	0.660	0.110	0.389	0.571	0.393
- (1437046_x_at)	0.211	0.408	0.629	0.509	0.469	0.513	0.273	0.792	0.990	0.087	0.594	0.484	0.466
- (1426656_at)	0.146	0.459	0.234	0.749	0.572	0.554	0.134	0.356	0.529	0.091	0.661	0.325	0.576
- (1426669_at)	0.520	0.306	0.241	0.331	0.725	0.445	0.554	0.584	0.606	0.168	0.442	0.370	0.317
- (1431001_at)	0.968	0.791	0.810	0.756	0.707	0.658	0.724	0.701	0.692	0.456	0.745	0.642	0.977
- (1458181_at)	0.513	0.431	0.467	0.301	0.548	0.523	0.197	0.513	0.630	0.042	0.285	0.142	0.203
- (1432304_a_at)	0.400	0.202	0.601	0.202	0.422	0.479	0.310	0.549	0.569	0.334	0.359	0.571	0.007
- (1426695_at)	0.487	0.338	0.433	0.567	0.494	0.651	0.441	0.509	0.549	0.226	0.435	0.506	0.593
- (1426694_at)	0.333	0.712	0.622	0.583	0.701	0.734	0.195	0.545	0.447	0.313	0.464	0.393	0.420
- (1426702_at)	0.527	0.601	0.519	0.415	0.625	0.225	0.240	0.457	0.452	0.170	0.380	0.612	0.124
- (1426701_at)	0.949	0.423	0.482	0.545	0.387	0.496	0.074	0.598	0.443	0.336	0.285	0.312	0.558
- (1426729_at)	0.606	0.312	0.373	0.517	0.952	0.407	0.122	0.392	0.386	0.219	0.303	0.235	0.449
- (1452172_at)	0.023	0.552	0.232	0.404	0.525	0.518	0.034	0.227	0.416	0.075	0.370	0.543	0.089
- (1438319_x_at)	0.215	0.847	0.408	0.411	0.420	0.682	0.120	0.699	0.547	0.292	0.568	0.381	0.228
- (1443246_at)	0.381	0.945	0.352	0.566	0.518	0.602	0.557	0.845	0.910	0.644	0.707	0.698	0.457
- (1426741_a_at)	0.954	0.540	0.316	0.619	0.449	0.258	0.040	0.562	0.678	0.242	0.562	0.557	0.310
- (1426746_at)	0.167	0.543	0.541	0.526	0.645	0.435	0.164	0.547	0.536	0.147	0.383	0.395	0.532
- (1452175_at)	0.268	0.687	0.442	0.463	0.311	0.306	0.109	0.285	0.625	0.100	0.455	0.383	0.240
- (1426766_at)	0.210	0.656	0.316	0.623	0.476	0.393	0.404	0.384	0.456	0.621	0.305	0.328	0.227
- (1426768_at)	0.335	0.423	0.628	0.608	0.473	0.633	0.174	0.375	0.358	0.221	0.407	0.709	0.322
- (1445660_at)	0.600	0.565	0.349	0.517	0.317	0.422	0.735	0.616	0.519	0.486	0.608	0.789	0.586
- (1426797_at)	0.450	0.576	0.767	0.341	0.500	0.327	0.058	0.908	0.434	0.158	0.363	0.632	0.038
- (1457636_x_at)	0.176	0.253	0.371	0.591	0.218	0.513	0.171	0.536	0.572	0.367	0.513	0.466	0.236
- (1452199_at)	0.944	0.508	0.532	0.565	0.920	0.728	0.079	0.367	0.638	0.224	0.465	0.479	0.664
- (1455679_at)	0.859	0.743	0.820	0.791	0.539	0.587	0.658	0.669	0.679	0.964	0.885	0.701	0.755
- (1430623_s_at)	0.051	0.073	0.618	0.448	0.355	0.431	0.129	0.636	0.495	0.156	0.703	0.687	0.011
- (1426806_at)	0.504	0.497	0.340	0.286	0.362	0.415	0.135	0.236	0.410	0.153	0.230	0.425	0.023
- (1460521_a_at)	0.183	0.530	0.432	0.556	0.257	0.134	0.137	0.603	0.319	0.512	0.063	0.252	0.020
- (1452203_at)	0.119	0.561	0.421	0.484	0.497	0.376	0.278	0.231	0.560	0.463	0.213	0.275	0.192
- (1444399_at)	0.964	0.604	0.591	0.579	0.531	0.640	0.723	0.657	0.694	0.616	0.546	0.609	0.749
- (1426809_at)	0.146	0.409	0.564	0.443	0.613	0.551	0.300	0.648	0.491	0.141	0.350	0.381	0.086
- (1426812_a_at)	0.052	0.405	0.505	0.933	0.363	0.336	0.160	0.801	0.463	0.045	0.307	0.285	0.180
- (1443730_at)	0.832	0.760	0.574	0.704	0.804	0.743	0.636	0.728	0.711	0.373	0.802	0.683	0.956
- (1426813_at)	0.979	0.297	0.447	0.524	0.460	0.305	0.119	0.576	0.576	0.329	0.489	0.629	0.223
- (1426816_at)	0.132	0.369	0.553	0.537	0.443	0.245	0.132	0.327	0.232	0.159	0.192	0.293	0.280
- (1446992_at)	0.038	0.597	0.299	0.562	0.438	0.366	0.551	0.186	0.341	0.264	0.088	0.094	0.491
- (1455905_at)	0.060	0.100	0.124	0.193	0.309	0.592	0.006	0.659	0.537	0.060	0.014	0.450	0.032
- (1447506_at)	0.196	0.183	0.305	0.376	0.507	0.471	0.882	0.595	0.645	0.417	0.292	0.384	0.657
- (1426820_at)	0.579	0.588	0.645	0.661	0.567	0.449	0.351	0.541	0.489	0.488	0.387	0.562	0.207
- (1456699_s_at)	0.609	0.448	0.602	0.561	0.470	0.604	0.181	0.573	0.574	0.258	0.518	0.455	0.514
- (1426827_at)	0.219	0.652	0.485	0.477	0.291	0.435	0.062	0.794	0.433	0.454	0.661	0.481	0.719
- (1430437_a_at)	0.753	0.527	0.890	0.603	0.380	0.664	0.606	0.625	0.293	0.377	0.320	0.375	0.591
- (1426828_at)	0.325	0.593	0.372	0.317	0.515	0.277	0.235	0.442	0.472	0.274	0.432	0.271	0.260
- (1439390_at)	0.986	0.703	0.590	0.634	0.580	0.704	0.665	0.669	0.663	0.688	0.839	0.605	0.904
- (1438496_a_at)	0.158	0.686	0.376	0.232	0.453	0.388	0.006	0.419	0.443	0.038	0.201	0.579	0.560
- (1426832_at)	0.283	0.426	0.556	0.382	0.489	0.407	0.006	0.664	0.546	0.082	0.479	0.401	0.266
- (1446219_at)	0.241	0.652	0.566	0.416	0.743	0.303	0.452	0.621	0.534	0.366	0.663	0.495	0.740
- (1426834_s_at)	0.061	0.282	0.417	0.713	0.531	0.442	0.247	0.555	0.556	0.351	0.384	0.342	0.152
- (1440625_at)	0.792	0.776	0.853	0.699	0.674	0.608	0.665	0.664	0.701	0.814	0.785	0.806	0.759
- (1426845_at)	0.406	0.498	0.475	0.533	0.301	0.543	0.149	0.461	0.534	0.140	0.682	0.292	0.340
- (1426844_a_at)	0.279	0.331	0.409	0.516	0.681	0.649	0.261	0.589	0.388	0.055	0.624	0.553	0.429
- (1426846_at)	0.085	0.311	0.632	0.529	0.438	0.599	0.068	0.737	0.431	0.181	0.652	0.642	0.373
- (1426862_at)	0.221	0.372	0.404	0.616	0.577	0.444	0.027	0.528	0.617	0.081	0.503	0.331	0.644
- (1453810_at)	0.825	0.531	0.494	0.640	0.713	0.542	0.500	0.565	0.800	0.839	0.635	0.718	0.778
- (1426861_at)	0.379	0.752	0.353	0.596	0.566	0.277	0.021	0.399	0.398	0.335	0.201	0.490	0.305
- (1426877_a_at)	0.097	0.523	0.319	0.449	0.601	0.431	0.008	0.914	0.348	0.140	0.317	0.987	0.193
- (1427266_at)	0.222	0.431	0.662	0.473	0.590	0.849	0.022	0.381	0.466	0.077	0.271	0.348	0.560
- (1426878_at)	0.112	0.314	0.431	0.605	0.550	0.428	0.006	0.826	0.531	0.041	0.398	0.387	0.256
- (1446613_at)	0.109	0.466	0.671	0.487	0.137	0.399	0.414	0.265	0.524	0.592	0.252	0.697	0.191
- (1447369_at)	0.370	0.756	0.680	0.695	0.947	0.269	0.857	0.706	0.718	0.710	0.825	0.633	0.676
- (1456996_at)	0.522	0.476	0.316	0.481	0.082	0.183	0.351	0.669	0.291	0.105	0.516	0.484	0.183
- (1444195_at)	0.437	0.150	0.234	0.451	0.389	0.551	0.010	0.359	0.614	0.324	0.193	0.597	0.195
- (1431068_at)	0.005	0.169	0.372	0.151	0.171	0.558	0.061	0.494	0.254	0.068	0.015	0.259	0.001
- (1426884_at)	0.241	0.412	0.502	0.633	0.649	0.526	0.045	0.462	0.677	0.142	0.319	0.333	0.318
- (1426889_at)	0.089	0.470	0.542	0.203	0.670	0.315	0.207	0.270	0.356	0.589	0.652	0.495	0.184
- (1426893_at)	0.023	0.471	0.488	0.478	0.621	0.713	0.093	0.658	0.301	0.045	0.167	0.161	0.033
- (1426894_s_at)	0.005	0.537	0.668	0.363	0.522	0.625	0.061	0.292	0.228	0.032	0.123	0.070	0.059
- (1426899_at)	0.402	0.306	0.254	0.490	0.343	0.668	0.010	0.877	0.719	0.190	0.444	0.547	0.344
- (1452228_at)	0.056	0.353	0.350	0.852	0.604	0.473	0.022	0.325	0.350	0.124	0.526	0.473	0.167
- (1439090_at)	0.249	0.216	0.437	0.502	0.328	0.428	0.112	0.386	0.541	0.600	0.198	0.588	0.090
- (1434953_at)	0.474	0.821	0.613	0.603	0.409	0.498	0.417	0.659	0.673	0.323	0.480	0.539	0.560
- (1432497_at)	0.892	0.672	0.662	0.542	0.526	0.743	0.618	0.643	0.592	0.683	0.960	0.855	0.663
- (1426928_at)	0.459	0.681	0.612	0.612	0.579	0.435	0.576	0.417	0.626	0.276	0.861	0.592	0.672
- (1453798_at)	0.845	0.805	0.673	0.753	0.674	0.767	0.736	0.732	0.703	0.767	0.754	0.791	0.981
- (1452244_at)	0.298	0.205	0.647	0.446	0.252	0.382	0.199	0.589	0.489	0.120	0.257	0.416	0.166
- (1426937_at)	0.568	0.590	0.331	0.552	0.992	0.472	0.111	0.565	0.458	0.155	0.277	0.480	0.593
- (1426939_at)	0.678	0.807	0.423	0.551	0.739	0.515	0.169	0.491	0.597	0.460	0.640	0.317	0.235
- (1459278_at)	0.810	0.757	0.842	0.353	0.622	0.525	0.262	0.617	0.604	0.412	0.409	0.476	0.741
- (1437369_at)	0.382	0.638	0.587	0.497	0.381	0.553	0.267	0.502	0.462	0.283	0.713	0.685	0.582
- (1435170_at)	0.664	0.480	0.352	0.546	0.623	0.647	0.198	0.316	0.526	0.536	0.423	0.475	0.518
- (1443793_x_at)	0.286	0.477	0.378	0.097	0.440	0.604	0.024	0.973	0.286	0.056	0.193	0.303	0.085
- (1426943_at)	0.696	0.370	0.294	0.384	0.238	0.334	0.195	0.334	0.263	0.346	0.228	0.458	0.057
- (1426964_at)	0.611	0.551	0.335	0.432	0.667	0.427	0.321	0.669	0.505	0.477	0.248	0.537	0.651
- (1426975_at)	0.247	0.491	0.238	0.255	0.462	0.449	0.077	0.636	0.603	0.166	0.023	0.477	0.375
- (1431696_at)	0.320	0.674	0.741	0.795	0.535	0.664	0.573	0.512	0.486	0.461	0.620	0.595	0.933
- (1426974_at)	0.223	0.915	0.628	0.639	0.633	0.698	0.136	0.404	0.543	0.143	0.693	0.483	0.216
- (1426980_s_at)	0.087	0.391	0.541	0.395	0.231	0.397	0.080	0.301	0.537	0.140	0.714	0.038	0.345
- (1426984_at)	0.260	0.518	0.496	0.368	0.463	0.505	0.198	0.303	0.479	0.149	0.549	0.569	0.054
- (1452268_at)	0.179	0.658	0.548	0.461	0.501	0.701	0.016	0.496	0.535	0.090	0.518	0.438	0.259
- (1426986_at)	0.411	0.674	0.549	0.598	0.442	0.425	0.033	0.573	0.400	0.099	0.409	0.298	0.244
- (1426985_s_at)	0.112	0.392	0.818	0.461	0.753	0.610	0.004	0.359	0.363	0.049	0.287	0.481	0.557
- (1426987_at)	0.153	0.543	0.299	0.553	0.733	0.510	0.062	0.293	0.440	0.174	0.635	0.402	0.588
- (1426991_at)	0.346	0.570	0.316	0.457	0.382	0.516	0.236	0.549	0.294	0.298	0.566	0.462	0.308
- (1453020_at)	0.024	0.082	0.306	0.460	0.485	0.259	0.354	0.300	0.359	0.551	0.125	0.805	0.033
- (1426999_at)	0.270	0.620	0.429	0.523	0.742	0.646	0.028	0.760	0.367	0.083	0.538	0.436	0.270
- (1431745_a_at)	0.242	0.534	0.464	0.925	0.595	0.738	0.057	0.350	0.370	0.166	0.514	0.745	0.352
- (1427002_s_at)	0.116	0.125	0.512	0.563	0.509	0.647	0.220	0.182	0.598	0.414	0.394	0.487	0.693
- (1452277_at)	0.291	0.225	0.628	0.493	0.528	0.343	0.249	0.226	0.963	0.633	0.377	0.281	0.208
- (1444660_at)	0.115	0.425	0.186	0.442	0.382	0.358	0.020	0.370	0.369	0.538	0.469	0.282	0.096
- (1427016_at)	0.106	0.597	0.405	0.461	0.386	0.496	0.018	0.550	0.325	0.060	0.729	0.329	0.452
- (1458401_at)	0.003	0.044	0.631	0.292	0.235	0.240	0.009	0.178	0.168	0.007	0.046	0.560	0.075
- (1457535_at)	0.149	0.728	0.216	0.450	0.467	0.335	0.416	0.382	0.615	0.532	0.537	0.562	0.405
- (1427024_at)	0.109	0.433	0.899	0.760	0.227	0.767	0.425	0.289	0.688	0.267	0.756	0.393	0.263
- (1457457_at)	0.603	0.544	0.740	0.514	0.555	0.678	0.668	0.702	0.535	0.495	0.741	0.369	0.862
- (1452286_at)	0.583	0.421	0.513	0.411	0.586	0.680	0.216	0.621	0.870	0.741	0.347	0.528	0.539
- (1427050_at)	0.385	0.603	0.691	0.436	0.679	0.623	0.081	0.499	0.669	0.155	0.353	0.553	0.358
- (1427053_at)	0.042	0.370	0.436	0.230	0.577	0.309	0.300	0.354	0.423	0.028	0.157	0.661	0.013
- (1427054_s_at)	0.006	0.152	0.314	0.491	0.255	0.571	0.024	0.573	0.131	0.008	0.327	0.237	0.015
- (1443653_at)	0.931	0.617	0.837	0.935	0.955	0.700	0.729	0.650	0.655	0.967	0.484	0.732	0.918
- (1443558_s_at)	0.343	0.598	0.506	0.616	0.587	0.577	0.109	0.519	0.403	0.229	0.413	0.498	0.491
- (1427057_at)	0.541	0.555	0.551	0.795	0.591	0.242	0.292	0.278	0.550	0.122	0.453	0.352	0.276
- (1427059_at)	0.175	0.574	0.535	0.582	0.501	0.332	0.075	0.513	0.656	0.133	0.526	0.310	0.195
- (1442113_at)	0.588	0.448	0.375	0.549	0.619	0.531	0.503	0.350	0.525	0.178	0.383	0.106	0.328
- (1427063_at)	0.437	0.088	0.370	0.429	0.398	0.244	0.235	0.722	0.478	0.020	0.498	0.322	0.169
- (1453776_at)	0.351	0.661	0.488	0.616	0.617	0.495	0.094	0.699	0.133	0.108	0.793	0.726	0.830
- (1427070_at)	0.127	0.872	0.869	0.476	0.541	0.475	0.115	0.489	0.429	0.114	0.428	0.416	0.349
- (1427080_at)	0.428	0.463	0.460	0.445	0.563	0.689	0.262	0.623	0.439	0.488	0.476	0.553	0.457
- (1427081_at)	0.123	0.498	0.514	0.513	0.512	0.296	0.084	0.775	0.678	0.126	0.500	0.404	0.477
- (1427082_at)	0.890	0.732	0.658	0.419	0.678	0.753	0.200	0.811	0.496	0.292	0.627	0.447	0.462
- (1427085_at)	0.148	0.614	0.624	0.702	0.422	0.667	0.078	0.899	0.549	0.139	0.682	0.679	0.204
- (1427108_at)	0.268	0.487	0.521	0.669	0.503	0.643	0.270	0.651	0.404	0.447	0.593	0.471	0.259
- (1429921_at)	0.484	0.134	0.289	0.198	0.564	0.525	0.565	0.460	0.372	0.400	0.438	0.404	0.667
- (1427110_at)	0.151	0.705	0.621	0.294	0.812	0.653	0.021	0.327	0.475	0.355	0.405	0.440	0.262
- (1430293_a_at)	0.805	0.409	0.393	0.553	0.619	0.641	0.156	0.630	0.450	0.370	0.784	0.500	0.306
- (1446427_at)	0.949	0.790	0.965	0.598	0.664	0.741	0.680	0.667	0.682	0.715	0.796	0.723	0.999
- (1427111_s_at)	0.532	0.754	0.795	0.584	0.542	0.703	0.244	0.439	0.745	0.875	0.845	0.534	0.802
- (1460484_at)	0.907	0.514	0.897	0.506	0.461	0.635	0.674	0.496	0.724	0.286	0.615	0.574	0.647
- (1451630_at)	0.256	0.475	0.506	0.463	0.606	0.510	0.058	0.552	0.308	0.319	0.283	0.123	0.224
- (1427113_s_at)	0.529	0.686	0.481	0.880	0.527	0.438	0.114	0.545	0.347	0.692	0.329	0.323	0.579
- (1447964_at)	0.728	0.431	0.822	0.598	0.873	0.334	0.354	0.669	0.431	0.704	0.590	0.497	0.585
- (1427112_at)	0.153	0.439	0.389	0.847	0.343	0.308	0.219	0.698	0.399	0.390	0.222	0.304	0.391
- (1440365_at)	0.153	0.293	0.233	0.419	0.070	0.295	0.056	0.301	0.707	0.017	0.118	0.052	0.058
- (1453330_at)	0.418	0.509	0.780	0.799	0.892	0.794	0.507	0.735	0.668	0.277	0.758	0.756	0.305
- (1446847_at)	0.522	0.686	0.683	0.371	0.510	0.499	0.665	0.688	0.664	0.331	0.810	0.446	0.311
- (1427138_at)	0.595	0.431	0.468	0.381	0.321	0.472	0.127	0.574	0.347	0.149	0.347	0.714	0.253
- (1442862_at)	0.127	0.248	0.568	0.338	0.291	0.906	0.336	0.613	0.628	0.507	0.411	0.493	0.509
- (1445682_at)	0.514	0.733	0.714	0.649	0.611	0.632	0.665	0.666	0.610	0.792	0.745	0.198	0.941
- (1427141_at)	0.384	0.660	0.441	0.468	0.471	0.590	0.399	0.473	0.470	0.367	0.845	0.508	0.496
- (1452331_s_at)	0.441	0.569	0.565	0.691	0.553	0.496	0.015	0.499	0.439	0.237	0.103	0.589	0.644
- (1427152_at)	0.465	0.325	0.297	0.533	0.746	0.493	0.031	0.312	0.690	0.122	0.276	0.232	0.089
- (1427151_at)	0.299	0.521	0.293	0.481	0.261	0.591	0.021	0.486	0.633	0.168	0.137	0.457	0.478
- (1452332_at)	0.577	0.417	0.573	0.581	0.442	0.534	0.021	0.340	0.526	0.318	0.368	0.497	0.224
- (1427157_at)	0.248	0.417	0.541	0.456	0.294	0.615	0.349	0.831	0.559	0.296	0.597	0.422	0.134
- (1445204_at)	0.023	0.402	0.160	0.308	0.643	0.375	0.002	0.192	0.336	0.180	0.074	0.223	0.030
- (1444478_at)	0.019	0.376	0.348	0.350	0.598	0.525	0.008	0.394	0.520	0.087	0.081	0.583	0.054
- (1427190_at)	0.094	0.484	0.308	0.297	0.525	0.421	0.013	0.529	0.431	0.057	0.143	0.283	0.225
- (1436116_x_at)	0.122	0.573	0.632	0.445	0.206	0.464	0.028	0.513	0.975	0.190	0.473	0.220	0.202
- (1455159_at)	0.261	0.409	0.732	0.505	0.725	0.575	0.018	0.412	0.490	0.066	0.473	0.572	0.583
- (1457915_at)	0.999	0.786	0.601	0.692	0.557	0.696	0.653	0.691	0.652	0.640	0.769	0.702	0.706
- (1427202_at)	0.288	0.470	0.151	0.459	0.496	0.527	0.058	0.202	0.475	0.550	0.357	0.133	0.547
- (1432522_s_at)	0.315	0.514	0.564	0.477	0.409	0.553	0.680	0.453	0.397	0.464	0.338	0.319	0.515
- (1427205_x_at)	0.480	0.629	0.638	0.817	0.576	0.588	0.585	0.624	0.805	0.650	0.651	0.383	0.424
- (1429569_a_at)	0.341	0.703	0.643	0.664	0.521	0.615	0.496	0.411	0.517	0.658	0.553	0.416	0.555
- (1440635_at)	0.968	0.727	0.850	0.542	0.550	0.771	0.665	0.678	0.689	0.741	0.830	0.623	0.604
- (1433768_at)	0.013	0.639	0.428	0.284	0.361	0.608	0.180	0.609	0.492	0.245	0.073	0.069	0.044
- (1427228_at)	0.652	0.677	0.380	0.418	0.382	0.643	0.195	0.344	0.381	0.424	0.316	0.261	0.532
- (1440693_at)	0.243	0.578	0.716	0.617	0.544	0.723	0.554	0.661	0.146	0.801	0.784	0.845	0.937
- (1427230_at)	0.556	0.531	0.800	0.483	0.558	0.618	0.123	0.313	0.836	0.164	0.258	0.156	0.684
- (1438635_x_at)	0.091	0.407	0.576	0.367	0.364	0.242	0.337	0.202	0.504	0.402	0.230	0.481	0.374
- (1427273_at)	0.339	0.509	0.984	0.397	0.517	0.552	0.505	0.416	0.402	0.345	0.413	0.188	0.454
- (1427274_at)	0.869	0.571	0.355	0.573	0.375	0.669	0.398	0.665	0.344	0.684	0.571	0.160	0.406
- (1437719_x_at)	0.326	0.314	0.467	0.370	0.890	0.387	0.004	0.506	0.330	0.071	0.217	0.274	0.338
- (1439450_x_at)	0.196	0.365	0.342	0.526	0.646	0.814	0.011	0.687	0.629	0.047	0.098	0.124	0.341
- (1427319_at)	0.363	0.259	0.240	0.235	0.483	0.853	0.004	0.633	0.526	0.042	0.077	0.274	0.256
- (1443784_at)	0.985	0.723	0.759	0.726	0.689	0.792	0.666	0.685	0.684	0.811	0.790	0.789	0.908
- (1436353_at)	0.028	0.478	0.230	0.352	0.535	0.587	0.003	0.778	0.743	0.069	0.229	0.327	0.389
- (1427326_at)	0.156	0.547	0.547	0.303	0.335	0.276	0.216	0.489	0.592	0.336	0.635	0.394	0.452
- (1458086_at)	0.151	0.611	0.299	0.289	0.661	0.529	0.346	0.136	0.329	0.522	0.348	0.559	0.461
- (1436235_x_at)	0.277	0.607	0.480	0.481	0.313	0.521	0.020	0.327	0.475	0.074	0.754	0.603	0.183
- (1436234_at)	0.865	0.339	0.410	0.492	0.510	0.245	0.050	0.477	0.391	0.115	0.516	0.503	0.268
- (1427334_s_at)	0.189	0.365	0.248	0.480	0.266	0.518	0.010	0.242	0.345	0.095	0.306	0.118	0.038
- (1437110_at)	0.147	0.717	0.910	0.076	0.542	0.288	0.003	0.228	0.442	0.020	0.049	0.174	0.322
- (1452397_at)	0.698	0.553	0.407	0.551	0.433	0.592	0.560	0.668	0.640	0.480	0.908	0.560	0.515
- (1429588_at)	0.173	0.280	0.196	0.214	0.644	0.484	0.024	0.594	0.701	0.090	0.289	0.403	0.322
- (1427335_at)	0.588	0.601	0.762	0.778	0.746	0.665	0.455	0.746	0.597	0.430	0.529	0.668	0.760
- (1427341_at)	0.204	0.423	0.413	0.425	0.563	0.511	0.307	0.367	0.357	0.432	0.459	0.403	0.418
- (1427342_at)	0.524	0.517	0.686	0.467	0.562	0.609	0.501	0.650	0.459	0.533	0.600	0.418	0.349
- (1442034_at)	0.318	0.220	0.813	0.920	0.727	0.798	0.762	0.839	0.679	0.902	0.746	0.449	0.999
- (1427349_x_at)	0.320	0.342	0.528	0.947	0.526	0.517	0.131	0.633	0.396	0.192	0.363	0.507	0.064
- (1435867_at)	0.059	0.441	0.701	0.500	0.655	0.629	0.004	0.580	0.395	0.044	0.279	0.655	0.214
- (1459821_x_at)	0.905	0.648	0.475	0.601	0.508	0.638	0.558	0.688	0.623	0.632	0.811	0.596	0.602
- (1456150_at)	0.046	0.370	0.378	0.695	0.515	0.647	0.006	0.488	0.407	0.046	0.394	0.242	0.406
- (1427359_at)	0.000	0.423	0.360	0.085	0.321	0.342	0.000	0.445	0.156	0.034	0.067	0.155	0.005
- (1459820_at)	0.830	0.707	0.484	0.627	0.414	0.723	0.549	0.599	0.678	0.536	0.769	0.802	0.747
- (1433816_at)	0.203	0.690	0.556	0.540	0.549	0.452	0.235	0.492	0.445	0.329	0.319	0.405	0.302
- (1454712_at)	0.320	0.504	0.517	0.269	0.435	0.776	0.179	0.549	0.405	0.157	0.494	0.383	0.388
- (1435596_at)	0.280	0.553	0.780	0.691	0.208	0.830	0.327	0.626	0.650	0.609	0.141	0.132	0.023
- (1440454_at)	0.972	0.729	0.630	0.658	0.514	0.823	0.697	0.677	0.715	0.751	0.832	0.541	0.734
- (1427515_at)	0.003	0.135	0.453	0.543	0.401	0.234	0.043	0.247	0.067	0.430	0.114	0.050	0.007
- (1427542_at)	0.168	0.434	0.339	0.536	0.189	0.613	0.119	0.203	0.524	0.695	0.182	0.625	0.145
- (1427737_a_at)	0.260	0.515	0.726	0.453	0.625	0.364	0.253	0.451	0.569	0.688	0.352	0.273	0.449
- (1438655_a_at)	0.471	0.496	0.413	0.622	0.631	0.604	0.624	0.466	0.823	0.241	0.393	0.506	0.508
- (1427875_a_at)	0.345	0.586	0.939	0.632	0.845	0.437	0.598	0.844	0.531	0.335	0.497	0.795	0.203
- (1427876_at)	0.183	0.428	0.477	0.699	0.636	0.444	0.051	0.539	0.564	0.210	0.425	0.375	0.230
- (1453684_s_at)	0.174	0.444	0.665	0.294	0.508	0.451	0.097	0.883	0.377	0.133	0.107	0.474	0.090
- (1446512_at)	0.055	0.556	0.103	0.618	0.065	0.515	0.160	0.804	0.549	0.005	0.098	0.231	0.072
- (1427877_at)	0.143	0.578	0.424	0.330	0.548	0.313	0.107	0.868	0.304	0.108	0.092	0.282	0.257
- (1427878_at)	0.636	0.614	0.712	0.572	0.636	0.416	0.195	0.615	0.589	0.301	0.612	0.565	0.248
- (1441883_at)	0.931	0.787	0.968	0.835	0.505	0.650	0.655	0.698	0.699	0.756	0.794	0.523	0.768
- (1427879_at)	0.140	0.262	0.499	0.265	0.477	0.515	0.080	0.481	0.307	0.071	0.358	0.529	0.124
- (1427881_at)	0.358	0.446	0.399	0.688	0.729	0.464	0.044	0.878	0.592	0.089	0.382	0.559	0.164
- (1427882_at)	0.272	0.700	0.604	0.617	0.475	0.474	0.035	0.543	0.454	0.072	0.490	0.407	0.030
- (1441005_at)	0.408	0.971	0.744	0.681	0.554	0.789	0.199	0.702	0.655	0.506	0.821	0.134	0.827
- (1452581_at)	0.375	0.375	0.300	0.334	0.295	0.388	0.235	0.286	0.184	0.390	0.127	0.239	0.756
- (1427887_at)	0.480	0.448	0.456	0.359	0.573	0.696	0.169	0.622	0.662	0.213	0.731	0.483	0.285
- (1427895_at)	0.306	0.826	0.331	0.431	0.473	0.588	0.121	0.417	0.561	0.231	0.675	0.426	0.609
- (1427897_s_at)	0.175	0.538	0.494	0.520	0.566	0.640	0.130	0.386	0.407	0.107	0.618	0.351	0.489
- (1427896_at)	0.185	0.441	0.713	0.644	0.674	0.336	0.163	0.232	0.446	0.185	0.480	0.260	0.367
- (1427904_s_at)	0.603	0.532	0.579	0.552	0.337	0.580	0.667	0.493	0.745	0.392	0.658	0.387	0.302
- (1442200_at)	0.849	0.516	0.610	0.846	0.600	0.722	0.531	0.681	0.844	0.790	0.937	0.690	0.724
- (1427905_at)	0.754	0.540	0.172	0.398	0.622	0.460	0.130	0.727	0.212	0.301	0.319	0.377	0.086
- (1430748_at)	0.425	0.351	0.778	0.587	0.566	0.681	0.651	0.652	0.626	0.437	0.661	0.648	0.861
- (1427906_at)	0.127	0.686	0.524	0.490	0.381	0.508	0.063	0.472	0.609	0.128	0.449	0.256	0.415
- (1427907_at)	0.236	0.725	0.401	0.445	0.338	0.376	0.055	0.405	0.570	0.224	0.453	0.639	0.385
- (1427909_at)	0.623	0.652	0.527	0.707	0.548	0.468	0.411	0.651	0.496	0.523	0.451	0.823	0.205
- (1427237_at)	0.990	0.553	0.891	0.736	0.587	0.668	0.663	0.621	0.672	0.750	0.748	0.570	0.720
- (1447621_s_at)	0.073	0.713	0.629	0.615	0.488	0.612	0.507	0.633	0.634	0.174	0.408	0.032	0.067
- (1427911_at)	0.080	0.687	0.677	0.643	0.588	0.673	0.565	0.715	0.451	0.659	0.139	0.152	0.271
- (1427921_s_at)	0.178	0.633	0.299	0.665	0.509	0.416	0.270	0.545	0.323	0.697	0.663	0.342	0.105
- (1427922_at)	0.242	0.442	0.650	0.154	0.645	0.256	0.714	0.857	0.552	0.521	0.238	0.811	0.387
- (1452597_at)	0.308	0.606	0.355	0.413	0.495	0.677	0.273	0.559	0.315	0.457	0.538	0.498	0.499
- (1432484_at)	0.701	0.728	0.674	0.832	0.543	0.548	0.691	0.666	0.616	0.719	0.851	0.574	0.775
- (1453575_at)	0.897	0.692	0.599	0.532	0.553	0.600	0.624	0.660	0.677	0.683	0.732	0.720	0.759
- (1427934_at)	0.746	0.146	0.434	0.575	0.294	0.577	0.165	0.526	0.353	0.813	0.399	0.455	0.260
- (1427935_at)	0.266	0.507	0.615	0.778	0.470	0.664	0.552	0.553	0.457	0.596	0.581	0.633	0.448
- (1427975_at)	0.121	0.319	0.507	0.424	0.312	0.357	0.035	0.477	0.441	0.181	0.173	0.676	0.256
- (1446473_at)	0.643	0.520	0.471	0.420	0.706	0.908	0.318	0.429	0.480	0.932	0.304	0.554	0.268
- (1433875_at)	0.270	0.391	0.536	0.604	0.512	0.580	0.105	0.549	0.393	0.290	0.302	0.366	0.420
- (1427978_at)	0.889	0.302	0.272	0.430	0.419	0.477	0.072	0.329	0.821	0.088	0.469	0.351	0.090
- (1446425_at)	0.689	0.421	0.519	0.509	0.519	0.578	0.381	0.588	0.784	0.664	0.734	0.738	0.407
- (1427979_at)	0.271	0.651	0.970	0.705	0.740	0.659	0.230	0.163	0.499	0.331	0.174	0.618	0.507
- (1427980_at)	0.132	0.242	0.629	0.456	0.486	0.398	0.514	0.456	0.544	0.235	0.526	0.445	0.063
- (1435333_at)	0.076	0.479	0.383	0.617	0.350	0.697	0.037	0.541	0.353	0.138	0.316	0.240	0.168
- (1427997_at)	0.230	0.406	0.700	0.448	0.624	0.542	0.063	0.557	0.252	0.141	0.337	0.633	0.417
- (1427998_at)	0.795	0.462	0.348	0.405	0.349	0.311	0.399	0.486	0.564	0.425	0.454	0.066	0.785
- (1428004_at)	0.637	0.446	0.582	0.471	0.554	0.623	0.168	0.310	0.494	0.106	0.613	0.238	0.086
- (1428013_at)	0.059	0.591	0.618	0.311	0.146	0.581	0.579	0.607	0.462	0.182	0.480	0.455	0.526
- (1433860_at)	0.412	0.469	0.400	0.580	0.562	0.460	0.154	0.550	0.686	0.516	0.271	0.236	0.468
- (1457987_at)	0.619	0.629	0.591	0.714	0.565	0.751	0.556	0.582	0.598	0.621	0.740	0.563	0.687
- (1428023_at)	0.006	0.430	0.274	0.116	0.603	0.043	0.314	0.554	0.631	0.288	0.672	0.242	0.201
- (1428071_at)	0.284	0.461	0.357	0.446	0.558	0.372	0.241	0.354	0.457	0.130	0.479	0.417	0.670
- (1428074_at)	0.502	0.577	0.417	0.587	0.523	0.667	0.081	0.779	0.701	0.260	0.246	0.545	0.494
- (1452652_at)	0.051	0.521	0.069	0.927	0.356	0.649	0.043	0.670	0.591	0.169	0.024	0.516	0.530
- (1437750_at)	0.579	0.834	0.414	0.980	0.723	0.769	0.741	0.902	0.671	0.719	0.797	0.574	0.617
- (1428077_at)	0.180	0.639	0.583	0.543	0.413	0.368	0.406	0.447	0.431	0.375	0.118	0.187	0.281
- (1456294_at)	0.211	0.544	0.647	0.372	0.384	0.361	0.308	0.491	0.464	0.656	0.617	0.469	0.438
- (1428078_at)	0.319	0.588	0.524	0.602	0.501	0.527	0.180	0.595	0.748	0.451	0.228	0.160	0.259
- (1428080_at)	0.626	0.607	0.521	0.798	0.426	0.515	0.138	0.348	0.451	0.248	0.349	0.387	0.747
- (1428083_at)	0.003	0.238	0.550	0.679	0.491	0.420	0.252	0.303	0.148	0.222	0.041	0.026	0.007
- (1443615_at)	0.818	0.579	0.969	0.716	0.755	0.696	0.705	0.692	0.699	0.947	0.750	0.637	0.985
- (1428085_at)	0.713	0.731	0.328	0.502	0.717	0.571	0.194	0.401	0.514	0.262	0.359	0.687	0.289
- (1440295_at)	0.166	0.480	0.308	0.257	0.364	0.257	0.037	0.370	0.638	0.125	0.473	0.355	0.162
- (1436519_a_at)	0.112	0.852	0.497	0.432	0.392	0.537	0.239	0.646	0.377	0.104	0.036	0.501	0.034
- (1437981_x_at)	0.394	0.757	0.464	0.591	0.472	0.680	0.643	0.660	0.702	0.674	0.629	0.545	0.827
- (1443152_at)	0.347	0.490	0.395	0.550	0.507	0.537	0.602	0.417	0.522	0.415	0.193	0.561	0.611
- (1428090_at)	0.246	0.476	0.612	0.477	0.588	0.434	0.033	0.453	0.734	0.077	0.699	0.397	0.403
- (1440062_at)	0.947	0.736	0.731	0.748	0.587	0.697	0.686	0.653	0.515	0.466	0.940	0.590	0.834
- (1428097_at)	0.191	0.582	0.521	0.643	0.963	0.571	0.299	0.561	0.578	0.419	0.343	0.479	0.341
- (1428106_at)	0.526	0.521	0.537	0.476	0.486	0.677	0.229	0.390	0.783	0.148	0.500	0.417	0.273
- (1432360_a_at)	0.052	0.463	0.328	0.596	0.152	0.444	0.582	0.238	0.174	0.291	0.271	0.145	0.056
- (1459568_at)	0.139	0.276	0.543	0.630	0.205	0.605	0.200	0.521	0.390	0.319	0.724	0.310	0.357
- (1428113_at)	0.239	0.465	0.553	0.457	0.495	0.652	0.304	0.448	0.431	0.551	0.413	0.304	0.069
- (1428123_at)	0.179	0.358	0.681	0.698	0.511	0.793	0.040	0.699	0.343	0.764	0.353	0.701	0.707
- (1428122_s_at)	0.205	0.627	0.699	0.605	0.877	0.478	0.088	0.529	0.577	0.115	0.317	0.343	0.367
- (1447835_at)	0.494	0.722	0.613	0.584	0.542	0.631	0.620	0.667	0.329	0.713	0.689	0.566	0.927
- (1428121_at)	0.596	0.244	0.460	0.359	0.557	0.627	0.174	0.615	0.784	0.203	0.350	0.113	0.423
- (1428127_at)	0.530	0.519	0.376	0.214	0.475	0.508	0.112	0.641	0.385	0.499	0.236	0.355	0.313
- (1460493_at)	0.986	0.718	0.767	0.756	0.451	0.657	0.659	0.666	0.623	0.908	0.811	0.639	0.574
- (1428128_at)	0.617	0.508	0.480	0.666	0.481	0.641	0.277	0.459	0.478	0.661	0.418	0.399	0.233
- (1428125_at)	0.553	0.565	0.994	0.510	0.688	0.411	0.238	0.443	0.727	0.419	0.527	0.325	0.220
- (1428126_a_at)	0.810	0.563	0.589	0.688	0.565	0.515	0.266	0.555	0.808	0.521	0.417	0.545	0.188
- (1445313_at)	0.283	0.156	0.737	0.742	0.462	0.487	0.374	0.544	0.738	0.405	0.467	0.366	0.532
- (1428134_at)	0.760	0.591	0.655	0.601	0.533	0.483	0.207	0.474	0.676	0.179	0.344	0.400	0.637
- (1438561_x_at)	0.217	0.558	0.421	0.453	0.441	0.514	0.070	0.581	0.782	0.109	0.407	0.404	0.454
- (1454423_at)	0.266	0.317	0.706	0.595	0.621	0.937	0.523	0.648	0.389	0.428	0.567	0.722	0.434
- (1428139_at)	0.068	0.714	0.769	0.811	0.652	0.607	0.031	0.683	0.492	0.149	0.429	0.647	0.216
- (1428144_at)	0.142	0.667	0.558	0.595	0.417	0.704	0.151	0.284	0.445	0.257	0.455	0.337	0.428
- (1437194_x_at)	0.240	0.529	0.458	0.525	0.566	0.585	0.136	0.536	0.775	0.066	0.451	0.633	0.573
- (1428162_at)	0.263	0.390	0.277	0.233	0.407	0.258	0.245	0.495	0.434	0.113	0.496	0.485	0.315
- (1441155_at)	0.446	0.318	0.483	0.592	0.564	0.404	0.011	0.524	0.373	0.170	0.527	0.727	0.089
- (1428175_at)	0.041	0.546	0.386	0.592	0.325	0.290	0.042	0.445	0.618	0.056	0.320	0.129	0.171
- (1430258_at)	0.023	0.535	0.261	0.881	0.596	0.639	0.016	0.701	0.746	0.445	0.286	0.594	0.835
- (1428180_at)	0.354	0.604	0.514	0.592	0.449	0.989	0.162	0.763	0.765	0.405	0.453	0.386	0.399
- (1428184_at)	0.174	0.346	0.437	0.585	0.987	0.528	0.042	0.739	0.424	0.057	0.208	0.492	0.880
- (1428185_at)	0.079	0.513	0.539	0.317	0.384	0.651	0.258	0.405	0.413	0.613	0.282	0.348	0.246
- (1441239_at)	0.030	0.480	0.410	0.431	0.076	0.573	0.022	0.478	0.325	0.105	0.541	0.224	0.053
- (1428188_at)	0.630	0.404	0.367	0.725	0.829	0.411	0.159	0.390	0.332	0.219	0.557	0.317	0.071
- (1438591_at)	0.605	0.468	0.384	0.343	0.440	0.357	0.036	0.571	0.321	0.059	0.117	0.555	0.101
- (1453079_at)	0.441	0.488	0.745	0.497	0.538	0.684	0.361	0.729	0.811	0.350	0.806	0.513	0.963
- (1441960_x_at)	0.380	0.472	0.499	0.723	0.401	0.523	0.679	0.605	0.610	0.577	0.568	0.253	0.394
- (1428189_at)	0.939	0.559	0.428	0.620	0.541	0.523	0.603	0.490	0.855	0.747	0.640	0.551	0.164
- (1428196_a_at)	0.494	0.542	0.611	0.589	0.453	0.500	0.356	0.595	0.550	0.252	0.402	0.181	0.458
- (1458722_at)	0.944	0.714	0.667	0.626	0.575	0.912	0.672	0.659	0.641	0.670	0.703	0.683	0.852
- (1452704_at)	0.261	0.544	0.712	0.566	0.742	0.544	0.284	0.739	0.278	0.381	0.288	0.228	0.188
- (1428199_at)	0.082	0.203	0.461	0.428	0.479	0.242	0.046	0.277	0.347	0.277	0.053	0.333	0.023
- (1428198_at)	0.887	0.398	0.898	0.521	0.645	0.536	0.147	0.605	0.498	0.478	0.232	0.472	0.156
- (1428201_at)	0.305	0.540	0.636	0.584	0.667	0.473	0.196	0.695	0.524	0.174	0.715	0.359	0.705
- (1457921_at)	0.916	0.666	0.335	0.226	0.300	0.365	0.249	0.565	0.599	0.698	0.385	0.271	0.421
- (1428202_at)	0.275	0.650	0.391	0.532	0.398	0.733	0.107	0.347	0.992	0.146	0.488	0.371	0.169
- (1450319_at)	0.030	0.403	0.514	0.027	0.438	0.398	0.009	0.406	0.169	0.015	0.035	0.184	0.003
- (1428211_at)	0.512	0.495	0.921	0.432	0.686	0.479	0.205	0.795	0.523	0.215	0.272	0.289	0.216
- (1459807_x_at)	0.372	0.602	0.519	0.400	0.534	0.574	0.141	0.503	0.986	0.152	0.453	0.545	0.679
- (1428213_at)	0.414	0.639	0.417	0.567	0.629	0.426	0.480	0.458	0.574	0.555	0.674	0.359	0.197
- (1439461_x_at)	0.907	0.760	0.703	0.820	0.947	0.734	0.576	0.704	0.812	0.741	0.760	0.523	0.994
- (1428218_a_at)	0.072	0.251	0.482	0.354	0.605	0.566	0.202	0.474	0.775	0.353	0.789	0.217	0.050
- (1428217_at)	0.553	0.403	0.579	0.640	0.485	0.486	0.212	0.695	0.625	0.307	0.287	0.679	0.334
- (1440375_at)	0.015	0.190	0.691	0.095	0.401	0.592	0.003	0.532	0.271	0.004	0.229	0.599	0.151
- (1428220_at)	0.139	0.524	0.380	0.283	0.436	0.515	0.570	0.741	0.443	0.331	0.463	0.351	0.291
- (1432471_at)	0.583	0.791	0.810	0.505	0.954	0.774	0.680	0.500	0.628	0.317	0.508	0.589	0.819
- (1444738_at)	0.310	0.317	0.430	0.378	0.318	0.436	0.009	0.378	0.390	0.199	0.349	0.487	0.187
- (1428221_at)	0.117	0.207	0.416	0.567	0.447	0.142	0.262	0.321	0.615	0.074	0.224	0.121	0.095
- (1438318_x_at)	0.655	0.440	0.537	0.371	0.416	0.507	0.281	0.496	0.397	0.631	0.348	0.548	0.212
- (1428226_at)	0.828	0.825	0.848	0.715	0.602	0.431	0.330	0.526	0.565	0.400	0.543	0.704	0.226
- (1428238_at)	0.919	0.521	0.626	0.838	0.613	0.669	0.784	0.808	0.710	0.691	0.564	0.611	0.594
- (1428237_at)	0.284	0.476	0.521	0.536	0.555	0.401	0.291	0.552	0.710	0.564	0.411	0.498	0.474
- (1432295_a_at)	0.716	0.462	0.899	0.666	0.253	0.688	0.400	0.795	0.498	0.072	0.348	0.138	0.112
- (1428241_at)	0.105	0.415	0.800	0.506	0.387	0.788	0.057	0.524	0.617	0.042	0.546	0.374	0.345
- (1428243_at)	0.355	0.917	0.399	0.562	0.528	0.842	0.148	0.495	0.494	0.128	0.523	0.460	0.434
- (1428246_at)	0.419	0.739	0.363	0.703	0.602	0.356	0.238	0.420	0.939	0.246	0.539	0.457	0.674
- (1453762_at)	0.209	0.219	0.412	0.491	0.456	0.670	0.107	0.421	0.709	0.334	0.230	0.243	0.042
- (1428247_at)	0.472	0.569	0.609	0.558	0.540	0.517	0.177	0.333	0.532	0.262	0.341	0.307	0.188
- (1457599_at)	0.656	0.745	0.990	0.751	0.865	0.678	0.587	0.655	0.574	0.557	0.447	0.868	0.351
- (1428256_at)	0.394	0.747	0.501	0.715	0.726	0.586	0.299	0.718	0.563	0.244	0.417	0.500	0.371
- (1428258_at)	0.649	0.728	0.551	0.556	0.467	0.630	0.435	0.485	0.586	0.338	0.533	0.408	0.266
- (1428259_at)	0.148	0.321	0.408	0.524	0.413	0.701	0.068	0.363	0.526	0.473	0.475	0.649	0.185
- (1428261_at)	0.091	0.686	0.486	0.052	0.342	0.392	0.010	0.956	0.245	0.108	0.595	0.485	0.390
- (1427657_at)	0.378	0.319	0.963	0.754	0.909	0.618	0.684	0.662	0.703	0.367	0.757	0.949	0.930
- (1428272_at)	0.334	0.663	0.512	0.476	0.514	0.462	0.399	0.494	0.518	0.255	0.662	0.548	0.599
- (1428273_at)	0.106	0.316	0.445	0.573	0.461	0.555	0.097	0.591	0.339	0.103	0.462	0.248	0.180
- (1436516_at)	0.279	0.449	0.364	0.532	0.512	0.551	0.031	0.477	0.393	0.194	0.360	0.594	0.197
- (1428275_at)	0.590	0.509	0.207	0.394	0.120	0.565	0.461	0.580	0.447	0.151	0.136	0.618	0.060
- (1428276_at)	0.419	0.634	0.515	0.479	0.770	0.444	0.251	0.482	0.985	0.555	0.545	0.426	0.471
- (1428274_s_at)	0.341	0.435	0.606	0.640	0.568	0.521	0.333	0.493	0.569	0.343	0.474	0.331	0.331
- (1428285_at)	0.495	0.281	0.630	0.939	0.416	0.674	0.070	0.550	0.463	0.382	0.590	0.233	0.460
- (1457844_a_at)	0.538	0.773	0.845	0.592	0.551	0.657	0.501	0.712	0.642	0.816	0.553	0.272	0.573
- (1428284_at)	0.335	0.718	0.502	0.404	0.539	0.384	0.154	0.367	0.444	0.502	0.445	0.546	0.334
- (1437345_a_at)	0.211	0.468	0.567	0.626	0.457	0.700	0.139	0.652	0.845	0.101	0.464	0.677	0.333
- (1420632_a_at)	0.419	0.354	0.645	0.534	0.315	0.271	0.377	0.388	0.501	0.127	0.452	0.349	0.429
- (1456341_a_at)	0.425	0.535	0.593	0.538	0.437	0.417	0.234	0.580	0.429	0.388	0.582	0.817	0.059
- (1436952_at)	0.020	0.555	0.465	0.421	0.190	0.551	0.499	0.429	0.061	0.638	0.123	0.722	0.260
- (1452723_at)	0.992	0.710	0.739	0.665	0.666	0.719	0.670	0.678	0.689	0.717	0.908	0.882	0.919
- (1436763_a_at)	0.012	0.575	0.667	0.276	0.249	0.335	0.140	0.424	0.350	0.152	0.054	0.150	0.012
- (1422264_s_at)	0.524	0.516	0.206	0.498	0.384	0.563	0.340	0.911	0.393	0.252	0.243	0.403	0.482
- (1428289_at)	0.227	0.693	0.308	0.548	0.678	0.462	0.114	0.343	0.460	0.276	0.485	0.367	0.174
- (1428293_at)	0.422	0.456	0.655	0.600	0.445	0.472	0.145	0.434	0.604	0.218	0.623	0.755	0.522
- (1428298_at)	0.211	0.610	0.484	0.380	0.427	0.473	0.503	0.460	0.484	0.612	0.310	0.179	0.248
- (1438581_at)	0.686	0.586	0.480	0.807	0.541	0.344	0.206	0.517	0.416	0.721	0.511	0.213	0.127
- (1428300_at)	0.674	0.617	0.477	0.518	0.460	0.596	0.161	0.310	0.510	0.479	0.337	0.685	0.475
- (1437890_at)	0.892	0.735	0.667	0.646	0.960	0.712	0.637	0.694	0.666	0.661	0.975	0.914	0.747
- (1428303_at)	0.067	0.627	0.998	0.371	0.366	0.287	0.151	0.404	0.357	0.146	0.133	0.285	0.076
- (1428311_at)	0.350	0.505	0.507	0.651	0.680	0.331	0.196	0.686	0.438	0.268	0.395	0.454	0.267
- (1430057_s_at)	0.141	0.274	0.469	0.462	0.479	0.547	0.339	0.698	0.198	0.283	0.364	0.324	0.641
- (1428312_at)	0.833	0.638	0.707	0.329	0.370	0.484	0.339	0.482	0.399	0.363	0.530	0.418	0.452
- (1428325_at)	0.043	0.284	0.299	0.665	0.276	0.677	0.661	0.364	0.297	0.329	0.478	0.405	0.349
- (1456755_at)	0.063	0.316	0.534	0.314	0.284	0.428	0.089	0.105	0.520	0.132	0.191	0.184	0.475
- (1446015_at)	0.423	0.185	0.404	0.674	0.315	0.460	0.210	0.652	0.633	0.245	0.545	0.549	0.642
- (1452742_at)	0.278	0.644	0.437	0.523	0.322	0.751	0.187	0.272	0.970	0.147	0.200	0.331	0.154
- (1459666_at)	0.130	0.712	0.355	0.924	0.471	0.341	0.306	0.485	0.487	0.061	0.452	0.345	0.287
- (1428327_at)	0.577	0.541	0.527	0.692	0.650	0.391	0.221	0.589	0.627	0.206	0.610	0.670	0.496
- (1428330_at)	0.304	0.469	0.461	0.687	0.536	0.504	0.184	0.343	0.437	0.286	0.668	0.485	0.174
- (1428331_at)	0.022	0.630	0.399	0.709	0.385	0.453	0.123	0.605	0.440	0.038	0.341	0.142	0.182
- (1452744_at)	0.662	0.807	0.964	0.675	0.987	0.741	0.699	0.635	0.689	0.153	0.349	0.633	0.816
- (1428332_at)	0.025	0.502	0.618	0.563	0.371	0.431	0.094	0.810	0.429	0.222	0.206	0.232	0.160
- (1458628_at)	0.630	0.421	0.581	0.995	0.411	0.781	0.530	0.640	0.667	0.638	0.425	0.562	0.869
- (1439087_a_at)	0.060	0.620	0.623	0.590	0.232	0.613	0.073	0.555	0.507	0.193	0.561	0.402	0.303
- (1428333_at)	0.754	0.517	0.663	0.629	0.586	0.616	0.377	0.699	0.587	0.339	0.706	0.537	0.120
- (1451679_at)	0.403	0.568	0.477	0.747	0.538	0.528	0.383	0.430	0.848	0.405	0.501	0.386	0.117
- (1428338_at)	0.236	0.541	0.457	0.653	0.696	0.216	0.061	0.260	0.451	0.163	0.295	0.140	0.251
- (1445702_x_at)	0.894	0.706	0.565	0.596	0.477	0.717	0.639	0.646	0.678	0.653	0.728	0.713	0.550
- (1428345_at)	0.154	0.328	0.528	0.594	0.590	0.808	0.129	0.405	0.202	0.470	0.218	0.317	0.135
- (1428344_at)	0.219	0.534	0.507	0.481	0.376	0.371	0.316	0.495	0.775	0.649	0.539	0.255	0.319
- (1428357_at)	0.159	0.329	0.218	0.716	0.430	0.587	0.146	0.247	0.731	0.678	0.746	0.259	0.492
- (1452758_s_at)	0.962	0.536	0.765	0.582	0.448	0.569	0.131	0.520	0.685	0.370	0.517	0.657	0.545
- (1415863_at)	0.423	0.557	0.512	0.555	0.526	0.677	0.047	0.537	0.673	0.151	0.504	0.742	0.284
- (1436418_at)	0.988	0.714	0.572	0.627	0.569	0.728	0.652	0.653	0.648	0.662	0.798	0.584	0.980
- (1428366_at)	0.907	0.481	0.761	0.692	0.493	0.356	0.237	0.450	0.460	0.310	0.606	0.694	0.556
- (1428370_at)	0.636	0.512	0.648	0.602	0.562	0.551	0.213	0.510	0.436	0.326	0.213	0.413	0.501
- (1440734_at)	0.005	0.176	0.321	0.475	0.356	0.146	0.029	0.245	0.361	0.029	0.032	0.217	0.016
- (1436647_at)	0.283	0.306	0.633	0.330	0.484	0.245	0.636	0.391	0.611	0.077	0.191	0.664	0.136
- (1421485_at)	0.553	0.437	0.625	0.565	0.459	0.512	0.645	0.424	0.559	0.145	0.380	0.630	0.407
- (1435319_at)	0.881	0.609	0.521	0.431	0.462	0.387	0.271	0.571	0.592	0.489	0.520	0.307	0.450
- (1428373_at)	0.129	0.454	0.565	0.434	0.845	0.633	0.163	0.475	0.572	0.115	0.291	0.483	0.298
- (1428380_at)	0.284	0.714	0.873	0.496	0.522	0.589	0.254	0.511	0.463	0.508	0.349	0.459	0.100
- (1428381_a_at)	0.512	0.571	0.831	0.638	0.501	0.521	0.191	0.458	0.611	0.246	0.498	0.918	0.271
- (1428383_a_at)	0.273	0.338	0.716	0.474	0.302	0.317	0.327	0.472	0.716	0.250	0.418	0.342	0.048
- (1443342_at)	0.844	0.735	0.724	0.978	0.636	0.716	0.684	0.672	0.684	0.735	0.673	0.734	0.994
- (1440998_at)	0.182	0.355	0.385	0.572	0.317	0.108	0.103	0.513	0.495	0.085	0.322	0.603	0.388
- (1444111_at)	0.892	0.722	0.854	0.653	0.946	0.651	0.683	0.643	0.822	0.731	0.797	0.915	0.750
- (1428400_at)	0.286	0.385	0.184	0.627	0.375	0.354	0.140	0.259	0.388	0.307	0.134	0.348	0.124
- (1458511_at)	0.692	0.438	0.471	0.722	0.492	0.579	0.705	0.593	0.642	0.316	0.681	0.450	0.483
- (1428404_at)	0.854	0.173	0.655	0.586	0.425	0.479	0.081	0.391	0.642	0.566	0.503	0.315	0.085
- (1428403_at)	0.607	0.549	0.676	0.411	0.382	0.533	0.084	0.463	0.326	0.241	0.673	0.386	0.128
- (1437774_at)	0.029	0.316	0.205	0.248	0.576	0.328	0.007	0.711	0.277	0.009	0.036	0.318	0.081
- (1430989_a_at)	0.007	0.264	0.407	0.317	0.408	0.372	0.012	0.576	0.258	0.010	0.026	0.263	0.008
- (1428411_at)	0.069	0.312	0.588	0.623	0.604	0.477	0.010	0.508	0.398	0.034	0.276	0.215	0.312
- (1452984_at)	0.370	0.340	0.371	0.715	0.387	0.517	0.029	0.465	0.333	0.127	0.467	0.464	0.348
- (1446973_at)	0.960	0.747	0.573	0.910	0.570	0.722	0.638	0.674	0.678	0.662	0.771	0.600	0.666
- (1428414_at)	0.733	0.673	0.509	0.774	0.373	0.693	0.540	0.567	0.486	0.558	0.761	0.559	0.733
- (1432352_at)	0.017	0.239	0.117	0.390	0.640	0.500	0.031	0.120	0.600	0.439	0.157	0.535	0.501
- (1442626_at)	0.628	0.387	0.444	0.202	0.275	0.545	0.017	0.294	0.210	0.122	0.515	0.282	0.097
- (1454201_a_at)	0.450	0.557	0.427	0.353	0.557	0.638	0.443	0.868	0.555	0.601	0.543	0.166	0.307
- (1428413_at)	0.471	0.543	0.389	0.506	0.557	0.475	0.201	0.404	0.353	0.313	0.281	0.592	0.702
- (1428971_at)	0.963	0.539	0.456	0.396	0.780	0.482	0.173	0.519	0.510	0.390	0.480	0.523	0.069
- (1441283_at)	0.296	0.271	0.524	0.585	0.643	0.548	0.643	0.631	0.646	0.421	0.662	0.773	0.688
- (1428417_at)	0.229	0.686	0.510	0.682	0.502	0.455	0.054	0.638	0.437	0.113	0.512	0.304	0.501
- (1428416_at)	0.110	0.535	0.429	0.597	0.634	0.780	0.029	0.363	0.396	0.105	0.379	0.333	0.368
- (1428418_s_at)	0.115	0.577	0.619	0.621	0.601	0.610	0.038	0.373	0.265	0.123	0.395	0.292	0.655
- (1428419_at)	0.332	0.656	0.409	0.586	0.387	0.526	0.131	0.460	0.398	0.472	0.545	0.245	0.541
- (1428421_a_at)	0.951	0.380	0.457	0.538	0.413	0.646	0.431	0.769	0.555	0.222	0.552	0.381	0.344
- (1440588_at)	0.960	0.658	0.518	0.515	0.473	0.588	0.409	0.597	0.682	0.688	0.897	0.521	0.662
- (1428422_at)	0.311	0.723	0.796	0.641	0.482	0.552	0.311	0.548	0.638	0.311	0.395	0.545	0.549
- (1428431_at)	0.037	0.557	0.376	0.809	0.759	0.468	0.179	0.582	0.281	0.184	0.328	0.195	0.239
- (1428432_at)	0.030	0.201	0.395	0.324	0.575	0.585	0.216	0.500	0.424	0.248	0.144	0.255	0.009
- (1457738_at)	0.711	0.696	0.538	0.600	0.545	0.719	0.623	0.605	0.564	0.617	0.759	0.703	0.673
- (1428436_at)	0.526	0.493	0.517	0.467	0.813	0.441	0.270	0.582	0.627	0.616	0.408	0.551	0.330
- (1428438_s_at)	0.514	0.624	0.612	0.563	0.486	0.575	0.255	0.580	0.624	0.325	0.724	0.454	0.522
- (1428437_at)	0.531	0.566	0.757	0.622	0.294	0.421	0.477	0.858	0.480	0.299	0.566	0.312	0.506
- (1429283_at)	0.207	0.258	0.448	0.586	0.363	0.579	0.209	0.408	0.336	0.178	0.591	0.478	0.499
- (1428441_at)	0.204	0.524	0.665	0.453	0.255	0.622	0.134	0.415	0.527	0.171	0.576	0.632	0.419
- (1430992_s_at)	0.229	0.830	0.538	0.643	0.610	0.200	0.249	0.560	0.449	0.101	0.501	0.324	0.287
- (1428450_at)	0.033	0.512	0.473	0.385	0.323	0.618	0.076	0.230	0.326	0.027	0.231	0.313	0.162
- (1428452_at)	0.446	0.276	0.668	0.484	0.528	0.389	0.316	0.393	0.382	0.438	0.620	0.305	0.512
- (1431026_at)	0.100	0.539	0.363	0.330	0.466	0.700	0.412	0.352	0.166	0.125	0.145	0.435	0.032
- (1428453_at)	0.854	0.459	0.681	0.526	0.528	0.697	0.042	0.465	0.539	0.250	0.466	0.515	0.169
- (1445489_at)	0.777	0.477	0.653	0.601	0.605	0.751	0.651	0.590	0.683	0.399	0.822	0.612	0.692
- (1429684_at)	0.115	0.552	0.395	0.430	0.412	0.470	0.069	0.248	0.232	0.547	0.280	0.128	0.044
- (1428457_at)	0.195	0.471	0.308	0.476	0.334	0.703	0.152	0.230	0.714	0.387	0.507	0.265	0.612
- (1429683_at)	0.521	0.657	0.268	0.356	0.205	0.217	0.073	0.350	0.678	0.258	0.333	0.365	0.084
- (1428465_at)	0.950	0.354	0.602	0.586	0.535	0.698	0.270	0.564	0.683	0.267	0.507	0.372	0.146
- (1428468_at)	0.399	0.571	0.577	0.516	0.514	0.698	0.146	0.474	0.660	0.313	0.383	0.540	0.607
- (1428475_at)	0.855	0.501	0.374	0.519	0.502	0.592	0.364	0.724	0.603	0.292	0.383	0.635	0.666
- (1453314_x_at)	0.218	0.595	0.194	0.722	0.541	0.449	0.141	0.469	0.659	0.447	0.121	0.336	0.545
- (1428483_a_at)	0.181	0.206	0.418	0.481	0.515	0.676	0.058	0.378	0.710	0.308	0.320	0.435	0.532
- (1460510_a_at)	0.950	0.497	0.611	0.533	0.396	0.488	0.291	0.617	0.610	0.490	0.646	0.399	0.042
- (1428487_s_at)	0.334	0.167	0.585	0.439	0.358	0.508	0.436	0.465	0.526	0.293	0.423	0.306	0.519
- (1437896_at)	0.002	0.551	0.077	0.065	0.401	0.420	0.448	0.312	0.149	0.029	0.335	0.025	0.178
- (1428489_at)	0.282	0.428	0.380	0.585	0.509	0.721	0.352	0.419	0.454	0.370	0.483	0.511	0.535
- (1446789_at)	0.645	0.649	0.532	0.529	0.563	0.661	0.701	0.663	0.870	0.569	0.976	0.550	0.497
- (1457821_at)	0.163	0.399	0.447	0.484	0.397	0.225	0.195	0.592	0.832	0.581	0.678	0.067	0.185
- (1428493_at)	0.117	0.521	0.464	0.609	0.515	0.558	0.063	0.815	0.435	0.144	0.439	0.418	0.326
- (1428498_at)	0.788	0.489	0.937	0.380	0.523	0.739	0.079	0.689	0.540	0.525	0.453	0.737	0.284
- (1431624_a_at)	0.897	0.771	0.674	0.819	0.483	0.598	0.606	0.556	0.573	0.492	0.263	0.416	0.480
- (1458636_at)	0.570	0.747	0.591	0.520	0.614	0.584	0.601	0.530	0.546	0.654	0.882	0.505	0.735
- (1428499_at)	0.302	0.291	0.445	0.419	0.755	0.335	0.019	0.538	0.418	0.256	0.323	0.406	0.174
- (1428500_at)	0.300	0.615	0.461	0.432	0.639	0.265	0.034	0.499	0.421	0.452	0.188	0.539	0.133
- (1458371_at)	0.610	0.617	0.306	0.459	0.487	0.600	0.426	0.387	0.679	0.436	0.291	0.193	0.365
- (1428501_at)	0.553	0.504	0.462	0.554	0.662	0.412	0.220	0.694	0.379	0.188	0.487	0.367	0.439
- (1428505_at)	0.737	0.368	0.444	0.322	0.578	0.624	0.077	0.620	0.585	0.461	0.501	0.420	0.317
- (1444493_at)	0.295	0.454	0.608	0.190	0.557	0.425	0.271	0.742	0.310	0.604	0.346	0.611	0.476
- (1428508_at)	0.157	0.378	0.462	0.376	0.657	0.295	0.103	0.440	0.349	0.140	0.338	0.184	0.158
- (1444833_at)	0.976	0.758	0.804	0.681	0.783	0.731	0.652	0.662	0.638	0.779	0.626	0.573	0.846
- (1428515_at)	0.262	0.333	0.425	0.824	0.717	0.681	0.215	0.340	0.262	0.341	0.419	0.495	0.456
- (1428519_at)	0.922	0.361	0.688	0.550	0.336	0.499	0.294	0.408	0.284	0.384	0.394	0.349	0.428
- (1430423_s_at)	0.368	0.448	0.449	0.288	0.478	0.615	0.370	0.466	0.465	0.393	0.648	0.836	0.273
- (1456501_at)	0.253	0.799	0.394	0.288	0.837	0.731	0.557	0.759	0.460	0.793	0.520	0.694	0.446
- (1428520_at)	0.378	0.499	0.659	0.497	0.757	0.830	0.167	0.597	0.892	0.167	0.455	0.540	0.553
- (1431778_at)	0.986	0.733	0.849	0.588	0.528	0.617	0.678	0.697	0.701	0.658	0.783	0.721	0.615
- (1454186_a_at)	0.503	0.684	0.658	0.706	0.822	0.684	0.425	0.684	0.678	0.101	0.846	0.340	0.804
- (1440863_at)	0.968	0.661	0.542	0.565	0.505	0.651	0.556	0.733	0.580	0.647	0.885	0.660	0.672
- (1456850_at)	0.849	0.722	0.614	0.845	0.609	0.745	0.669	0.662	0.635	0.679	0.742	0.580	0.747
- (1428524_at)	0.851	0.524	0.393	0.552	0.263	0.218	0.171	0.550	0.579	0.088	0.365	0.161	0.259
- (1428525_at)	0.556	0.665	0.789	0.662	0.667	0.630	0.182	0.551	0.730	0.563	0.228	0.428	0.183
- (1428526_at)	0.685	0.688	0.524	0.603	0.370	0.431	0.366	0.393	0.660	0.599	0.536	0.336	0.205
- (1428528_at)	0.385	0.822	0.671	0.653	0.467	0.586	0.149	0.481	0.712	0.157	0.446	0.668	0.351
- (1451700_a_at)	0.640	0.526	0.639	0.629	0.537	0.505	0.122	0.434	0.552	0.207	0.320	0.323	0.484
- (1428529_at)	0.751	0.494	0.397	0.604	0.533	0.501	0.513	0.614	0.479	0.268	0.480	0.521	0.468
- (1432738_at)	0.908	0.697	0.876	0.647	0.679	0.773	0.667	0.667	0.663	0.766	0.819	0.668	0.714
- (1432737_at)	0.930	0.771	0.884	0.699	0.672	0.626	0.668	0.679	0.667	0.719	0.877	0.587	0.772
- (1458590_at)	0.862	0.736	0.573	0.645	0.526	0.788	0.642	0.636	0.663	0.656	0.845	0.497	0.699
- (1428532_at)	0.088	0.552	0.479	0.526	0.514	0.269	0.147	0.376	0.673	0.250	0.073	0.285	0.053
- (1443045_at)	0.545	0.574	0.411	0.598	0.916	0.654	0.344	0.363	0.455	0.611	0.794	0.465	0.457
- (1452822_at)	0.330	0.476	0.781	0.416	0.869	0.751	0.485	0.661	0.692	0.866	0.883	0.589	0.819
- (1428531_at)	0.759	0.517	0.627	0.474	0.744	0.488	0.149	0.552	0.785	0.242	0.494	0.464	0.356
- (1428534_at)	0.049	0.277	0.767	0.437	0.597	0.578	0.033	0.614	0.366	0.038	0.421	0.554	0.546
- (1447876_x_at)	0.968	0.662	0.507	0.556	0.496	0.677	0.569	0.608	0.577	0.611	0.901	0.507	0.633
- (1428535_at)	0.395	0.581	0.460	0.562	0.438	0.441	0.462	0.925	0.395	0.283	0.426	0.299	0.478
- (1438263_at)	0.682	0.627	0.662	0.945	0.646	0.145	0.071	0.192	0.272	0.213	0.374	0.146	0.207
- (1428539_at)	0.089	0.529	0.550	0.452	0.792	0.404	0.009	0.381	0.445	0.053	0.642	0.409	0.361
- (1455657_at)	0.166	0.541	0.598	0.503	0.451	0.234	0.010	0.343	0.581	0.234	0.230	0.537	0.177
- (1442925_at)	0.093	0.837	0.228	0.636	0.517	0.463	0.564	0.729	0.350	0.635	0.657	0.111	0.377
- (1457262_at)	0.066	0.447	0.276	0.680	0.479	0.219	0.012	0.566	0.355	0.031	0.208	0.431	0.204
- (1437639_at)	0.514	0.545	0.540	0.507	0.437	0.632	0.038	0.509	0.666	0.281	0.648	0.333	0.864
- (1430436_at)	0.128	0.283	0.550	0.663	0.183	0.305	0.081	0.526	0.744	0.020	0.132	0.174	0.293
- (1428540_at)	0.347	0.605	0.479	0.392	0.689	0.349	0.451	0.648	0.485	0.293	0.240	0.453	0.738
- (1453437_at)	0.274	0.747	0.380	0.576	0.198	0.410	0.293	0.654	0.211	0.032	0.125	0.387	0.121
- (1428541_at)	0.172	0.784	0.574	0.661	0.589	0.869	0.033	0.499	0.940	0.078	0.216	0.354	0.251
- (1455341_at)	0.188	0.564	0.467	0.546	0.447	0.481	0.058	0.347	0.651	0.629	0.496	0.219	0.373
- (1428542_at)	0.780	0.538	0.785	0.721	0.556	0.610	0.192	0.337	0.603	0.399	0.635	0.454	0.216
- (1458603_at)	0.150	0.137	0.205	0.902	0.299	0.721	0.399	0.636	0.157	0.630	0.499	0.293	0.848
- (1428545_at)	0.127	0.356	0.568	0.551	0.490	0.514	0.111	0.420	0.391	0.105	0.502	0.481	0.257
- (1428544_at)	0.131	0.481	0.639	0.637	0.564	0.492	0.251	0.535	0.335	0.066	0.380	0.244	0.212
- (1433900_at)	0.270	0.488	0.435	0.459	0.527	0.488	0.147	0.354	0.591	0.178	0.556	0.644	0.469
- (1428550_at)	0.142	0.433	0.588	0.338	0.314	0.418	0.038	0.276	0.522	0.042	0.464	0.299	0.076
- (1430920_at)	0.191	0.302	0.347	0.596	0.407	0.332	0.197	0.599	0.177	0.553	0.257	0.697	0.551
- (1428551_at)	0.111	0.859	0.410	0.405	0.711	0.572	0.076	0.441	0.244	0.138	0.638	0.744	0.248
- (1428552_at)	0.474	0.594	0.389	0.697	0.549	0.696	0.716	0.485	0.632	0.458	0.873	0.404	0.188
- (1448002_x_at)	0.969	0.694	0.522	0.576	0.525	0.717	0.613	0.642	0.622	0.624	0.811	0.558	0.674
- (1428553_at)	0.974	0.534	0.782	0.607	0.476	0.891	0.205	0.593	0.489	0.172	0.295	0.306	0.260
- (1428554_a_at)	0.900	0.357	0.406	0.473	0.549	0.682	0.255	0.516	0.580	0.304	0.428	0.468	0.384
- (1438681_at)	0.465	0.286	0.852	0.822	0.511	0.384	0.569	0.883	0.673	0.624	0.737	0.401	0.520
- (1428556_at)	0.758	0.641	0.415	0.571	0.309	0.350	0.531	0.564	0.448	0.441	0.350	0.355	0.063
- (1428561_at)	0.411	0.817	0.692	0.580	0.467	0.688	0.024	0.447	0.551	0.171	0.724	0.375	0.621
- (1428568_at)	0.075	0.490	0.696	0.817	0.511	0.717	0.480	0.330	0.429	0.140	0.115	0.235	0.125
- (1428569_at)	0.832	0.733	0.588	0.748	0.600	0.593	0.713	0.657	0.673	0.735	0.842	0.586	0.638
- (1428582_at)	0.144	0.472	0.269	0.530	0.663	0.440	0.284	0.337	0.484	0.299	0.620	0.611	0.143
- (1455387_at)	0.056	0.478	0.535	0.438	0.595	0.701	0.009	0.721	0.258	0.033	0.073	0.277	0.748
- (1435632_at)	0.026	0.393	0.614	0.315	0.431	0.477	0.003	0.564	0.198	0.058	0.389	0.349	0.610
- (1428583_at)	0.056	0.540	0.332	0.493	0.515	0.872	0.006	0.663	0.246	0.058	0.554	0.395	0.484
- (1428593_at)	0.150	0.358	0.361	0.383	0.441	0.515	0.612	0.475	0.296	0.687	0.831	0.429	0.217
- (1428596_at)	0.414	0.397	0.728	0.663	0.656	0.394	0.174	0.461	0.462	0.119	0.506	0.445	0.395
- (1459974_x_at)	0.010	0.138	0.219	0.342	0.415	0.527	0.431	0.308	0.574	0.559	0.239	0.437	0.508
- (1428597_at)	0.617	0.350	0.462	0.603	0.527	0.672	0.200	0.714	0.381	0.574	0.400	0.524	0.168
- (1458209_at)	0.988	0.950	0.944	0.808	0.738	0.635	0.748	0.677	0.664	0.908	0.578	0.682	0.862
- (1428599_at)	0.162	0.270	0.476	0.580	0.540	0.409	0.219	0.462	0.433	0.136	0.304	0.433	0.048
- (1458411_at)	0.311	0.782	0.767	0.821	0.354	0.947	0.489	0.584	0.118	0.324	0.306	0.666	0.828
- (1419078_at)	0.052	0.665	0.277	0.518	0.486	0.730	0.471	0.400	0.106	0.120	0.356	0.729	0.470
- (1428605_at)	0.781	0.558	0.566	0.573	0.394	0.505	0.206	0.627	0.452	0.211	0.280	0.209	0.329
- (1428606_at)	0.880	0.756	0.667	0.684	0.667	0.651	0.671	0.728	0.658	0.802	0.846	0.566	0.767
- (1438328_at)	0.492	0.563	0.687	0.367	0.683	0.569	0.066	0.340	0.368	0.241	0.661	0.494	0.365
- (1428618_at)	0.690	0.208	0.401	0.259	0.279	0.700	0.037	0.478	0.406	0.286	0.375	0.572	0.328
- (1428617_at)	0.778	0.601	0.717	0.222	0.394	0.498	0.097	0.368	0.511	0.193	0.468	0.544	0.290
- (1434390_at)	0.011	0.474	0.345	0.476	0.477	0.502	0.002	0.471	0.487	0.018	0.392	0.500	0.253
- (1428619_at)	0.485	0.537	0.461	0.634	0.574	0.504	0.406	0.646	0.504	0.551	0.408	0.505	0.304
- (1434391_at)	0.044	0.680	0.367	0.661	0.623	0.470	0.004	0.342	0.355	0.060	0.470	0.468	0.553
- (1457714_at)	0.944	0.714	0.731	0.640	0.667	0.714	0.671	0.690	0.662	0.747	0.777	0.919	0.859
- (1419459_a_at)	0.777	0.291	0.469	0.569	0.233	0.356	0.023	0.587	0.507	0.091	0.593	0.148	0.233
- (1438573_at)	0.367	0.568	0.355	0.715	0.424	0.510	0.513	0.455	0.347	0.316	0.655	0.315	0.487
- (1428625_a_at)	0.349	0.211	0.492	0.394	0.537	0.312	0.090	0.356	0.345	0.346	0.447	0.526	0.425
- (1430805_s_at)	0.533	0.768	0.491	0.538	0.586	0.410	0.061	0.430	0.484	0.208	0.424	0.369	0.746
- (1456696_x_at)	0.042	0.431	0.395	0.330	0.343	0.374	0.103	0.175	0.362	0.337	0.460	0.150	0.545
- (1439248_at)	0.088	0.369	0.453	0.630	0.604	0.524	0.513	0.216	0.552	0.617	0.278	0.327	0.612
- (1449542_at)	0.292	0.207	0.431	0.449	0.372	0.234	0.154	0.373	0.551	0.353	0.551	0.157	0.028
- (1440954_at)	0.889	0.105	0.382	0.589	0.306	0.184	0.148	0.371	0.244	0.186	0.703	0.515	0.147
- (1425383_a_at)	0.344	0.241	0.758	0.654	0.422	0.406	0.679	0.477	0.211	0.173	0.233	0.241	0.442
- (1458853_at)	0.553	0.548	0.609	0.644	0.550	0.648	0.663	0.627	0.548	0.717	0.811	0.710	0.726
- (1442846_at)	0.025	0.421	0.132	0.751	0.326	0.340	0.171	0.211	0.620	0.035	0.328	0.531	0.475
- (1447096_at)	0.789	0.185	0.426	0.330	0.634	0.607	0.271	0.647	0.377	0.360	0.577	0.404	0.299
- (1440037_at)	0.085	0.152	0.484	0.184	0.499	0.514	0.606	0.587	0.299	0.154	0.570	0.452	0.215
- (1428652_at)	0.128	0.661	0.430	0.590	0.437	0.542	0.023	0.523	0.249	0.133	0.277	0.508	0.187
- (1456660_a_at)	0.116	0.468	0.505	0.410	0.419	0.443	0.017	0.479	0.663	0.074	0.261	0.450	0.054
- (1428654_at)	0.209	0.475	0.689	0.519	0.483	0.433	0.027	0.552	0.308	0.209	0.099	0.148	0.203
- (1452859_at)	0.092	0.467	0.562	0.122	0.538	0.147	0.085	0.432	0.520	0.163	0.240	0.380	0.400
- (1458034_at)	0.831	0.723	0.547	0.566	0.502	0.725	0.610	0.652	0.747	0.651	0.868	0.764	0.737
- (1428655_at)	0.347	0.537	0.695	0.363	0.513	0.372	0.263	0.492	0.562	0.253	0.476	0.587	0.313
- (1452862_at)	0.347	0.281	0.295	0.299	0.600	0.318	0.611	0.244	0.251	0.275	0.323	0.456	0.554
- (1438216_at)	0.678	0.278	0.325	0.660	0.605	0.791	0.525	0.646	0.723	0.247	0.659	0.310	0.599
- (1428657_at)	0.114	0.272	0.559	0.457	0.479	0.521	0.621	0.506	0.412	0.293	0.238	0.528	0.283
- (1428663_at)	0.079	0.055	0.128	0.646	0.748	0.384	0.537	0.546	0.362	0.116	0.167	0.237	0.116
- (1429029_at)	0.954	0.750	0.988	0.842	0.704	0.812	0.689	0.712	0.691	0.918	0.787	0.736	0.985
- (1455974_at)	0.837	0.714	0.712	0.635	0.563	0.760	0.636	0.641	0.562	0.545	0.375	0.534	0.584
- (1437233_x_at)	0.657	0.444	0.555	0.629	0.745	0.722	0.651	0.679	0.617	0.631	0.524	0.629	0.517
- (1428675_at)	0.491	0.705	0.800	0.400	0.494	0.579	0.136	0.665	0.462	0.182	0.735	0.581	0.587
- (1428679_s_at)	0.455	0.534	0.553	0.368	0.458	0.615	0.092	0.738	0.617	0.267	0.331	0.545	0.377
- (1429252_at)	0.383	0.431	0.143	0.233	0.475	0.339	0.065	0.469	0.380	0.119	0.124	0.495	0.062
- (1444686_at)	0.701	0.740	0.763	0.627	0.634	0.671	0.701	0.697	0.643	0.933	0.630	0.512	0.698
- (1428683_at)	0.484	0.307	0.546	0.292	0.422	0.528	0.343	0.480	0.598	0.214	0.459	0.684	0.261
- (1457848_at)	0.107	0.294	0.422	0.532	0.133	0.430	0.453	0.879	0.353	0.246	0.304	0.319	0.264
- (1445843_at)	0.118	0.404	0.299	0.435	0.406	0.332	0.266	0.834	0.116	0.095	0.077	0.632	0.476
- (1444246_at)	0.224	0.228	0.201	0.559	0.231	0.417	0.175	0.383	0.383	0.076	0.238	0.265	0.407
- (1428693_at)	0.110	0.485	0.309	0.233	0.533	0.286	0.096	0.554	0.222	0.037	0.455	0.389	0.365
- (1452876_x_at)	0.204	0.503	0.236	0.379	0.336	0.401	0.113	0.715	0.632	0.046	0.435	0.657	0.179
- (1436466_at)	0.125	0.591	0.125	0.522	0.629	0.589	0.328	0.642	0.504	0.125	0.122	0.605	0.321
- (1428695_at)	0.086	0.463	0.573	0.495	0.646	0.564	0.205	0.710	0.239	0.408	0.108	0.116	0.521
- (1439038_at)	0.080	0.484	0.363	0.790	0.413	0.466	0.129	0.316	0.219	0.053	0.403	0.347	0.231
- (1436054_at)	0.351	0.773	0.647	0.329	0.740	0.827	0.207	0.647	0.711	0.488	0.395	0.261	0.413
- (1428696_at)	0.034	0.295	0.563	0.424	0.305	0.933	0.292	0.505	0.399	0.064	0.473	0.150	0.108
- (1428697_at)	0.898	0.435	0.468	0.379	0.541	0.573	0.053	0.645	0.392	0.119	0.306	0.330	0.213
- (1445705_x_at)	0.655	0.638	0.478	0.579	0.491	0.758	0.546	0.596	0.439	0.599	0.759	0.533	0.790
- (1431064_at)	0.029	0.467	0.777	0.376	0.464	0.225	0.043	0.309	0.419	0.104	0.157	0.268	0.080
- (1428705_at)	0.122	0.172	0.659	0.584	0.188	0.784	0.217	0.699	0.493	0.026	0.395	0.163	0.238
- (1428708_x_at)	0.139	0.504	0.443	0.571	0.499	0.644	0.215	0.563	0.535	0.173	0.518	0.545	0.348
- (1428707_at)	0.245	0.528	0.454	0.538	0.680	0.432	0.201	0.670	0.522	0.144	0.691	0.552	0.450
- (1449268_at)	0.483	0.499	0.723	0.750	0.330	0.617	0.448	0.592	0.569	0.440	0.403	0.259	0.595
- (1420080_a_at)	0.676	0.614	0.628	0.795	0.387	0.692	0.627	0.610	0.711	0.635	0.634	0.591	0.885
- (1444329_at)	0.914	0.715	0.706	0.581	0.580	0.895	0.686	0.649	0.603	0.663	0.868	0.681	0.702
- (1449725_at)	0.807	0.817	0.582	0.610	0.450	0.635	0.620	0.619	0.722	0.659	1.000	0.573	0.666
- (1418904_at)	0.797	0.765	0.729	0.645	0.559	0.649	0.653	0.667	0.653	0.664	0.720	0.738	0.885
- (1428723_at)	0.078	0.862	0.429	0.679	0.527	0.190	0.218	0.192	0.871	0.112	0.105	0.409	0.131
- (1428736_at)	0.506	0.564	0.593	0.383	0.655	0.661	0.321	0.520	0.506	0.417	0.619	0.550	0.390
- (1428737_s_at)	0.363	0.148	0.591	0.430	0.465	0.322	0.624	0.446	0.673	0.509	0.398	0.522	0.082
- (1433382_at)	0.887	0.797	0.988	0.791	0.885	0.892	0.742	0.746	0.706	0.895	0.769	0.820	0.969
- (1428739_at)	0.435	0.301	0.527	0.567	0.629	0.487	0.216	0.985	0.516	0.132	0.193	0.208	0.274
- (1454585_at)	0.787	0.503	0.682	0.840	0.604	0.720	0.662	0.638	0.592	0.335	0.634	0.797	0.726
- (1452893_s_at)	0.422	0.158	0.623	0.696	0.256	0.596	0.243	0.471	0.796	0.077	0.180	0.191	0.084
- (1428745_a_at)	0.205	0.703	0.488	0.611	0.553	0.295	0.450	0.820	0.506	0.510	0.413	0.374	0.044
- (1428747_at)	0.918	0.547	0.535	0.812	0.542	0.589	0.152	0.399	0.729	0.443	0.439	0.395	0.351
- (1428746_a_at)	0.320	0.413	0.281	0.354	0.449	0.513	0.132	0.448	0.466	0.240	0.329	0.299	0.495
- (1438326_at)	0.468	0.644	0.400	0.422	0.375	0.506	0.108	0.198	0.688	0.082	0.327	0.483	0.550
- (1431212_a_at)	0.460	0.503	0.261	0.440	0.505	0.552	0.424	0.649	0.463	0.281	0.500	0.375	0.605
- (1428754_at)	0.227	0.694	0.387	0.363	0.640	0.408	0.138	0.358	0.752	0.234	0.330	0.633	0.377
- (1421583_at)	0.942	0.732	0.770	0.688	0.712	0.746	0.674	0.692	0.687	0.892	0.775	0.601	0.986
- (1423402_at)	0.013	0.418	0.556	0.342	0.168	0.609	0.192	0.373	0.458	0.683	0.029	0.507	0.043
- (1452529_a_at)	0.097	0.232	0.546	0.424	0.702	0.317	0.288	0.459	0.185	0.123	0.147	0.140	0.039
- (1421582_a_at)	0.019	0.481	0.868	0.582	0.404	0.623	0.475	0.610	0.112	0.170	0.211	0.107	0.203
- (1428758_at)	0.011	0.524	0.701	0.322	0.316	0.877	0.085	0.454	0.210	0.023	0.060	0.055	0.056
- (1431755_a_at)	0.337	0.495	0.220	0.507	0.683	0.531	0.096	0.441	0.670	0.533	0.109	0.352	0.169
- (1428759_s_at)	0.003	0.013	0.040	0.472	0.357	0.544	0.052	0.422	0.254	0.083	0.025	0.450	0.479
- (1428762_at)	0.040	0.472	0.348	0.443	0.676	0.690	0.008	0.418	0.241	0.108	0.323	0.350	0.421
- (1447895_x_at)	0.674	0.496	0.722	0.500	0.302	0.536	0.688	0.558	0.649	0.556	0.438	0.445	0.455
- (1428768_at)	0.409	0.535	0.149	0.254	0.562	0.346	0.428	0.582	0.368	0.232	0.355	0.390	0.315
- (1452909_at)	0.200	0.399	0.634	0.352	0.404	0.360	0.169	0.375	0.415	0.496	0.394	0.511	0.097
- (1433997_at)	0.597	0.586	0.514	0.529	0.446	0.456	0.232	0.423	0.431	0.386	0.463	0.375	0.527
- (1428771_at)	0.039	0.507	0.974	0.236	0.616	0.150	0.061	0.361	0.126	0.321	0.055	0.149	0.011
- (1428781_at)	0.033	0.188	0.151	0.558	0.507	0.768	0.034	0.303	0.138	0.268	0.067	0.289	0.232
- (1428788_at)	0.396	0.497	0.489	0.312	0.495	0.561	0.160	0.578	0.394	0.121	0.423	0.208	0.900
- (1452919_a_at)	0.141	0.351	0.605	0.620	0.510	0.315	0.233	0.430	0.302	0.191	0.329	0.176	0.476
- (1428795_at)	0.054	0.340	0.811	0.440	0.465	0.540	0.113	0.532	0.506	0.166	0.404	0.309	0.641
- (1425835_a_at)	0.587	0.456	0.457	0.558	0.202	0.382	0.018	0.726	0.475	0.044	0.170	0.272	0.056
- (1458602_at)	0.211	0.651	0.700	0.779	0.394	0.281	0.609	0.649	0.397	0.360	0.750	0.379	0.088
- (1430820_a_at)	0.139	0.415	0.268	0.654	0.302	0.447	0.018	0.441	0.224	0.041	0.134	0.422	0.227
- (1422741_a_at)	0.134	0.629	0.444	0.597	0.751	0.425	0.267	0.447	0.216	0.213	0.228	0.474	0.370
- (1428797_at)	0.321	0.672	0.245	0.724	0.513	0.426	0.213	0.424	0.415	0.298	0.562	0.268	0.289
- (1457158_at)	0.797	0.726	0.882	0.669	0.622	0.817	0.667	0.699	0.592	0.950	0.770	0.547	0.919
- (1434870_at)	0.249	0.458	0.637	0.392	0.349	0.421	0.537	0.507	0.560	0.493	0.521	0.255	0.290
- (1428798_s_at)	0.434	0.421	0.471	0.349	0.631	0.322	0.434	0.611	0.515	0.378	0.513	0.454	0.353
- (1428799_at)	0.092	0.428	0.439	0.346	0.644	0.334	0.044	0.265	0.663	0.153	0.337	0.572	0.453
- (1430340_at)	0.642	0.523	0.620	0.906	0.546	0.634	0.618	0.570	0.547	0.666	0.806	0.911	0.719
- (1460388_at)	0.914	0.604	0.723	0.556	0.592	0.969	0.674	0.680	0.524	0.726	0.505	0.557	0.983
- (1428803_at)	0.928	0.487	0.305	0.499	0.369	0.940	0.274	0.367	0.232	0.253	0.687	0.649	0.120
- (1428809_at)	0.401	0.688	0.573	0.682	0.396	0.716	0.041	0.659	0.616	0.617	0.610	0.352	0.479
- (1428810_at)	0.274	0.686	0.520	0.703	0.575	0.224	0.097	0.292	0.611	0.647	0.386	0.488	0.275
- (1428818_at)	0.260	0.407	0.776	0.596	0.386	0.704	0.989	0.318	0.552	0.747	0.271	0.558	0.237
- (1440027_at)	0.476	0.256	0.450	0.595	0.571	0.613	0.300	0.623	0.347	0.507	0.098	0.197	0.607
- (1428817_at)	0.595	0.704	0.523	0.560	0.689	0.555	0.307	0.515	0.565	0.591	0.348	0.717	0.516
- (1428824_at)	0.870	0.801	0.346	0.602	0.433	0.496	0.563	0.515	0.954	0.506	0.630	0.609	0.358
- (1441814_s_at)	0.753	0.455	0.596	0.459	0.416	0.512	0.309	0.527	0.515	0.535	0.335	0.500	0.426
- (1457621_at)	0.494	0.325	0.608	0.582	0.843	0.623	0.639	0.651	0.709	0.850	0.790	0.793	0.831
- (1428828_at)	0.190	0.117	0.332	0.361	0.539	0.461	0.615	0.984	0.660	0.101	0.348	0.515	0.087
- (1444951_at)	0.767	0.427	0.576	0.687	0.516	0.643	0.609	0.710	0.737	0.537	0.684	0.757	0.958
- (1440904_at)	0.033	0.562	0.575	0.585	0.379	0.513	0.214	0.442	0.468	0.245	0.024	0.507	0.058
- (1428832_at)	0.872	0.340	0.782	0.931	0.678	0.610	0.258	0.481	0.573	0.505	0.735	0.776	0.473
- (1428041_at)	0.883	0.693	0.645	0.594	0.653	0.734	0.648	0.651	0.655	0.544	0.520	0.599	0.880
- (1428833_at)	0.146	0.638	0.048	0.468	0.900	0.124	0.191	0.075	0.301	0.145	0.460	0.418	0.029
- (1447866_x_at)	0.903	0.661	0.511	0.571	0.499	0.687	0.585	0.617	0.608	0.593	0.779	0.564	0.655
- (1428836_at)	0.229	0.255	0.828	0.569	0.845	0.772	0.307	0.689	0.719	0.365	0.567	0.801	0.523
- (1428851_at)	0.039	0.582	0.995	0.824	0.511	0.622	0.303	0.605	0.691	0.126	0.176	0.048	0.112
- (1428857_at)	0.779	0.398	0.712	0.441	0.820	0.623	0.220	0.446	0.640	0.279	0.866	0.478	0.454
- (1428860_at)	0.547	0.891	0.695	0.807	0.786	0.568	0.336	0.720	0.301	0.366	0.475	0.316	0.351
- (1446296_at)	0.377	0.268	0.623	0.586	0.532	0.646	0.661	0.697	0.639	0.843	0.849	0.666	0.729
- (1428861_at)	0.416	0.422	0.399	0.127	0.997	0.226	0.478	0.670	0.410	0.539	0.259	0.375	0.174
- (1447346_s_at)	0.591	0.350	0.537	0.467	0.328	0.395	0.153	0.461	0.192	0.174	0.288	0.521	0.321
- (1428864_at)	0.987	0.590	0.725	0.697	0.626	0.315	0.096	0.376	0.468	0.181	0.525	0.447	0.154
- (1428866_at)	0.064	0.603	0.396	0.474	0.552	0.472	0.013	0.357	0.387	0.087	0.788	0.333	0.263
- (1428873_a_at)	0.104	0.530	0.181	0.407	0.559	0.329	0.311	0.487	0.590	0.388	0.662	0.332	0.166
- (1428871_at)	0.598	0.571	0.612	0.514	0.614	0.533	0.311	0.438	0.417	0.380	0.519	0.287	0.429
- (1434481_at)	0.751	0.492	0.449	0.624	0.524	0.625	0.152	0.321	0.594	0.304	0.176	0.508	0.476
- (1428872_at)	0.422	0.309	0.263	0.474	0.489	0.289	0.177	0.505	0.355	0.313	0.375	0.477	0.199
- (1428874_at)	0.894	0.571	0.801	0.660	0.695	0.362	0.235	0.638	0.376	0.129	0.570	0.490	0.261
- (1452941_at)	0.355	0.481	0.553	0.475	0.356	0.500	0.582	0.495	0.461	0.415	0.756	0.558	0.407
- (1428880_at)	0.924	0.447	0.490	0.396	0.433	0.461	0.334	0.462	0.458	0.428	0.372	0.384	0.121
- (1456999_at)	0.654	0.514	0.655	0.765	0.547	0.584	0.201	0.646	0.322	0.624	0.369	0.415	0.068
- (1428882_at)	0.528	0.477	0.868	0.340	0.393	0.459	0.132	0.325	0.452	0.112	0.139	0.593	0.094
- (1429367_at)	0.758	0.622	0.668	0.563	0.449	0.301	0.132	0.446	0.477	0.233	0.346	0.503	0.369
- (1452945_at)	0.601	0.448	0.536	0.516	0.363	0.717	0.020	0.439	0.303	0.092	0.459	0.611	0.586
- (1428887_at)	0.160	0.505	0.325	0.516	0.353	0.456	0.121	0.332	0.299	0.093	0.325	0.655	0.029
- (1456206_at)	0.925	0.790	0.887	0.707	0.752	0.809	0.714	0.711	0.659	0.879	0.756	0.834	0.945
- (1444184_at)	0.325	0.916	0.636	0.437	0.375	0.474	0.450	0.384	0.697	0.334	0.905	0.636	0.310
- (1428889_at)	0.554	0.483	0.571	0.187	0.562	0.761	0.325	0.713	0.455	0.537	0.309	0.453	0.088
- (1455271_at)	0.028	0.218	0.290	0.661	0.383	0.613	0.015	0.569	0.479	0.054	0.413	0.163	0.462
- (1428894_at)	0.397	0.588	0.409	0.472	0.697	0.556	0.078	0.420	0.402	0.132	0.639	0.211	0.362
- (1452946_a_at)	0.344	0.464	0.538	0.731	0.475	0.360	0.502	0.620	0.700	0.377	0.395	0.471	0.620
- (1428895_at)	0.141	0.675	0.393	0.585	0.509	0.376	0.448	0.479	0.283	0.349	0.380	0.381	0.952
- (1451923_at)	0.846	0.728	0.724	0.595	0.642	0.731	0.660	0.665	0.669	0.321	0.886	0.703	0.926
- (1428897_at)	0.589	0.484	0.711	0.550	0.476	0.647	0.162	0.372	0.428	0.348	0.485	0.324	0.243
- (1446987_at)	0.895	0.733	0.518	0.952	0.492	0.657	0.626	0.671	0.666	0.671	0.689	0.718	0.562
- (1428903_at)	0.076	0.272	0.484	0.608	0.242	0.707	0.399	0.418	0.391	0.615	0.335	0.460	0.396
- (1428904_at)	0.638	0.598	0.623	0.516	0.599	0.709	0.446	0.206	0.529	0.570	0.498	0.355	0.495
- (1460450_at)	0.118	0.469	0.530	0.489	0.450	0.477	0.441	0.570	0.255	0.356	0.407	0.481	0.394
- (1440658_at)	0.486	0.502	0.548	0.544	0.566	0.597	0.678	0.565	0.660	0.651	0.739	0.373	0.587
- (1437521_s_at)	0.199	0.773	0.368	0.538	0.459	0.440	0.489	0.399	0.346	0.313	0.169	0.317	0.696
- (1428909_at)	0.043	0.169	0.383	0.487	0.406	0.690	0.439	0.291	0.118	0.427	0.379	0.502	0.077
- (1435640_x_at)	0.094	0.067	0.515	0.281	0.146	0.617	0.488	0.372	0.268	0.414	0.722	0.676	0.206
- (1428910_at)	0.336	0.442	0.426	0.535	0.505	0.331	0.286	0.635	0.470	0.201	0.544	0.514	0.237
- (1428914_at)	0.694	0.359	0.483	0.471	0.547	0.696	0.090	0.499	0.500	0.316	0.652	0.349	0.459
- (1452961_at)	0.336	0.506	0.501	0.710	0.464	0.831	0.120	0.381	0.499	0.280	0.505	0.426	0.387
- (1427643_at)	0.492	0.687	0.883	0.678	0.552	0.717	0.176	0.582	0.569	0.448	0.413	0.566	0.366
- (1440733_at)	0.109	0.340	0.256	0.470	0.511	0.619	0.578	0.806	0.576	0.551	0.328	0.216	0.282
- (1428922_at)	0.081	0.530	0.623	0.550	0.801	0.466	0.166	0.690	0.436	0.307	0.348	0.295	0.275
- (1428926_at)	0.156	0.658	0.631	0.368	0.569	0.399	0.123	0.191	0.445	0.237	0.254	0.393	0.122
- (1452089_at)	0.018	0.569	0.256	0.335	0.608	0.323	0.020	0.740	0.250	0.014	0.032	0.229	0.099
- (1430413_at)	0.910	0.758	0.765	0.684	0.652	0.663	0.655	0.677	0.684	0.442	0.820	0.548	0.329
- (1428930_at)	0.931	0.430	0.433	0.336	0.360	0.487	0.098	0.497	0.391	0.265	0.334	0.633	0.208
- (1428946_at)	0.219	0.429	0.492	0.329	0.528	0.441	0.013	0.440	0.202	0.089	0.290	0.466	0.456
- (1439302_at)	0.016	0.520	0.519	0.446	0.324	0.571	0.005	0.307	0.179	0.090	0.518	0.458	0.033
- (1428945_at)	0.031	0.088	0.466	0.260	0.546	0.222	0.003	0.381	0.240	0.239	0.687	0.552	0.181
- (1428944_at)	0.401	0.539	0.541	0.618	0.961	0.596	0.006	0.437	0.617	0.237	0.229	0.573	0.074
- (1443927_at)	0.981	0.704	0.494	0.580	0.474	0.664	0.545	0.603	0.645	0.498	0.974	0.516	0.584
- (1424848_at)	0.197	0.683	0.380	0.266	0.248	0.454	0.188	0.378	0.483	0.198	0.520	0.281	0.100
- (1425987_a_at)	0.106	0.490	0.485	0.383	0.666	0.346	0.067	0.290	0.310	0.100	0.445	0.142	0.357
- (1445774_at)	0.433	0.312	0.218	0.309	0.693	0.656	0.295	0.270	0.315	0.323	0.593	0.473	0.093
- (1444973_at)	0.086	0.398	0.657	0.323	0.625	0.514	0.014	0.288	0.399	0.040	0.294	0.436	0.063
- (1457018_at)	0.031	0.287	0.363	0.254	0.137	0.327	0.229	0.721	0.105	0.069	0.496	0.574	0.191
- (1440728_at)	0.239	0.555	0.197	0.346	0.556	0.569	0.104	0.513	0.107	0.039	0.352	0.350	0.501
- (1428957_at)	0.162	0.410	0.425	0.601	0.287	0.504	0.065	0.089	0.439	0.732	0.446	0.209	0.308
- (1428956_at)	0.352	0.325	0.531	0.541	0.501	0.266	0.116	0.665	0.454	0.383	0.380	0.736	0.524
- (1428960_at)	0.001	0.018	0.065	0.540	0.376	0.360	0.121	0.062	0.368	0.629	0.397	0.635	0.110
- (1428966_at)	0.200	0.604	0.580	0.741	0.608	0.647	0.188	0.518	0.430	0.147	0.368	0.222	0.044
- (1445600_at)	0.109	0.484	0.498	0.353	0.299	0.482	0.236	0.450	0.340	0.123	0.275	0.479	0.098
- (1445664_at)	0.031	0.504	0.407	0.068	0.162	0.466	0.530	0.249	0.467	0.319	0.645	0.274	0.440
- (1437219_at)	0.681	0.566	0.756	0.273	0.526	0.594	0.128	0.267	0.701	0.503	0.445	0.511	0.137
- (1426565_at)	0.069	0.618	0.313	0.536	0.715	0.566	0.197	0.561	0.523	0.492	0.326	0.367	0.083
- (1443566_at)	0.179	0.365	0.551	0.460	0.381	0.762	0.618	0.296	0.372	0.175	0.164	0.477	0.340
- (1446303_at)	0.547	0.399	0.338	0.658	0.343	0.517	0.149	0.299	0.404	0.195	0.415	0.498	0.305
- (1452983_at)	0.289	0.530	0.380	0.585	0.605	0.449	0.061	0.395	0.631	0.250	0.561	0.428	0.642
- (1428968_at)	0.492	0.421	0.483	0.613	0.792	0.793	0.014	0.592	0.543	0.082	0.358	0.355	0.317
- (1428969_at)	0.451	0.552	0.658	0.683	0.508	0.538	0.019	0.626	0.668	0.138	0.338	0.673	0.240
- (1428972_at)	0.265	0.614	0.441	0.527	0.555	0.460	0.365	0.578	0.595	0.409	0.419	0.361	0.627
- (1428973_s_at)	0.837	0.454	0.453	0.712	0.502	0.701	0.506	0.344	0.672	0.347	0.613	0.438	0.658
- (1452989_at)	0.065	0.445	0.793	0.414	0.458	0.712	0.021	0.378	0.346	0.060	0.488	0.206	0.334
- (1428978_at)	0.022	0.661	0.323	0.629	0.696	0.212	0.008	0.296	0.551	0.145	0.221	0.346	0.296
- (1428982_at)	0.405	0.569	0.602	0.973	0.591	0.528	0.017	0.677	0.405	0.141	0.447	0.426	0.498
- (1428989_at)	0.055	0.481	0.319	0.375	0.160	0.566	0.370	0.400	0.334	0.356	0.537	0.165	0.414
- (1428990_at)	0.044	0.339	0.246	0.164	0.175	0.226	0.245	0.178	0.383	0.088	0.544	0.515	0.090
- (1428993_at)	0.274	0.620	0.760	0.638	0.623	0.503	0.093	0.714	0.494	0.196	0.122	0.136	0.588
- (1428994_s_at)	0.290	0.878	0.543	0.584	0.322	0.542	0.340	0.534	0.542	0.433	0.278	0.176	0.037
- (1429603_at)	0.156	0.349	0.253	0.270	0.657	0.500	0.087	0.207	0.504	0.330	0.235	0.565	0.243
- (1452979_at)	0.023	0.460	0.392	0.326	0.459	0.572	0.071	0.351	0.432	0.082	0.483	0.673	0.089
- (1435381_at)	0.085	0.546	0.629	0.235	0.580	0.339	0.124	0.461	0.047	0.299	0.930	0.221	0.359
- (1429006_s_at)	0.054	0.375	0.515	0.520	0.424	0.181	0.461	0.524	0.305	0.589	0.268	0.580	0.091
- (1429008_at)	0.068	0.410	0.452	0.762	0.415	0.575	0.020	0.364	0.428	0.118	0.367	0.553	0.107
- (1429013_at)	0.149	0.524	0.617	0.400	0.631	0.542	0.107	0.418	0.457	0.239	0.319	0.319	0.377
- (1431403_a_at)	0.216	0.496	0.774	0.413	0.433	0.594	0.095	0.381	0.299	0.116	0.218	0.353	0.355
- (1429023_at)	0.061	0.571	0.427	0.792	0.564	0.614	0.154	0.473	0.272	0.085	0.399	0.413	0.304
- (1434727_at)	0.096	0.440	0.525	0.605	0.687	0.451	0.189	0.511	0.539	0.144	0.218	0.378	0.354
- (1429024_at)	0.753	0.523	0.644	0.990	0.564	0.663	0.314	0.694	0.576	0.506	0.446	0.660	0.538
- (1429031_at)	0.115	0.504	0.386	0.314	0.544	0.483	0.044	0.350	0.752	0.086	0.239	0.208	0.229
- (1429032_at)	0.307	0.582	0.512	0.296	0.610	0.347	0.513	0.416	0.338	0.633	0.624	0.177	0.458
- (1429038_at)	0.437	0.472	0.635	0.536	0.865	0.557	0.118	0.586	0.469	0.085	0.803	0.392	0.575
- (1434281_at)	0.137	0.525	0.667	0.521	0.512	0.569	0.133	0.510	0.494	0.075	0.418	0.475	0.445
- (1429039_s_at)	0.222	0.329	0.548	0.617	0.395	0.691	0.230	0.484	0.577	0.109	0.769	0.578	0.478
- (1453589_a_at)	0.057	0.238	0.523	0.333	0.459	0.583	0.021	0.466	0.434	0.038	0.230	0.588	0.074
- (1452997_at)	0.210	0.581	0.596	0.601	0.522	0.507	0.011	0.403	0.581	0.061	0.347	0.434	0.658
- (1429882_at)	0.013	0.472	0.307	0.296	0.246	0.051	0.016	0.194	0.205	0.018	0.321	0.133	0.016
- (1429041_at)	0.507	0.546	0.723	0.364	0.623	0.376	0.151	0.634	0.685	0.309	0.729	0.373	0.202
- (1437717_x_at)	0.009	0.337	0.145	0.506	0.593	0.457	0.001	0.769	0.179	0.025	0.136	0.412	0.469
- (1429040_at)	0.017	0.258	0.577	0.447	0.313	0.373	0.010	0.353	0.260	0.021	0.149	0.706	0.145
- (1452998_at)	0.806	0.687	0.676	0.519	0.494	0.628	0.508	0.670	0.641	0.619	0.722	0.670	0.608
- (1429042_at)	0.263	0.323	0.713	0.507	0.611	0.620	0.478	0.558	0.250	0.165	0.329	0.694	0.399
- (1442363_at)	0.668	0.790	0.636	0.516	0.571	0.508	0.380	0.710	0.581	0.115	0.391	0.467	0.383
- (1429053_at)	0.547	0.438	0.344	0.507	0.606	0.274	0.152	0.373	0.386	0.219	0.915	0.235	0.584
- (1429055_at)	0.094	0.434	0.386	0.477	0.804	0.831	0.148	0.526	0.218	0.115	0.290	0.674	0.605
- (1441290_at)	0.322	0.240	0.606	0.613	0.487	0.752	0.663	0.662	0.631	0.473	0.308	0.531	0.419
- (1429059_s_at)	0.145	0.484	0.514	0.490	0.408	0.456	0.377	0.662	0.662	0.063	0.622	0.342	0.098
- (1429495_at)	0.614	0.376	0.689	0.661	0.406	0.742	0.183	0.752	0.493	0.599	0.394	0.473	0.681
- (1429058_at)	0.218	0.672	0.490	0.644	0.485	0.827	0.145	0.381	0.291	0.052	0.407	0.471	0.083
- (1435864_a_at)	0.704	0.512	0.408	0.502	0.554	0.732	0.322	0.602	0.501	0.441	0.485	0.464	0.161
- (1429061_at)	0.087	0.624	0.373	0.124	0.526	0.357	0.107	0.430	0.221	0.506	0.254	0.476	0.223
- (1459967_at)	0.979	0.721	0.524	0.361	0.670	0.449	0.384	0.478	0.587	0.642	0.705	0.725	0.659
- (1456122_at)	0.027	0.556	0.468	0.375	0.216	0.299	0.022	0.303	0.317	0.086	0.136	0.321	0.841
- (1429064_at)	0.358	0.503	0.438	0.649	0.835	0.635	0.122	0.487	0.485	0.216	0.359	0.397	0.861
- (1457180_at)	0.051	0.245	0.624	0.847	0.313	0.208	0.143	0.479	0.655	0.081	0.583	0.375	0.684
- (1458309_at)	0.131	0.685	0.323	0.415	0.673	0.557	0.030	0.381	0.294	0.248	0.647	0.498	0.244
- (1429065_at)	0.352	0.764	0.328	0.530	0.351	0.439	0.065	0.613	0.473	0.704	0.480	0.575	0.264
- (1429219_at)	0.338	0.306	0.260	0.397	0.331	0.273	0.225	0.228	0.637	0.571	0.283	0.045	0.165
- (1447202_at)	0.552	0.693	0.712	0.463	0.330	0.618	0.550	0.610	0.652	0.454	0.357	0.360	0.703
- (1429066_at)	0.719	0.534	0.441	0.232	0.461	0.624	0.091	0.393	0.502	0.096	0.733	0.335	0.499
- (1429068_at)	0.099	0.126	0.453	0.250	0.626	0.342	0.055	0.646	0.359	0.724	0.311	0.295	0.520
- (1432578_at)	0.506	0.788	0.297	0.654	0.533	0.669	0.557	0.666	0.576	0.638	0.826	0.687	0.651
- (1429070_at)	0.758	0.657	0.559	0.359	0.860	0.786	0.164	0.439	0.647	0.183	0.592	0.578	0.782
- (1438285_at)	0.030	0.376	0.087	0.639	0.524	0.443	0.343	0.236	0.300	0.596	0.178	0.037	0.148
- (1429073_at)	0.108	0.322	0.720	0.440	0.185	0.627	0.400	0.712	0.676	0.563	0.179	0.571	0.395
- (1429074_at)	0.287	0.536	0.309	0.986	0.472	0.232	0.216	0.648	0.284	0.103	0.148	0.529	0.439
- (1429079_a_at)	0.715	0.527	0.658	0.359	0.261	0.595	0.248	0.224	0.554	0.214	0.338	0.329	0.117
- (1429081_at)	0.195	0.565	0.556	0.592	0.640	0.674	0.046	0.484	0.414	0.068	0.271	0.713	0.374
- (1451800_at)	0.036	0.328	0.474	0.666	0.309	0.530	0.161	0.277	0.580	0.086	0.263	0.512	0.009
- (1429242_at)	0.508	0.430	0.299	0.302	0.336	0.582	0.340	0.520	0.736	0.445	0.434	0.309	0.259
- (1445507_at)	0.114	0.247	0.336	0.331	0.077	0.393	0.122	0.689	0.603	0.234	0.395	0.469	0.345
- (1429243_at)	0.514	0.529	0.328	0.411	0.767	0.476	0.555	0.793	0.326	0.592	0.194	0.426	0.079
- (1429087_at)	0.142	0.524	0.545	0.413	0.505	0.561	0.262	0.308	0.664	0.567	0.375	0.275	0.083
- (1429089_s_at)	0.075	0.553	0.503	0.431	0.457	0.476	0.049	0.460	0.603	0.077	0.420	0.331	0.191
- (1442831_at)	0.960	0.673	0.601	0.638	0.566	0.729	0.633	0.669	0.663	0.648	0.792	0.591	0.851
- (1443916_at)	0.555	0.688	0.689	0.639	0.477	0.680	0.462	0.463	0.666	0.504	0.799	0.802	0.688
- (1447777_x_at)	0.803	0.698	0.525	0.594	0.517	0.586	0.573	0.625	0.615	0.617	0.544	0.586	0.642
- (1459316_at)	0.011	0.548	0.697	0.592	0.660	0.576	0.011	0.594	0.592	0.022	0.389	0.968	0.671
- (1429096_at)	0.170	0.427	0.484	0.507	0.534	0.682	0.008	0.606	0.799	0.067	0.288	0.428	0.334
- (1429104_at)	0.067	0.271	0.464	0.351	0.425	0.628	0.054	0.438	0.434	0.094	0.474	0.706	0.296
- (1447766_x_at)	0.847	0.717	0.836	0.694	0.694	0.712	0.567	0.679	0.691	0.766	0.784	0.827	0.818
- (1456377_x_at)	0.022	0.268	0.532	0.710	0.546	0.687	0.061	0.599	0.570	0.108	0.308	0.119	0.407
- (1436522_at)	0.429	0.492	0.512	0.288	0.499	0.515	0.126	0.362	0.436	0.195	0.222	0.385	0.314
- (1460738_at)	0.925	0.712	0.580	0.824	0.633	0.734	0.663	0.704	0.612	0.687	0.962	0.730	0.822
- (1429106_at)	0.011	0.461	0.578	0.548	0.395	0.545	0.006	0.487	0.276	0.015	0.419	0.227	0.124
- (1430244_at)	0.907	0.453	0.454	0.513	0.289	0.207	0.511	0.645	0.594	0.624	0.574	0.561	0.331
- (1444469_at)	0.517	0.558	0.616	0.276	0.450	0.548	0.358	0.167	0.609	0.428	0.501	0.791	0.575
- (1460455_at)	0.156	0.548	0.677	0.728	0.324	0.839	0.016	0.442	0.460	0.105	0.703	0.667	0.357
- (1453029_s_at)	0.072	0.479	0.518	0.883	0.614	0.574	0.015	0.693	0.344	0.067	0.159	0.426	0.176
- (1458654_at)	0.959	0.743	0.642	0.691	0.614	0.750	0.662	0.696	0.657	0.712	0.735	0.721	0.904
- (1429107_at)	0.051	0.632	0.386	0.552	0.438	0.506	0.010	0.342	0.477	0.070	0.168	0.384	0.155
- (1453033_at)	0.868	0.727	0.623	0.578	0.558	0.718	0.653	0.656	0.591	0.637	0.758	0.637	0.705
- (1429115_at)	0.173	0.213	0.257	0.384	0.077	0.234	0.498	0.153	0.495	0.336	0.423	0.257	0.328
- (1429118_a_at)	0.518	0.766	0.497	0.383	0.502	0.553	0.525	0.222	0.157	0.138	0.602	0.339	0.243
- (1429728_at)	0.061	0.493	0.511	0.558	0.337	0.560	0.027	0.336	0.617	0.054	0.709	0.300	0.066
- (1454898_s_at)	0.285	0.746	0.503	0.383	0.676	0.396	0.132	0.714	0.495	0.290	0.483	0.632	0.583
- (1429119_at)	0.658	0.930	0.440	0.700	0.431	0.263	0.287	0.346	0.713	0.144	0.277	0.472	0.418
- (1453471_at)	0.233	0.729	0.701	0.414	0.856	0.362	0.675	0.640	0.651	0.933	0.443	0.266	0.997
- (1459560_at)	0.030	0.381	0.304	0.239	0.520	0.262	0.017	0.049	0.488	0.082	0.695	0.467	0.630
- (1435274_at)	0.462	0.351	0.406	0.619	0.291	0.397	0.007	0.472	0.364	0.068	0.361	0.330	0.544
- (1429121_at)	0.041	0.277	0.378	0.297	0.672	0.341	0.035	0.302	0.180	0.064	0.169	0.034	0.044
- (1429122_a_at)	0.721	0.614	0.421	0.742	0.406	0.728	0.068	0.540	0.634	0.318	0.190	0.331	0.368
- (1429126_at)	0.132	0.567	0.490	0.553	0.409	0.566	0.086	0.481	0.399	0.055	0.313	0.234	0.355
- (1429130_at)	0.626	0.553	0.561	0.492	0.456	0.618	0.536	0.524	0.591	0.645	0.530	0.437	0.495
- (1429136_at)	0.359	0.360	0.584	0.417	0.299	0.582	0.062	0.838	0.348	0.395	0.117	0.800	0.577
- (1429137_at)	0.246	0.542	0.142	0.566	0.613	0.603	0.261	0.544	0.596	0.286	0.242	0.610	0.030
- (1450287_at)	0.617	0.472	0.801	0.460	0.383	0.285	0.735	0.628	0.144	0.208	0.313	0.181	0.156
- (1421567_at)	0.874	0.713	0.700	0.789	0.981	0.669	0.746	0.692	0.570	0.802	0.748	0.575	0.607
- (1458701_at)	0.194	0.038	0.479	0.359	0.096	0.477	0.187	0.067	0.652	0.458	0.457	0.244	0.120
- (1437953_at)	0.965	0.805	0.797	0.917	0.592	0.674	0.407	0.586	0.559	0.724	0.453	0.725	0.332
- (1429144_at)	0.097	0.777	0.605	0.777	0.765	0.752	0.012	0.541	0.658	0.121	0.113	0.529	0.628
- (1429639_at)	0.721	0.613	0.581	0.379	0.350	0.618	0.019	0.377	0.517	0.062	0.633	0.575	0.402
- (1453049_at)	0.340	0.352	0.742	0.309	0.151	0.462	0.443	0.504	0.741	0.370	0.546	0.443	0.033
- (1429146_at)	0.420	0.404	0.443	0.618	0.485	0.622	0.051	0.761	0.350	0.109	0.654	0.452	0.175
- (1427665_a_at)	0.019	0.540	0.467	0.715	0.374	0.644	0.598	0.636	0.060	0.665	0.029	0.666	0.962
- (1450661_x_at)	0.354	0.395	0.606	0.938	0.708	0.614	0.349	0.690	0.288	0.892	0.338	0.476	0.199
- (1422565_s_at)	0.002	0.485	0.635	0.165	0.733	0.280	0.326	0.032	0.339	0.477	0.530	0.007	0.623
- (1440421_at)	0.287	0.399	0.787	0.651	0.602	0.712	0.688	0.337	0.688	0.745	0.486	0.709	0.749
- (1429149_at)	0.784	0.768	0.639	0.490	0.840	0.615	0.555	0.626	0.498	0.864	0.690	0.525	0.253
- (1453050_at)	0.790	0.614	0.588	0.431	0.718	0.514	0.476	0.635	0.493	0.607	0.544	0.429	0.612
- (1425734_a_at)	0.463	0.700	0.549	0.428	0.574	0.543	0.521	0.535	0.506	0.735	0.949	0.553	0.952
- (1454228_a_at)	0.427	0.651	0.507	0.539	0.597	0.782	0.671	0.612	0.682	0.628	0.982	0.233	0.457
- (1429150_at)	0.145	0.477	0.597	0.412	0.562	0.258	0.447	0.408	0.600	0.370	0.408	0.212	0.387
- (1429153_at)	0.695	0.423	0.414	0.371	0.433	0.479	0.177	0.301	0.554	0.161	0.381	0.412	0.281
- (1429156_at)	0.889	0.536	0.270	0.920	0.526	0.442	0.552	0.633	0.434	0.195	0.403	0.352	0.515
- (1453053_at)	0.152	0.876	0.329	0.374	0.491	0.694	0.309	0.152	0.306	0.186	0.524	0.370	0.304
- (1441946_at)	0.045	0.622	0.504	0.345	0.391	0.443	0.537	0.516	0.245	0.270	0.324	0.078	0.099
- (1436755_at)	0.266	0.607	0.840	0.755	0.356	0.356	0.144	0.336	0.882	0.252	0.090	0.237	0.179
- (1429160_at)	0.637	0.892	0.872	0.667	0.797	0.755	0.222	0.688	0.717	0.544	0.250	0.395	0.570
- (1429165_at)	0.395	0.457	0.439	0.278	0.593	0.444	0.339	0.601	0.592	0.708	0.316	0.587	0.449
- (1429167_at)	0.199	0.607	0.421	0.321	0.512	0.533	0.123	0.493	0.305	0.049	0.551	0.281	0.501
- (1429175_at)	0.275	0.683	0.478	0.520	0.459	0.289	0.200	0.381	0.331	0.389	0.348	0.302	0.826
- (1429181_at)	0.070	0.315	0.380	0.356	0.582	0.487	0.679	0.445	0.236	0.437	0.163	0.245	0.252
- (1458281_at)	0.155	0.551	0.649	0.569	0.569	0.676	0.300	0.344	0.655	0.261	0.437	0.069	0.488
- (1429198_at)	0.391	0.876	0.289	0.295	0.468	0.548	0.209	0.195	0.406	0.289	0.444	0.364	0.040
- (1433867_at)	0.385	0.744	0.710	0.531	0.422	0.554	0.260	0.417	0.548	0.451	0.512	0.478	0.376
- (1429199_s_at)	0.306	0.586	0.703	0.534	0.672	0.609	0.491	0.484	0.321	0.627	0.555	0.614	0.377
- (1428002_at)	0.975	0.734	0.702	0.606	0.626	0.619	0.666	0.699	0.704	0.711	0.775	0.987	0.888
- (1429200_at)	0.838	0.608	0.638	0.754	0.533	0.606	0.321	0.672	0.578	0.478	0.257	0.717	0.416
- (1429202_at)	0.049	0.374	0.459	0.518	0.372	0.634	0.114	0.181	0.060	0.119	0.166	0.625	0.083
- (1429204_at)	0.237	0.410	0.504	0.458	0.604	0.345	0.271	0.407	0.845	0.255	0.263	0.254	0.387
- (1429207_at)	0.237	0.161	0.229	0.662	0.640	0.748	0.124	0.447	0.736	0.622	0.416	0.532	0.194
- (1429208_at)	0.720	0.710	0.803	0.591	0.483	0.611	0.662	0.574	0.667	0.706	0.794	0.837	0.859
- (1435146_s_at)	0.155	0.570	0.550	0.557	0.407	0.747	0.321	0.454	0.523	0.148	0.238	0.364	0.299
- (1436743_at)	0.073	0.433	0.585	0.292	0.263	0.538	0.008	0.480	0.390	0.024	0.295	0.545	0.362
- (1435145_at)	0.085	0.553	0.493	0.257	0.221	0.657	0.010	0.630	0.602	0.033	0.292	0.830	0.554
- (1435147_x_at)	0.058	0.639	0.463	0.414	0.363	0.452	0.157	0.522	0.305	0.139	0.339	0.409	0.285
- (1459761_x_at)	0.936	0.769	0.937	0.835	0.725	0.788	0.742	0.721	0.687	0.902	0.758	0.824	0.939
- (1440412_at)	0.075	0.743	0.417	0.176	0.265	0.537	0.007	0.210	0.236	0.079	0.385	0.525	0.631
- (1429213_at)	0.680	0.531	0.676	0.401	0.435	0.590	0.089	0.482	0.544	0.342	0.490	0.569	0.224
- (1429215_at)	0.033	0.306	0.318	0.660	0.414	0.368	0.005	0.444	0.364	0.035	0.773	0.401	0.336
- (1429221_at)	0.701	0.710	0.664	0.647	0.542	0.601	0.431	0.612	0.482	0.879	0.826	0.754	0.689
- (1429220_at)	0.672	0.562	0.470	0.503	0.442	0.838	0.048	0.349	0.480	0.626	0.611	0.152	0.389
- (1445393_at)	0.131	0.368	0.611	0.641	0.728	0.400	0.020	0.264	0.399	0.058	0.257	0.530	0.263
- (1429225_at)	0.060	0.656	0.464	0.419	0.822	0.583	0.012	0.566	0.398	0.049	0.403	0.310	0.470
- (1453885_at)	0.187	0.555	0.777	0.677	0.375	0.385	0.309	0.292	0.222	0.526	0.523	0.430	0.526
- (1440366_at)	0.834	0.735	0.615	0.642	0.550	0.726	0.666	0.683	0.674	0.702	0.880	0.553	0.909
- (1429229_s_at)	0.766	0.532	0.310	0.681	0.650	0.406	0.402	0.428	0.289	0.113	0.604	0.327	0.407
- (1441867_x_at)	0.188	0.676	0.422	0.136	0.678	0.859	0.430	0.495	0.644	0.341	0.651	0.508	0.237
- (1429228_at)	0.169	0.353	0.372	0.436	0.371	0.287	0.198	0.084	0.431	0.377	0.321	0.444	0.595
- (1430815_at)	0.861	0.722	0.755	0.886	0.548	0.736	0.683	0.666	0.625	0.702	0.745	0.573	0.930
- (1429232_at)	0.009	0.462	0.563	0.518	0.562	0.477	0.002	0.319	0.132	0.032	0.302	0.308	0.378
- (1429238_a_at)	0.605	0.670	0.531	0.649	0.487	0.581	0.279	0.291	0.557	0.049	0.281	0.678	0.363
- (1429244_at)	0.711	0.591	0.631	0.237	0.309	0.391	0.308	0.218	0.274	0.258	0.374	0.567	0.251
- (1429245_at)	0.652	0.752	0.543	0.600	0.598	0.581	0.697	0.638	0.604	0.415	0.481	0.610	0.543
- (1453066_at)	0.974	0.930	0.804	0.905	0.933	0.796	0.805	0.721	0.695	0.997	0.760	0.847	0.828
- (1429248_at)	0.458	0.298	0.421	0.547	0.736	0.523	0.308	0.546	0.686	0.688	0.341	0.573	0.471
- (1440183_x_at)	0.500	0.465	0.760	0.340	0.767	0.819	0.416	0.743	0.233	0.092	0.456	0.941	0.203
- (1454309_at)	0.562	0.970	0.715	0.851	0.643	0.614	0.146	0.704	0.585	0.723	0.892	0.739	0.769
- (1438344_at)	0.139	0.355	0.426	0.253	0.517	0.331	0.327	0.479	0.131	0.050	0.228	0.204	0.106
- (1429249_at)	0.052	0.501	0.249	0.284	0.498	0.306	0.384	0.446	0.206	0.236	0.211	0.282	0.027
- (1434925_at)	0.216	0.331	0.434	0.592	0.505	0.352	0.050	0.547	0.353	0.163	0.365	0.294	0.129
- (1429255_at)	0.267	0.377	0.496	0.560	0.587	0.592	0.426	0.348	0.811	0.161	0.411	0.107	0.342
- (1428016_a_at)	0.757	0.745	0.846	0.731	0.975	0.960	0.378	0.667	0.429	0.631	0.860	0.389	0.753
- (1447194_at)	0.957	0.723	0.729	0.689	0.568	0.670	0.673	0.687	0.675	0.725	0.841	0.922	0.793
- (1429258_at)	0.141	0.287	0.200	0.684	0.429	0.720	0.242	0.545	0.518	0.427	0.377	0.274	0.473
- (1429264_at)	0.486	0.445	0.539	0.441	0.798	0.627	0.181	0.519	0.685	0.469	0.543	0.454	0.304
- (1429271_at)	0.089	0.232	0.643	0.263	0.356	0.545	0.208	0.124	0.636	0.442	0.653	0.704	0.399
- (1446935_at)	0.785	0.552	0.636	0.635	0.577	0.713	0.648	0.661	0.673	0.665	0.678	0.752	0.946
- (1429274_at)	0.219	0.758	0.318	0.612	0.560	0.364	0.444	0.300	0.337	0.610	0.414	0.258	0.439
- (1429281_at)	0.208	0.276	0.326	0.461	0.330	0.623	0.028	0.453	0.468	0.071	0.336	0.580	0.304
- (1425669_at)	0.898	0.560	0.705	0.638	0.655	0.713	0.400	0.662	0.627	0.680	0.993	0.757	0.691
- (1438648_x_at)	0.268	0.223	0.424	0.308	0.348	0.475	0.419	0.685	0.356	0.265	0.702	0.535	0.078
- (1429286_at)	0.009	0.280	0.585	0.447	0.275	0.235	0.090	0.707	0.106	0.007	0.154	0.650	0.003
- (1429292_a_at)	0.573	0.599	0.700	0.590	0.490	0.780	0.412	0.605	0.362	0.663	0.412	0.528	0.551
- (1438300_at)	0.653	0.446	0.390	0.537	0.310	0.500	0.473	0.455	0.610	0.767	0.716	0.558	0.362
- (1429320_at)	0.276	0.523	0.210	0.519	0.497	0.401	0.594	0.835	0.459	0.608	0.455	0.536	0.439
- (1429324_at)	0.253	0.515	0.656	0.403	0.370	0.597	0.459	0.663	0.714	0.223	0.758	0.747	0.356
- (1429326_at)	0.941	0.536	0.528	0.677	0.488	0.583	0.653	0.745	0.677	0.460	0.313	0.410	0.349
- (1429331_at)	0.581	0.419	0.470	0.332	0.561	0.606	0.006	0.497	0.421	0.234	0.177	0.577	0.322
- (1429332_at)	0.156	0.704	0.474	0.605	0.430	0.604	0.022	0.496	0.205	0.079	0.499	0.348	0.400
- (1456201_at)	0.556	0.422	0.432	0.511	0.662	0.390	0.013	0.582	0.537	0.089	0.485	0.557	0.109
- (1442155_at)	0.238	0.591	0.321	0.549	0.583	0.375	0.025	0.870	0.384	0.233	0.447	0.434	0.639
- (1429337_at)	0.435	0.528	0.589	0.611	0.498	0.538	0.139	0.376	0.378	0.267	0.536	0.503	0.431
- (1429336_at)	0.079	0.606	0.374	0.450	0.510	0.613	0.166	0.189	0.552	0.150	0.211	0.512	0.365
- (1433740_at)	0.165	0.598	0.448	0.397	0.304	0.256	0.049	0.667	0.416	0.192	0.376	0.565	0.384
- (1432219_at)	0.837	0.818	0.676	0.954	0.620	0.819	0.694	0.561	0.675	0.701	0.909	0.706	0.908
- (1453114_at)	0.712	0.896	0.580	0.459	0.210	0.718	0.267	0.442	0.594	0.133	0.638	0.498	0.610
- (1432218_a_at)	0.451	0.613	0.779	0.579	0.294	0.402	0.643	0.531	0.543	0.065	0.344	0.346	0.852
- (1455330_at)	0.025	0.819	0.319	0.214	0.590	0.662	0.049	0.410	0.331	0.115	0.498	0.612	0.380
- (1429338_a_at)	0.161	0.645	0.520	0.515	0.530	0.684	0.031	0.579	0.490	0.632	0.729	0.606	0.285
- (1429355_at)	0.400	0.513	0.380	0.656	0.342	0.605	0.210	0.464	0.384	0.545	0.330	0.351	0.229
- (1429364_at)	0.032	0.620	0.664	0.551	0.464	0.148	0.073	0.455	0.178	0.425	0.375	0.192	0.091
- (1438786_a_at)	0.712	0.422	0.465	0.469	0.429	0.355	0.047	0.449	0.485	0.112	0.512	0.275	0.097
- (1435891_x_at)	0.176	0.562	0.375	0.234	0.571	0.422	0.025	0.497	0.406	0.057	0.177	0.347	0.135
- (1429371_at)	0.180	0.449	0.939	0.712	0.418	0.479	0.085	0.536	0.282	0.044	0.678	0.446	0.170
- (1429394_at)	0.681	0.366	0.336	0.689	0.266	0.394	0.330	0.363	0.409	0.539	0.491	0.500	0.595
- (1429395_at)	0.349	0.583	0.630	0.353	0.493	0.571	0.551	0.623	0.610	0.444	0.244	0.465	0.641
- (1438615_x_at)	0.816	0.545	0.648	0.729	0.981	0.778	0.671	0.953	0.639	0.782	0.833	0.364	0.697
- (1429404_at)	0.843	0.543	0.627	0.913	0.572	0.726	0.608	0.695	0.409	0.717	0.493	0.725	0.753
- (1429405_at)	0.685	0.515	0.492	0.647	0.427	0.679	0.630	0.420	0.710	0.520	0.224	0.553	0.689
- (1429417_at)	0.154	0.517	0.133	0.338	0.492	0.353	0.179	0.425	0.457	0.460	0.306	0.333	0.115
- (1441554_at)	0.578	0.315	0.473	0.636	0.403	0.802	0.496	0.548	0.131	0.643	0.318	0.528	0.600
- (1429420_at)	0.553	0.625	0.450	0.498	0.502	0.701	0.625	0.475	0.446	0.552	0.278	0.601	0.739
- (1429421_at)	0.077	0.612	0.395	0.754	0.514	0.300	0.137	0.559	0.710	0.385	0.556	0.217	0.349
- (1429423_at)	0.347	0.623	0.470	0.389	0.266	0.299	0.620	0.445	0.649	0.170	0.229	0.535	0.098
- (1435635_at)	0.604	0.316	0.721	0.058	0.695	0.506	0.020	0.680	0.517	0.042	0.153	0.528	0.020
- (1429429_s_at)	0.178	0.393	0.622	0.532	0.581	0.540	0.011	0.491	0.371	0.121	0.636	0.313	0.494
- (1443767_at)	0.957	0.721	0.568	0.618	0.555	0.736	0.658	0.667	0.655	0.661	0.816	0.641	0.661
- (1443603_at)	0.184	0.628	0.115	0.395	0.392	0.568	0.030	0.769	0.326	0.029	0.421	0.206	0.504
- (1429430_at)	0.075	0.349	0.609	0.709	0.400	0.650	0.009	0.467	0.537	0.040	0.426	0.395	0.348
- (1455388_at)	0.421	0.537	0.383	0.235	0.496	0.466	0.012	0.600	0.463	0.043	0.264	0.388	0.545
- (1435634_at)	0.303	0.642	0.499	0.341	0.747	0.563	0.008	0.683	0.458	0.115	0.511	0.624	0.505
- (1455515_at)	0.122	0.430	0.497	0.516	0.634	0.401	0.287	0.668	0.184	0.358	0.393	0.135	0.187
- (1429440_at)	0.656	0.661	0.235	0.581	0.586	0.560	0.149	0.622	0.449	0.387	0.634	0.439	0.678
- (1429450_at)	0.725	0.492	0.912	0.481	0.430	0.542	0.644	0.685	0.516	0.592	0.782	0.666	0.733
- (1456448_at)	0.411	0.584	0.863	0.932	0.439	0.661	0.953	0.692	0.656	0.650	0.659	0.639	0.269
- (1443280_at)	0.935	0.671	0.489	0.605	0.452	0.619	0.584	0.597	0.602	0.660	0.800	0.544	0.597
- (1429451_at)	0.470	0.608	0.577	0.591	0.334	0.573	0.090	0.605	0.565	0.265	0.431	0.592	0.148
- (1429458_at)	0.325	0.572	0.217	0.447	0.381	0.717	0.058	0.451	0.500	0.613	0.235	0.427	0.674
- (1437552_at)	0.826	0.482	0.523	0.640	0.129	0.399	0.099	0.247	0.348	0.544	0.477	0.208	0.473
- (1429461_at)	0.342	0.526	0.242	0.686	0.640	0.522	0.017	0.513	0.672	0.105	0.311	0.585	0.245
- (1429468_at)	0.089	0.502	0.354	0.344	0.571	0.542	0.015	0.322	0.962	0.111	0.656	0.656	0.313
- (1429469_at)	0.070	0.488	0.296	0.256	0.662	0.486	0.042	0.495	0.624	0.244	0.427	0.279	0.081
- (1429471_at)	0.529	0.584	0.634	0.520	0.426	0.442	0.427	0.590	0.540	0.340	0.474	0.383	0.375
- (1429473_at)	0.490	0.801	0.555	0.372	0.592	0.452	0.089	0.477	0.590	0.271	0.476	0.437	0.306
- (1459418_at)	0.895	0.624	0.676	0.707	0.472	0.496	0.523	0.573	0.597	0.559	0.841	0.569	0.678
- (1435703_at)	0.239	0.829	0.764	0.474	0.514	0.380	0.603	0.428	0.728	0.439	0.320	0.184	0.172
- (1429475_at)	0.223	0.469	0.316	0.266	0.529	0.220	0.537	0.231	0.695	0.234	0.130	0.275	0.206
- (1436805_at)	0.019	0.521	0.746	0.441	0.401	0.309	0.346	0.102	0.127	0.443	0.496	0.182	0.043
- (1429478_at)	0.123	0.413	0.407	0.555	0.475	0.666	0.443	0.370	0.303	0.191	0.162	0.653	0.967
- (1433807_at)	0.397	0.588	0.273	0.121	0.557	0.470	0.546	0.461	0.492	0.164	0.523	0.511	0.423
- (1429479_at)	0.424	0.500	0.653	0.539	0.528	0.504	0.430	0.501	0.751	0.141	0.104	0.595	0.682
[truncated: 29,108 more rows]
[truncated: 1 more columns]
