# Supplementary material for: Identification of Major Signaling Pathways in Prion Disease Progression Using Network Analysis
Source: PLoS One. 2015 Dec 8;10(12):e0144389. doi: 10.1371/journal.pone.0144389 (PMC4672924; doi:10.1371/journal.pone.0144389)
Supplement: S2 Dataset — This file contains the text files corresponding to every six mouse-prion model used in this work. These files contain the probeset ids of affymetrix mouse 430 2.0 array, and the corresponding P-values for their differential expression at every sampled time-point. (ZIP) [file pone.0144389.s005.zip › FVBNCr-RML-Brain.txt]

- (1416017_at)	0.602	0.539	0.912	0.236	0.456	0.454	0.577	0.398	0.349	0.360	0.127	0.187
- (1415670_at)	0.275	0.897	0.302	0.536	0.390	0.521	0.309	0.286	0.411	0.524	0.324	0.249
- (1442216_at)	0.325	0.394	0.473	0.666	0.570	0.350	0.008	0.444	0.090	0.149	0.542	0.586
- (1415671_at)	0.837	0.415	0.492	0.646	0.889	0.525	0.631	0.975	0.337	0.469	0.408	0.362
- (1415672_at)	0.705	0.409	0.300	0.516	0.802	0.617	0.618	0.348	0.605	0.599	0.794	0.654
- (1415673_at)	0.535	0.746	0.922	0.638	0.562	0.864	0.784	0.815	0.343	0.355	0.826	0.278
- (1429632_at)	0.153	0.764	0.864	0.940	0.723	0.792	0.432	0.726	0.043	0.800	0.682	0.411
- (1415674_a_at)	0.894	0.772	0.315	0.358	0.842	0.305	0.734	0.333	0.456	0.777	0.182	0.511
- (1415675_at)	0.210	0.895	0.814	0.412	0.432	0.819	0.460	0.218	0.569	0.798	0.544	0.514
- (1415676_a_at)	0.567	0.564	0.268	0.402	0.590	0.768	0.415	0.451	0.915	0.865	0.659	0.480
- (1415677_at)	0.000	0.544	0.376	0.260	0.496	0.296	0.101	0.044	0.038	0.013	0.005	0.009
- (1429501_s_at)	0.132	0.115	0.412	0.615	0.579	0.169	0.123	0.420	0.105	0.212	0.244	0.645
- (1429500_at)	0.094	0.289	0.183	0.182	0.064	0.928	0.300	0.322	0.883	0.244	0.139	0.061
- (1425537_at)	0.454	0.506	0.584	0.179	0.368	0.181	0.129	0.136	0.281	0.806	0.246	0.289
- (1415678_at)	0.582	0.485	0.767	0.407	0.831	0.234	0.600	0.395	0.449	0.348	0.151	0.419
- (1417221_at)	0.333	0.241	0.671	0.828	0.707	0.363	0.596	0.546	0.788	0.322	0.218	0.457
- (1443903_at)	0.899	0.906	0.806	0.866	0.756	0.669	0.812	0.796	0.723	0.703	0.758	0.744
- (1453171_s_at)	0.146	0.472	0.535	0.442	0.586	0.542	0.365	0.586	0.595	0.859	0.184	0.431
- (1451943_a_at)	0.358	0.518	0.530	0.753	0.659	0.476	0.227	0.326	0.364	0.434	0.343	0.295
- (1415679_at)	0.363	0.826	0.557	0.599	0.502	0.219	0.299	0.679	0.531	0.448	0.237	0.192
- (1444271_at)	0.265	0.328	0.403	0.983	0.761	0.708	0.078	0.608	0.536	0.505	0.355	0.550
- (1415680_at)	0.209	0.658	0.320	0.473	0.647	0.855	0.236	0.409	0.770	0.948	0.087	0.215
- (1417570_at)	0.672	0.459	0.368	0.813	0.759	0.359	0.294	0.969	0.491	0.676	0.040	0.396
- (1415681_at)	0.579	0.475	0.261	0.558	0.883	0.558	0.293	0.390	0.597	0.606	0.271	0.178
- (1439411_a_at)	0.330	0.772	0.607	0.604	0.473	0.706	0.428	0.774	0.366	0.442	0.728	0.877
- (1435814_at)	0.966	0.264	0.124	0.463	0.165	0.468	0.243	0.517	0.299	0.541	0.213	0.959
- (1446826_at)	0.704	0.283	0.365	0.484	0.610	0.651	0.602	0.734	0.573	0.562	0.541	0.426
- (1442836_at)	0.853	0.439	0.788	0.773	0.749	0.654	0.862	0.749	0.583	0.639	0.645	0.674
- (1415682_at)	0.746	0.743	0.533	0.327	0.191	0.175	0.674	0.705	0.585	0.467	0.413	0.104
- (1454941_at)	0.393	0.191	0.475	0.538	0.308	0.629	0.335	0.424	0.559	0.404	0.046	0.417
- (1418082_at)	0.420	0.230	0.169	0.417	0.999	0.767	0.078	0.292	0.227	0.109	0.052	0.320
- (1415683_at)	0.677	0.541	0.438	0.560	0.652	0.619	0.488	0.841	0.538	0.433	0.107	0.241
- (1415684_at)	0.577	0.328	0.241	0.245	0.759	0.242	0.868	0.349	0.140	0.196	0.342	0.237
- (1418236_s_at)	0.481	0.843	0.399	0.745	0.229	0.647	0.759	0.434	0.574	0.371	0.644	0.271
- (1418235_at)	0.099	0.166	0.108	0.458	0.630	0.287	0.269	0.406	0.308	0.382	0.166	0.156
- (1415685_at)	0.327	0.696	0.222	0.224	0.133	0.459	0.747	0.190	0.770	0.649	0.429	0.294
- (1415686_at)	0.526	0.268	0.912	0.151	0.366	0.244	0.733	0.483	0.367	0.521	0.333	0.412
- (1439687_at)	0.002	0.012	0.261	0.003	0.006	0.135	0.488	0.066	0.068	0.283	0.452	0.279
- (1419245_at)	0.312	0.508	0.352	0.555	0.757	0.662	0.901	0.862	0.534	0.500	0.007	0.322
- (1419244_a_at)	0.782	0.784	0.446	0.849	0.879	0.197	0.540	0.611	0.263	0.331	0.315	0.337
- (1419246_s_at)	0.729	0.615	0.761	0.377	0.906	0.374	0.669	0.601	0.490	0.512	0.313	0.551
- (1441992_at)	0.020	0.420	0.825	0.276	0.035	0.486	0.256	0.393	0.447	0.556	0.055	0.637
- (1419243_at)	0.566	0.246	0.487	0.779	0.214	0.448	0.457	0.777	0.551	0.490	0.502	0.298
- (1421813_a_at)	0.451	0.461	0.254	0.483	0.515	0.569	0.299	0.738	0.586	0.673	0.110	0.183
- (1415687_a_at)	0.488	0.630	0.671	0.538	0.981	0.443	0.701	0.517	0.899	0.503	0.167	0.179
- (1455094_s_at)	0.429	0.582	0.184	0.557	0.569	0.277	0.691	0.479	0.572	0.420	0.157	0.358
- (1415688_at)	0.969	0.671	0.583	0.514	0.453	0.876	0.541	0.549	0.414	0.740	0.352	0.389
- (1422551_at)	0.570	0.375	0.659	0.713	0.323	0.282	0.587	0.660	0.186	0.242	0.350	0.145
- (1437892_at)	0.009	0.282	0.140	0.111	0.094	0.348	0.094	0.554	0.400	0.395	0.075	0.223
- (1415689_s_at)	0.089	0.129	0.733	0.862	0.428	0.362	0.312	0.201	0.051	0.544	0.487	0.673
- (1415690_at)	0.571	0.722	0.230	0.413	0.493	0.597	0.781	0.360	0.346	0.844	0.422	0.509
- (1459635_at)	0.001	0.024	0.292	0.700	0.031	0.050	0.015	0.311	0.001	0.728	0.037	0.212
- (1415691_at)	0.824	0.636	0.186	0.541	0.373	0.681	0.574	0.538	0.347	0.667	0.169	0.674
- (1450768_at)	0.420	0.770	0.221	0.506	0.243	0.850	0.591	0.165	0.265	0.633	0.172	0.382
- (1445798_at)	0.251	0.863	0.306	0.059	0.553	0.250	0.022	0.259	0.570	0.104	0.005	0.098
- (1428935_at)	0.758	0.497	0.558	0.125	0.568	0.330	0.232	0.484	0.615	0.314	0.071	0.692
- (1422845_at)	0.216	0.740	0.162	0.177	0.745	0.547	0.341	0.353	0.613	0.520	0.793	0.196
- (1415692_s_at)	0.649	0.738	0.581	0.368	0.872	0.459	0.882	0.304	0.688	0.324	0.344	0.423
- (1437723_s_at)	0.324	0.481	0.536	0.584	0.532	0.444	0.563	0.574	0.608	0.415	0.032	0.083
- (1415693_at)	0.071	0.940	0.354	0.163	0.721	0.423	0.175	0.369	0.799	0.209	0.109	0.164
- (1433563_s_at)	0.083	0.377	0.230	0.655	0.768	0.941	0.263	0.873	0.418	0.472	0.028	0.869
- (1423082_at)	0.996	0.402	0.169	0.536	0.410	0.573	0.081	0.510	0.674	0.208	0.188	0.218
- (1415694_at)	0.253	0.496	0.227	0.821	0.341	0.471	0.769	0.839	0.318	0.241	0.253	0.192
- (1437832_x_at)	0.159	0.395	0.390	0.280	0.843	0.560	0.187	0.198	0.619	0.582	0.115	0.123
- (1434813_x_at)	0.294	0.608	0.684	0.259	0.364	0.365	0.212	0.555	0.471	0.478	0.173	0.179
- (1425106_a_at)	0.416	0.424	0.148	0.143	0.068	0.380	0.113	0.155	0.299	0.500	0.232	0.141
- (1436769_at)	0.133	0.119	0.688	0.191	0.109	0.501	0.149	0.448	0.651	0.595	0.732	0.676
- (1436770_x_at)	0.018	0.332	0.858	0.088	0.128	0.510	0.114	0.427	0.219	0.284	0.326	0.609
- (1415695_at)	0.276	0.287	0.696	0.300	0.800	0.527	0.336	0.872	0.759	0.479	0.479	0.776
- (1458292_at)	0.082	0.496	0.108	0.045	0.021	0.008	0.103	0.034	0.407	0.341	0.101	0.719
- (1423720_a_at)	0.247	0.307	0.068	0.828	0.876	0.751	0.132	0.015	0.146	0.746	0.209	0.354
- (1415696_at)	0.731	0.543	0.354	0.587	0.727	0.435	0.810	0.721	0.484	0.617	0.322	0.587
- (1423758_at)	0.887	0.698	0.974	0.261	0.441	0.749	0.751	0.531	0.501	0.421	0.295	0.523
- (1421323_a_at)	0.180	0.483	0.421	0.649	0.856	0.137	0.125	0.447	0.609	0.386	0.081	0.335
- (1415697_at)	0.272	0.940	0.279	0.263	0.226	0.225	0.392	0.383	0.338	0.713	0.410	0.439
- (1447053_x_at)	0.243	0.279	0.704	0.649	0.874	0.363	0.314	0.540	0.600	0.720	0.037	0.209
- (1415700_a_at)	0.137	0.700	0.249	0.560	0.280	0.530	0.753	0.758	0.632	0.819	0.027	0.275
- (1460680_a_at)	0.429	0.614	0.432	0.788	0.711	0.828	0.597	0.578	0.881	0.835	0.204	0.164
- (1415701_x_at)	0.639	0.559	0.835	0.669	0.731	0.762	0.563	0.650	0.935	0.458	0.312	0.239
- (1422859_a_at)	0.566	0.312	0.597	0.661	0.305	0.203	0.403	0.110	0.172	0.691	0.280	0.287
- (1454859_a_at)	0.363	0.540	0.616	0.859	0.957	0.311	0.749	0.805	0.562	0.912	0.229	0.281
- (1415702_a_at)	0.630	0.596	0.276	0.373	0.825	0.609	0.532	0.403	0.324	0.863	0.733	0.235
- (1424949_at)	0.553	0.372	0.450	0.708	0.781	0.616	0.629	0.371	0.785	0.724	0.827	0.313
- (1443183_at)	0.553	0.515	0.824	0.812	0.733	0.704	0.780	0.754	0.730	0.388	0.628	0.963
- (1415703_at)	0.927	0.794	0.637	0.508	0.297	0.666	0.674	0.532	0.261	0.349	0.243	0.235
- (1448056_at)	0.462	0.045	0.003	0.779	0.043	0.229	0.194	0.291	0.410	0.061	0.034	0.122
- (1444279_at)	0.027	0.113	0.088	0.607	0.220	0.063	0.091	0.753	0.254	0.617	0.344	0.167
- (1442499_at)	0.126	0.549	0.253	0.855	0.475	0.616	0.418	0.374	0.248	0.032	0.210	0.320
- (1451100_a_at)	0.426	0.119	0.146	0.217	0.717	0.399	0.344	0.556	0.785	0.231	0.066	0.884
- (1440332_at)	0.363	0.682	0.158	0.379	0.191	0.528	0.830	0.720	0.757	0.378	0.096	0.038
- (1415704_a_at)	0.270	0.627	0.558	0.397	0.281	0.258	0.601	0.608	0.248	0.586	0.306	0.438
- (1415706_at)	0.674	0.500	0.674	0.905	0.439	0.812	0.381	0.773	0.812	0.435	0.344	0.365
- (1444532_at)	0.743	0.393	0.986	0.828	0.737	0.662	0.817	0.781	0.778	0.760	0.611	0.976
- (1437274_at)	0.090	0.435	0.713	0.116	0.039	0.268	0.152	0.467	0.531	0.469	0.038	0.203
- (1415707_at)	0.562	0.424	0.406	0.417	0.439	0.454	0.730	0.272	0.437	0.462	0.861	0.435
- (1415708_at)	0.492	0.817	0.560	0.829	0.638	0.440	0.480	0.650	0.722	0.329	0.289	0.430
- (1456398_at)	0.169	0.702	0.179	0.226	0.492	0.709	0.475	0.707	0.235	0.346	0.569	0.513
- (1426771_at)	0.887	0.573	0.306	0.181	0.739	0.087	0.840	0.129	0.826	0.383	0.468	0.309
- (1415757_at)	0.225	0.645	0.222	0.441	0.375	0.587	0.656	0.362	0.633	0.453	0.040	0.272
- (1438207_at)	0.000	0.048	0.023	0.004	0.388	0.165	0.002	0.004	0.002	0.065	0.001	0.002
- (1432677_at)	0.948	0.718	0.962	0.838	0.750	0.676	0.804	0.737	0.761	0.716	0.696	0.924
- (1415709_s_at)	0.861	0.243	0.213	0.421	0.260	0.504	0.372	0.535	0.279	0.192	0.013	0.462
- (1415710_at)	0.339	0.449	0.584	0.555	0.881	0.212	0.288	0.678	0.353	0.486	0.410	0.695
- (1415711_at)	0.858	0.707	0.517	0.530	0.427	0.632	0.926	0.610	0.743	0.415	0.150	0.324
- (1456917_at)	0.206	0.586	0.161	0.510	0.295	0.222	0.155	0.736	0.236	0.676	0.424	0.251
- (1437104_at)	0.221	0.480	0.279	0.507	0.037	0.824	0.721	0.317	0.536	0.174	0.401	0.049
- (1444175_at)	0.650	0.273	0.254	0.207	0.779	0.348	0.341	0.049	0.166	0.186	0.399	0.098
- (1436228_at)	0.140	0.643	0.112	0.548	0.220	0.248	0.273	0.577	0.247	0.202	0.040	0.469
- (1415712_at)	0.126	0.184	0.507	0.614	0.422	0.076	0.247	0.210	0.517	0.430	0.100	0.118
- (1427200_at)	0.286	0.458	0.563	0.731	0.718	0.425	0.327	0.683	0.543	0.337	0.025	0.361
- (1441631_at)	0.020	0.087	0.346	0.703	0.622	0.061	0.138	0.044	0.283	0.043	0.311	0.234
- (1415713_a_at)	0.259	0.498	0.372	0.431	0.785	0.551	0.584	0.337	0.675	0.251	0.377	0.290
- (1460697_s_at)	0.339	0.404	0.771	0.450	0.690	0.418	0.699	0.692	0.358	0.771	0.325	0.748
- (1415714_a_at)	0.498	0.296	0.495	0.454	0.758	0.530	0.805	0.500	0.177	0.781	0.366	0.725
- (1431015_at)	0.174	0.687	0.320	0.704	0.821	0.303	0.094	0.653	0.198	0.076	0.350	0.845
- (1415715_at)	0.477	0.259	0.602	0.796	0.700	0.349	0.244	0.233	0.835	0.095	0.713	0.563
- (1460699_at)	0.449	0.958	0.776	0.375	0.725	0.292	0.785	0.554	0.758	0.538	0.122	0.726
- (1415716_a_at)	0.954	0.741	0.708	0.750	0.557	0.774	0.320	0.351	0.555	0.847	0.177	0.798
- (1459327_at)	0.239	0.590	0.564	0.112	0.358	0.821	0.004	0.779	0.708	0.701	0.864	0.824
- (1443791_at)	0.992	0.445	0.869	0.866	0.749	0.665	0.832	0.754	0.623	0.719	0.649	0.920
- (1440297_at)	0.472	0.447	0.840	0.776	0.630	0.658	0.770	0.780	0.482	0.812	0.598	0.562
- (1415717_at)	0.252	0.354	0.233	0.407	0.305	0.666	0.199	0.399	0.682	0.332	0.458	0.339
- (1453773_at)	0.973	0.772	0.806	0.802	0.749	0.706	0.784	0.776	0.693	0.733	0.717	0.907
- (1460071_at)	0.803	0.724	0.860	0.907	0.683	0.669	0.765	0.846	0.652	0.692	0.643	0.690
- (1447379_at)	0.954	0.315	0.803	0.531	0.751	0.579	0.871	0.582	0.539	0.706	0.563	0.509
- (1415718_at)	0.760	0.731	0.808	0.209	0.285	0.389	0.866	0.291	0.691	0.322	0.275	0.473
- (1415719_s_at)	0.490	0.376	0.404	0.815	0.236	0.584	0.534	0.617	0.271	0.644	0.148	0.517
- (1446369_at)	0.977	0.723	0.807	0.806	0.728	0.714	0.776	0.781	0.712	0.732	0.721	0.704
- (1451638_s_at)	0.183	0.423	0.415	0.486	0.726	0.587	0.388	0.857	0.372	0.485	0.151	0.530
- (1430472_at)	0.363	0.289	0.823	0.637	0.708	0.672	0.177	0.785	0.531	0.678	0.585	0.406
- (1415720_s_at)	0.525	0.258	0.177	0.283	0.390	0.611	0.630	0.344	0.213	0.347	0.159	0.049
- (1415721_a_at)	0.242	0.458	0.453	0.778	0.569	0.584	0.659	0.502	0.719	0.444	0.107	0.134
- (1441646_at)	0.262	0.190	0.202	0.472	0.602	0.829	0.394	0.078	0.514	0.159	0.335	0.623
- (1457845_at)	0.025	0.230	0.066	0.299	0.272	0.226	0.047	0.487	0.459	0.261	0.052	0.740
- (1415722_a_at)	0.725	0.491	0.386	0.912	0.776	0.796	0.437	0.762	0.529	0.724	0.181	0.533
- (1454664_a_at)	0.116	0.564	0.421	0.266	0.492	0.449	0.173	0.557	0.137	0.774	0.196	0.340
- (1454663_at)	0.245	0.582	0.301	0.196	0.862	0.323	0.611	0.764	0.354	0.279	0.164	0.338
- (1415723_at)	0.366	0.766	0.258	0.960	0.838	0.498	0.564	0.583	0.504	0.621	0.070	0.172
- (1456256_at)	0.048	0.624	0.161	0.134	0.555	0.594	0.078	0.575	0.041	0.396	0.212	0.698
- (1433631_at)	0.232	0.552	0.379	0.346	0.386	0.558	0.753	0.496	0.551	0.356	0.084	0.235
- (1425765_at)	0.428	0.112	0.222	0.112	0.168	0.240	0.454	0.292	0.505	0.889	0.310	0.232
- (1415725_at)	0.342	0.492	0.809	0.460	0.435	0.432	0.763	0.373	0.264	0.523	0.106	0.820
- (1425766_x_at)	0.604	0.105	0.769	0.392	0.690	0.228	0.205	0.487	0.376	0.649	0.512	0.298
- (1445826_at)	0.799	0.024	0.257	0.663	0.253	0.540	0.354	0.666	0.130	0.293	0.055	0.724
- (1415726_at)	0.552	0.638	0.861	0.959	0.529	0.822	0.506	0.653	0.416	0.539	0.244	0.473
- (1436775_a_at)	0.294	0.319	0.361	0.752	0.766	0.486	0.316	0.571	0.597	0.357	0.428	0.383
- (1459952_at)	0.628	0.533	0.814	0.899	0.721	0.716	0.150	0.622	0.711	0.675	0.612	0.191
- (1444608_at)	0.624	0.412	0.468	0.607	0.714	0.723	0.907	0.764	0.611	0.687	0.645	0.438
- (1454763_at)	0.049	0.874	0.377	0.463	0.304	0.217	0.545	0.265	0.248	0.108	0.041	0.302
- (1421220_at)	0.855	0.495	0.840	0.611	0.739	0.651	0.801	0.725	0.583	0.744	0.521	0.466
- (1415727_at)	0.666	0.527	0.340	0.479	0.791	0.486	0.401	0.229	0.394	0.321	0.395	0.256
- (1422849_a_at)	0.820	0.109	0.401	0.397	0.298	0.524	0.480	0.642	0.113	0.386	0.179	0.252
- (1415728_at)	0.201	0.286	0.138	0.263	0.163	0.599	0.228	0.579	0.259	0.430	0.104	0.439
- (1422850_at)	0.190	0.234	0.472	0.095	0.402	0.761	0.148	0.143	0.340	0.441	0.784	0.361
- (1422848_a_at)	0.809	0.297	0.190	0.348	0.525	0.625	0.258	0.615	0.333	0.414	0.074	0.578
- (1416501_at)	0.094	0.647	0.536	0.674	0.221	0.498	0.289	0.463	0.381	0.258	0.031	0.179
- (1415729_at)	0.166	0.540	0.206	0.533	0.832	0.792	0.860	0.532	0.358	0.765	0.086	0.532
- (1453356_at)	0.926	0.417	0.371	0.238	0.693	0.731	0.295	0.543	0.721	0.163	0.073	0.148
- (1415730_at)	0.735	0.812	0.362	0.332	0.286	0.786	0.733	0.490	0.853	0.720	0.450	0.413
- (1453741_x_at)	0.142	0.953	0.502	0.540	0.069	0.337	0.652	0.792	0.465	0.900	0.217	0.761
- (1448360_s_at)	0.877	0.495	0.864	0.292	0.422	0.296	0.777	0.489	0.301	0.463	0.328	0.349
- (1415731_at)	0.105	0.362	0.142	0.364	0.884	0.180	0.284	0.795	0.225	0.159	0.126	0.149
- (1437050_s_at)	0.464	0.247	0.694	0.140	0.868	0.791	0.669	0.231	0.647	0.882	0.599	0.392
- (1455362_at)	0.284	0.130	0.594	0.205	0.499	0.441	0.753	0.252	0.133	0.264	0.443	0.333
- (1431606_a_at)	0.029	0.717	0.341	0.673	0.772	0.225	0.002	0.084	0.290	0.271	0.309	0.153
- (1460709_a_at)	0.403	0.616	0.099	0.445	0.525	0.469	0.523	0.171	0.275	0.587	0.926	0.266
- (1415732_at)	0.862	0.324	0.075	0.354	0.461	0.371	0.399	0.213	0.851	0.275	0.302	0.089
- (1415733_a_at)	0.460	0.687	0.175	0.446	0.585	0.231	0.618	0.336	0.242	0.361	0.322	0.069
- (1415734_at)	0.206	0.861	0.418	0.705	0.512	0.654	0.310	0.323	0.525	0.773	0.263	0.469
- (1448159_at)	0.263	0.332	0.193	0.625	0.389	0.636	0.869	0.650	0.306	0.435	0.081	0.339
- (1415735_at)	0.991	0.573	0.719	0.475	0.420	0.535	0.540	0.400	0.523	0.375	0.322	0.774
- (1422297_at)	0.467	0.168	0.766	0.300	0.722	0.592	0.289	0.435	0.430	0.677	0.414	0.158
- (1460637_s_at)	0.429	0.586	0.667	0.787	0.796	0.504	0.493	0.481	0.482	0.290	0.229	0.252
- (1415736_at)	0.404	0.432	0.657	0.572	0.563	0.657	0.334	0.837	0.659	0.353	0.202	0.900
- (1416229_at)	0.202	0.704	0.264	0.536	0.352	0.651	0.456	0.107	0.264	0.551	0.356	0.141
- (1415737_at)	0.341	0.701	0.294	0.510	0.534	0.659	0.610	0.514	0.463	0.198	0.565	0.599
- (1416230_at)	0.361	0.790	0.233	0.255	0.860	0.199	0.227	0.278	0.634	0.808	0.736	0.288
- (1415738_at)	0.133	0.842	0.340	0.295	0.297	0.703	0.172	0.954	0.514	0.301	0.738	0.148
- (1454183_at)	0.868	0.656	0.832	0.784	0.741	0.705	0.796	0.796	0.766	0.760	0.694	0.825
- (1415739_at)	0.744	0.280	0.219	0.239	0.528	0.688	0.545	0.308	0.298	0.360	0.254	0.254
- (1460641_a_at)	0.919	0.743	0.556	0.526	0.472	0.349	0.252	0.781	0.308	0.739	0.742	0.458
- (1415740_at)	0.560	0.544	0.533	0.775	0.757	0.616	0.384	0.299	0.571	0.375	0.708	0.584
- (1435775_at)	0.630	0.311	0.410	0.548	0.732	0.493	0.527	0.983	0.269	0.273	0.950	0.242
- (1415741_at)	0.499	0.415	0.534	0.704	0.938	0.573	0.858	0.445	0.685	0.733	0.231	0.753
- (1415742_at)	0.502	0.343	0.792	0.834	0.199	0.449	0.527	0.316	0.259	0.698	0.525	0.238
- (1415743_at)	0.336	0.441	0.504	0.672	0.316	0.274	0.539	0.565	0.132	0.349	0.007	0.071
- (1415744_at)	0.520	0.632	0.466	0.599	0.833	0.596	0.796	0.288	0.429	0.569	0.203	0.500
- (1443622_at)	0.870	0.497	0.792	0.824	0.759	0.688	0.801	0.736	0.697	0.671	0.647	0.746
- (1436697_at)	0.218	0.177	0.146	0.107	0.054	0.627	0.416	0.678	0.451	0.346	0.027	0.371
- (1415745_a_at)	0.166	0.439	0.568	0.563	0.854	0.227	0.342	0.318	0.325	0.260	0.158	0.263
- (1415746_at)	0.187	0.095	0.797	0.441	0.542	0.403	0.329	0.296	0.626	0.232	0.275	0.555
- (1422650_a_at)	0.793	0.285	0.589	0.771	0.672	0.399	0.306	0.243	0.741	0.462	0.103	0.597
- (1460670_at)	0.560	0.406	0.516	0.670	0.225	0.259	0.669	0.563	0.431	0.584	0.088	0.794
- (1419981_at)	0.835	0.908	0.900	0.920	0.733	0.728	0.708	0.508	0.749	0.673	0.876	0.693
- (1415747_s_at)	0.422	0.501	0.578	0.381	0.624	0.555	0.430	0.593	0.565	0.423	0.066	0.251
- (1458247_s_at)	0.163	0.385	0.425	0.724	0.737	0.737	0.747	0.699	0.320	0.299	0.752	0.536
- (1415748_a_at)	0.808	0.761	0.279	0.739	0.233	0.306	0.481	0.248	0.479	0.316	0.357	0.705
- (1415749_a_at)	0.246	0.644	0.574	0.805	0.909	0.462	0.845	0.759	0.290	0.791	0.056	0.523
- (1415750_at)	0.518	0.233	0.654	0.532	0.456	0.538	0.062	0.795	0.189	0.959	0.149	0.355
- (1447782_x_at)	0.910	0.412	0.797	0.957	0.747	0.655	0.876	0.751	0.610	0.681	0.600	0.642
- (1447660_at)	0.892	0.536	0.857	0.832	0.743	0.677	0.796	0.735	0.660	0.729	0.676	0.843
- (1415751_at)	0.869	0.582	0.944	0.351	0.817	0.594	0.390	0.525	0.757	0.383	0.211	0.721
- (1447955_at)	0.966	0.783	0.850	0.842	0.752	0.686	0.779	0.740	0.702	0.736	0.719	0.965
- (1415752_at)	0.699	0.992	0.499	0.759	0.865	0.338	0.495	0.530	0.624	0.256	0.482	0.586
- (1415753_at)	0.248	0.562	0.313	0.125	0.584	0.482	0.735	0.585	0.159	0.683	0.379	0.056
- (1458474_at)	0.347	0.716	0.946	0.789	0.716	0.430	0.819	0.062	0.776	0.751	0.690	0.878
- (1442883_s_at)	0.134	0.850	0.472	0.197	0.805	0.359	0.766	0.525	0.208	0.256	0.333	0.094
- (1415754_at)	0.498	0.521	0.542	0.489	0.925	0.503	0.777	0.545	0.529	0.461	0.276	0.212
- (1427402_at)	0.829	0.423	0.971	0.777	0.355	0.720	0.780	0.786	0.624	0.825	0.674	0.232
- (1444523_s_at)	0.908	0.348	0.228	0.507	0.691	0.677	0.481	0.375	0.617	0.565	0.456	0.236
- (1440687_at)	0.291	0.558	0.452	0.768	0.753	0.796	0.816	0.899	0.770	0.419	0.547	0.053
- (1415755_a_at)	0.257	0.261	0.551	0.275	0.546	0.605	0.652	0.754	0.564	0.487	0.342	0.243
- (1415756_a_at)	0.877	0.293	0.544	0.521	0.702	0.336	0.502	0.850	0.719	0.291	0.192	0.549
- (1426578_s_at)	0.328	0.438	0.339	0.344	0.400	0.164	0.468	0.547	0.544	0.455	0.085	0.112
- (1415758_at)	0.324	0.283	0.399	0.546	0.283	0.445	0.194	0.440	0.240	0.418	0.268	0.470
- (1458233_at)	0.411	0.121	0.011	0.753	0.176	0.357	0.039	0.054	0.096	0.436	0.034	0.045
- (1444520_at)	0.815	0.429	0.901	0.805	0.791	0.791	0.787	0.692	0.432	0.675	0.766	0.820
- (1427199_at)	0.472	0.652	0.228	0.758	0.257	0.727	0.181	0.527	0.507	0.388	0.610	0.567
- (1415759_a_at)	0.707	0.484	0.346	0.744	0.569	0.332	0.241	0.330	0.713	0.784	0.179	0.663
- (1436152_a_at)	0.161	0.319	0.350	0.568	0.584	0.511	0.384	0.386	0.310	0.396	0.359	0.520
- (1445400_at)	0.680	0.745	0.805	0.794	0.746	0.958	0.794	0.758	0.744	0.745	0.274	0.580
- (1460640_at)	0.667	0.271	0.898	0.796	0.701	0.745	0.483	0.694	0.636	0.660	0.477	0.399
- (1460639_a_at)	0.902	0.573	0.426	0.124	0.146	0.300	0.158	0.386	0.227	0.258	0.150	0.302
- (1415760_s_at)	0.428	0.261	0.634	0.156	0.567	0.630	0.130	0.356	0.305	0.330	0.967	0.250
- (1460701_a_at)	0.837	0.322	0.910	0.445	0.371	0.279	0.268	0.894	0.796	0.306	0.177	0.681
- (1415761_at)	0.618	0.432	0.485	0.469	0.324	0.389	0.642	0.436	0.526	0.213	0.407	0.340
- (1455366_at)	0.608	0.601	0.653	0.730	0.685	0.687	0.751	0.792	0.520	0.450	0.605	0.374
- (1415762_x_at)	0.113	0.528	0.803	0.397	0.486	0.114	0.917	0.454	0.307	0.761	0.571	0.228
- (1425054_a_at)	0.171	0.871	0.364	0.190	0.379	0.149	0.384	0.094	0.522	0.198	0.194	0.301
- (1415763_a_at)	0.715	0.407	0.380	0.223	0.795	0.360	0.252	0.567	0.489	0.539	0.383	0.363
- (1455998_at)	0.001	0.015	0.002	0.745	0.292	0.248	0.595	0.007	0.538	0.539	0.092	0.355
- (1441112_at)	0.000	0.084	0.669	0.002	0.005	0.367	0.016	0.471	0.020	0.362	0.026	0.380
- (1426360_at)	0.090	0.295	0.078	0.641	0.309	0.360	0.025	0.152	0.061	0.366	0.022	0.189
- (1415764_at)	0.664	0.310	0.131	0.502	0.592	0.141	0.850	0.275	0.382	0.529	0.444	0.502
- (1426359_at)	0.048	0.601	0.320	0.501	0.042	0.332	0.644	0.542	0.073	0.340	0.195	0.237
- (1426361_at)	0.445	0.455	0.112	0.229	0.270	0.087	0.246	0.609	0.197	0.730	0.097	0.418
- (1434551_at)	0.492	0.746	0.363	0.294	0.365	0.495	0.655	0.394	0.745	0.668	0.090	0.347
- (1415765_at)	0.248	0.444	0.541	0.557	0.478	0.732	0.316	0.384	0.907	0.401	0.355	0.293
- (1449063_at)	0.578	0.236	0.422	0.376	0.620	0.358	0.422	0.806	0.521	0.264	0.353	0.540
- (1415767_at)	0.359	0.371	0.671	0.270	0.780	0.513	0.948	0.706	0.364	0.561	0.492	0.318
- (1437102_at)	0.130	0.195	0.349	0.175	0.461	0.349	0.330	0.223	0.164	0.526	0.223	0.226
- (1437456_x_at)	0.476	0.308	0.369	0.660	0.659	0.360	0.237	0.803	0.774	0.248	0.413	0.279
- (1444460_at)	0.015	0.280	0.094	0.856	0.264	0.300	0.163	0.227	0.780	0.625	0.030	0.191
- (1415768_a_at)	0.086	0.251	0.299	0.062	0.351	0.547	0.147	0.362	0.248	0.600	0.935	0.747
- (1431316_at)	0.000	0.005	0.629	0.010	0.001	0.181	0.067	0.032	0.001	0.371	0.730	0.117
- (1415769_at)	0.203	0.479	0.448	0.161	0.628	0.672	0.665	0.673	0.443	0.411	0.332	0.443
- (1455940_x_at)	0.452	0.506	0.836	0.394	0.505	0.327	0.346	0.484	0.835	0.184	0.077	0.553
- (1415770_at)	0.516	0.414	0.331	0.798	0.509	0.561	0.495	0.352	0.834	0.256	0.122	0.205
- (1415774_at)	0.547	0.545	0.189	0.291	0.710	0.624	0.376	0.417	0.748	0.824	0.816	0.370
- (1438179_s_at)	0.357	0.833	0.382	0.312	0.330	0.854	0.740	0.327	0.554	0.733	0.159	0.734
- (1456227_x_at)	0.674	0.819	0.460	0.514	0.753	0.428	0.497	0.305	0.627	0.525	0.237	0.601
- (1415775_at)	0.388	0.746	0.767	0.546	0.271	0.502	0.572	0.198	0.636	0.706	0.284	0.748
- (1439131_at)	0.359	0.734	0.245	0.948	0.308	0.763	0.643	0.602	0.151	0.864	0.213	0.023
- (1415776_at)	0.228	0.638	0.164	0.602	0.206	0.481	0.925	0.300	0.300	0.555	0.852	0.427
- (1415778_at)	0.748	0.882	0.552	0.640	0.445	0.608	0.590	0.747	0.656	0.593	0.503	0.635
- (1439413_x_at)	0.800	0.743	0.516	0.824	0.777	0.723	0.641	0.695	0.671	0.464	0.304	0.363
- (1415779_s_at)	0.617	0.673	0.355	0.771	0.360	0.747	0.532	0.803	0.608	0.595	0.273	0.703
- (1456739_x_at)	0.590	0.202	0.461	0.138	0.477	0.259	0.576	0.458	0.448	0.270	0.118	0.645
- (1437849_x_at)	0.455	0.388	0.796	0.114	0.713	0.835	0.467	0.283	0.768	0.867	0.229	0.768
- (1415780_a_at)	0.883	0.580	0.491	0.185	0.255	0.440	0.418	0.717	0.466	0.467	0.202	0.202
- (1415782_at)	0.870	0.740	0.751	0.999	0.644	0.796	0.866	0.460	0.704	0.768	0.569	0.662
- (1415781_a_at)	0.776	0.853	0.777	0.334	0.593	0.352	0.477	0.663	0.525	0.547	0.555	0.851
- (1415784_at)	0.378	0.232	0.105	0.096	0.369	0.241	0.028	0.016	0.279	0.321	0.389	0.928
- (1415783_at)	0.424	0.536	0.365	0.338	0.828	0.441	0.436	0.289	0.584	0.636	0.344	0.466
- (1415785_a_at)	0.656	0.519	0.372	0.731	0.608	0.535	0.431	0.319	0.618	0.670	0.875	0.719
- (1436973_at)	0.619	0.342	0.797	0.546	0.710	0.763	0.486	0.761	0.599	0.732	0.556	0.405
- (1437812_x_at)	0.129	0.680	0.792	0.795	0.077	0.469	0.093	0.768	0.199	0.609	0.508	0.328
- (1415787_at)	0.988	0.525	0.596	0.796	0.267	0.314	0.497	0.904	0.671	0.283	0.629	0.743
- (1454947_a_at)	0.410	0.467	0.750	0.291	0.299	0.720	0.144	0.475	0.315	0.754	0.269	0.110
- (1429606_at)	0.754	0.560	0.859	0.738	0.745	0.874	0.798	0.739	0.669	0.727	0.731	0.801
- (1415788_at)	0.422	0.390	0.278	0.745	0.502	0.557	0.370	0.556	0.674	0.566	0.160	0.315
- (1415789_a_at)	0.052	0.489	0.489	0.424	0.342	0.757	0.816	0.045	0.871	0.680	0.302	0.214
- (1445845_at)	0.790	0.402	0.746	0.826	0.714	0.665	0.306	0.725	0.733	0.670	0.642	0.954
- (1415790_at)	0.067	0.495	0.928	0.426	0.581	0.159	0.194	0.104	0.699	0.293	0.119	0.236
- (1458064_at)	0.306	0.283	0.804	0.784	0.569	0.556	0.815	0.246	0.291	0.600	0.611	0.152
- (1444902_at)	0.662	0.045	0.786	0.687	0.436	0.213	0.763	0.180	0.693	0.270	0.254	0.829
- (1415791_at)	0.568	0.448	0.903	0.605	0.378	0.725	0.478	0.816	0.460	0.418	0.101	0.628
- (1457610_at)	0.515	0.193	0.777	0.208	0.202	0.647	0.633	0.684	0.685	0.442	0.253	0.158
- (1415792_at)	0.417	0.571	0.576	0.379	0.471	0.445	0.310	0.540	0.470	0.617	0.459	0.133
- (1415793_at)	0.382	0.427	0.771	0.527	0.822	0.283	0.497	0.652	0.605	0.449	0.361	0.874
- (1431675_a_at)	0.340	0.045	0.067	0.734	0.308	0.093	0.288	0.259	0.351	0.467	0.016	0.152
- (1425628_a_at)	0.696	0.527	0.554	0.638	0.317	0.424	0.481	0.435	0.883	0.938	0.106	0.549
- (1431676_x_at)	0.354	0.313	0.508	0.809	0.622	0.201	0.152	0.065	0.166	0.394	0.548	0.096
- (1460279_a_at)	0.974	0.205	0.312	0.467	0.471	0.550	0.634	0.191	0.666	0.362	0.107	0.341
- (1415796_at)	0.091	0.749	0.413	0.685	0.459	0.651	0.706	0.535	0.472	0.181	0.051	0.212
- (1415797_at)	0.012	0.139	0.543	0.197	0.708	0.800	0.155	0.099	0.074	0.046	0.020	0.020
- (1415798_at)	0.012	0.349	0.803	0.263	0.379	0.143	0.072	0.214	0.067	0.011	0.014	0.020
- (1437619_x_at)	0.329	0.539	0.757	0.395	0.605	0.593	0.425	0.262	0.542	0.602	0.228	0.104
- (1459990_at)	0.774	0.484	0.766	0.325	0.752	0.305	0.817	0.781	0.737	0.713	0.711	0.247
- (1438367_x_at)	0.497	0.545	0.790	0.856	0.563	0.668	0.303	0.324	0.594	0.804	0.436	0.546
- (1439382_x_at)	0.048	0.431	0.747	0.874	0.724	0.627	0.150	0.773	0.144	0.146	0.042	0.080
- (1435820_x_at)	0.007	0.376	0.419	0.606	0.629	0.641	0.105	0.080	0.054	0.046	0.024	0.028
- (1456226_x_at)	0.005	0.521	0.555	0.698	0.575	0.589	0.104	0.069	0.068	0.038	0.023	0.021
- (1415799_at)	0.194	0.223	0.674	0.674	0.979	0.569	0.437	0.842	0.266	0.817	0.108	0.753
- (1447401_at)	0.821	0.461	0.973	0.352	0.650	0.781	0.839	0.688	0.732	0.605	0.566	0.549
- (1430987_s_at)	0.043	0.184	0.127	0.289	0.460	0.610	0.520	0.083	0.391	0.056	0.176	0.138
- (1415801_at)	0.581	0.888	0.097	0.625	0.345	0.316	0.390	0.065	0.272	0.445	0.098	0.081
- (1415800_at)	0.257	0.624	0.458	0.327	0.547	0.590	0.776	0.139	0.381	0.919	0.076	0.243
- (1437992_x_at)	0.579	0.479	0.631	0.859	0.353	0.712	0.573	0.341	0.320	0.315	0.151	0.186
- (1438973_x_at)	0.384	0.472	0.775	0.330	0.732	0.688	0.972	0.351	0.529	0.782	0.227	0.288
- (1438945_x_at)	0.137	0.487	0.616	0.794	0.413	0.793	0.367	0.111	0.170	0.268	0.088	0.220
- (1438650_x_at)	0.402	0.707	0.694	0.416	0.441	0.540	0.830	0.648	0.303	0.345	0.171	0.124
- (1446274_at)	0.952	0.852	0.860	0.885	0.752	0.712	0.781	0.752	0.759	0.736	0.648	0.986
- (1415802_at)	0.273	0.254	0.769	0.423	0.551	0.137	0.409	0.507	0.477	0.066	0.643	0.039
- (1441884_x_at)	0.300	0.904	0.690	0.828	0.733	0.684	0.106	0.782	0.617	0.737	0.591	0.665
- (1421610_at)	0.872	0.215	0.054	0.174	0.548	0.541	0.603	0.035	0.425	0.191	0.401	0.045
- (1415804_at)	0.516	0.094	0.348	0.515	0.344	0.388	0.133	0.086	0.218	0.243	0.027	0.081
- (1415803_at)	0.132	0.441	0.464	0.535	0.394	0.551	0.256	0.166	0.272	0.357	0.011	0.100
- (1415806_at)	0.014	0.421	0.288	0.289	0.504	0.780	0.175	0.093	0.128	0.111	0.010	0.037
- (1458553_at)	0.661	0.402	0.842	0.981	0.551	0.818	0.485	0.799	0.771	0.605	0.688	0.887
- (1427816_at)	0.285	0.724	0.791	0.852	0.410	0.314	0.370	0.567	0.279	0.659	0.329	0.199
- (1427504_s_at)	0.739	0.548	0.561	0.393	0.467	0.270	0.428	0.258	0.351	0.407	0.334	0.408
- (1452439_s_at)	0.138	0.316	0.341	0.281	0.644	0.711	0.904	0.055	0.762	0.613	0.437	0.748
- (1415807_s_at)	0.380	0.810	0.154	0.439	0.900	0.633	0.607	0.111	0.259	0.549	0.516	0.583
- (1456312_x_at)	0.015	0.243	0.590	0.740	0.502	0.201	0.428	0.125	0.095	0.055	0.014	0.025
- (1437171_x_at)	0.047	0.518	0.639	0.372	0.660	0.547	0.378	0.642	0.304	0.067	0.012	0.035
- (1436991_x_at)	0.040	0.427	0.595	0.338	0.790	0.287	0.241	0.215	0.569	0.114	0.012	0.031
- (1456569_x_at)	0.548	0.463	0.858	0.537	0.655	0.637	0.810	0.737	0.920	0.800	0.264	0.194
- (1415812_at)	0.088	0.229	0.406	0.330	0.496	0.347	0.485	0.470	0.212	0.066	0.013	0.019
- (1456568_at)	0.881	0.368	0.855	0.904	0.747	0.666	0.814	0.740	0.669	0.713	0.638	0.700
- (1437053_x_at)	0.987	0.361	0.724	0.421	0.545	0.728	0.276	0.397	0.366	0.544	0.323	0.720
- (1437593_x_at)	0.154	0.256	0.771	0.311	0.290	0.711	0.415	0.763	0.535	0.285	0.707	0.417
- (1443112_at)	0.149	0.265	0.128	0.297	0.067	0.057	0.136	0.016	0.484	0.105	0.371	0.200
- (1441471_at)	0.984	0.475	0.816	0.825	0.684	0.707	0.786	0.732	0.837	0.779	0.576	0.600
- (1439214_a_at)	0.302	0.226	0.481	0.610	0.605	0.313	0.297	0.461	0.500	0.215	0.502	0.673
- (1415813_at)	0.176	0.248	0.497	0.264	0.685	0.561	0.322	0.832	0.156	0.552	0.497	0.340
- (1419883_s_at)	0.943	0.378	0.607	0.213	0.587	0.492	0.545	0.499	0.686	0.279	0.526	0.832
- (1415814_at)	0.612	0.768	0.271	0.573	0.274	0.573	0.388	0.722	0.447	0.569	0.455	0.428
- (1449649_at)	0.364	0.830	0.248	0.745	0.730	0.128	0.353	0.453	0.333	0.105	0.730	0.035
- (1446465_at)	0.775	0.239	0.866	0.650	0.788	0.737	0.837	0.777	0.369	0.720	0.445	0.994
- (1415817_s_at)	0.468	0.803	0.458	0.856	0.763	0.265	0.290	0.737	0.316	0.788	0.488	0.530
- (1415816_at)	0.456	0.618	0.412	0.283	0.721	0.198	0.547	0.534	0.433	0.574	0.296	0.410
- (1429247_at)	0.430	0.453	0.247	0.658	0.756	0.574	0.201	0.434	0.638	0.686	0.289	0.480
- (1415818_at)	0.720	0.911	0.440	0.823	0.765	0.439	0.416	0.520	0.270	0.747	0.268	0.172
- (1442288_at)	0.427	0.799	0.693	0.676	0.525	0.607	0.778	0.810	0.687	0.744	0.633	0.981
- (1429246_a_at)	0.200	0.466	0.211	0.792	0.470	0.547	0.417	0.294	0.479	0.535	0.559	0.374
- (1438383_x_at)	0.411	0.698	0.625	0.481	0.578	0.381	0.913	0.691	0.706	0.597	0.537	0.726
- (1415819_a_at)	0.679	0.930	0.379	0.560	0.429	0.391	0.522	0.523	0.298	0.843	0.573	0.315
- (1438174_x_at)	0.695	0.758	0.792	0.755	0.846	0.786	0.753	0.813	0.294	0.724	0.357	0.586
- (1455929_x_at)	0.466	0.443	0.937	0.513	0.840	0.516	0.928	0.647	0.528	0.658	0.416	0.574
- (1438991_x_at)	0.377	0.741	0.778	0.468	0.944	0.345	0.834	0.741	0.879	0.631	0.530	0.679
- (1431239_at)	0.110	0.366	0.439	0.493	0.396	0.492	0.402	0.741	0.248	0.678	0.299	0.490
- (1448103_s_at)	0.834	0.624	0.314	0.560	0.717	0.575	0.630	0.539	0.498	0.796	0.405	0.486
- (1459463_at)	0.001	0.432	0.041	0.004	0.105	0.144	0.039	0.455	0.126	0.291	0.042	0.418
- (1415821_at)	0.945	0.569	0.522	0.371	0.654	0.623	0.555	0.211	0.590	0.582	0.155	0.351
- (1443037_at)	0.038	0.684	0.193	0.171	0.165	0.140	0.124	0.145	0.326	0.466	0.020	0.240
- (1415824_at)	0.025	0.395	0.072	0.235	0.453	0.230	0.011	0.011	0.307	0.300	0.256	0.532
- (1415823_at)	0.204	0.407	0.163	0.505	0.882	0.117	0.856	0.310	0.434	0.238	0.388	0.228
- (1415822_at)	0.347	0.511	0.572	0.475	0.752	0.705	0.365	0.243	0.373	0.816	0.342	0.851
- (1427294_a_at)	0.218	0.402	0.691	0.699	0.228	0.356	0.277	0.414	0.203	0.498	0.423	0.297
- (1429980_x_at)	0.556	0.598	0.863	0.803	0.648	0.539	0.988	0.694	0.225	0.147	0.563	0.593
- (1427295_at)	0.938	0.883	0.250	0.696	0.623	0.530	0.147	0.369	0.109	0.228	0.440	0.713
- (1434616_at)	0.808	0.492	0.962	0.817	0.748	0.669	0.883	0.752	0.687	0.786	0.637	0.611
- (1429979_a_at)	0.379	0.340	0.863	0.585	0.079	0.968	0.464	0.775	0.408	0.012	0.301	0.077
- (1456241_a_at)	0.551	0.640	0.541	0.710	0.869	0.493	0.981	0.421	0.304	0.287	0.643	0.531
- (1415825_s_at)	0.372	0.385	0.886	0.683	0.288	0.613	0.459	0.375	0.434	0.810	0.231	0.924
- (1434617_x_at)	0.479	0.805	0.879	0.782	0.621	0.730	0.658	0.349	0.746	0.188	0.548	0.809
- (1415826_at)	0.592	0.406	0.408	0.413	0.344	0.510	0.441	0.523	0.529	0.590	0.944	0.463
- (1447659_x_at)	0.695	0.270	0.986	0.569	0.694	0.611	0.541	0.707	0.682	0.681	0.469	0.335
- (1457639_at)	0.000	0.256	0.192	0.058	0.224	0.287	0.001	0.262	0.057	0.017	0.788	0.049
- (1415827_a_at)	0.098	0.785	0.922	0.741	0.732	0.375	0.925	0.315	0.226	0.177	0.062	0.103
- (1415828_a_at)	0.377	0.750	0.512	0.480	0.777	0.223	0.214	0.199	0.775	0.498	0.128	0.160
- (1415829_at)	0.108	0.162	0.286	0.286	0.339	0.626	0.313	0.322	0.211	0.160	0.383	0.417
- (1415830_at)	0.570	0.343	0.421	0.127	0.360	0.403	0.292	0.237	0.387	0.251	0.156	0.409
- (1415831_at)	0.397	0.856	0.482	0.248	0.460	0.350	0.768	0.488	0.851	0.786	0.368	0.825
- (1443477_at)	0.881	0.670	0.823	0.810	0.745	0.721	0.798	0.775	0.745	0.732	0.714	0.938
- (1437413_x_at)	0.732	0.703	0.257	0.665	0.434	0.507	0.459	0.758	0.587	0.537	0.443	0.751
- (1415833_x_at)	0.874	0.700	0.625	0.642	0.496	0.339	0.329	0.553	0.489	0.502	0.420	0.297
- (1438859_x_at)	0.460	0.560	0.842	0.759	0.701	0.658	0.830	0.552	0.597	0.670	0.484	0.445
- (1415834_at)	0.003	0.073	0.043	0.057	0.088	0.088	0.471	0.835	0.035	0.033	0.017	0.548
- (1437620_x_at)	0.124	0.841	0.318	0.196	0.886	0.815	0.106	0.630	0.354	0.293	0.589	0.147
- (1437333_x_at)	0.230	0.071	0.775	0.070	0.083	0.388	0.304	0.950	0.494	0.411	0.736	0.507
- (1437325_x_at)	0.178	0.167	0.167	0.273	0.369	0.242	0.270	0.415	0.087	0.992	0.131	0.437
- (1435855_x_at)	0.045	0.709	0.435	0.169	0.798	0.784	0.190	0.107	0.255	0.191	0.208	0.149
- (1415836_at)	0.685	0.316	0.696	0.351	0.247	0.237	0.502	0.344	0.811	0.718	0.859	0.326
- (1448108_at)	0.439	0.535	0.789	0.406	0.706	0.376	0.554	0.263	0.628	0.378	0.766	0.527
- (1437513_a_at)	0.691	0.226	0.132	0.475	0.692	0.381	0.540	0.133	0.124	0.454	0.340	0.778
- (1415838_at)	0.689	0.628	0.604	0.292	0.596	0.886	0.530	0.591	0.222	0.646	0.963	0.547
- (1454811_a_at)	0.333	0.441	0.265	0.195	0.432	0.672	0.329	0.484	0.346	0.574	0.457	0.519
- (1415840_at)	0.133	0.735	0.699	0.541	0.382	0.507	0.437	0.281	0.142	0.233	0.287	0.283
- (1459242_at)	0.197	0.504	0.401	0.806	0.104	0.676	0.874	0.673	0.594	0.734	0.535	0.820
- (1437211_x_at)	0.109	0.857	0.380	0.306	0.412	0.458	0.230	0.182	0.109	0.244	0.304	0.268
- (1415841_at)	0.607	0.538	0.808	0.338	0.996	0.299	0.494	0.756	0.956	0.479	0.464	0.985
- (1415845_at)	0.154	0.717	0.591	0.416	0.429	0.332	0.297	0.245	0.133	0.815	0.257	0.397
- (1415844_at)	0.070	0.348	0.273	0.919	0.269	0.554	0.535	0.232	0.415	0.366	0.302	0.149
- (1448113_at)	0.283	0.251	0.387	0.303	0.657	0.269	0.595	0.564	0.315	0.666	0.179	0.193
- (1415849_s_at)	0.563	0.644	0.502	0.770	0.262	0.633	0.797	0.408	0.693	0.697	0.113	0.669
- (1415850_at)	0.134	0.641	0.291	0.317	0.417	0.461	0.597	0.420	0.146	0.291	0.185	0.252
- (1415851_a_at)	0.103	0.574	0.536	0.109	0.437	0.192	0.618	0.589	0.362	0.230	0.333	0.226
- (1415852_at)	0.676	0.759	0.374	0.682	0.923	0.850	0.432	0.254	0.405	0.563	0.463	0.880
- (1415853_at)	0.581	0.899	0.344	0.219	0.121	0.485	0.223	0.502	0.167	0.665	0.187	0.373
- (1448117_at)	0.091	0.202	0.265	0.254	0.275	0.538	0.743	0.486	0.781	0.397	0.004	0.032
- (1426152_a_at)	0.565	0.487	0.858	0.814	0.711	0.857	0.647	0.738	0.552	0.735	0.311	0.807
- (1415854_at)	0.249	0.137	0.587	0.814	0.707	0.675	0.420	0.469	0.314	0.240	0.447	0.467
- (1415855_at)	0.256	0.141	0.373	0.179	0.497	0.534	0.511	0.180	0.459	0.558	0.010	0.121
- (1440621_at)	0.104	0.738	0.801	0.068	0.128	0.210	0.094	0.773	0.128	0.708	0.382	0.047
- (1415857_at)	0.095	0.163	0.542	0.984	0.692	0.258	0.298	0.259	0.148	0.304	0.341	0.145
- (1447286_at)	0.448	0.788	0.557	0.459	0.754	0.591	0.116	0.826	0.747	0.071	0.408	0.401
- (1415856_at)	0.035	0.600	0.604	0.525	0.280	0.441	0.363	0.090	0.239	0.614	0.532	0.017
- (1415859_at)	0.014	0.160	0.670	0.227	0.342	0.941	0.020	0.088	0.067	0.577	0.164	0.600
- (1456374_x_at)	0.954	0.697	0.772	0.414	0.751	0.525	0.662	0.791	0.327	0.760	0.166	0.389
- (1415858_at)	0.357	0.754	0.307	0.444	0.432	0.572	0.466	0.840	0.360	0.843	0.177	0.798
- (1456083_x_at)	0.872	0.732	0.354	0.577	0.488	0.763	0.745	0.758	0.368	0.577	0.187	0.761
- (1415860_at)	0.841	0.393	0.474	0.365	0.369	0.408	0.808	0.481	0.319	0.375	0.462	0.501
- (1452758_s_at)	0.988	0.358	0.492	0.215	0.776	0.525	0.307	0.216	0.355	0.413	0.295	0.187
- (1415863_at)	0.418	0.688	0.594	0.310	0.487	0.764	0.517	0.214	0.331	0.703	0.229	0.443
- (1415864_at)	0.712	0.377	0.583	0.487	0.388	0.683	0.374	0.263	0.285	0.195	0.610	0.176
- (1448119_at)	0.361	0.184	0.270	0.477	0.377	0.372	0.508	0.317	0.515	0.159	0.658	0.162
- (1415865_s_at)	0.938	0.339	0.530	0.614	0.637	0.424	0.519	0.586	0.948	0.200	0.355	0.476
- (1415866_at)	0.085	0.581	0.723	0.333	0.185	0.432	0.059	0.178	0.099	0.526	0.219	0.487
- (1455912_x_at)	0.473	0.340	0.591	0.755	0.216	0.718	0.808	0.552	0.554	0.836	0.280	0.201
- (1459867_x_at)	0.509	0.799	0.448	0.647	0.759	0.461	0.570	0.749	0.803	0.254	0.682	0.553
- (1458824_at)	0.805	0.389	0.728	0.866	0.740	0.621	0.834	0.763	0.652	0.659	0.594	0.488
- (1442569_at)	0.007	0.030	0.625	0.361	0.001	0.284	0.316	0.389	0.487	0.156	0.034	0.647
- (1433447_x_at)	0.640	0.784	0.570	0.335	0.541	0.405	0.842	0.159	0.392	0.559	0.919	0.709
- (1456572_x_at)	0.997	0.683	0.755	0.893	0.749	0.699	0.768	0.803	0.758	0.751	0.688	0.590
- (1456082_x_at)	0.999	0.742	0.794	0.775	0.724	0.717	0.772	0.358	0.715	0.714	0.741	0.945
- (1415868_at)	0.919	0.570	0.424	0.771	0.648	0.295	0.201	0.909	0.385	0.589	0.394	0.076
- (1430034_at)	0.012	0.437	0.015	0.774	0.050	0.298	0.448	0.098	0.053	0.178	0.131	0.014
- (1415867_at)	0.571	0.928	0.745	0.287	0.690	0.516	0.805	0.467	0.680	0.463	0.423	0.564
- (1438560_x_at)	0.963	0.363	0.494	0.555	0.355	0.585	0.502	0.107	0.373	0.822	0.447	0.776
- (1415869_a_at)	0.800	0.595	0.355	0.283	0.920	0.522	0.460	0.551	0.254	0.611	0.135	0.476
- (1456308_x_at)	0.692	0.765	0.873	0.820	0.915	0.221	0.524	0.818	0.645	0.352	0.186	0.298
- (1441477_at)	0.016	0.042	0.097	0.032	0.020	0.028	0.134	0.160	0.072	0.369	0.752	0.012
- (1415870_at)	0.104	0.260	0.774	0.256	0.344	0.529	0.925	0.206	0.143	0.202	0.123	0.675
- (1456250_x_at)	0.038	0.078	0.964	0.537	0.261	0.357	0.833	0.149	0.498	0.040	0.010	0.014
- (1437463_x_at)	0.010	0.302	0.187	0.141	0.394	0.081	0.691	0.130	0.033	0.029	0.016	0.028
- (1448123_s_at)	0.272	0.024	0.010	0.416	0.062	0.481	0.177	0.357	0.515	0.074	0.007	0.021
- (1415871_at)	0.039	0.277	0.470	0.256	0.703	0.299	0.150	0.147	0.098	0.998	0.050	0.669
- (1415872_at)	0.604	0.356	0.651	0.354	0.518	0.999	0.613	0.857	0.219	0.234	0.100	0.663
- (1457970_at)	0.808	0.267	0.842	0.662	0.716	0.635	0.843	0.785	0.481	0.541	0.467	0.736
- (1458696_at)	0.866	0.446	0.997	0.804	0.747	0.685	0.842	0.758	0.710	0.718	0.647	0.799
- (1415873_a_at)	0.647	0.381	0.310	0.776	0.822	0.759	0.758	0.757	0.362	0.637	0.247	0.767
- (1459855_x_at)	0.979	0.780	0.842	0.850	0.730	0.776	0.745	0.690	0.541	0.711	0.711	0.781
- (1415874_at)	0.008	0.063	0.246	0.392	0.183	0.115	0.153	0.553	0.160	0.124	0.021	0.373
- (1415876_a_at)	0.547	0.447	0.760	0.601	0.770	0.953	0.382	0.610	0.715	0.730	0.304	0.307
- (1415877_at)	0.006	0.195	0.442	0.152	0.575	0.560	0.076	0.084	0.090	0.125	0.151	0.030
- (1438789_s_at)	0.064	0.037	0.720	0.450	0.233	0.516	0.505	0.489	0.515	0.346	0.713	0.174
- (1440073_at)	0.816	0.367	0.882	0.964	0.687	0.610	0.736	0.754	0.527	0.649	0.557	0.413
- (1448127_at)	0.089	0.775	0.064	0.147	0.157	0.114	0.057	0.065	0.150	0.279	0.086	0.431
- (1415878_at)	0.468	0.259	0.290	0.769	0.684	0.215	0.420	0.280	0.436	0.070	0.141	0.635
- (1415879_a_at)	0.509	0.276	0.687	0.534	0.777	0.467	0.862	0.566	0.461	0.238	0.273	0.435
- (1415880_a_at)	0.085	0.490	0.500	0.505	0.579	0.727	0.267	0.348	0.158	0.114	0.087	0.103
- (1460096_at)	0.005	0.139	0.391	0.002	0.009	0.013	0.187	0.144	0.184	0.200	0.667	0.023
- (1447504_at)	0.519	0.223	0.670	0.464	0.648	0.654	0.528	0.885	0.612	0.706	0.576	0.310
- (1415881_at)	0.780	0.512	0.669	0.366	0.497	0.618	0.461	0.977	0.713	0.720	0.238	0.556
- (1415882_at)	0.853	0.681	0.163	0.409	0.601	0.843	0.352	0.166	0.439	0.492	0.285	0.429
- (1415885_at)	0.820	0.284	0.668	0.650	0.285	0.492	0.744	0.546	0.685	0.564	0.572	0.373
- (1460150_at)	0.701	0.791	0.971	0.840	0.720	0.632	0.767	0.771	0.674	0.678	0.583	0.845
- (1415886_at)	0.158	0.187	0.485	0.851	0.700	0.234	0.288	0.278	0.743	0.537	0.867	0.351
- (1438053_at)	0.023	0.532	0.655	0.673	0.464	0.449	0.450	0.169	0.098	0.136	0.040	0.397
- (1415887_at)	0.280	0.286	0.330	0.554	0.251	0.479	0.590	0.751	0.942	0.493	0.432	0.556
- (1419964_s_at)	0.107	0.784	0.544	0.363	0.256	0.297	0.533	0.624	0.192	0.447	0.397	0.410
- (1415888_at)	0.352	0.325	0.295	0.834	0.309	0.292	0.558	0.265	0.135	0.388	0.074	0.230
- (1449681_at)	0.608	0.280	0.280	0.881	0.750	0.511	0.894	0.775	0.419	0.791	0.634	0.896
- (1457824_at)	0.124	0.238	0.187	0.703	0.602	0.372	0.300	0.665	0.666	0.742	0.653	0.056
- (1429527_a_at)	0.008	0.266	0.843	0.224	0.218	0.045	0.439	0.045	0.244	0.077	0.105	0.036
- (1453181_x_at)	0.574	0.086	0.191	0.254	0.175	0.076	0.143	0.068	0.155	0.065	0.559	0.066
- (1415890_at)	0.430	0.547	0.263	0.456	0.685	0.772	0.883	0.358	0.447	0.475	0.675	0.330
- (1415891_at)	0.377	0.668	0.784	0.425	0.536	0.685	0.647	0.556	0.737	0.540	0.412	0.845
- (1415892_at)	0.001	0.801	0.088	0.136	0.751	0.258	0.874	0.731	0.036	0.017	0.017	0.021
- (1415893_at)	0.029	0.358	0.111	0.296	0.194	0.067	0.307	0.059	0.154	0.034	0.009	0.031
- (1415894_at)	0.593	0.488	0.741	0.375	0.592	0.224	0.822	0.168	0.593	0.622	0.400	0.817
- (1448136_at)	0.308	0.272	0.204	0.787	0.117	0.477	0.322	0.728	0.310	0.632	0.417	0.500
- (1443224_at)	0.905	0.427	0.309	0.768	0.743	0.646	0.801	0.752	0.445	0.776	0.637	0.439
- (1415895_at)	0.617	0.390	0.200	0.767	0.218	0.280	0.767	0.398	0.282	0.290	0.133	0.362
- (1421063_s_at)	0.333	0.340	0.225	0.753	0.587	0.397	0.322	0.288	0.356	0.517	0.352	0.168
- (1455890_x_at)	0.976	0.504	0.887	0.800	0.763	0.677	0.797	0.737	0.745	0.718	0.603	0.695
- (1435716_x_at)	0.901	0.883	0.184	0.809	0.358	0.381	0.638	0.654	0.452	0.433	0.315	0.212
- (1460075_x_at)	0.803	0.478	0.896	0.949	0.733	0.639	0.795	0.744	0.566	0.708	0.631	0.601
- (1432096_at)	0.997	0.656	0.333	0.925	0.748	0.978	0.713	0.765	0.604	0.564	0.391	0.303
- (1415896_x_at)	0.556	0.561	0.212	0.805	0.249	0.254	0.871	0.302	0.286	0.333	0.111	0.469
- (1415898_at)	0.821	0.474	0.827	0.837	0.753	0.646	0.806	0.741	0.642	0.661	0.656	0.716
- (1415897_a_at)	0.016	0.682	0.323	0.695	0.714	0.278	0.170	0.755	0.115	0.069	0.010	0.018
- (1415899_at)	0.063	0.153	0.305	0.145	0.226	0.041	0.022	0.297	0.135	0.032	0.234	0.494
- (1452514_a_at)	0.191	0.339	0.127	0.131	0.577	0.192	0.220	0.314	0.833	0.553	0.166	0.528
- (1459588_at)	0.986	0.756	0.811	0.785	0.690	0.753	0.818	0.781	0.701	0.806	0.672	0.830
- (1415900_a_at)	0.507	0.393	0.041	0.086	0.118	0.297	0.486	0.047	0.619	0.307	0.154	0.282
- (1415901_at)	0.032	0.207	0.257	0.207	0.900	0.355	0.305	0.170	0.117	0.215	0.102	0.055
- (1415903_at)	0.049	0.346	0.448	0.188	0.711	0.137	0.027	0.111	0.306	0.394	0.206	0.418
- (1415904_at)	0.265	0.375	0.288	0.123	0.504	0.737	0.688	0.186	0.912	0.125	0.238	0.176
- (1431056_a_at)	0.041	0.805	0.364	0.138	0.184	0.283	0.209	0.474	0.484	0.101	0.950	0.093
- (1415906_at)	0.225	0.759	0.627	0.351	0.734	0.818	0.614	0.241	0.603	0.266	0.258	0.134
- (1444323_at)	0.843	0.752	0.810	0.783	0.747	0.700	0.992	0.746	0.685	0.752	0.651	0.589
- (1415907_at)	0.062	0.084	0.499	0.292	0.481	0.279	0.365	0.344	0.101	0.106	0.056	0.140
- (1415908_at)	0.914	0.578	0.487	0.231	0.397	0.720	0.794	0.302	0.753	0.099	0.594	0.219
- (1460717_at)	0.013	0.560	0.173	0.867	0.461	0.272	0.015	0.003	0.407	0.375	0.733	0.397
- (1415909_at)	0.989	0.547	0.638	0.528	0.258	0.652	0.541	0.361	0.259	0.429	0.392	0.192
- (1440356_at)	0.311	0.408	0.825	0.622	0.140	0.092	0.305	0.139	0.601	0.874	0.363	0.168
- (1415910_s_at)	0.472	0.250	0.264	0.810	0.377	0.437	0.417	0.726	0.516	0.572	0.634	0.598
- (1448140_at)	0.446	0.321	0.339	0.786	0.528	0.205	0.444	0.529	0.202	0.260	0.252	0.159
- (1441943_x_at)	0.783	0.839	0.260	0.266	0.744	0.786	0.394	0.181	0.166	0.737	0.679	0.414
- (1446751_s_at)	0.966	0.593	0.109	0.876	0.725	0.655	0.184	0.074	0.495	0.770	0.019	0.082
- (1446750_at)	0.400	0.150	0.154	0.609	0.489	0.011	0.095	0.285	0.561	0.187	0.021	0.137
- (1415911_at)	0.380	0.626	0.761	0.505	0.458	0.466	0.799	0.420	0.251	0.170	0.464	0.559
- (1415913_at)	0.078	0.727	0.109	0.745	0.617	0.676	0.043	0.798	0.353	0.900	0.519	0.639
- (1448142_x_at)	0.644	0.622	0.237	0.478	0.560	0.534	0.448	0.514	0.355	0.571	0.134	0.237
- (1415912_a_at)	0.615	0.529	0.204	0.599	0.756	0.401	0.644	0.566	0.547	0.766	0.100	0.625
- (1438794_x_at)	0.382	0.936	0.739	0.616	0.496	0.924	0.606	0.229	0.951	0.757	0.338	0.273
- (1455855_x_at)	0.394	0.632	0.693	0.857	0.313	0.811	0.833	0.125	0.591	0.711	0.473	0.256
- (1426114_at)	0.296	0.375	0.300	0.306	0.310	0.249	0.360	0.584	0.106	0.410	0.222	0.627
- (1453849_s_at)	0.263	0.338	0.508	0.339	0.405	0.532	0.581	0.890	0.393	0.202	0.146	0.602
- (1448144_at)	0.219	0.328	0.229	0.622	0.597	0.060	0.942	0.344	0.744	0.120	0.775	0.079
- (1441132_at)	0.406	0.458	0.699	0.836	0.746	0.882	0.980	0.167	0.727	0.608	0.620	0.492
- (1431349_at)	0.826	0.083	0.318	0.514	0.602	0.606	0.665	0.241	0.731	0.450	0.428	0.288
- (1415914_at)	0.286	0.291	0.780	0.921	0.427	0.738	0.357	0.448	0.710	0.326	0.233	0.353
- (1443098_at)	0.877	0.504	0.871	0.804	0.714	0.477	0.794	0.669	0.535	0.645	0.726	0.448
- (1415915_at)	0.760	0.597	0.622	0.342	0.645	0.928	0.620	0.570	0.784	0.862	0.594	0.619
- (1440816_x_at)	0.901	0.390	0.375	0.446	0.769	0.769	0.824	0.779	0.629	0.308	0.688	0.476
- (1436704_x_at)	0.278	0.322	0.754	0.873	0.722	0.514	0.214	0.304	0.802	0.203	0.810	0.197
- (1415917_at)	0.243	0.461	0.335	0.878	0.678	0.456	0.348	0.514	0.908	0.194	0.782	0.545
- (1415916_a_at)	0.411	0.473	0.526	0.812	0.426	0.509	0.320	0.567	0.453	0.324	0.923	0.512
- (1415918_a_at)	0.933	0.547	0.378	0.859	0.974	0.806	0.988	0.437	0.496	0.653	0.587	0.769
- (1452927_x_at)	0.988	0.691	0.529	0.544	0.774	0.780	0.791	0.770	0.865	0.423	0.634	0.635
- (1435659_a_at)	0.452	0.936	0.624	0.428	0.771	0.393	0.757	0.872	0.769	0.526	0.530	0.187
- (1415919_at)	0.239	0.336	0.195	0.321	0.532	0.587	0.336	0.653	0.330	0.680	0.475	0.346
- (1415920_at)	0.409	0.366	0.609	0.616	0.812	0.532	0.648	0.676	0.831	0.590	0.423	0.569
- (1427600_at)	0.706	0.367	0.824	0.494	0.248	0.255	0.111	0.139	0.183	0.698	0.248	0.761
- (1415921_a_at)	0.340	0.549	0.248	0.076	0.112	0.036	0.133	0.413	0.280	0.202	0.028	0.047
- (1425212_a_at)	0.405	0.083	0.708	0.229	0.061	0.212	0.442	0.263	0.410	0.362	0.194	0.064
- (1448147_at)	0.098	0.970	0.350	0.724	0.227	0.299	0.794	0.133	0.160	0.159	0.277	0.482
- (1445949_at)	0.693	0.616	0.140	0.332	0.435	0.463	0.407	0.413	0.280	0.768	0.621	0.279
- (1435415_x_at)	0.568	0.166	0.313	0.163	0.398	0.126	0.296	0.369	0.817	0.731	0.455	0.149
- (1437226_x_at)	0.440	0.552	0.296	0.318	0.294	0.227	0.901	0.250	0.157	0.113	0.501	0.104
- (1435627_x_at)	0.640	0.221	0.317	0.781	0.743	0.327	0.315	0.843	0.626	0.535	0.680	0.136
- (1415922_s_at)	0.202	0.511	0.266	0.475	0.671	0.707	0.379	0.113	0.277	0.337	0.578	0.091
- (1438625_s_at)	0.195	0.245	0.434	0.426	0.296	0.213	0.508	0.348	0.339	0.643	0.606	0.078
- (1437853_x_at)	0.477	0.687	0.380	0.547	0.507	0.557	0.597	0.331	0.773	0.528	0.571	0.625
- (1415923_at)	0.425	0.981	0.537	0.641	0.540	0.244	0.743	0.792	0.458	0.313	0.483	0.704
- (1455792_x_at)	0.369	0.684	0.462	0.587	0.614	0.784	0.694	0.477	0.237	0.372	0.415	0.886
- (1435382_at)	0.458	0.878	0.709	0.603	0.777	0.450	0.613	0.744	0.660	0.336	0.651	0.594
- (1435383_x_at)	0.607	0.727	0.810	0.781	0.742	0.966	0.684	0.805	0.459	0.296	0.639	0.257
- (1438939_x_at)	0.988	0.688	0.828	0.803	0.743	0.706	0.781	0.766	0.793	0.725	0.709	0.898
- (1438978_x_at)	0.958	0.500	0.834	0.844	0.743	0.703	0.772	0.720	0.731	0.734	0.676	0.980
- (1456575_at)	0.961	0.781	0.817	0.804	0.743	0.711	0.786	0.766	0.710	0.726	0.710	0.844
- (1415924_at)	0.523	0.252	0.482	0.146	0.878	0.610	0.579	0.767	0.410	0.742	0.592	0.492
- (1438632_x_at)	0.253	0.184	0.283	0.316	0.495	0.957	0.345	0.537	0.720	0.400	0.204	0.205
- (1447905_x_at)	0.453	0.502	0.492	0.534	0.549	0.256	0.496	0.702	0.600	0.597	0.593	0.160
- (1438917_x_at)	0.614	0.365	0.604	0.686	0.257	0.608	0.360	0.773	0.411	0.621	0.319	0.218
- (1448150_at)	0.661	0.314	0.734	0.733	0.680	0.745	0.490	0.459	0.614	0.702	0.526	0.212
- (1415925_a_at)	0.117	0.368	0.670	0.661	0.565	0.916	0.450	0.129	0.082	0.182	0.166	0.027
- (1437612_at)	0.991	0.854	0.820	0.788	0.745	0.716	0.772	0.782	0.713	0.757	0.720	0.936
- (1415926_at)	0.113	0.597	0.153	0.150	0.289	0.446	0.595	0.246	0.638	0.441	0.415	0.731
- (1415928_a_at)	0.592	0.544	0.894	0.763	0.466	0.342	0.774	0.378	0.514	0.253	0.067	0.407
- (1428024_at)	0.952	0.516	0.264	0.783	0.753	0.670	0.783	0.584	0.711	0.672	0.310	0.787
- (1415929_at)	0.583	0.664	0.260	0.492	0.305	0.449	0.807	0.726	0.616	0.626	0.074	0.692
- (1415930_a_at)	0.663	0.502	0.735	0.563	0.665	0.363	0.622	0.495	0.606	0.765	0.058	0.434
- (1425838_at)	0.918	0.715	0.806	0.789	0.751	0.708	0.487	0.757	0.675	0.707	0.744	0.654
- (1415932_x_at)	0.426	0.801	0.169	0.358	0.811	0.313	0.684	0.442	0.304	0.483	0.623	0.142
- (1427604_a_at)	0.267	0.525	0.614	0.456	0.722	0.785	0.190	0.468	0.332	0.480	0.448	0.287
- (1439267_x_at)	0.537	0.710	0.786	0.802	0.724	0.658	0.605	0.397	0.517	0.800	0.230	0.428
- (1415933_a_at)	0.708	0.574	0.812	0.572	0.644	0.749	0.361	0.482	0.525	0.640	0.199	0.311
- (1448153_at)	0.486	0.973	0.241	0.792	0.531	0.693	0.779	0.449	0.471	0.539	0.136	0.401
- (1415934_at)	0.580	0.520	0.333	0.773	0.764	0.294	0.513	0.587	0.523	0.562	0.253	0.353
- (1415935_at)	0.030	0.124	0.474	0.839	0.705	0.648	0.196	0.360	0.943	0.032	0.380	0.729
- (1431362_a_at)	0.666	0.789	0.814	0.339	0.627	0.539	0.756	0.582	0.559	0.683	0.254	0.273
- (1415936_at)	0.338	0.349	0.616	0.189	0.555	0.299	0.210	0.403	0.693	0.405	0.159	0.436
- (1431564_at)	0.861	0.783	0.778	0.922	0.679	0.681	0.474	0.783	0.782	0.705	0.671	0.600
- (1426184_a_at)	0.897	0.684	0.199	0.345	0.213	0.827	0.425	0.725	0.590	0.109	0.711	0.207
- (1460263_at)	0.875	0.866	0.896	0.798	0.749	0.688	0.789	0.769	0.682	0.757	0.737	0.461
- (1448155_at)	0.037	0.319	0.384	0.058	0.368	0.621	0.027	0.346	0.745	0.529	0.341	0.359
- (1449674_s_at)	0.900	0.857	0.432	0.377	0.850	0.583	0.718	0.562	0.535	0.093	0.202	0.094
- (1415937_s_at)	0.198	0.308	0.697	0.290	0.504	0.547	0.185	0.633	0.649	0.836	0.197	0.105
- (1456084_x_at)	0.054	0.159	0.777	0.097	0.770	0.334	0.396	0.607	0.186	0.308	0.009	0.054
- (1437685_x_at)	0.339	0.200	0.287	0.175	0.280	0.331	0.377	0.577	0.245	0.210	0.010	0.068
- (1437324_x_at)	0.220	0.232	0.412	0.138	0.394	0.869	0.193	0.697	0.206	0.557	0.013	0.114
- (1437718_x_at)	0.093	0.205	0.323	0.306	0.514	0.060	0.565	0.211	0.096	0.243	0.009	0.033
- (1438966_x_at)	0.338	0.539	0.626	0.575	0.398	0.759	0.607	0.794	0.671	0.769	0.050	0.585
- (1415939_at)	0.003	0.054	0.629	0.330	0.365	0.108	0.104	0.229	0.165	0.157	0.012	0.074
- (1449703_at)	0.813	0.568	0.923	0.837	0.699	0.700	0.786	0.740	0.606	0.633	0.722	0.480
- (1449702_at)	0.433	0.216	0.742	0.256	0.695	0.642	0.432	0.850	0.281	0.815	0.153	0.315
- (1415940_at)	0.718	0.404	0.797	0.225	0.599	0.287	0.700	0.543	0.252	0.752	0.227	0.226
- (1415941_s_at)	0.592	0.255	0.773	0.661	0.701	0.313	0.716	0.377	0.722	0.328	0.177	0.697
- (1448157_s_at)	0.338	0.568	0.758	0.863	0.795	0.276	0.423	0.443	0.646	0.288	0.858	0.294
- (1415942_at)	0.385	0.622	0.656	0.989	0.730	0.296	0.371	0.589	0.907	0.722	0.485	0.547
- (1431917_at)	0.930	0.778	0.810	0.807	0.744	0.685	0.797	0.768	0.709	0.742	0.692	0.967
- (1426055_a_at)	0.069	0.142	0.444	0.430	0.216	0.454	0.060	0.733	0.032	0.119	0.094	0.685
- (1437999_x_at)	0.317	0.513	0.473	0.684	0.842	0.551	0.288	0.426	0.843	0.386	0.015	0.679
- (1435416_x_at)	0.743	0.403	0.590	0.820	0.650	0.140	0.772	0.401	0.289	0.983	0.021	0.869
- (1426056_at)	0.820	0.751	0.791	0.833	0.735	0.684	0.779	0.761	0.693	0.745	0.699	0.855
- (1415946_at)	0.316	0.291	0.489	0.471	0.579	0.752	0.657	0.408	0.244	0.324	0.015	0.286
- (1438652_x_at)	0.203	0.321	0.447	0.571	0.368	0.652	0.901	0.219	0.636	0.300	0.033	0.659
- (1415948_at)	0.029	0.163	0.150	0.204	0.402	0.525	0.189	0.224	0.803	0.173	0.051	0.178
- (1415947_at)	0.207	0.148	0.472	0.306	0.228	0.732	0.712	0.463	0.669	0.071	0.065	0.171
- (1439437_x_at)	0.922	0.791	0.809	0.802	0.720	0.712	0.788	0.772	0.706	0.742	0.727	0.954
- (1415949_at)	0.969	0.483	0.735	0.247	0.698	0.280	0.668	0.406	0.335	0.273	0.304	0.645
- (1428852_at)	0.719	0.494	0.495	0.217	0.347	0.591	0.438	0.558	0.668	0.557	0.340	0.208
- (1452930_at)	0.856	0.620	0.787	0.811	0.737	0.694	0.780	0.781	0.706	0.727	0.669	0.903
- (1435889_at)	0.609	0.463	0.150	0.355	0.144	0.324	0.489	0.119	0.487	0.203	0.463	0.082
- (1415952_at)	0.725	0.219	0.418	0.469	0.235	0.540	0.348	0.152	0.160	0.301	0.130	0.169
- (1415953_s_at)	0.032	0.620	0.201	0.734	0.616	0.142	0.223	0.405	0.397	0.787	0.091	0.569
- (1437054_x_at)	0.592	0.223	0.954	0.568	0.618	0.666	0.521	0.721	0.602	0.697	0.439	0.259
- (1415955_x_at)	0.405	0.962	0.788	0.798	0.786	0.379	0.630	0.748	0.346	0.326	0.520	0.383
- (1439379_x_at)	0.780	0.226	0.540	0.468	0.649	0.672	0.538	0.521	0.505	0.559	0.414	0.289
- (1460169_a_at)	0.366	0.241	0.432	0.526	0.172	0.350	0.670	0.483	0.228	0.601	0.326	0.138
- (1438314_at)	0.776	0.800	0.811	0.759	0.722	0.604	0.847	0.779	0.788	0.701	0.736	0.851
- (1415956_a_at)	0.087	0.572	0.842	0.269	0.336	0.310	0.796	0.310	0.384	0.467	0.070	0.081
- (1443296_at)	0.109	0.108	0.080	0.002	0.051	0.020	0.415	0.038	0.074	0.506	0.145	0.222
- (1427720_a_at)	0.313	0.816	0.262	0.554	0.328	0.909	0.769	0.310	0.773	0.406	0.783	0.578
- (1415957_a_at)	0.545	0.527	0.245	0.590	0.430	0.473	0.090	0.211	0.466	0.745	0.274	0.375
- (1415959_at)	0.013	0.687	0.815	0.849	0.736	0.836	0.803	0.792	0.069	0.174	0.002	0.309
- (1415958_at)	0.005	0.513	0.080	0.810	0.745	0.258	0.861	0.389	0.063	0.373	0.005	0.043
- (1415961_at)	0.284	0.330	0.277	0.621	0.508	0.595	0.706	0.702	0.772	0.658	0.076	0.151
- (1434323_at)	0.909	0.427	0.866	0.938	0.736	0.654	0.814	0.747	0.599	0.700	0.641	0.683
- (1415962_at)	0.872	0.592	0.453	0.757	0.878	0.762	0.416	0.344	0.640	0.693	0.950	0.286
- (1434324_x_at)	0.704	0.462	0.362	0.863	0.662	0.718	0.883	0.764	0.651	0.711	0.600	0.618
- (1415963_at)	0.779	0.585	0.322	0.256	0.524	0.483	0.420	0.363	0.482	0.302	0.255	0.590
- (1415964_at)	0.161	0.475	0.565	0.274	0.818	0.906	0.140	0.736	0.119	0.256	0.557	0.744
- (1415965_at)	0.355	0.361	0.130	0.216	0.250	0.361	0.309	0.017	0.110	0.137	0.081	0.442
- (1415967_at)	0.960	0.745	0.340	0.598	0.432	0.418	0.676	0.385	0.700	0.477	0.805	0.541
- (1415966_a_at)	0.963	0.371	0.835	0.557	0.668	0.901	0.235	0.898	0.756	0.747	0.588	0.482
- (1456015_x_at)	0.490	0.531	0.548	0.723	0.380	0.504	0.734	0.487	0.614	0.466	0.504	0.553
- (1415973_at)	0.106	0.613	0.660	0.267	0.722	0.390	0.408	0.164	0.287	0.337	0.764	0.067
- (1456028_x_at)	0.280	0.559	0.305	0.864	0.377	0.509	0.705	0.199	0.546	0.286	0.693	0.522
- (1415972_at)	0.207	0.811	0.685	0.567	0.382	0.218	0.622	0.144	0.224	0.282	0.496	0.155
- (1415971_at)	0.089	0.327	0.383	0.152	0.733	0.661	0.350	0.545	0.805	0.202	0.287	0.163
- (1456700_x_at)	0.067	0.564	0.535	0.119	0.351	0.526	0.333	0.223	0.217	0.148	0.366	0.071
- (1437034_x_at)	0.976	0.853	0.809	0.784	0.735	0.721	0.816	0.785	0.714	0.744	0.736	0.946
- (1430311_at)	0.419	0.811	0.790	0.790	0.233	0.467	0.738	0.859	0.187	0.792	0.731	0.725
- (1415974_at)	0.204	0.593	0.621	0.237	0.679	0.261	0.555	0.392	0.217	0.762	0.483	0.564
- (1460636_at)	0.224	0.329	0.895	0.541	0.165	0.238	0.189	0.684	0.457	0.440	0.409	0.304
- (1443436_at)	0.365	0.529	0.820	0.792	0.636	0.486	0.132	0.727	0.150	0.337	0.624	0.562
- (1415975_at)	0.343	0.297	0.505	0.442	0.571	0.230	0.488	0.768	0.156	0.569	0.010	0.166
- (1415976_a_at)	0.014	0.185	0.097	0.257	0.407	0.080	0.128	0.771	0.202	0.146	0.059	0.087
- (1415978_at)	0.134	0.372	0.318	0.443	0.758	0.393	0.496	0.211	0.307	0.606	0.049	0.210
- (1456128_at)	0.460	0.479	0.060	0.176	0.080	0.093	0.066	0.129	0.176	0.094	0.065	0.700
- (1415980_at)	0.550	0.568	0.229	0.442	0.983	0.801	0.770	0.227	0.413	0.796	0.793	0.683
- (1443828_x_at)	0.916	0.529	0.865	0.817	0.748	0.684	0.780	0.782	0.607	0.721	0.643	0.296
- (1415982_at)	0.117	0.831	0.684	0.208	0.146	0.319	0.393	0.441	0.172	0.799	0.091	0.275
- (1439424_x_at)	0.648	0.223	0.228	0.450	0.073	0.536	0.101	0.065	0.256	0.376	0.112	0.871
- (1415981_at)	0.464	0.770	0.218	0.613	0.695	0.881	0.700	0.177	0.484	0.224	0.352	0.714
- (1448160_at)	0.008	0.622	0.008	0.807	0.728	0.265	0.332	0.271	0.013	0.026	0.009	0.003
- (1415983_at)	0.000	0.171	0.125	0.533	0.544	0.161	0.029	0.029	0.015	0.009	0.013	0.007
- (1415984_at)	0.347	0.766	0.614	0.837	0.719	0.413	0.626	0.392	0.578	0.256	0.268	0.273
- (1430075_at)	0.057	0.721	0.265	0.027	0.038	0.021	0.544	0.658	0.491	0.041	0.012	0.308
- (1415985_at)	0.551	0.637	0.973	0.223	0.338	0.315	0.634	0.751	0.766	0.304	0.526	0.395
- (1415986_at)	0.223	0.613	0.429	0.440	0.284	0.792	0.710	0.627	0.157	0.230	0.640	0.450
- (1448161_a_at)	0.091	0.796	0.428	0.390	0.845	0.238	0.759	0.149	0.681	0.144	0.280	0.467
- (1419806_at)	0.888	0.554	0.846	0.902	0.763	0.735	0.423	0.706	0.562	0.601	0.493	0.359
- (1443546_at)	0.475	0.018	0.171	0.244	0.704	0.215	0.084	0.234	0.296	0.080	0.136	0.137
- (1449615_s_at)	0.121	0.095	0.127	0.330	0.049	0.069	0.044	0.163	0.080	0.101	0.122	0.497
- (1415988_at)	0.000	0.111	0.100	0.010	0.201	0.046	0.497	0.006	0.015	0.007	0.835	0.024
- (1415987_at)	0.698	0.788	0.315	0.701	0.573	0.547	0.192	0.710	0.329	0.571	0.216	0.395
- (1419869_s_at)	0.943	0.871	0.217	0.766	0.773	0.553	0.607	0.805	0.576	0.518	0.288	0.165
- (1451314_a_at)	0.003	0.255	0.096	0.512	0.550	0.051	0.044	0.261	0.052	0.154	0.067	0.111
- (1415989_at)	0.002	0.347	0.496	0.254	0.162	0.129	0.184	0.127	0.095	0.034	0.025	0.023
- (1448162_at)	0.006	0.261	0.185	0.217	0.491	0.303	0.135	0.107	0.067	0.023	0.018	0.024
- (1436003_at)	0.690	0.358	0.573	0.848	0.669	0.730	0.523	0.760	0.608	0.730	0.545	0.974
- (1415990_at)	0.629	0.798	0.297	0.509	0.558	0.681	0.779	0.674	0.738	0.702	0.392	0.840
- (1455910_at)	0.140	0.831	0.953	0.118	0.280	0.256	0.786	0.688	0.078	0.294	0.264	0.283
- (1454747_a_at)	0.271	0.607	0.538	0.471	0.616	0.780	0.592	0.295	0.773	0.736	0.222	0.431
- (1415991_a_at)	0.322	0.985	0.769	0.369	0.840	0.525	0.817	0.350	0.735	0.663	0.290	0.256
- (1448164_at)	0.434	0.601	0.156	0.225	0.679	0.439	0.447	0.439	0.724	0.395	0.720	0.606
- (1415992_at)	0.524	0.183	0.412	0.548	0.557	0.253	0.510	0.140	0.981	0.309	0.357	0.038
- (1437142_a_at)	0.200	0.569	0.177	0.217	0.309	0.342	0.548	0.367	0.160	0.668	0.489	0.239
- (1438155_x_at)	0.120	0.512	0.333	0.640	0.213	0.116	0.209	0.298	0.450	0.802	0.242	0.329
- (1445322_x_at)	0.119	0.271	0.140	0.530	0.398	0.339	0.223	0.538	0.165	0.310	0.046	0.317
- (1445321_at)	0.684	0.502	0.861	0.621	0.044	0.040	0.148	0.108	0.176	0.825	0.024	0.115
- (1415993_at)	0.009	0.231	0.587	0.397	0.409	0.261	0.250	0.162	0.181	0.470	0.001	0.090
- (1458715_at)	0.969	0.820	0.788	0.787	0.753	0.712	0.794	0.771	0.734	0.728	0.716	0.934
- (1415995_at)	0.362	0.226	0.617	0.985	0.972	0.728	0.109	0.610	0.063	0.274	0.328	0.047
- (1415996_at)	0.211	0.224	0.194	0.083	0.107	0.028	0.406	0.088	0.152	0.289	0.003	0.055
- (1415997_at)	0.044	0.262	0.058	0.711	0.043	0.004	0.786	0.009	0.026	0.240	0.002	0.039
- (1437452_x_at)	0.889	0.219	0.402	0.500	0.909	0.684	0.241	0.661	0.341	0.347	0.523	0.589
- (1437192_x_at)	0.806	0.560	0.309	0.505	0.164	0.263	0.206	0.614	0.394	0.379	0.666	0.160
- (1415998_at)	0.137	0.578	0.568	0.456	0.723	0.972	0.392	0.506	0.264	0.527	0.093	0.667
- (1415999_at)	0.190	0.198	0.236	0.413	0.569	0.836	0.887	0.332	0.253	0.515	0.243	0.647
- (1433866_x_at)	0.633	0.119	0.495	0.707	0.351	0.426	0.242	0.132	0.183	0.491	0.130	0.207
- (1436691_x_at)	0.287	0.431	0.937	0.380	0.547	0.310	0.548	0.591	0.685	0.296	0.880	0.172
- (1434731_x_at)	0.131	0.357	0.510	0.411	0.600	0.468	0.261	0.083	0.734	0.298	0.218	0.130
- (1416000_a_at)	0.145	0.474	0.565	0.704	0.844	0.446	0.279	0.296	0.760	0.210	0.382	0.069
- (1425801_x_at)	0.024	0.207	0.240	0.496	0.366	0.587	0.287	0.838	0.275	0.063	0.069	0.040
- (1437811_x_at)	0.089	0.425	0.243	0.149	0.699	0.016	0.300	0.060	0.377	0.087	0.031	0.011
- (1416002_x_at)	0.036	0.227	0.365	0.846	0.402	0.864	0.652	0.048	0.747	0.083	0.058	0.152
- (1436236_x_at)	0.012	0.159	0.449	0.633	0.403	0.717	0.235	0.785	0.133	0.087	0.017	0.032
- (1436838_x_at)	0.010	0.862	0.711	0.621	0.295	0.779	0.192	0.113	0.082	0.049	0.011	0.029
- (1416001_a_at)	0.031	0.415	0.113	0.376	0.274	0.408	0.142	0.814	0.530	0.108	0.109	0.120
- (1416003_at)	0.908	0.240	0.492	0.782	0.427	0.170	0.249	0.359	0.315	0.647	0.039	0.144
- (1416004_at)	0.656	0.765	0.392	0.358	0.894	0.723	0.514	0.538	0.775	0.555	0.237	0.361
- (1439392_x_at)	0.814	0.503	0.786	0.879	0.736	0.671	0.805	0.747	0.646	0.717	0.644	0.749
- (1416005_at)	0.734	0.625	0.667	0.429	0.783	0.684	0.900	0.394	0.813	0.614	0.285	0.314
- (1416006_at)	0.481	0.816	0.087	0.611	0.589	0.319	0.318	0.486	0.554	0.695	0.309	0.622
- (1443284_at)	0.063	0.452	0.072	0.395	0.052	0.364	0.737	0.557	0.398	0.605	0.158	0.692
- (1436182_at)	0.585	0.344	0.490	0.174	0.519	0.340	0.281	0.143	0.392	0.360	0.164	0.103
- (1439203_at)	0.583	0.917	0.512	0.842	0.727	0.779	0.897	0.977	0.636	0.724	0.391	0.823
- (1439315_at)	0.884	0.604	0.623	0.816	0.732	0.670	0.815	0.768	0.698	0.671	0.664	0.584
- (1416007_at)	0.185	0.298	0.488	0.832	0.390	0.442	0.810	0.612	0.830	0.311	0.319	0.134
- (1416008_at)	0.105	0.642	0.300	0.423	0.513	0.650	0.417	0.523	0.218	0.422	0.030	0.041
- (1456902_at)	0.858	0.836	0.810	0.794	0.757	0.717	0.827	0.783	0.716	0.745	0.719	0.832
- (1439449_at)	0.217	0.834	0.821	0.780	0.732	0.721	0.073	0.849	0.759	0.736	0.662	0.673
- (1442841_at)	0.420	0.559	0.431	0.910	0.603	0.797	0.702	0.285	0.579	0.767	0.572	0.084
- (1416009_at)	0.598	0.778	0.425	0.585	0.535	0.592	0.616	0.528	0.577	0.821	0.908	0.620
- (1448175_at)	0.201	0.192	0.173	0.390	0.559	0.258	0.429	0.449	0.168	0.627	0.634	0.696
- (1416010_a_at)	0.785	0.287	0.453	0.414	0.376	0.782	0.705	0.170	0.590	0.332	0.338	0.645
- (1416012_at)	0.562	0.224	0.514	0.878	0.753	0.673	0.495	0.852	0.701	0.646	0.559	0.675
- (1416011_x_at)	0.987	0.258	0.338	0.282	0.652	0.476	0.333	0.485	0.576	0.618	0.131	0.424
- (1416013_at)	0.302	0.395	0.521	0.380	0.903	0.778	0.256	0.465	0.601	0.548	0.792	0.560
- (1416015_s_at)	0.496	0.550	0.428	0.236	0.413	0.400	0.792	0.417	0.190	0.910	0.222	0.447
- (1416014_at)	0.257	0.975	0.498	0.174	0.281	0.260	0.586	0.221	0.352	0.429	0.215	0.319
- (1442071_at)	0.075	0.273	0.156	0.316	0.652	0.766	0.482	0.862	0.288	0.204	0.144	0.037
- (1416019_at)	0.582	0.230	0.436	0.105	0.839	0.505	0.098	0.341	0.244	0.265	0.305	0.267
- (1416018_at)	0.244	0.954	0.277	0.097	0.324	0.466	0.406	0.281	0.157	0.465	0.921	0.325
- (1444874_at)	0.154	0.238	0.566	0.675	0.619	0.133	0.061	0.440	0.186	0.466	0.007	0.198
- (1416020_a_at)	0.518	0.750	0.249	0.687	0.770	0.750	0.431	0.428	0.671	0.886	0.155	0.232
- (1444844_at)	0.948	0.429	0.784	0.823	0.733	0.843	0.873	0.775	0.658	0.705	0.685	0.626
- (1416023_at)	0.113	0.495	0.848	0.485	0.597	0.490	0.377	0.229	0.566	0.429	0.352	0.256
- (1451915_at)	0.718	0.493	0.745	0.931	0.725	0.651	0.877	0.736	0.604	0.677	0.599	0.573
- (1426067_x_at)	0.960	0.513	0.788	0.973	0.734	0.676	0.837	0.736	0.653	0.783	0.604	0.535
- (1416024_x_at)	0.827	0.550	0.401	0.722	0.786	0.494	0.467	0.475	0.604	0.728	0.449	0.676
- (1439679_at)	0.010	0.024	0.046	0.164	0.117	0.730	0.572	0.705	0.526	0.849	0.593	0.913
- (1459987_s_at)	0.857	0.562	0.925	0.748	0.321	0.461	0.749	0.570	0.497	0.640	0.450	0.550
- (1448178_a_at)	0.914	0.752	0.706	0.414	0.434	0.934	0.336	0.786	0.333	0.520	0.413	0.470
- (1449645_s_at)	0.364	0.723	0.562	0.450	0.273	0.274	0.380	0.139	0.865	0.430	0.650	0.477
- (1416027_at)	0.560	0.728	0.763	0.712	0.767	0.452	0.578	0.772	0.475	0.412	0.221	0.482
- (1438988_x_at)	0.369	0.389	0.650	0.612	0.885	0.839	0.594	0.694	0.661	0.486	0.022	0.327
- (1448180_a_at)	0.119	0.641	0.634	0.432	0.509	0.635	0.493	0.440	0.592	0.792	0.027	0.705
- (1416028_a_at)	0.100	0.470	0.611	0.431	0.303	0.835	0.460	0.473	0.545	0.657	0.007	0.289
- (1416029_at)	0.047	0.092	0.010	0.152	0.410	0.168	0.300	0.047	0.041	0.078	0.004	0.484
- (1438320_s_at)	0.620	0.577	0.646	0.715	0.609	0.354	0.419	0.234	0.313	0.217	0.039	0.592
- (1416031_s_at)	0.146	0.485	0.856	0.285	0.418	0.124	0.177	0.475	0.291	0.590	0.058	0.268
- (1439269_x_at)	0.383	0.116	0.183	0.136	0.833	0.768	0.263	0.220	0.902	0.079	0.048	0.104
- (1416030_a_at)	0.113	0.569	0.789	0.200	0.222	0.311	0.760	0.126	0.173	0.096	0.059	0.059
- (1437008_x_at)	0.723	0.416	0.288	0.360	0.591	0.294	0.251	0.841	0.890	0.447	0.100	0.443
- (1456057_x_at)	0.533	0.326	0.707	0.742	0.206	0.626	0.547	0.566	0.271	0.117	0.159	0.567
- (1416032_at)	0.115	0.072	0.133	0.647	0.503	0.368	0.338	0.413	0.201	0.386	0.206	0.058
- (1459814_at)	0.991	0.549	0.861	0.825	0.747	0.688	0.797	0.747	0.684	0.711	0.700	0.863
- (1416033_at)	0.073	0.453	0.990	0.707	0.055	0.756	0.962	0.752	0.741	0.198	0.705	0.761
- (1459068_at)	0.001	0.011	0.063	0.004	0.004	0.303	0.012	0.106	0.320	0.693	0.015	0.033
- (1448182_a_at)	0.130	0.337	0.284	0.817	0.584	0.606	0.155	0.872	0.152	0.120	0.097	0.173
- (1437502_x_at)	0.034	0.246	0.672	0.232	0.232	0.427	0.382	0.053	0.077	0.162	0.038	0.090
- (1416034_at)	0.422	0.214	0.249	0.541	0.358	0.820	0.544	0.767	0.679	0.189	0.096	0.440
- (1427418_a_at)	0.432	0.309	0.280	0.355	0.358	0.649	0.667	0.372	0.194	0.837	0.922	0.162
- (1448183_a_at)	0.370	0.488	0.248	0.470	0.243	0.704	0.764	0.069	0.276	0.328	0.542	0.089
- (1457231_at)	0.741	0.199	0.840	0.834	0.495	0.732	0.836	0.734	0.224	0.886	0.367	0.349
- (1431981_at)	0.708	0.731	0.825	0.938	0.688	0.684	0.777	0.763	0.710	0.712	0.640	0.676
- (1448184_at)	0.915	0.837	0.764	0.651	0.768	0.660	0.611	0.330	0.543	0.443	0.372	0.856
- (1438795_x_at)	0.817	0.445	0.806	0.924	0.742	0.637	0.820	0.746	0.603	0.694	0.586	0.560
- (1416036_at)	0.968	0.354	0.258	0.475	0.651	0.677	0.465	0.342	0.481	0.669	0.284	0.770
- (1456196_x_at)	0.479	0.463	0.331	0.792	0.786	0.345	0.838	0.301	0.470	0.671	0.504	0.464
- (1438958_x_at)	0.817	0.499	0.654	0.695	0.812	0.398	0.575	0.481	0.699	0.550	0.629	0.765
- (1433535_x_at)	0.407	0.675	0.771	0.576	0.337	0.488	0.701	0.588	0.294	0.758	0.440	0.735
- (1416037_a_at)	0.592	0.514	0.730	0.695	0.685	0.769	0.667	0.666	0.965	0.866	0.184	0.854
- (1433534_a_at)	0.229	0.348	0.319	0.386	0.524	0.273	0.488	0.309	0.515	0.403	0.128	0.570
- (1442910_at)	0.859	0.930	0.814	0.779	0.751	0.728	0.802	0.789	0.759	0.749	0.757	0.855
- (1441244_at)	0.977	0.794	0.806	0.795	0.751	0.710	0.782	0.777	0.750	0.722	0.724	0.999
- (1441067_at)	0.673	0.553	0.940	0.847	0.751	0.724	0.824	0.759	0.730	0.768	0.709	0.897
- (1447167_at)	0.081	0.044	0.129	0.540	0.048	0.072	0.059	0.396	0.866	0.405	0.118	0.396
- (1437037_x_at)	0.763	0.453	0.557	0.932	0.720	0.572	0.583	0.716	0.571	0.790	0.668	0.840
- (1444538_at)	0.298	0.157	0.793	0.175	0.313	0.131	0.108	0.595	0.812	0.537	0.159	0.022
- (1416038_at)	0.564	0.532	0.346	0.425	0.198	0.479	0.355	0.600	0.778	0.810	0.311	0.387
- (1437036_at)	0.031	0.026	0.528	0.817	0.080	0.462	0.751	0.768	0.335	0.584	0.998	0.661
- (1457823_at)	0.493	0.779	0.880	0.943	0.723	0.701	0.750	0.082	0.648	0.747	0.008	0.804
- (1438133_a_at)	0.009	0.094	0.024	0.035	0.071	0.086	0.002	0.002	0.542	0.750	0.002	0.646
- (1416039_x_at)	0.293	0.528	0.027	0.109	0.027	0.416	0.004	0.001	0.342	0.175	0.003	0.736
- (1442340_x_at)	0.144	0.541	0.990	0.814	0.916	0.710	0.687	0.738	0.610	0.755	0.007	0.869
- (1416041_at)	0.098	0.067	0.006	0.509	0.091	0.001	0.225	0.116	0.050	0.553	0.006	0.041
- (1444583_at)	0.999	0.161	0.016	0.282	0.006	0.890	0.619	0.153	0.525	0.781	0.014	0.273
- (1442728_at)	0.876	0.487	0.860	0.860	0.696	0.931	0.706	0.771	0.658	0.639	0.625	0.504
- (1416043_at)	0.865	0.423	0.935	0.782	0.781	0.639	0.842	0.751	0.656	0.684	0.628	0.600
- (1457113_at)	0.388	0.537	0.414	0.791	0.413	0.661	0.863	0.765	0.390	0.795	0.505	0.960
- (1440328_at)	0.729	0.543	0.860	0.777	0.752	0.753	0.788	0.725	0.542	0.738	0.611	0.905
- (1416042_s_at)	0.982	0.580	0.729	0.263	0.707	0.618	0.897	0.171	0.288	0.363	0.165	0.422
- (1448189_a_at)	0.476	0.585	0.815	0.398	0.226	0.654	0.447	0.286	0.219	0.529	0.227	0.326
- (1439356_at)	0.154	0.789	0.497	0.977	0.709	0.063	0.361	0.812	0.707	0.688	0.344	0.617
- (1416044_at)	0.644	0.809	0.399	0.550	0.620	0.476	0.875	0.491	0.230	0.300	0.349	0.388
- (1456938_at)	0.270	0.771	0.095	0.991	0.778	0.684	0.713	0.722	0.590	0.570	0.614	0.435
- (1435856_x_at)	0.262	0.159	0.219	0.846	0.777	0.843	0.830	0.730	0.423	0.737	0.587	0.574
- (1416045_a_at)	0.551	0.792	0.799	0.236	0.603	0.582	0.474	0.307	0.520	0.356	0.997	0.237
- (1440313_at)	0.192	0.206	0.473	0.306	0.884	0.510	0.300	0.317	0.575	0.516	0.205	0.041
- (1416047_at)	0.848	0.503	0.805	0.837	0.757	0.713	0.776	0.722	0.729	0.805	0.726	0.992
- (1416046_a_at)	0.683	0.341	0.273	0.604	0.412	0.288	0.178	0.248	0.367	0.777	0.119	0.150
- (1416048_at)	0.570	0.415	0.612	0.361	0.468	0.747	0.839	0.184	0.173	0.101	0.187	0.612
- (1439639_at)	0.006	0.397	0.795	0.362	0.327	0.089	0.295	0.017	0.330	0.186	0.869	0.088
- (1437239_x_at)	0.715	0.342	0.794	0.525	0.548	0.266	0.438	0.682	0.666	0.869	0.105	0.747
- (1459959_at)	0.972	0.370	0.654	0.812	0.648	0.649	0.941	0.776	0.573	0.788	0.571	0.755
- (1416049_at)	0.123	0.172	0.704	0.644	0.535	0.243	0.264	0.112	0.249	0.608	0.108	0.154
- (1455820_x_at)	0.586	0.505	0.096	0.059	0.272	0.661	0.536	0.269	0.558	0.102	0.207	0.002
- (1437378_x_at)	0.087	0.438	0.424	0.520	0.265	0.047	0.502	0.308	0.409	0.340	0.170	0.390
- (1416050_a_at)	0.051	0.524	0.432	0.247	0.428	0.726	0.406	0.828	0.491	0.168	0.214	0.127
- (1416051_at)	0.211	0.154	0.071	0.153	0.886	0.540	0.129	0.431	0.176	0.220	0.046	0.691
- (1457664_x_at)	0.100	0.188	0.289	0.995	0.180	0.279	0.445	0.513	0.720	0.296	0.027	0.593
- (1441912_x_at)	0.104	0.835	0.703	0.844	0.802	0.654	0.062	0.063	0.409	0.477	0.413	0.898
- (1448192_s_at)	0.821	0.407	0.751	0.271	0.672	0.538	0.440	0.333	0.546	0.424	0.335	0.283
- (1416052_at)	0.607	0.433	0.835	0.314	0.642	0.476	0.372	0.795	0.798	0.485	0.796	0.543
- (1432716_at)	0.909	0.319	0.905	0.893	0.728	0.619	0.799	0.753	0.615	0.729	0.553	0.781
- (1416053_at)	0.470	0.285	0.543	0.525	0.680	0.408	0.861	0.622	0.600	0.836	0.798	0.185
- (1432715_at)	0.923	0.528	0.862	0.836	0.740	0.687	0.791	0.752	0.637	0.712	0.682	0.745
- (1416054_at)	0.495	0.490	0.332	0.520	0.421	0.596	0.570	0.500	0.781	0.397	0.344	0.172
- (1455911_x_at)	0.423	0.723	0.645	0.576	0.604	0.647	0.675	0.369	0.641	0.493	0.571	0.829
- (1416056_a_at)	0.523	0.583	0.288	0.904	0.594	0.468	0.580	0.427	0.451	0.548	0.482	0.515
- (1416057_at)	0.285	0.582	0.259	0.663	0.544	0.547	0.909	0.296	0.498	0.496	0.770	0.305
- (1438809_at)	0.666	0.221	0.575	0.389	0.074	0.012	0.037	0.058	0.209	0.186	0.377	0.228
- (1416058_s_at)	0.748	0.352	0.311	0.799	0.573	0.622	0.390	0.473	0.569	0.519	0.625	0.540
- (1416059_at)	0.658	0.515	0.530	0.525	0.317	0.415	0.618	0.402	0.845	0.597	0.149	0.885
- (1416061_at)	0.579	0.517	0.312	0.675	0.703	0.679	0.286	0.381	0.683	0.350	0.230	0.168
- (1416060_at)	0.731	0.486	0.495	0.559	0.476	0.377	0.405	0.230	0.772	0.583	0.077	0.289
- (1416062_at)	0.103	0.460	0.047	0.097	0.415	0.533	0.265	0.253	0.158	0.745	0.332	0.780
- (1427464_s_at)	0.058	0.176	0.225	0.330	0.301	0.362	0.269	0.081	0.083	0.175	0.278	0.163
- (1447824_x_at)	0.034	0.406	0.122	0.091	0.640	0.718	0.231	0.190	0.201	0.356	0.052	0.468
- (1416064_a_at)	0.148	0.100	0.195	0.622	0.233	0.436	0.417	0.229	0.120	0.253	0.171	0.406
- (1440170_at)	0.878	0.245	0.784	0.564	0.645	0.629	0.708	0.729	0.390	0.674	0.461	0.177
- (1447832_x_at)	0.923	0.176	0.843	0.332	0.459	0.750	0.502	0.607	0.381	0.380	0.471	0.322
- (1416065_a_at)	0.400	0.608	0.338	0.596	0.248	0.190	0.974	0.164	0.427	0.311	0.275	0.761
- (1429305_at)	0.904	0.428	0.311	0.352	0.343	0.488	0.189	0.751	0.525	0.690	0.714	0.434
- (1448199_at)	0.288	0.555	0.252	0.806	0.720	0.133	0.556	0.290	0.315	0.797	0.393	0.538
- (1429304_at)	0.034	0.087	0.204	0.213	0.054	0.254	0.133	0.785	0.149	0.291	0.213	0.394
- (1416066_at)	0.001	0.567	0.283	0.865	0.561	0.397	0.170	0.080	0.035	0.013	0.012	0.007
- (1416067_at)	0.774	0.267	0.159	0.865	0.360	0.057	0.542	0.334	0.121	0.135	0.076	0.644
- (1442014_at)	0.000	0.013	0.413	0.016	0.004	0.714	0.010	0.012	0.003	0.386	0.129	0.013
- (1416068_at)	0.331	0.548	0.361	0.695	0.332	0.886	0.335	0.415	0.379	0.920	0.714	0.872
- (1430634_a_at)	0.611	0.592	0.115	0.270	0.575	0.530	0.050	0.340	0.708	0.634	0.124	0.225
- (1416069_at)	0.385	0.287	0.418	0.294	0.553	0.702	0.751	0.890	0.386	0.966	0.556	0.497
- (1416071_at)	0.199	0.719	0.300	0.287	0.296	0.735	0.284	0.111	0.254	0.677	0.195	0.547
- (1456000_at)	0.846	0.923	0.779	0.782	0.723	0.752	0.607	0.778	0.781	0.746	0.770	0.985
- (1416070_a_at)	0.677	0.756	0.811	0.611	0.493	0.618	0.264	0.853	0.650	0.261	0.306	0.401
- (1416072_at)	0.064	0.086	0.169	0.812	0.068	0.826	0.430	0.097	0.274	0.063	0.732	0.257
- (1416073_a_at)	0.252	0.203	0.251	0.294	0.259	0.361	0.208	0.286	0.327	0.448	0.168	0.556
- (1437520_a_at)	0.085	0.119	0.274	0.103	0.413	0.325	0.882	0.474	0.146	0.199	0.129	0.242
- (1416074_a_at)	0.946	0.532	0.564	0.392	0.557	0.999	0.291	0.483	0.395	0.508	0.281	0.420
- (1448204_at)	0.356	0.558	0.236	0.235	0.497	0.331	0.710	0.301	0.227	0.565	0.228	0.118
- (1416075_at)	0.617	0.246	0.309	0.455	0.755	0.408	0.426	0.209	0.479	0.580	0.200	0.419
- (1416077_at)	0.150	0.256	0.011	0.029	0.614	0.399	0.111	0.616	0.376	0.194	0.001	0.766
- (1447839_x_at)	0.145	0.672	0.049	0.858	0.775	0.575	0.148	0.735	0.764	0.719	0.002	0.978
- (1425419_a_at)	0.398	0.342	0.324	0.720	0.566	0.518	0.552	0.523	0.599	0.796	0.186	0.679
- (1416078_s_at)	0.745	0.231	0.269	0.138	0.297	0.196	0.666	0.898	0.557	0.370	0.584	0.464
- (1416079_a_at)	0.912	0.985	0.721	0.697	0.906	0.404	0.632	0.580	0.864	0.620	0.159	0.168
- (1425170_a_at)	0.141	0.808	0.807	0.801	0.719	0.712	0.029	0.028	0.591	0.072	0.565	0.622
- (1454206_a_at)	0.984	0.880	0.847	0.772	0.762	0.734	0.282	0.796	0.194	0.403	0.751	0.865
- (1438760_x_at)	0.178	0.925	0.478	0.641	0.259	0.227	0.231	0.776	0.794	0.730	0.356	0.732
- (1416080_at)	0.544	0.446	0.784	0.495	0.748	0.694	0.751	0.307	0.599	0.464	0.470	0.611
- (1416081_at)	0.146	0.044	0.105	0.488	0.421	0.094	0.144	0.280	0.559	0.607	0.078	0.198
- (1448208_at)	0.199	0.934	0.337	0.368	0.540	0.287	0.362	0.633	0.232	0.106	0.126	0.234
- (1459843_s_at)	0.728	0.958	0.122	0.757	0.786	0.177	0.647	0.568	0.195	0.188	0.040	0.344
- (1448210_at)	0.938	0.508	0.647	0.193	0.552	0.528	0.975	0.535	0.680	0.695	0.487	0.289
- (1436034_at)	0.266	0.217	0.366	0.257	0.465	0.070	0.525	0.089	0.595	0.717	0.265	0.682
- (1457537_at)	0.361	0.554	0.166	0.837	0.721	0.670	0.728	0.762	0.709	0.760	0.650	0.777
- (1416082_at)	0.520	0.408	0.430	0.492	0.526	0.473	0.550	0.635	0.482	0.569	0.358	0.466
- (1453224_at)	0.003	0.765	0.489	0.554	0.074	0.549	0.178	0.013	0.022	0.257	0.029	0.066
- (1441106_at)	0.415	0.533	0.768	0.732	0.757	0.648	0.298	0.885	0.188	0.684	0.701	0.888
- (1416084_at)	0.505	0.130	0.156	0.623	0.463	0.574	0.411	0.380	0.379	0.611	0.395	0.271
- (1416083_at)	0.407	0.704	0.344	0.292	0.712	0.736	0.491	0.577	0.608	0.475	0.118	0.474
- (1453374_at)	0.673	0.844	0.222	0.647	0.691	0.091	0.859	0.898	0.898	0.714	0.109	0.638
- (1429657_at)	0.154	0.446	0.300	0.861	0.753	0.575	0.043	0.757	0.260	0.660	0.718	0.415
- (1416085_s_at)	0.153	0.762	0.590	0.965	0.415	0.328	0.687	0.341	0.240	0.334	0.370	0.464
- (1458608_at)	0.804	0.416	0.270	0.840	0.615	0.636	0.804	0.785	0.649	0.454	0.693	0.331
- (1416086_at)	0.967	0.843	0.474	0.495	0.359	0.241	0.348	0.128	0.400	0.617	0.029	0.306
- (1416087_at)	0.357	0.299	0.389	0.492	0.752	0.303	0.351	0.234	0.343	0.335	0.557	0.467
- (1448214_at)	0.220	0.799	0.747	0.433	0.822	0.245	0.388	0.168	0.366	0.189	0.472	0.807
- (1416090_at)	0.668	0.696	0.780	0.284	0.638	0.704	0.807	0.337	0.785	0.994	0.133	0.544
- (1443702_at)	0.955	0.421	0.854	0.405	0.837	0.668	0.803	0.720	0.419	0.660	0.721	0.497
- (1458759_at)	0.963	0.272	0.860	0.750	0.690	0.642	0.609	0.726	0.460	0.692	0.493	0.382
- (1439467_at)	0.019	0.811	0.737	0.105	0.649	0.305	0.971	0.514	0.093	0.077	0.246	0.028
- (1437855_at)	0.146	0.432	0.740	0.896	0.688	0.563	0.375	0.447	0.711	0.606	0.220	0.178
- (1416092_a_at)	0.575	0.523	0.795	0.466	0.559	0.947	0.428	0.801	0.217	0.565	0.181	0.362
- (1416091_at)	0.174	0.916	0.188	0.290	0.289	0.213	0.593	0.566	0.187	0.380	0.205	0.770
- (1416093_a_at)	0.668	0.351	0.331	0.529	0.751	0.538	0.480	0.269	0.667	0.271	0.416	0.569
- (1416094_at)	0.265	0.446	0.309	0.542	0.395	0.415	0.619	0.325	0.224	0.315	0.033	0.441
- (1416095_x_at)	0.434	0.780	0.773	0.400	0.771	0.772	0.401	0.593	0.467	0.760	0.224	0.589
- (1456626_a_at)	0.509	0.530	0.813	0.261	0.460	0.484	0.240	0.299	0.558	0.210	0.300	0.527
- (1439438_a_at)	0.531	0.894	0.854	0.728	0.659	0.589	0.604	0.400	0.871	0.353	0.252	0.315
- (1438983_x_at)	0.557	0.385	0.284	0.386	0.195	0.343	0.327	0.235	0.243	0.438	0.184	0.424
- (1416096_at)	0.412	0.445	0.308	0.428	0.291	0.287	0.389	0.903	0.445	0.264	0.767	0.117
- (1435832_at)	0.088	0.464	0.390	0.672	0.308	0.412	0.416	0.328	0.814	0.684	0.104	0.138
- (1416097_at)	0.086	0.656	0.305	0.164	0.649	0.589	0.234	0.222	0.570	0.367	0.701	0.129
- (1448216_at)	0.353	0.229	0.502	0.573	0.237	0.577	0.257	0.225	0.735	0.600	0.424	0.300
- (1416098_at)	0.370	0.327	0.299	0.789	0.631	0.304	0.959	0.538	0.763	0.439	0.216	0.212
- (1453096_x_at)	0.652	0.475	0.584	0.581	0.440	0.202	0.416	0.174	0.765	0.899	0.126	0.582
- (1416099_at)	0.468	0.392	0.642	0.646	0.843	0.398	0.602	0.675	0.587	0.850	0.238	0.626
- (1448217_a_at)	0.877	0.530	0.613	0.542	0.764	0.394	0.478	0.516	0.550	0.443	0.105	0.161
- (1416100_at)	0.757	0.800	0.446	0.347	0.653	0.772	0.532	0.495	0.598	0.773	0.183	0.964
- (1436994_a_at)	0.016	0.229	0.443	0.608	0.116	0.564	0.110	0.024	0.163	0.079	0.027	0.059
- (1438204_at)	0.899	0.808	0.819	0.803	0.753	0.710	0.779	0.782	0.735	0.750	0.728	0.999
- (1416101_a_at)	0.026	0.965	0.201	0.612	0.557	0.194	0.220	0.949	0.747	0.069	0.033	0.046
- (1439005_x_at)	0.087	0.660	0.265	0.089	0.681	0.603	0.206	0.198	0.474	0.184	0.154	0.165
- (1436971_x_at)	0.498	0.725	0.720	0.271	0.634	0.355	0.417	0.176	0.382	0.482	0.826	0.562
- (1448218_s_at)	0.907	0.740	0.499	0.309	0.833	0.614	0.382	0.338	0.573	0.653	0.159	0.552
- (1443893_at)	0.292	0.806	0.403	0.840	0.751	0.715	0.525	0.733	0.335	0.352	0.071	0.341
- (1416102_at)	0.180	0.634	0.419	0.906	0.450	0.411	0.224	0.351	0.424	0.492	0.222	0.571
- (1448219_a_at)	0.129	0.544	0.563	0.755	0.402	0.366	0.180	0.806	0.546	0.391	0.271	0.542
- (1416103_at)	0.746	0.532	0.507	0.213	0.699	0.333	0.237	0.709	0.832	0.799	0.195	0.584
- (1416104_at)	0.370	0.217	0.192	0.193	0.375	0.429	0.332	0.264	0.753	0.472	0.075	0.108
- (1432608_at)	0.795	0.801	0.805	0.964	0.736	0.644	0.751	0.777	0.685	0.683	0.723	0.805
- (1416105_at)	0.099	0.404	0.335	0.449	0.416	0.770	0.251	0.424	0.147	0.636	0.503	0.495
- (1456573_x_at)	0.644	0.166	0.195	0.474	0.066	0.184	0.379	0.065	0.262	0.263	0.416	0.508
- (1416106_at)	0.413	0.544	0.309	0.125	0.644	0.320	0.509	0.134	0.135	0.084	0.457	0.307
- (1456685_at)	0.162	0.472	0.803	0.404	0.100	0.387	0.429	0.856	0.390	0.080	0.185	0.515
- (1416107_at)	0.302	0.660	0.427	0.706	0.704	0.608	0.534	0.766	0.397	0.187	0.838	0.752
- (1416108_a_at)	0.281	0.815	0.304	0.372	0.623	0.365	0.422	0.741	0.231	0.773	0.216	0.192
- (1441846_x_at)	0.471	0.516	0.501	0.815	0.655	0.360	0.383	0.664	0.390	0.591	0.450	0.177
- (1416109_at)	0.053	0.431	0.769	0.520	0.547	0.585	0.225	0.299	0.194	0.140	0.021	0.041
- (1456155_x_at)	0.306	0.623	0.650	0.211	0.892	0.505	0.303	0.778	0.435	0.274	0.020	0.118
- (1437772_s_at)	0.038	0.446	0.709	0.309	0.720	0.289	0.206	0.548	0.129	0.164	0.020	0.058
- (1453805_at)	0.219	0.708	0.830	0.898	0.742	0.693	0.831	0.768	0.652	0.085	0.633	0.400
- (1456013_x_at)	0.427	0.574	0.446	0.345	0.321	0.507	0.547	0.752	0.394	0.532	0.153	0.219
- (1420199_at)	0.966	0.306	0.516	0.373	0.721	0.777	0.866	0.689	0.348	0.657	0.469	0.545
- (1416110_at)	0.364	0.496	0.557	0.844	0.176	0.659	0.179	0.796	0.328	0.195	0.482	0.615
- (1416111_at)	0.002	0.843	0.232	0.627	0.399	0.455	0.550	0.214	0.026	0.020	0.009	0.014
- (1448222_x_at)	0.192	0.687	0.357	0.780	0.690	0.648	0.763	0.562	0.314	0.746	0.100	0.191
- (1416112_at)	0.275	0.514	0.523	0.349	0.626	0.360	0.680	0.781	0.367	0.726	0.137	0.306
- (1436409_at)	0.922	0.828	0.811	0.805	0.740	0.714	0.805	0.780	0.755	0.747	0.722	0.967
- (1416113_at)	0.548	0.700	0.276	0.548	0.575	0.416	0.641	0.556	0.920	0.528	0.235	0.458
- (1416114_at)	0.191	0.683	0.390	0.898	0.689	0.659	0.338	0.199	0.346	0.383	0.216	0.676
- (1416115_at)	0.496	0.262	0.274	0.530	0.616	0.217	0.355	0.080	0.648	0.501	0.343	0.350
- (1416116_at)	0.376	0.195	0.222	0.808	0.079	0.067	0.175	0.411	0.553	0.558	0.459	0.653
- (1416117_at)	0.202	0.619	0.284	0.281	0.540	0.689	0.065	0.650	0.670	0.675	0.112	0.927
- (1431430_s_at)	0.033	0.102	0.041	0.577	0.498	0.198	0.538	0.002	0.371	0.084	0.001	0.017
- (1443354_at)	0.025	0.014	0.380	0.034	0.446	0.460	0.085	0.847	0.679	0.424	0.036	0.529
- (1456734_at)	0.602	0.826	0.810	0.826	0.716	0.461	0.819	0.785	0.727	0.780	0.684	0.241
- (1416119_at)	0.560	0.702	0.271	0.658	0.688	0.586	0.620	0.669	0.494	0.583	0.403	0.270
- (1430127_a_at)	0.369	0.587	0.197	0.119	0.912	0.491	0.340	0.153	0.181	0.256	0.046	0.133
- (1448229_s_at)	0.030	0.080	0.008	0.007	0.403	0.175	0.432	0.193	0.453	0.951	0.343	0.230
- (1416123_at)	0.038	0.017	0.036	0.057	0.222	0.661	0.651	0.493	0.128	0.527	0.109	0.184
- (1455956_x_at)	0.474	0.113	0.139	0.727	0.380	0.665	0.574	0.117	0.412	0.222	0.156	0.272
- (1416124_at)	0.026	0.045	0.684	0.734	0.076	0.045	0.166	0.178	0.139	0.219	0.327	0.447
- (1434745_at)	0.023	0.173	0.078	0.212	0.876	0.172	0.430	0.034	0.086	0.311	0.047	0.040
- (1416122_at)	0.065	0.123	0.095	0.678	0.195	0.201	0.542	0.065	0.076	0.566	0.171	0.376
- (1458089_at)	0.025	0.453	0.001	0.958	0.755	0.017	0.403	0.722	0.287	0.414	0.001	0.938
- (1448231_at)	0.963	0.284	0.069	0.568	0.436	0.001	0.452	0.296	0.190	0.084	0.001	0.030
- (1447736_at)	0.788	0.425	0.953	0.960	0.741	0.610	0.816	0.725	0.555	0.688	0.549	0.461
- (1441799_at)	0.025	0.413	0.037	0.307	0.556	0.001	0.012	0.761	0.268	0.174	0.001	0.091
- (1416125_at)	0.043	0.535	0.042	0.185	0.141	0.001	0.637	0.123	0.058	0.041	0.001	0.024
- (1416126_at)	0.750	0.866	0.307	0.970	0.621	0.405	0.363	0.184	0.306	0.446	0.538	0.465
- (1416127_a_at)	0.906	0.730	0.283	0.221	0.348	0.685	0.281	0.421	0.422	0.676	0.210	0.385
- (1438557_x_at)	0.318	0.481	0.774	0.477	0.441	0.427	0.479	0.080	0.518	0.658	0.468	0.190
- (1460579_at)	0.634	0.733	0.825	0.784	0.743	0.803	0.213	0.795	0.718	0.732	0.734	0.768
- (1439452_x_at)	0.221	0.105	0.989	0.263	0.430	0.150	0.381	0.090	0.344	0.571	0.785	0.252
- (1437437_x_at)	0.772	0.474	0.806	0.611	0.206	0.775	0.482	0.110	0.817	0.261	0.267	0.161
- (1416129_at)	0.058	0.089	0.151	0.515	0.169	0.215	0.343	0.621	0.147	0.133	0.019	0.194
- (1419816_s_at)	0.049	0.099	0.342	0.194	0.117	0.132	0.657	0.613	0.156	0.782	0.015	0.721
- (1448233_at)	0.561	0.398	0.267	0.659	0.744	0.850	0.673	0.902	0.427	0.637	0.403	0.248
- (1416130_at)	0.949	0.725	0.303	0.632	0.704	0.351	0.550	0.622	0.256	0.901	0.151	0.180
- (1416131_s_at)	0.541	0.345	0.235	0.619	0.811	0.281	0.787	0.162	0.186	0.730	0.935	0.454
- (1438864_at)	0.009	0.036	0.143	0.129	0.054	0.323	0.171	0.257	0.249	0.826	0.055	0.813
- (1416132_at)	0.854	0.779	0.482	0.062	0.927	0.266	0.289	0.168	0.493	0.382	0.525	0.265
- (1416133_at)	0.323	0.684	0.474	0.502	0.819	0.404	0.461	0.508	0.256	0.491	0.454	0.314
- (1416134_at)	0.636	0.611	0.514	0.541	0.617	0.413	0.477	0.899	0.304	0.329	0.182	0.715
- (1435857_s_at)	0.641	0.725	0.560	0.719	0.548	0.651	0.638	0.380	0.323	0.644	0.329	0.583
- (1416135_at)	0.393	0.789	0.365	0.511	0.668	0.627	0.889	0.430	0.670	0.825	0.289	0.153
- (1456079_x_at)	0.722	0.325	0.214	0.517	0.535	0.200	0.861	0.542	0.539	0.763	0.295	0.251
- (1437715_x_at)	0.414	0.634	0.207	0.160	0.246	0.143	0.810	0.424	0.720	0.592	0.212	0.235
- (1438764_at)	0.403	0.201	0.420	0.533	0.381	0.406	0.201	0.185	0.736	0.690	0.516	0.399
- (1416138_at)	0.650	0.527	0.404	0.932	0.853	0.394	0.726	0.636	0.424	0.719	0.250	0.290
- (1416137_at)	0.275	0.465	0.487	0.319	0.214	0.280	0.429	0.441	0.692	0.977	0.206	0.164
- (1438832_x_at)	0.243	0.376	0.869	0.755	0.456	0.361	0.150	0.428	0.530	0.785	0.532	0.717
- (1416140_a_at)	0.921	0.552	0.342	0.672	0.332	0.938	0.387	0.862	0.538	0.482	0.592	0.358
- (1438969_x_at)	0.539	0.459	0.241	0.849	0.433	0.509	0.427	0.357	0.859	0.655	0.440	0.540
- (1453251_at)	0.146	0.282	0.268	0.327	0.462	0.178	0.165	0.376	0.576	0.182	0.029	0.247
- (1455693_x_at)	0.926	0.541	0.516	0.816	0.657	0.851	0.553	0.675	0.871	0.903	0.415	0.539
- (1437246_x_at)	0.563	0.485	0.271	0.549	0.719	0.529	0.825	0.662	0.287	0.402	0.193	0.307
- (1442044_at)	0.025	0.647	0.095	0.321	0.064	0.158	0.734	0.390	0.627	0.512	0.013	0.508
- (1453466_at)	0.548	0.788	0.876	0.911	0.690	0.699	0.664	0.779	0.776	0.717	0.069	0.779
- (1416141_a_at)	0.624	0.483	0.532	0.737	0.236	0.525	0.360	0.444	0.431	0.586	0.447	0.342
- (1434377_x_at)	0.814	0.780	0.781	0.794	0.993	0.535	0.530	0.575	0.691	0.567	0.646	0.319
- (1455981_at)	0.159	0.199	0.586	0.259	0.806	0.208	0.302	0.414	0.078	0.318	0.264	0.199
- (1435962_at)	0.792	0.593	0.495	0.783	0.456	0.586	0.343	0.862	0.779	0.667	0.657	0.820
- (1416142_at)	0.419	0.488	0.864	0.885	0.548	0.307	0.362	0.925	0.287	0.252	0.120	0.251
- (1435816_at)	0.541	0.310	0.405	0.661	0.150	0.733	0.610	0.306	0.244	0.317	0.457	0.634
- (1435817_x_at)	0.625	0.865	0.358	0.653	0.394	0.722	0.324	0.635	0.417	0.368	0.402	0.392
- (1454620_x_at)	0.818	0.725	0.510	0.546	0.789	0.619	0.847	0.356	0.537	0.774	0.254	0.570
- (1416143_at)	0.330	0.626	0.481	0.626	0.441	0.764	0.931	0.694	0.518	0.470	0.260	0.222
- (1416145_at)	0.158	0.155	0.896	0.373	0.453	0.532	0.637	0.640	0.592	0.243	0.319	0.462
- (1416144_a_at)	0.323	0.769	0.323	0.988	0.347	0.383	0.594	0.066	0.556	0.548	0.212	0.568
- (1435194_at)	0.375	0.374	0.528	0.484	0.535	0.720	0.671	0.781	0.373	0.550	0.017	0.322
- (1416146_at)	0.427	0.760	0.531	0.767	0.857	0.436	0.512	0.582	0.694	0.230	0.024	0.269
- (1440575_at)	0.285	0.101	0.406	0.765	0.216	0.828	0.815	0.160	0.603	0.843	0.389	0.173
- (1416147_at)	0.906	0.240	0.242	0.682	0.147	0.109	0.523	0.390	0.662	0.156	0.003	0.054
- (1459215_at)	0.586	0.652	0.964	0.814	0.626	0.708	0.812	0.687	0.640	0.715	0.683	0.939
- (1438365_x_at)	0.914	0.412	0.810	0.868	0.856	0.798	0.321	0.565	0.722	0.379	0.573	0.425
- (1416148_at)	0.408	0.276	0.630	0.513	0.892	0.673	0.645	0.308	0.628	0.856	0.437	0.283
- (1436915_x_at)	0.170	0.478	0.386	0.612	0.352	0.253	0.468	0.050	0.362	0.330	0.156	0.597
- (1416149_at)	0.311	0.470	0.808	0.525	0.413	0.210	0.366	0.236	0.297	0.171	0.718	0.228
- (1416152_a_at)	0.366	0.521	0.611	0.204	0.734	0.448	0.508	0.349	0.736	0.565	0.110	0.204
- (1416150_a_at)	0.910	0.379	0.480	0.193	0.477	0.344	0.811	0.512	0.476	0.822	0.551	0.717
- (1416151_at)	0.465	0.506	0.346	0.185	0.511	0.229	0.263	0.645	0.276	0.118	0.167	0.235
- (1454993_a_at)	0.814	0.764	0.503	0.223	0.535	0.284	0.736	0.270	0.178	0.398	0.230	0.666
- (1438215_at)	0.014	0.011	0.138	0.118	0.211	0.278	0.251	0.485	0.066	0.279	0.450	0.487
- (1434512_x_at)	0.738	0.815	0.837	0.904	0.784	0.301	0.820	0.856	0.265	0.577	0.516	0.463
- (1416154_at)	0.278	0.194	0.606	0.785	0.389	0.130	0.722	0.764	0.594	0.627	0.681	0.992
- (1430476_at)	0.962	0.719	0.801	0.847	0.785	0.828	0.514	0.736	0.544	0.659	0.720	0.978
- (1425665_a_at)	0.546	0.615	0.363	0.293	0.599	0.671	0.472	0.766	0.819	0.603	0.247	0.895
- (1416153_at)	0.414	0.430	0.717	0.338	0.824	0.818	0.471	0.504	0.504	0.481	0.814	0.734
- (1416155_at)	0.224	0.311	0.529	0.535	0.789	0.430	0.123	0.830	0.647	0.638	0.270	0.787
- (1416157_at)	0.013	0.028	0.027	0.193	0.510	0.549	0.307	0.144	0.415	0.021	0.053	0.052
- (1445256_at)	0.803	0.501	0.829	0.948	0.744	0.780	0.804	0.781	0.715	0.701	0.655	0.896
- (1416156_at)	0.271	0.829	0.145	0.676	0.311	0.532	0.230	0.264	0.123	0.190	0.080	0.149
- (1458092_at)	0.808	0.814	0.819	0.835	0.720	0.712	0.779	0.772	0.711	0.674	0.686	0.986
- (1416158_at)	0.776	0.154	0.209	0.215	0.515	0.362	0.562	0.335	0.209	0.249	0.100	0.082
- (1416160_at)	0.009	0.011	0.538	0.833	0.321	0.187	0.047	0.338	0.640	0.505	0.528	0.242
- (1431237_at)	0.916	0.784	0.913	0.876	0.746	0.717	0.779	0.754	0.709	0.754	0.659	0.786
- (1444229_at)	0.387	0.398	0.801	0.850	0.322	0.616	0.598	0.182	0.221	0.689	0.637	0.569
- (1416159_at)	0.030	0.293	0.349	0.208	0.179	0.271	0.184	0.235	0.675	0.438	0.444	0.528
- (1436475_at)	0.228	0.166	0.713	0.197	0.759	0.388	0.695	0.095	0.520	0.218	0.800	0.301
- (1455938_x_at)	0.179	0.421	0.674	0.685	0.140	0.519	0.222	0.076	0.220	0.097	0.235	0.463
- (1416162_at)	0.579	0.416	0.339	0.768	0.205	0.777	0.427	0.159	0.526	0.491	0.382	0.442
- (1416161_at)	0.398	0.469	0.779	0.192	0.787	0.399	0.489	0.361	0.821	0.649	0.193	0.216
- (1416163_at)	0.170	0.702	0.778	0.636	0.702	0.509	0.661	0.562	0.377	0.653	0.402	0.269
- (1416164_at)	0.044	0.264	0.177	0.146	0.668	0.673	0.562	0.140	0.168	0.070	0.000	0.014
- (1446377_at)	0.886	0.662	0.805	0.806	0.744	0.685	0.772	0.754	0.729	0.737	0.702	0.885
- (1431691_a_at)	0.010	0.627	0.177	0.730	0.834	0.602	0.465	0.284	0.131	0.033	0.015	0.036
- (1416165_at)	0.002	0.328	0.657	0.963	0.697	0.489	0.150	0.045	0.040	0.020	0.011	0.034
- (1416167_at)	0.258	0.514	0.513	0.486	0.464	0.516	0.496	0.466	0.752	0.463	0.308	0.097
- (1431269_at)	0.813	0.360	0.892	0.738	0.745	0.646	0.836	0.717	0.652	0.702	0.623	0.475
- (1416166_a_at)	0.400	0.462	0.749	0.093	0.054	0.238	0.152	0.164	0.376	0.808	0.228	0.535
- (1416168_at)	0.092	0.863	0.353	0.575	0.707	0.679	0.263	0.868	0.171	0.315	0.029	0.057
- (1453724_a_at)	0.133	0.619	0.110	0.881	0.444	0.789	0.348	0.628	0.373	0.662	0.438	0.026
- (1416170_at)	0.597	0.281	0.662	0.305	0.291	0.765	0.443	0.363	0.543	0.691	0.277	0.503
- (1437379_x_at)	0.255	0.567	0.779	0.636	0.404	0.508	0.766	0.582	0.358	0.760	0.289	0.853
- (1416171_at)	0.848	0.333	0.706	0.694	0.690	0.490	0.563	0.987	0.470	0.587	0.203	0.899
- (1440486_at)	0.418	0.958	0.491	0.082	0.726	0.188	0.553	0.998	0.553	0.684	0.768	0.715
- (1416172_at)	0.353	0.403	0.495	0.822	0.548	0.318	0.877	0.295	0.347	0.214	0.047	0.700
- (1416173_at)	0.710	0.203	0.352	0.344	0.778	0.457	0.246	0.246	0.174	0.431	0.003	0.065
- (1416174_at)	0.345	0.718	0.701	0.101	0.483	0.478	0.412	0.574	0.262	0.503	0.793	0.253
- (1416175_a_at)	0.360	0.407	0.516	0.293	0.477	0.637	0.756	0.658	0.684	0.451	0.553	0.556
- (1416177_at)	0.594	0.636	0.674	0.750	0.801	0.999	0.725	0.354	0.280	0.831	0.719	0.712
- (1416178_a_at)	0.424	0.276	0.800	0.838	0.641	0.360	0.749	0.472	0.411	0.500	0.134	0.141
- (1416179_a_at)	0.067	0.421	0.549	0.184	0.324	0.724	0.541	0.051	0.456	0.096	0.050	0.627
- (1448236_at)	0.069	0.307	0.679	0.332	0.364	0.888	0.313	0.453	0.094	0.081	0.177	0.099
- (1445548_at)	0.078	0.514	0.789	0.813	0.842	0.031	0.793	0.805	0.993	0.625	0.454	0.623
- (1416180_a_at)	0.042	0.497	0.317	0.552	0.237	0.225	0.010	0.075	0.235	0.728	0.195	0.678
- (1444035_at)	0.786	0.444	0.825	0.794	0.748	0.782	0.996	0.747	0.551	0.761	0.622	0.617
- (1416181_at)	0.827	0.547	0.907	0.761	0.477	0.680	0.629	0.580	0.583	0.684	0.300	0.175
- (1436749_at)	0.998	0.663	0.811	0.797	0.751	0.684	0.805	0.760	0.812	0.706	0.698	0.896
- (1416182_at)	0.061	0.423	0.391	0.402	0.051	0.189	0.733	0.267	0.083	0.454	0.422	0.036
- (1455235_x_at)	0.901	0.825	0.908	0.527	0.458	0.476	0.428	0.544	0.665	0.502	0.306	0.400
- (1442618_at)	0.025	0.159	0.894	0.039	0.231	0.095	0.236	0.451	0.376	0.124	0.332	0.395
- (1416183_a_at)	0.393	0.522	0.683	0.377	0.300	0.582	0.806	0.476	0.455	0.453	0.181	0.674
- (1434499_a_at)	0.240	0.546	0.725	0.345	0.598	0.340	0.731	0.504	0.708	0.534	0.301	0.253
- (1448237_x_at)	0.478	0.536	0.654	0.452	0.312	0.670	0.375	0.336	0.451	0.794	0.238	0.468
- (1416184_s_at)	0.451	0.559	0.818	0.743	0.919	0.357	0.541	0.281	0.225	0.620	0.174	0.541
- (1443380_at)	0.794	0.639	0.865	0.805	0.809	0.801	0.785	0.786	0.760	0.619	0.657	0.469
- (1416185_a_at)	0.974	0.326	0.541	0.321	0.402	0.512	0.422	0.753	0.351	0.402	0.183	0.513
- (1438766_at)	0.666	0.416	0.783	0.816	0.750	0.674	0.806	0.775	0.724	0.844	0.358	0.751
- (1416186_at)	0.754	0.702	0.367	0.681	0.318	0.178	0.773	0.198	0.330	0.667	0.159	0.131
- (1416187_s_at)	0.261	0.672	0.213	0.627	0.506	0.296	0.180	0.217	0.791	0.336	0.068	0.108
- (1416188_at)	0.159	0.146	0.219	0.276	0.421	0.625	0.750	0.800	0.198	0.153	0.019	0.052
- (1448241_at)	0.092	0.570	0.247	0.711	0.507	0.320	0.448	0.352	0.137	0.428	0.035	0.055
- (1416190_a_at)	0.248	0.905	0.392	0.049	0.110	0.342	0.165	0.770	0.350	0.166	0.192	0.690
- (1434986_a_at)	0.087	0.799	0.307	0.842	0.227	0.452	0.267	0.671	0.239	0.160	0.292	0.074
- (1455987_at)	0.064	0.113	0.351	0.577	0.012	0.720	0.336	0.068	0.360	0.365	0.342	0.307
- (1416191_at)	0.700	0.720	0.119	0.222	0.194	0.862	0.099	0.034	0.203	0.530	0.972	0.163
- (1448242_at)	0.114	0.216	0.433	0.447	0.587	0.716	0.199	0.728	0.719	0.153	0.265	0.361
- (1416189_a_at)	0.056	0.296	0.350	0.527	0.857	0.683	0.338	0.294	0.251	0.103	0.690	0.141
- (1416192_at)	0.731	0.615	0.247	0.586	0.285	0.270	0.788	0.506	0.533	0.252	0.213	0.087
- (1448243_at)	0.252	0.581	0.288	0.333	0.619	0.374	0.548	0.394	0.622	0.305	0.450	0.294
- (1444655_at)	0.240	0.401	0.148	0.807	0.726	0.194	0.952	0.721	0.428	0.752	0.644	0.377
- (1416197_at)	0.200	0.638	0.195	0.580	0.722	0.365	0.269	0.649	0.581	0.508	0.653	0.466
- (1416198_at)	0.416	0.298	0.404	0.421	0.398	0.607	0.476	0.210	0.495	0.728	0.275	0.174
- (1416199_at)	0.065	0.491	0.788	0.723	0.080	0.286	0.318	0.489	0.044	0.513	0.261	0.296
- (1416200_at)	0.140	0.028	0.768	0.309	0.769	0.585	0.227	0.359	0.064	0.015	0.065	0.032
- (1416201_at)	0.688	0.685	0.662	0.314	0.621	0.352	0.374	0.923	0.440	0.743	0.398	0.432
- (1436835_at)	0.996	0.833	0.806	0.796	0.751	0.718	0.778	0.773	0.716	0.739	0.726	0.920
- (1460176_at)	0.304	0.549	0.230	0.577	0.065	0.718	0.248	0.671	0.554	0.058	0.242	0.234
- (1448248_at)	0.929	0.544	0.431	0.341	0.603	0.770	0.682	0.935	0.270	0.594	0.639	0.638
- (1425855_a_at)	0.072	0.098	0.660	0.178	0.268	0.166	0.423	0.168	0.224	0.594	0.777	0.191
- (1438938_x_at)	0.469	0.217	0.305	0.535	0.877	0.583	0.459	0.798	0.551	0.566	0.455	0.211
- (1460035_at)	0.025	0.136	0.127	0.044	0.424	0.240	0.117	0.128	0.748	0.123	0.141	0.221
- (1455713_x_at)	0.310	0.609	0.538	0.642	0.678	0.223	0.914	0.758	0.122	0.397	0.782	0.517
- (1416202_at)	0.991	0.667	0.629	0.532	0.755	0.881	0.793	0.573	0.443	0.556	0.367	0.585
- (1416203_at)	0.102	0.409	0.960	0.792	0.751	0.459	0.072	0.307	0.049	0.174	0.290	0.031
- (1416204_at)	0.142	0.253	0.528	0.538	0.301	0.594	0.064	0.463	0.492	0.112	0.087	0.151
- (1439396_x_at)	0.701	0.751	0.807	0.788	0.763	0.620	0.781	0.700	0.573	0.782	0.786	0.448
- (1456732_at)	0.994	0.647	0.817	0.804	0.745	0.704	0.784	0.774	0.741	0.720	0.685	0.778
- (1448249_at)	0.090	0.235	0.516	0.672	0.733	0.751	0.686	0.445	0.861	0.106	0.066	0.113
- (1435795_at)	0.048	0.100	0.681	0.208	0.343	0.799	0.466	0.160	0.216	0.252	0.602	0.402
- (1416205_at)	0.492	0.557	0.088	0.373	0.772	0.735	0.211	0.679	0.314	0.304	0.084	0.097
- (1437159_at)	0.089	0.177	0.402	0.231	0.601	0.529	0.390	0.142	0.264	0.270	0.270	0.328
- (1416206_at)	0.007	0.161	0.227	0.041	0.058	0.163	0.053	0.848	0.103	0.303	0.019	0.267
- (1453785_at)	0.840	0.352	0.757	0.690	0.739	0.662	0.841	0.728	0.753	0.709	0.673	0.980
- (1416207_at)	0.225	0.726	0.614	0.363	0.642	0.525	0.371	0.522	0.555	0.590	0.111	0.286
- (1439201_at)	0.352	0.189	0.238	0.727	0.901	0.422	0.747	0.560	0.484	0.286	0.054	0.909
- (1437714_x_at)	0.028	0.810	0.732	0.123	0.188	0.279	0.123	0.045	0.568	0.299	0.723	0.533
- (1455829_at)	0.923	0.469	0.985	0.165	0.504	0.594	0.633	0.751	0.651	0.460	0.096	0.346
- (1416208_at)	0.517	0.766	0.408	0.167	0.513	0.554	0.456	0.184	0.272	0.506	0.788	0.194
- (1416209_at)	0.155	0.799	0.288	0.313	0.366	0.537	0.378	0.408	0.441	0.407	0.422	0.193
- (1448253_at)	0.882	0.736	0.885	0.737	0.863	0.682	0.820	0.541	0.789	0.698	0.449	0.775
- (1416210_at)	0.214	0.836	0.776	0.605	0.510	0.174	0.790	0.526	0.317	0.495	0.088	0.683
- (1443809_at)	0.513	0.279	0.371	0.362	0.776	0.733	0.977	0.552	0.614	0.686	0.536	0.444
- (1443173_at)	0.312	0.484	0.299	0.291	0.185	0.070	0.699	0.659	0.267	0.483	0.008	0.693
- (1448254_at)	0.669	0.900	0.412	0.153	0.342	0.876	0.586	0.544	0.708	0.754	0.067	0.849
- (1416211_a_at)	0.051	0.435	0.235	0.296	0.432	0.682	0.223	0.340	0.403	0.318	0.003	0.614
- (1416212_at)	0.629	0.564	0.685	0.276	0.358	0.348	0.482	0.892	0.670	0.352	0.524	0.241
- (1455822_x_at)	0.087	0.677	0.692	0.243	0.480	0.648	0.745	0.131	0.193	0.097	0.018	0.069
- (1436797_a_at)	0.136	0.118	0.569	0.384	0.507	0.291	0.711	0.749	0.351	0.416	0.092	0.341
- (1416213_x_at)	0.362	0.536	0.366	0.503	0.826	0.312	0.366	0.432	0.288	0.248	0.110	0.717
- (1434589_x_at)	0.037	0.725	0.283	0.650	0.708	0.218	0.857	0.040	0.154	0.133	0.019	0.066
- (1448255_a_at)	0.183	0.793	0.744	0.838	0.558	0.113	0.471	0.420	0.282	0.290	0.057	0.251
- (1416214_at)	0.216	0.730	0.785	0.413	0.549	0.226	0.393	0.520	0.745	0.752	0.162	0.787
- (1436708_x_at)	0.407	0.055	0.234	0.999	0.172	0.095	0.667	0.033	0.612	0.427	0.029	0.169
- (1448256_at)	0.189	0.791	0.060	0.806	0.412	0.189	0.624	0.788	0.019	0.089	0.068	0.182
- (1416215_at)	0.720	0.392	0.450	0.356	0.507	0.607	0.387	0.989	0.424	0.474	0.233	0.676
- (1440822_x_at)	0.914	0.625	0.475	0.511	0.507	0.371	0.286	0.931	0.431	0.775	0.137	0.357
- (1416216_at)	0.209	0.555	0.777	0.445	0.630	0.391	0.751	0.406	0.810	0.352	0.253	0.260
- (1448258_a_at)	0.715	0.812	0.326	0.268	0.691	0.768	0.880	0.701	0.679	0.572	0.447	0.930
- (1416220_at)	0.504	0.717	0.350	0.303	0.693	0.546	0.591	0.569	0.551	0.525	0.673	0.480
- (1427500_at)	0.746	0.861	0.771	0.837	0.746	0.716	0.342	0.792	0.599	0.694	0.719	0.740
- (1448259_at)	0.101	0.271	0.358	0.296	0.505	0.054	0.669	0.231	0.091	0.542	0.099	0.467
- (1416221_at)	0.896	0.218	0.675	0.651	0.337	0.192	0.316	0.384	0.223	0.593	0.072	0.110
- (1439191_at)	0.029	0.265	0.023	0.859	0.147	0.511	0.394	0.818	0.731	0.756	0.963	0.305
- (1416222_at)	0.166	0.534	0.856	0.435	0.674	0.276	0.491	0.452	0.818	0.546	0.003	0.288
- (1416223_at)	0.178	0.766	0.568	0.275	0.367	0.733	0.203	0.366	0.279	0.252	0.066	0.376
- (1416224_at)	0.824	0.497	0.724	0.337	0.575	0.622	0.331	0.829	0.743	0.362	0.395	0.104
- (1416227_at)	0.591	0.742	0.683	0.892	0.766	0.743	0.878	0.674	0.725	0.809	0.185	0.537
- (1416226_at)	0.000	0.226	0.743	0.039	0.282	0.079	0.081	0.011	0.011	0.006	0.003	0.004
- (1416228_at)	0.125	0.535	0.580	0.390	0.687	0.805	0.344	0.323	0.509	0.617	0.241	0.210
- (1416231_at)	0.249	0.366	0.945	0.282	0.314	0.525	0.284	0.592	0.174	0.573	0.256	0.319
- (1416232_at)	0.066	0.888	0.594	0.276	0.379	0.496	0.776	0.380	0.080	0.111	0.443	0.580
- (1448264_a_at)	0.450	0.434	0.387	0.271	0.357	0.229	0.611	0.190	0.679	0.271	0.380	0.293
- (1416233_at)	0.706	0.424	0.609	0.356	0.493	0.285	0.495	0.499	0.471	0.622	0.465	0.790
- (1416234_at)	0.428	0.409	0.516	0.314	0.264	0.678	0.358	0.613	0.380	0.458	0.539	0.332
- (1416235_at)	0.160	0.094	0.177	0.291	0.192	0.622	0.904	0.210	0.747	0.993	0.135	0.202
- (1416236_a_at)	0.697	0.179	0.175	0.085	0.766	0.129	0.444	0.145	0.157	0.211	0.015	0.102
- (1448265_x_at)	0.202	0.163	0.146	0.824	0.294	0.082	0.370	0.653	0.279	0.526	0.011	0.349
- (1416237_at)	0.808	0.632	0.807	0.868	0.754	0.700	0.713	0.771	0.680	0.738	0.669	0.710
- (1416238_at)	0.821	0.505	0.333	0.612	0.581	0.331	0.024	0.182	0.045	0.275	0.087	0.771
- (1459937_at)	0.312	0.362	0.521	0.458	0.702	0.636	0.398	0.746	0.439	0.737	0.522	0.234
- (1416239_at)	0.042	0.514	0.858	0.099	0.125	0.498	0.182	0.162	0.503	0.837	0.014	0.757
- (1416240_at)	0.449	0.365	0.362	0.261	0.439	0.673	0.525	0.970	0.620	0.585	0.788	0.281
- (1416241_at)	0.211	0.633	0.338	0.446	0.206	0.504	0.376	0.500	0.700	0.351	0.829	0.313
- (1448269_a_at)	0.219	0.163	0.413	0.536	0.564	0.657	0.829	0.788	0.551	0.535	0.902	0.383
- (1416242_at)	0.949	0.574	0.719	0.323	0.796	0.297	0.200	0.752	0.340	0.360	0.818	0.269
- (1454833_at)	0.570	0.589	0.931	0.817	0.747	0.685	0.501	0.785	0.689	0.751	0.702	0.316
- (1434231_x_at)	0.466	0.729	0.778	0.850	0.458	0.584	0.390	0.462	0.571	0.664	0.177	0.325
- (1454856_x_at)	0.675	0.737	0.498	0.321	0.434	0.453	0.259	0.555	0.746	0.322	0.357	0.448
- (1436840_x_at)	0.587	0.536	0.505	0.725	0.601	0.272	0.888	0.601	0.570	0.732	0.162	0.624
- (1416243_a_at)	0.901	0.723	0.717	0.809	0.798	0.762	0.689	0.811	0.646	0.388	0.272	0.502
- (1455950_x_at)	0.799	0.623	0.772	0.544	0.575	0.399	0.584	0.505	0.338	0.736	0.178	0.568
- (1437850_a_at)	0.758	0.204	0.775	0.143	0.288	0.928	0.753	0.079	0.287	0.309	0.063	0.400
- (1438739_at)	0.003	0.287	0.146	0.029	0.077	0.371	0.005	0.085	0.105	0.444	0.049	0.420
- (1416244_a_at)	0.347	0.689	0.485	0.399	0.831	0.796	0.516	0.332	0.692	0.892	0.106	0.351
- (1416245_at)	0.349	0.516	0.213	0.397	0.532	0.458	0.518	0.407	0.928	0.504	0.911	0.671
- (1435288_at)	0.457	0.504	0.693	0.243	0.246	0.836	0.279	0.456	0.252	0.761	0.465	0.623
- (1416246_a_at)	0.726	0.644	0.671	0.462	0.875	0.743	0.807	0.648	0.346	0.246	0.233	0.231
- (1460095_at)	0.733	0.469	0.768	0.775	0.746	0.612	0.838	0.754	0.751	0.705	0.566	0.779
- (1455269_a_at)	0.554	0.392	0.608	0.667	0.284	0.556	0.650	0.488	0.196	0.263	0.212	0.238
- (1416247_at)	0.329	0.661	0.801	0.601	0.775	0.383	0.624	0.539	0.557	0.534	0.589	0.622
- (1439600_at)	0.032	0.570	0.371	0.099	0.046	0.654	0.443	0.758	0.614	0.377	0.589	0.860
- (1416248_at)	0.595	0.596	0.652	0.690	0.242	0.505	0.762	0.574	0.388	0.573	0.834	0.348
- (1416249_at)	0.149	0.407	0.673	0.283	0.687	0.805	0.174	0.255	0.480	0.155	0.731	0.184
- (1416250_at)	0.187	0.335	0.025	0.089	0.145	0.033	0.007	0.002	0.125	0.074	0.425	0.040
- (1448272_at)	0.044	0.496	0.013	0.041	0.061	0.036	0.001	0.004	0.385	0.247	0.847	0.217
- (1416251_at)	0.034	0.414	0.895	0.794	0.195	0.230	0.033	0.993	0.143	0.733	0.158	0.104
- (1438852_x_at)	0.433	0.136	0.666	0.564	0.201	0.441	0.068	0.276	0.495	0.269	0.557	0.537
- (1447756_x_at)	0.913	0.364	0.826	0.427	0.675	0.595	0.852	0.764	0.510	0.688	0.575	0.437
- (1431303_at)	0.899	0.829	0.806	0.788	0.724	0.699	0.885	0.807	0.683	0.722	0.697	0.823
- (1416252_at)	0.217	0.757	0.367	0.687	0.838	0.175	0.527	0.337	0.263	0.429	0.362	0.729
- (1416253_at)	0.548	0.989	0.259	0.425	0.445	0.625	0.453	0.541	0.594	0.808	0.516	0.532
- (1416254_a_at)	0.671	0.622	0.454	0.363	0.439	0.515	0.440	0.403	0.925	0.463	0.296	0.601
- (1423221_at)	0.438	0.547	0.127	0.748	0.585	0.445	0.287	0.568	0.225	0.761	0.814	0.282
- (1416257_at)	0.012	0.490	0.777	0.843	0.259	0.347	0.150	0.365	0.103	0.047	0.013	0.046
- (1440532_a_at)	0.813	0.404	0.792	0.864	0.737	0.622	0.786	0.756	0.701	0.598	0.713	0.884
- (1416259_at)	0.875	0.699	0.727	0.297	0.211	0.425	0.156	0.742	0.246	0.454	0.232	0.271
- (1458971_at)	0.562	0.652	0.810	0.270	0.489	0.269	0.342	0.744	0.559	0.718	0.530	0.901
- (1416260_a_at)	0.330	0.442	0.832	0.975	0.505	0.796	0.377	0.771	0.706	0.311	0.142	0.429
- (1416262_at)	0.137	0.701	0.630	0.273	0.656	0.248	0.359	0.198	0.253	0.362	0.023	0.216
- (1443049_at)	0.240	0.065	0.437	0.331	0.062	0.554	0.129	0.093	0.691	0.121	0.067	0.237
- (1444883_at)	0.849	0.371	0.812	0.783	0.629	0.363	0.569	0.737	0.660	0.754	0.020	0.621
- (1416261_at)	0.265	0.414	0.314	0.329	0.424	0.586	0.540	0.297	0.522	0.258	0.019	0.244
- (1448275_at)	0.291	0.289	0.669	0.060	0.156	0.207	0.737	0.175	0.322	0.085	0.011	0.143
- (1430394_a_at)	0.004	0.849	0.783	0.047	0.251	0.424	0.195	0.037	0.262	0.119	0.021	0.019
- (1416264_at)	0.009	0.152	0.192	0.385	0.749	0.241	0.200	0.515	0.446	0.705	0.022	0.012
- (1416263_at)	0.123	0.441	0.512	0.708	0.710	0.477	0.647	0.693	0.665	0.782	0.032	0.017
- (1443636_at)	0.489	0.446	0.181	0.415	0.689	0.618	0.712	0.842	0.280	0.383	0.522	0.373
- (1452959_a_at)	0.272	0.835	0.228	0.557	0.811	0.364	0.664	0.573	0.459	0.163	0.614	0.400
- (1416265_at)	0.073	0.059	0.169	0.074	0.792	0.042	0.623	0.464	0.611	0.500	0.117	0.508
- (1416266_at)	0.390	0.732	0.812	0.465	0.681	0.874	0.335	0.502	0.243	0.236	0.624	0.716
- (1430999_a_at)	0.720	0.455	0.507	0.307	0.480	0.466	0.535	0.792	0.639	0.531	0.325	0.337
- (1416267_at)	0.960	0.520	0.326	0.206	0.363	0.434	0.563	0.348	0.343	0.445	0.562	0.254
- (1437809_x_at)	0.983	0.454	0.900	0.749	0.736	0.682	0.813	0.730	0.705	0.617	0.658	0.786
- (1447685_x_at)	0.463	0.826	0.856	0.600	0.323	0.611	0.477	0.419	0.672	0.826	0.370	0.109
- (1416268_at)	0.336	0.376	0.776	0.407	0.141	0.308	0.470	0.582	0.533	0.414	0.078	0.269
- (1416269_at)	0.210	0.733	0.754	0.725	0.653	0.485	0.607	0.684	0.572	0.284	0.248	0.259
- (1435395_s_at)	0.293	0.494	0.784	0.687	0.494	0.730	0.754	0.673	0.969	0.795	0.233	0.484
- (1443495_at)	0.437	0.656	0.726	0.497	0.817	0.344	0.861	0.761	0.166	0.696	0.635	0.558
- (1416270_at)	0.607	0.464	0.428	0.402	0.274	0.432	0.456	0.389	0.474	0.735	0.516	0.286
- (1416271_at)	0.582	0.277	0.628	0.590	0.219	0.116	0.806	0.050	0.508	0.251	0.025	0.131
- (1416272_at)	0.793	0.869	0.632	0.742	0.734	0.284	0.736	0.425	0.552	0.786	0.428	0.471
- (1416274_at)	0.145	0.291	0.358	0.352	0.619	0.237	0.766	0.404	0.628	0.333	0.075	0.108
- (1456450_at)	0.278	0.918	0.086	0.105	0.288	0.445	0.895	0.320	0.373	0.085	0.109	0.149
- (1416276_a_at)	0.443	0.601	0.335	0.769	0.633	0.519	0.817	0.785	0.983	0.734	0.488	0.233
- (1416277_a_at)	0.548	0.782	0.733	0.562	0.846	0.781	0.620	0.589	0.801	0.752	0.368	0.402
- (1416278_a_at)	0.439	0.900	0.349	0.548	0.816	0.476	0.315	0.344	0.639	0.555	0.372	0.303
- (1437164_x_at)	0.076	0.980	0.327	0.808	0.437	0.226	0.637	0.284	0.188	0.685	0.707	0.049
- (1416279_at)	0.226	0.542	0.248	0.379	0.411	0.312	0.536	0.866	0.808	0.955	0.111	0.722
- (1448283_a_at)	0.795	0.898	0.942	0.833	0.397	0.529	0.713	0.838	0.652	0.442	0.472	0.676
- (1433440_x_at)	0.628	0.653	0.629	0.776	0.576	0.556	0.452	0.828	0.448	0.538	0.559	0.345
- (1416280_at)	0.797	0.770	0.727	0.399	0.939	0.437	0.708	0.727	0.442	0.587	0.465	0.424
- (1437278_a_at)	0.184	0.399	0.616	0.216	0.240	0.232	0.844	0.083	0.209	0.742	0.588	0.337
- (1416281_at)	0.470	0.658	0.519	0.568	0.643	0.325	0.554	0.292	0.687	0.494	0.108	0.217
- (1416282_at)	0.265	0.602	0.936	0.294	0.622	0.665	0.658	0.723	0.296	0.912	0.563	0.298
- (1424436_at)	0.882	0.395	0.353	0.744	0.591	0.459	0.383	0.396	0.187	0.830	0.495	0.112
- (1441911_x_at)	0.551	0.340	0.842	0.784	0.755	0.738	0.599	0.793	0.699	0.882	0.892	0.873
- (1416283_at)	0.444	0.557	0.198	0.562	0.682	0.719	0.405	0.254	0.596	0.463	0.692	0.199
- (1424435_a_at)	0.514	0.579	0.178	0.751	0.801	0.756	0.179	0.658	0.437	0.151	0.577	0.128
- (1456313_x_at)	0.308	0.319	0.794	0.436	0.591	0.139	0.209	0.255	0.287	0.522	0.174	0.316
- (1437622_x_at)	0.409	0.424	0.572	0.557	0.586	0.421	0.411	0.582	0.429	0.603	0.464	0.298
- (1416284_at)	0.253	0.462	0.684	0.296	0.441	0.388	0.497	0.485	0.366	0.280	0.257	0.517
- (1416285_at)	0.161	0.438	0.453	0.640	0.723	0.466	0.407	0.512	0.390	0.481	0.059	0.124
- (1448284_a_at)	0.165	0.473	0.250	0.445	0.306	0.567	0.932	0.380	0.408	0.463	0.142	0.477
- (1416286_at)	0.014	0.567	0.446	0.306	0.403	0.479	0.257	0.414	0.352	0.214	0.002	0.039
- (1448285_at)	0.036	0.189	0.298	0.151	0.230	0.367	0.747	0.036	0.232	0.194	0.002	0.025
- (1416287_at)	0.011	0.602	0.770	0.384	0.837	0.403	0.194	0.356	0.352	0.204	0.001	0.025
- (1416288_at)	0.335	0.270	0.396	0.291	0.375	0.188	0.526	0.801	0.337	0.536	0.150	0.360
- (1458397_at)	0.737	0.547	0.785	0.740	0.676	0.996	0.282	0.847	0.479	0.589	0.703	0.740
- (1442506_at)	0.103	0.142	0.680	0.258	0.478	0.012	0.683	0.185	0.119	0.974	0.737	0.112
- (1459835_s_at)	0.117	0.358	0.346	0.529	0.170	0.338	0.490	0.224	0.733	0.669	0.462	0.052
- (1460179_at)	0.778	0.499	0.610	0.645	0.339	0.302	0.551	0.424	0.220	0.414	0.120	0.410
- (1445893_at)	0.813	0.538	0.815	0.798	0.740	0.701	0.876	0.748	0.744	0.382	0.644	0.576
- (1416289_at)	0.010	0.188	0.712	0.048	0.758	0.760	0.191	0.343	0.033	0.024	0.022	0.087
- (1416290_a_at)	0.460	0.556	0.667	0.400	0.440	0.421	0.497	0.835	0.470	0.289	0.284	0.520
- (1416291_at)	0.249	0.808	0.330	0.431	0.175	0.932	0.520	0.325	0.304	0.507	0.275	0.505
- (1416292_at)	0.495	0.540	0.918	0.578	0.403	0.497	0.984	0.194	0.347	0.254	0.255	0.546
- (1416294_at)	0.497	0.840	0.598	0.350	0.155	0.777	0.367	0.231	0.353	0.658	0.346	0.197
- (1416296_at)	0.233	0.621	0.803	0.776	0.717	0.689	0.947	0.733	0.700	0.218	0.027	0.647
- (1416295_a_at)	0.117	0.338	0.979	0.711	0.735	0.469	0.140	0.614	0.572	0.300	0.097	0.158
- (1440302_at)	0.015	0.245	0.137	0.241	0.458	0.130	0.054	0.008	0.761	0.166	0.056	0.087
- (1416300_a_at)	0.978	0.751	0.854	0.640	0.747	0.387	0.648	0.790	0.790	0.800	0.160	0.535
- (1446669_at)	0.738	0.937	0.915	0.793	0.752	0.671	0.726	0.745	0.688	0.725	0.658	0.959
- (1441627_at)	0.632	0.701	0.694	0.721	0.739	0.608	0.944	0.722	0.582	0.778	0.648	0.165
- (1439820_at)	0.694	0.762	0.828	0.829	0.766	0.707	0.576	0.733	0.601	0.738	0.766	0.649
- (1416302_at)	0.027	0.705	0.146	0.207	0.312	0.195	0.300	0.030	0.173	0.553	0.512	0.010
- (1448293_at)	0.671	0.562	0.119	0.291	0.596	0.159	0.614	0.449	0.439	0.320	0.183	0.113
- (1439644_at)	0.969	0.526	0.875	0.932	0.753	0.681	0.806	0.762	0.640	0.709	0.665	0.956
- (1416301_a_at)	0.013	0.634	0.230	0.336	0.448	0.228	0.139	0.232	0.039	0.372	0.512	0.008
- (1459348_at)	0.270	0.221	0.288	0.900	0.501	0.140	0.613	0.157	0.707	0.595	0.633	0.609
- (1457441_at)	0.941	0.622	0.898	0.827	0.743	0.679	0.795	0.716	0.743	0.741	0.664	0.980
- (1416304_at)	0.227	0.123	0.396	0.152	0.208	0.132	0.192	0.356	0.418	0.069	0.808	0.065
- (1416303_at)	0.107	0.105	0.301	0.309	0.492	0.116	0.773	0.864	0.192	0.127	0.023	0.057
- (1448294_at)	0.147	0.469	0.727	0.417	0.356	0.043	0.727	0.806	0.801	0.772	0.574	0.814
- (1416305_at)	0.079	0.693	0.742	0.770	0.267	0.753	0.224	0.061	0.120	0.290	0.987	0.679
- (1455250_at)	0.594	0.258	0.383	0.148	0.478	0.610	0.091	0.602	0.553	0.378	0.051	0.712
- (1416307_at)	0.507	0.795	0.802	0.550	0.184	0.488	0.348	0.923	0.701	0.747	0.551	0.245
- (1459832_s_at)	0.457	0.401	0.289	0.510	0.306	0.966	0.451	0.161	0.767	0.510	0.299	0.603
- (1416308_at)	0.120	0.765	0.462	0.210	0.592	0.547	0.872	0.408	0.131	0.376	0.413	0.247
- (1447411_at)	0.203	0.301	0.379	0.786	0.345	0.688	0.728	0.434	0.570	0.693	0.155	0.299
- (1418884_x_at)	0.485	0.802	0.458	0.157	0.553	0.342	0.660	0.551	0.741	0.918	0.182	0.326
- (1416312_at)	0.286	0.728	0.396	0.140	0.488	0.572	0.476	0.579	0.591	0.663	0.254	0.814
- (1416314_at)	0.411	0.535	0.362	0.795	0.653	0.691	0.273	0.784	0.501	0.685	0.460	0.764
- (1416313_at)	0.408	0.448	0.783	0.912	0.669	0.868	0.412	0.551	0.370	0.444	0.202	0.339
- (1440289_at)	0.620	0.486	0.750	0.928	0.793	0.272	0.869	0.688	0.650	0.598	0.568	0.662
- (1439259_x_at)	0.001	0.471	0.294	0.770	0.834	0.210	0.089	0.082	0.040	0.021	0.012	0.014
- (1416315_at)	0.001	0.533	0.282	0.537	0.218	0.187	0.151	0.079	0.029	0.016	0.010	0.014
- (1416316_at)	0.024	0.255	0.107	0.076	0.087	0.329	0.481	0.137	0.614	0.177	0.010	0.071
- (1416317_a_at)	0.421	0.745	0.237	0.744	0.470	0.494	0.164	0.122	0.260	0.642	0.343	0.424
- (1431962_a_at)	0.930	0.737	0.607	0.458	0.755	0.391	0.304	0.725	0.665	0.658	0.281	0.203
- (1416318_at)	0.011	0.054	0.877	0.385	0.397	0.205	0.215	0.543	0.261	0.091	0.000	0.054
- (1448301_s_at)	0.111	0.048	0.305	0.874	0.520	0.217	0.204	0.560	0.433	0.388	0.056	0.153
- (1445402_at)	0.500	0.328	0.455	0.867	0.235	0.752	0.084	0.745	0.452	0.994	0.814	0.434
- (1442615_at)	0.845	0.395	0.816	0.800	0.798	0.742	0.804	0.781	0.661	0.911	0.389	0.982
- (1456960_at)	0.081	0.014	0.055	0.029	0.101	0.044	0.216	0.210	0.141	0.075	0.073	0.115
- (1449641_at)	0.693	0.512	0.481	0.415	0.670	0.642	0.784	0.767	0.615	0.675	0.639	0.791
- (1416319_at)	0.128	0.508	0.424	0.166	0.454	0.635	0.549	0.526	0.190	0.199	0.176	0.215
- (1459645_at)	0.933	0.345	0.684	0.914	0.738	0.670	0.526	0.747	0.460	0.806	0.643	0.753
- (1421767_at)	0.553	0.803	0.869	0.823	0.582	0.678	0.774	0.746	0.684	0.696	0.639	0.913
- (1438292_x_at)	0.135	0.724	0.726	0.215	0.366	0.343	0.241	0.563	0.357	0.247	0.149	0.277
- (1446675_at)	0.003	0.003	0.192	0.270	0.096	0.703	0.323	0.559	0.273	0.461	0.013	0.118
- (1446068_at)	0.283	0.546	0.635	0.043	0.225	0.088	0.384	0.091	0.011	0.031	0.064	0.396
- (1444802_at)	0.775	0.377	0.774	0.799	0.768	0.667	0.745	0.695	0.637	0.709	0.647	0.576
- (1441696_at)	0.325	0.442	0.418	0.099	0.711	0.150	0.148	0.849	0.351	0.581	0.235	0.042
- (1416320_at)	0.068	0.843	0.396	0.497	0.670	0.503	0.323	0.229	0.323	0.226	0.777	0.238
- (1459408_at)	0.855	0.170	0.826	0.513	0.662	0.583	0.799	0.375	0.542	0.684	0.551	0.983
- (1416322_at)	0.353	0.935	0.601	0.941	0.478	0.162	0.199	0.761	0.131	0.079	0.714	0.757
- (1416321_s_at)	0.025	0.717	0.863	0.245	0.274	0.624	0.200	0.605	0.140	0.171	0.042	0.038
- (1416323_at)	0.067	0.355	0.362	0.451	0.657	0.736	0.470	0.513	0.358	0.373	0.162	0.047
- (1448302_at)	0.910	0.286	0.565	0.630	0.295	0.157	0.446	0.628	0.459	0.490	0.243	0.199
- (1416324_s_at)	0.479	0.695	0.444	0.811	0.668	0.477	0.573	0.469	0.245	0.256	0.140	0.419
- (1416326_at)	0.181	0.246	0.210	0.758	0.518	0.386	0.674	0.364	0.517	0.080	0.147	0.106
- (1416327_at)	0.511	0.638	0.213	0.591	0.821	0.492	0.832	0.443	0.538	0.639	0.081	0.660
- (1416328_a_at)	0.028	0.299	0.438	0.518	0.199	0.342	0.357	0.779	0.907	0.099	0.015	0.063
- (1457134_at)	0.985	0.569	0.867	0.821	0.744	0.693	0.794	0.737	0.739	0.716	0.678	0.846
- (1416329_at)	0.028	0.465	0.653	0.157	0.410	0.734	0.203	0.203	0.167	0.207	0.052	0.089
- (1445327_at)	0.894	0.500	0.811	0.819	0.752	0.666	0.815	0.749	0.668	0.663	0.701	0.778
- (1416330_at)	0.032	0.606	0.330	0.758	0.247	0.395	0.309	0.298	0.160	0.120	0.071	0.066
- (1416331_a_at)	0.438	0.420	0.738	0.401	0.239	0.628	0.473	0.761	0.352	0.881	0.235	0.375
- (1416332_at)	0.438	0.514	0.097	0.732	0.405	0.012	0.192	0.538	0.292	0.685	0.011	0.044
- (1416333_at)	0.320	0.566	0.732	0.855	0.782	0.687	0.282	0.810	0.720	0.744	0.625	0.143
- (1431960_at)	0.648	0.823	0.755	0.783	0.123	0.412	0.204	0.072	0.319	0.631	0.888	0.996
- (1446412_at)	0.350	0.031	0.931	0.604	0.708	0.675	0.993	0.316	0.102	0.535	0.175	0.715
- (1442651_at)	0.002	0.047	0.044	0.036	0.968	0.220	0.069	0.268	0.306	0.083	0.028	0.110
- (1438517_at)	0.446	0.321	0.792	0.082	0.122	0.567	0.450	0.213	0.312	0.889	0.027	0.667
- (1431942_at)	0.912	0.514	0.960	0.862	0.740	0.674	0.810	0.753	0.596	0.713	0.623	0.680
- (1416334_at)	0.855	0.210	0.765	0.392	0.357	0.527	0.606	0.492	0.776	0.303	0.128	0.211
- (1416335_at)	0.633	0.481	0.273	0.468	0.772	0.701	0.198	0.477	0.771	0.673	0.305	0.458
- (1416336_s_at)	0.759	0.515	0.624	0.961	0.568	0.334	0.400	0.548	0.772	0.453	0.223	0.272
- (1419908_at)	0.775	0.376	0.912	0.833	0.715	0.633	0.847	0.762	0.637	0.842	0.629	0.561
- (1416337_at)	0.383	0.301	0.340	0.286	0.668	0.667	0.489	0.208	0.806	0.723	0.299	0.377
- (1455997_a_at)	0.411	0.636	0.273	0.463	0.396	0.515	0.742	0.611	0.397	0.837	0.155	0.482
- (1416338_at)	0.695	0.309	0.378	0.720	0.502	0.794	0.351	0.417	0.951	0.544	0.497	0.154
- (1416339_a_at)	0.887	0.358	0.408	0.222	0.793	0.453	0.370	0.332	0.295	0.461	0.617	0.348
- (1436781_at)	0.123	0.607	0.843	0.544	0.791	0.737	0.185	0.413	0.193	0.324	0.011	0.656
- (1416340_a_at)	0.000	0.597	0.869	0.364	0.643	0.068	0.044	0.016	0.015	0.006	0.002	0.003
- (1416341_at)	0.414	0.344	0.233	0.993	0.591	0.871	0.633	0.673	0.834	0.462	0.564	0.588
- (1416342_at)	0.026	0.620	0.442	0.450	0.412	0.652	0.771	0.347	0.588	0.520	0.002	0.093
- (1434503_s_at)	0.004	0.460	0.449	0.687	0.342	0.592	0.127	0.085	0.060	0.027	0.020	0.036
- (1428094_at)	0.004	0.321	0.335	0.354	0.593	0.280	0.144	0.078	0.045	0.047	0.023	0.024
- (1416344_at)	0.009	0.416	0.466	0.807	0.450	0.462	0.147	0.084	0.130	0.064	0.012	0.023
- (1416343_a_at)	0.016	0.346	0.526	0.380	0.593	0.158	0.100	0.095	0.151	0.037	0.013	0.038
- (1416346_at)	0.145	0.287	0.194	0.815	0.869	0.259	0.606	0.271	0.216	0.315	0.301	0.816
- (1416345_at)	0.554	0.427	0.310	0.557	0.551	0.516	0.764	0.602	0.140	0.295	0.598	0.349
- (1416348_at)	0.449	0.323	0.417	0.083	0.191	0.535	0.404	0.363	0.267	0.199	0.520	0.058
- (1416347_at)	0.382	0.191	0.290	0.448	0.642	0.363	0.225	0.391	0.544	0.180	0.613	0.198
- (1443826_x_at)	0.974	0.832	0.799	0.777	0.740	0.719	0.880	0.791	0.780	0.714	0.744	0.903
- (1438014_at)	0.789	0.857	0.783	0.780	0.743	0.301	0.775	0.761	0.731	0.733	0.719	0.743
- (1416349_at)	0.086	0.556	0.314	0.145	0.530	0.308	0.331	0.291	0.459	0.607	0.029	0.130
- (1416350_at)	0.634	0.115	0.497	0.746	0.323	0.187	0.482	0.096	0.121	0.533	0.165	0.573
- (1416351_at)	0.380	0.824	0.420	0.406	0.644	0.657	0.369	0.639	0.655	0.497	0.250	0.698
- (1429681_a_at)	0.267	0.606	0.367	0.599	0.597	0.765	0.697	0.341	0.490	0.548	0.275	0.198
- (1416352_s_at)	0.274	0.566	0.252	0.560	0.278	0.919	0.324	0.311	0.536	0.506	0.155	0.223
- (1416353_at)	0.894	0.246	0.537	0.500	0.498	0.284	0.352	0.222	0.168	0.479	0.509	0.407
- (1437847_x_at)	0.895	0.759	0.905	0.786	0.751	0.707	0.800	0.782	0.692	0.730	0.721	0.870
- (1426863_at)	0.428	0.627	0.963	0.188	0.659	0.774	0.328	0.467	0.183	0.446	0.178	0.594
- (1416355_at)	0.007	0.067	0.322	0.164	0.008	0.267	0.341	0.649	0.347	0.177	0.156	0.149
- (1416354_at)	0.094	0.244	0.511	0.447	0.783	0.401	0.461	0.686	0.322	0.292	0.312	0.336
- (1429180_at)	0.112	0.023	0.233	0.047	0.148	0.180	0.267	0.113	0.175	0.026	0.123	0.310
- (1416356_at)	0.509	0.684	0.234	0.358	0.198	0.134	0.639	0.702	0.150	0.171	0.068	0.362
- (1416357_a_at)	0.069	0.215	0.217	0.806	0.325	0.272	0.104	0.476	0.742	0.069	0.227	0.589
- (1416358_at)	0.931	0.404	0.350	0.451	0.257	0.379	0.510	0.729	0.310	0.813	0.025	0.377
- (1416360_at)	0.139	0.702	0.815	0.195	0.495	0.088	0.085	0.137	0.850	0.475	0.782	0.216
- (1416359_at)	0.089	0.494	0.548	0.654	0.432	0.177	0.516	0.459	0.053	0.179	0.917	0.507
- (1416361_a_at)	0.872	0.454	0.724	0.352	0.536	0.455	0.505	0.296	0.533	0.333	0.747	0.484
- (1416363_at)	0.600	0.927	0.077	0.750	0.355	0.874	0.357	0.679	0.391	0.506	0.837	0.717
- (1459808_at)	0.927	0.802	0.798	0.777	0.742	0.716	0.756	0.785	0.752	0.726	0.737	0.902
- (1416362_a_at)	0.420	0.418	0.380	0.605	0.812	0.317	0.586	0.635	0.239	0.329	0.203	0.265
- (1458729_at)	0.200	0.811	0.083	0.566	0.583	0.157	0.419	0.826	0.123	0.931	0.310	0.636
- (1416365_at)	0.138	0.194	0.214	0.592	0.648	0.274	0.012	0.268	0.242	0.602	0.493	0.390
- (1416364_at)	0.882	0.609	0.604	0.772	0.415	0.658	0.797	0.677	0.330	0.586	0.639	0.445
- (1460506_s_at)	0.590	0.389	0.234	0.800	0.765	0.532	0.701	0.322	0.571	0.390	0.550	0.977
- (1455036_s_at)	0.861	0.779	0.510	0.425	0.972	0.744	0.497	0.720	0.513	0.872	0.453	0.423
- (1431670_at)	0.630	0.786	0.816	0.996	0.733	0.664	0.806	0.798	0.691	0.767	0.694	0.139
- (1416366_at)	0.797	0.811	0.364	0.274	0.276	0.475	0.609	0.539	0.434	0.405	0.495	0.469
- (1416367_at)	0.259	0.263	0.258	0.614	0.854	0.386	0.832	0.250	0.673	0.499	0.061	0.158
- (1416368_at)	0.255	0.332	0.483	0.784	0.551	0.830	0.767	0.392	0.836	0.603	0.264	0.554
- (1416369_at)	0.670	0.852	0.266	0.369	0.605	0.404	0.435	0.476	0.267	0.418	0.598	0.338
- (1420095_s_at)	0.061	0.291	0.720	0.283	0.593	0.335	0.125	0.796	0.437	0.608	0.856	0.353
- (1416370_at)	0.221	0.772	0.372	0.329	0.464	0.473	0.645	0.155	0.674	0.324	0.681	0.353
- (1449732_at)	0.404	0.128	0.735	0.898	0.850	0.096	0.055	0.055	0.073	0.985	0.015	0.024
- (1420096_at)	0.566	0.600	0.527	0.792	0.752	0.785	0.657	0.751	0.624	0.582	0.740	0.915
- (1416371_at)	0.005	0.526	0.756	0.694	0.786	0.871	0.161	0.173	0.184	0.112	0.003	0.009
- (1444749_at)	0.000	0.011	0.056	0.020	0.007	0.007	0.103	0.002	0.062	0.021	0.001	0.011
- (1444414_at)	0.000	0.114	0.495	0.017	0.055	0.027	0.191	0.892	0.039	0.529	0.001	0.024
- (1444564_at)	0.847	0.646	0.815	0.806	0.715	0.709	0.805	0.762	0.761	0.679	0.669	0.998
- (1416372_at)	0.370	0.525	0.455	0.468	0.514	0.531	0.701	0.852	0.933	0.247	0.237	0.352
- (1449739_at)	0.510	0.665	0.134	0.595	0.750	0.731	0.784	0.776	0.721	0.639	0.513	0.952
- (1441866_s_at)	0.186	0.598	0.252	0.460	0.241	0.786	0.675	0.316	0.586	0.210	0.204	0.836
- (1431431_a_at)	0.715	0.645	0.148	0.158	0.343	0.542	0.209	0.166	0.358	0.483	0.759	0.739
- (1442017_at)	0.966	0.693	0.945	0.797	0.741	0.712	0.797	0.781	0.697	0.732	0.654	0.823
- (1416373_at)	0.439	0.587	0.339	0.289	0.673	0.587	0.344	0.361	0.608	0.123	0.236	0.681
- (1416374_at)	0.358	0.452	0.277	0.437	0.239	0.447	0.164	0.826	0.304	0.414	0.277	0.533
- (1448309_at)	0.186	0.313	0.968	0.352	0.717	0.283	0.958	0.052	0.439	0.508	0.213	0.466
- (1448308_at)	0.314	0.347	0.228	0.648	0.433	0.995	0.895	0.520	0.593	0.392	0.143	0.156
- (1416376_at)	0.012	0.464	0.548	0.517	0.073	0.254	0.658	0.335	0.238	0.845	0.003	0.006
- (1416377_at)	0.227	0.097	0.663	0.261	0.683	0.167	0.438	0.654	0.851	0.067	0.465	0.096
- (1416378_at)	0.052	0.350	0.239	0.245	0.736	0.046	0.557	0.030	0.335	0.247	0.153	0.167
- (1458653_at)	0.868	0.999	0.811	0.766	0.754	0.718	0.794	0.915	0.679	0.744	0.703	0.838
- (1416379_at)	0.268	0.421	0.674	0.152	0.242	0.321	0.404	0.893	0.251	0.785	0.205	0.448
- (1416381_a_at)	0.407	0.784	0.374	0.932	0.831	0.780	0.437	0.422	0.434	0.630	0.349	0.332
- (1446834_at)	0.946	0.328	0.894	0.829	0.655	0.668	0.570	0.764	0.486	0.786	0.555	0.966
- (1437939_s_at)	0.250	0.703	0.921	0.502	0.653	0.488	0.297	0.492	0.742	0.230	0.594	0.224
- (1416382_at)	0.000	0.307	0.324	0.508	0.581	0.049	0.023	0.011	0.010	0.005	0.009	0.006
- (1416383_a_at)	0.475	0.813	0.706	0.352	0.455	0.377	0.794	0.361	0.812	0.449	0.308	0.668
- (AFFX-PyruCarbMur/L09192_MA_at)	0.303	0.130	0.292	0.377	0.886	0.305	0.168	0.504	0.060	0.218	0.835	0.178
- (AFFX-PyruCarbMur/L09192_3_at)	0.687	0.841	0.541	0.427	0.619	0.595	0.844	0.442	0.606	0.508	0.579	0.375
- (AFFX-PyruCarbMur/L09192_MB_at)	0.593	0.592	0.768	0.509	0.070	0.678	0.172	0.467	0.653	0.241	0.207	0.162
- (AFFX-PyruCarbMur/L09192_5_at)	0.331	0.628	0.463	0.679	0.161	0.733	0.607	0.850	0.013	0.881	0.783	0.724
- (1416384_a_at)	0.919	0.392	0.505	0.768	0.384	0.751	0.614	0.173	0.516	0.263	0.758	0.585
- (1416385_a_at)	0.207	0.454	0.859	0.432	0.615	0.691	0.458	0.208	0.576	0.365	0.115	0.311
- (1416386_a_at)	0.171	0.849	0.339	0.377	0.437	0.261	0.273	0.397	0.671	0.444	0.214	0.587
- (1416387_at)	0.621	0.627	0.297	0.369	0.204	0.314	0.507	0.355	0.121	0.326	0.838	0.731
- (1416388_at)	0.121	0.509	0.215	0.363	0.157	0.251	0.010	0.452	0.303	0.275	0.481	0.614
- (1416389_a_at)	0.096	0.406	0.317	0.408	0.328	0.835	0.276	0.478	0.233	0.081	0.150	0.082
- (1447634_x_at)	0.822	0.822	0.811	0.776	0.743	0.648	0.785	0.788	0.747	0.752	0.742	0.942
- (1429742_at)	0.796	0.764	0.877	0.808	0.761	0.683	0.824	0.736	0.665	0.713	0.658	0.850
- (1431017_at)	0.925	0.547	0.793	0.855	0.755	0.687	0.837	0.723	0.634	0.686	0.695	0.866
- (1416390_at)	0.212	0.658	0.433	0.481	0.460	0.464	0.267	0.165	0.571	0.139	0.705	0.119
- (1425096_a_at)	0.072	0.585	0.458	0.225	0.310	0.150	0.139	0.039	0.324	0.387	0.047	0.340
- (1416391_at)	0.588	0.471	0.700	0.214	0.188	0.270	0.138	0.738	0.083	0.055	0.035	0.358
- (1438925_x_at)	0.331	0.658	0.417	0.766	0.758	0.333	0.592	0.913	0.892	0.807	0.494	0.760
- (1416392_a_at)	0.453	0.645	0.253	0.366	0.678	0.580	0.710	0.837	0.511	0.791	0.701	0.683
- (1435732_x_at)	0.818	0.591	0.794	0.812	0.584	0.489	0.642	0.280	0.267	0.686	0.722	0.440
- (1416393_at)	0.629	0.348	0.301	0.543	0.878	0.590	0.602	0.352	0.476	0.416	0.481	0.804
- (1416394_at)	0.386	0.505	0.413	0.434	0.424	0.749	0.586	0.480	0.437	0.687	0.368	0.133
- (1416395_at)	0.101	0.278	0.334	0.439	0.658	0.390	0.325	0.581	0.502	0.403	0.099	0.154
- (1416398_at)	0.180	0.541	0.779	0.838	0.755	0.642	0.057	0.942	0.739	0.691	0.068	0.844
- (1416397_at)	0.117	0.229	0.231	0.258	0.428	0.570	0.054	0.394	0.259	0.200	0.058	0.243
- (1416399_a_at)	0.711	0.333	0.420	0.548	0.759	0.699	0.587	0.589	0.356	0.782	0.800	0.510
- (1416400_at)	0.044	0.449	0.166	0.862	0.335	0.145	0.717	0.244	0.207	0.214	0.015	0.353
- (1416401_at)	0.054	0.294	0.428	0.229	0.439	0.541	0.435	0.437	0.116	0.117	0.078	0.061
- (1449611_at)	0.906	0.803	0.810	0.833	0.735	0.685	0.852	0.776	0.984	0.737	0.752	0.870
- (1416403_at)	0.447	0.187	0.120	0.067	0.220	0.772	0.557	0.313	0.646	0.717	0.417	0.669
- (1416402_at)	0.543	0.684	0.158	0.345	0.202	0.718	0.569	0.330	0.713	0.359	0.345	0.576
- (1454265_a_at)	0.848	0.623	0.833	0.794	0.745	0.698	0.784	0.750	0.723	0.689	0.689	0.947
- (1455835_at)	0.866	0.553	0.858	0.824	0.745	0.682	0.796	0.741	0.672	0.706	0.670	0.931
- (1437196_x_at)	0.803	0.706	0.575	0.503	0.414	0.415	0.417	0.500	0.623	0.597	0.261	0.501
- (1416404_s_at)	0.557	0.389	0.496	0.375	0.579	0.780	0.294	0.399	0.530	0.505	0.474	0.338
- (1448323_a_at)	0.158	0.054	0.333	0.223	0.706	0.021	0.064	0.805	0.772	0.249	0.285	0.068
- (1416405_at)	0.065	0.410	0.412	0.454	0.322	0.718	0.159	0.159	0.225	0.048	0.165	0.116
- (1437889_x_at)	0.724	0.347	0.427	0.652	0.333	0.645	0.311	0.317	0.866	0.979	0.650	0.177
- (1416406_at)	0.046	0.676	0.254	0.411	0.382	0.664	0.181	0.221	0.186	0.306	0.058	0.087
- (1416407_at)	0.210	0.688	0.250	0.563	0.522	0.332	0.235	0.911	0.649	0.488	0.250	0.129
- (1416408_at)	0.061	0.354	0.265	0.285	0.842	0.595	0.507	0.159	0.666	0.341	0.052	0.209
- (1416409_at)	0.082	0.471	0.207	0.991	0.337	0.958	0.174	0.258	0.713	0.205	0.036	0.140
- (1416410_at)	0.645	0.272	0.540	0.587	0.727	0.364	0.545	0.314	0.187	0.620	0.798	0.233
- (1425946_at)	0.983	0.718	0.998	0.816	0.747	0.678	0.843	0.772	0.607	0.738	0.691	0.911
- (1419072_at)	0.081	0.263	0.347	0.437	0.516	0.427	0.113	0.999	0.141	0.197	0.100	0.820
- (1416412_at)	0.175	0.973	0.286	0.095	0.310	0.578	0.754	0.884	0.385	0.591	0.062	0.086
- (1456032_x_at)	0.063	0.460	0.335	0.228	0.062	0.178	0.649	0.158	0.602	0.141	0.256	0.177
- (1438091_a_at)	0.246	0.778	0.436	0.428	0.368	0.310	0.769	0.260	0.253	0.451	0.084	0.644
- (1416415_a_at)	0.569	0.706	0.260	0.360	0.847	0.479	0.590	0.571	0.480	0.619	0.658	0.680
- (1438092_x_at)	0.535	0.413	0.638	0.482	0.735	0.249	0.410	0.417	0.284	0.627	0.067	0.492
- (1416411_at)	0.115	0.462	0.649	0.252	0.139	0.232	0.341	0.119	0.477	0.068	0.015	0.194
- (1416417_a_at)	0.675	0.764	0.529	0.579	0.860	0.766	0.642	0.440	0.487	0.828	0.848	0.853
- (1448331_at)	0.653	0.787	0.364	0.664	0.423	0.774	0.687	0.297	0.697	0.478	0.877	0.670
- (1442572_at)	0.582	0.531	0.766	0.891	0.736	0.623	0.878	0.703	0.720	0.646	0.533	0.545
- (1416419_s_at)	0.743	0.674	0.606	0.672	0.364	0.860	0.568	0.697	0.478	0.744	0.984	0.409
- (1416418_at)	0.344	0.902	0.710	0.585	0.592	0.310	0.543	0.608	0.530	0.784	0.252	0.483
- (1416423_x_at)	0.696	0.422	0.559	0.347	0.292	0.565	0.813	0.654	0.351	0.792	0.143	0.807
- (1453928_a_at)	0.498	0.579	0.788	0.319	0.523	0.405	0.866	0.764	0.539	0.275	0.537	0.765
- (1416422_a_at)	0.663	0.516	0.391	0.426	0.333	0.172	0.377	0.058	0.611	0.690	0.147	0.709
- (1416421_a_at)	0.805	0.303	0.362	0.134	0.614	0.423	0.585	0.222	0.166	0.247	0.647	0.185
- (1416424_at)	0.159	0.367	0.474	0.339	0.609	0.256	0.096	0.842	0.083	0.194	0.759	0.084
- (1455208_at)	0.016	0.200	0.056	0.703	0.290	0.473	0.173	0.109	0.488	0.214	0.382	0.154
- (1448332_at)	0.337	0.443	0.079	0.132	0.290	0.691	0.063	0.387	0.242	0.824	0.247	0.469
- (1416425_at)	0.242	0.255	0.603	0.373	0.456	0.391	0.650	0.498	0.310	0.516	0.168	0.503
- (1442815_at)	0.850	0.774	0.794	0.974	0.756	0.713	0.777	0.756	0.749	0.751	0.720	0.861
- (1416426_at)	0.321	0.505	0.331	0.460	0.494	0.666	0.512	0.290	0.830	0.300	0.304	0.597
- (1458536_at)	0.857	0.676	0.701	0.113	0.037	0.252	0.289	0.062	0.275	0.156	0.535	0.149
- (1448334_a_at)	0.847	0.591	0.990	0.313	0.609	0.289	0.814	0.835	0.933	0.263	0.944	0.433
- (1416427_at)	0.974	0.764	0.512	0.728	0.648	0.793	0.570	0.286	0.713	0.806	0.792	0.465
- (1459602_at)	0.081	0.717	0.760	0.531	0.175	0.047	0.250	0.151	0.524	0.709	0.110	0.030
- (1448335_s_at)	0.956	0.483	0.238	0.568	0.629	0.781	0.496	0.354	0.717	0.256	0.798	0.499
- (1416428_at)	0.240	0.076	0.301	0.839	0.297	0.450	0.758	0.397	0.304	0.201	0.254	0.671
- (1416430_at)	0.022	0.216	0.212	0.379	0.784	0.523	0.131	0.147	0.075	0.116	0.177	0.098
- (1416429_a_at)	0.092	0.276	0.337	0.250	0.609	0.405	0.366	0.121	0.843	0.262	0.160	0.125
- (1441413_at)	0.825	0.957	0.826	0.782	0.736	0.695	0.877	0.795	0.629	0.690	0.525	0.650
- (1416431_at)	0.016	0.684	0.811	0.297	0.454	0.184	0.296	0.076	0.294	0.133	0.045	0.019
- (1446353_at)	0.742	0.527	0.510	0.465	0.780	0.300	0.304	0.742	0.261	0.338	0.208	0.491
- (1416432_at)	0.005	0.938	0.245	0.528	0.167	0.169	0.122	0.164	0.033	0.101	0.023	0.222
- (1456676_a_at)	0.871	0.240	0.093	0.389	0.030	0.008	0.361	0.369	0.441	0.086	0.198	0.241
- (1454011_a_at)	0.603	0.541	0.485	0.435	0.203	0.272	0.263	0.871	0.174	0.331	0.127	0.131
- (1416433_at)	0.355	0.594	0.138	0.523	0.421	0.161	0.666	0.123	0.743	0.371	0.095	0.579
- (1416435_at)	0.122	0.297	0.842	0.792	0.755	0.571	0.082	0.790	0.149	0.329	0.041	0.192
- (1453859_at)	0.985	0.470	0.839	0.858	0.747	0.655	0.808	0.755	0.695	0.715	0.653	0.906
- (1448337_at)	0.074	0.559	0.546	0.124	0.179	0.297	0.130	0.104	0.422	0.718	0.127	0.412
- (1459352_at)	0.797	0.137	0.866	0.881	0.613	0.534	0.833	0.742	0.582	0.651	0.118	0.856
- (1416436_a_at)	0.042	0.219	0.361	0.667	0.519	0.549	0.209	0.569	0.041	0.251	0.344	0.166
- (1436676_at)	0.315	0.355	0.793	0.614	0.776	0.681	0.189	0.808	0.822	0.776	0.521	0.821
- (1425975_a_at)	0.323	0.814	0.244	0.625	0.336	0.216	0.705	0.338	0.279	0.300	0.799	0.118
- (1416437_a_at)	0.023	0.364	0.536	0.468	0.345	0.318	0.002	0.049	0.285	0.680	0.313	0.317
- (1430705_at)	0.210	0.718	0.558	0.777	0.614	0.617	0.709	0.411	0.622	0.052	0.027	0.333
- (1416438_at)	0.578	0.959	0.207	0.373	0.692	0.419	0.593	0.518	0.874	0.530	0.652	0.627
- (1416439_at)	0.524	0.128	0.580	0.377	0.644	0.215	0.313	0.794	0.165	0.793	0.157	0.214
- (1416440_at)	0.115	0.572	0.835	0.467	0.804	0.530	0.304	0.222	0.514	0.428	0.067	0.243
- (1431527_at)	0.975	0.501	0.789	0.832	0.760	0.683	0.805	0.755	0.716	0.723	0.629	0.948
- (1416442_at)	0.105	0.670	0.028	0.163	0.263	0.054	0.034	0.058	0.760	0.489	0.474	0.013
- (1416443_a_at)	0.444	0.487	0.417	0.516	0.602	0.249	0.386	0.856	0.840	0.722	0.532	0.304
- (1430022_at)	0.560	0.538	0.617	0.941	0.709	0.689	0.771	0.615	0.521	0.614	0.394	0.665
- (1430021_a_at)	0.604	0.904	0.222	0.889	0.285	0.323	0.506	0.667	0.663	0.364	0.434	0.888
- (1416444_at)	0.224	0.868	0.486	0.185	0.950	0.292	0.171	0.428	0.355	0.709	0.165	0.668
- (1416445_at)	0.873	0.387	0.607	0.478	0.547	0.162	0.344	0.563	0.208	0.431	0.229	0.415
- (1459640_at)	0.937	0.789	0.809	0.794	0.744	0.694	0.871	0.762	0.652	0.749	0.702	0.791
- (1443619_at)	0.019	0.107	0.129	0.794	0.013	0.200	0.076	0.614	0.114	0.065	0.683	0.185
- (1416447_at)	0.160	0.462	0.303	0.797	0.514	0.727	0.349	0.179	0.410	0.482	0.298	0.279
- (1448340_at)	0.695	0.719	0.487	0.263	0.446	0.370	0.579	0.351	0.646	0.576	0.322	0.457
- (1416446_at)	0.177	0.428	0.677	0.493	0.703	0.294	0.502	0.445	0.472	0.503	0.305	0.123
- (1448339_at)	0.531	0.506	0.254	0.555	0.670	0.335	0.275	0.542	0.390	0.623	0.629	0.515
- (1416448_at)	0.387	0.579	0.354	0.431	0.772	0.365	0.785	0.795	0.252	0.467	0.535	0.612
- (1442353_at)	0.730	0.752	0.320	0.813	0.525	0.667	0.768	0.746	0.336	0.915	0.525	0.229
- (1437048_x_at)	0.143	0.394	0.843	0.802	0.373	0.716	0.124	0.840	0.167	0.030	0.367	0.749
- (1448341_a_at)	0.349	0.279	0.906	0.838	0.156	0.801	0.061	0.876	0.146	0.413	0.235	0.750
- (1416449_x_at)	0.407	0.297	0.240	0.768	0.429	0.753	0.032	0.800	0.579	0.125	0.120	0.730
- (1416450_at)	0.039	0.035	0.125	0.465	0.583	0.065	0.140	0.080	0.879	0.354	0.067	0.262
- (1416451_s_at)	0.195	0.631	0.157	0.057	0.660	0.331	0.366	0.753	0.106	0.181	0.149	0.152
- (1416452_at)	0.035	0.417	0.247	0.284	0.352	0.352	0.235	0.186	0.164	0.166	0.215	0.074
- (1435837_at)	0.719	0.482	0.785	0.835	0.753	0.690	0.889	0.737	0.724	0.742	0.722	0.533
- (1434369_a_at)	0.024	0.527	0.449	0.201	0.500	0.205	0.383	0.198	0.082	0.066	0.839	0.078
- (1416455_a_at)	0.027	0.408	0.640	0.366	0.443	0.224	0.376	0.179	0.094	0.058	0.928	0.085
- (1416457_at)	0.075	0.893	0.080	0.775	0.789	0.306	0.195	0.486	0.095	0.238	0.328	0.367
- (1416459_at)	0.546	0.489	0.209	0.563	0.250	0.571	0.361	0.434	0.263	0.592	0.107	0.498
- (1456473_x_at)	0.512	0.383	0.795	0.698	0.716	0.619	0.118	0.101	0.250	0.182	0.883	0.095
- (1416458_at)	0.823	0.557	0.745	0.609	0.556	0.554	0.614	0.570	0.387	0.291	0.611	0.300
- (1438661_a_at)	0.551	0.533	0.510	0.419	0.477	0.825	0.607	0.262	0.206	0.556	0.561	0.825
- (1437162_at)	0.260	0.386	0.278	0.213	0.090	0.159	0.338	0.781	0.696	0.483	0.070	0.179
- (1448347_a_at)	0.366	0.555	0.458	0.880	0.552	0.719	0.201	0.283	0.324	0.549	0.269	0.231
- (1433901_at)	0.408	0.340	0.586	0.228	0.550	0.316	0.667	0.825	0.910	0.383	0.787	0.596
- (1416462_at)	0.838	0.559	0.392	0.722	0.296	0.639	0.964	0.573	0.484	0.467	0.095	0.485
- (1448348_at)	0.206	0.363	0.100	0.261	0.192	0.317	0.008	0.016	0.495	0.506	0.268	0.665
- (1416463_at)	0.321	0.306	0.645	0.374	0.164	0.155	0.667	0.722	0.647	0.616	0.075	0.422
- (1416461_at)	0.192	0.392	0.308	0.781	0.279	0.166	0.438	0.330	0.363	0.813	0.072	0.481
- (1416466_at)	0.641	0.673	0.590	0.273	0.733	0.630	0.416	0.531	0.555	0.869	0.327	0.633
- (1416465_a_at)	0.643	0.633	0.407	0.225	0.843	0.521	0.770	0.257	0.694	0.481	0.406	0.437
- (1448349_at)	0.630	0.474	0.385	0.611	0.424	0.575	0.530	0.739	0.466	0.696	0.707	0.837
- (1423042_at)	0.082	0.445	0.705	0.063	0.700	0.701	0.753	0.838	0.317	0.361	0.113	0.484
- (1423043_s_at)	0.516	0.736	0.496	0.191	0.660	0.507	0.438	0.456	0.850	0.498	0.118	0.804
- (1416467_at)	0.286	0.788	0.424	0.092	0.544	0.406	0.278	0.318	0.343	0.586	0.079	0.488
- (1416468_at)	0.001	0.402	0.216	0.181	0.284	0.488	0.160	0.209	0.025	0.020	0.013	0.029
- (1445980_at)	0.631	0.408	0.774	0.891	0.687	0.679	0.934	0.807	0.720	0.761	0.604	0.172
- (1416469_at)	0.348	0.466	0.743	0.435	0.318	0.306	0.435	0.726	0.853	0.761	0.064	0.018
- (1448352_at)	0.005	0.116	0.016	0.386	0.221	0.353	0.024	0.302	0.057	0.729	0.012	0.093
- (1439257_x_at)	0.984	0.435	0.563	0.318	0.846	0.527	0.614	0.393	0.569	0.424	0.247	0.613
- (1438943_x_at)	0.717	0.688	0.811	0.298	0.524	0.244	0.662	0.794	0.267	0.630	0.280	0.792
- (1416470_a_at)	0.441	0.522	0.530	0.872	0.354	0.213	0.528	0.464	0.217	0.601	0.628	0.295
- (1448353_x_at)	0.969	0.630	0.571	0.784	0.577	0.411	0.468	0.413	0.305	0.362	0.456	0.555
- (1459778_at)	0.986	0.733	0.809	0.789	0.737	0.731	0.768	0.781	0.723	0.765	0.720	0.970
- (1456438_x_at)	0.833	0.778	0.387	0.395	0.403	0.815	0.603	0.616	0.284	0.348	0.289	0.401
- (1416471_at)	0.937	0.419	0.629	0.296	0.651	0.666	0.508	0.361	0.767	0.307	0.090	0.545
- (1441906_x_at)	0.037	0.801	0.534	0.133	0.386	0.327	0.211	0.157	0.703	0.038	0.200	0.813
- (1416472_at)	0.188	0.789	0.419	0.261	0.801	0.834	0.733	0.289	0.286	0.240	0.258	0.280
- (1443272_at)	0.476	0.157	0.441	0.523	0.754	0.696	0.890	0.695	0.532	0.605	0.440	0.741
- (1416473_a_at)	0.156	0.407	0.853	0.711	0.637	0.272	0.269	0.230	0.365	0.106	0.291	0.228
- (1458958_at)	0.842	0.753	0.881	0.845	0.724	0.759	0.873	0.700	0.698	0.714	0.608	0.726
- (1416474_at)	0.180	0.325	0.401	0.799	0.419	0.693	0.360	0.723	0.125	0.122	0.183	0.238
- (1439655_at)	0.002	0.099	0.034	0.342	0.007	0.421	0.124	0.075	0.171	0.221	0.768	0.239
- (1448356_at)	0.775	0.790	0.551	0.406	0.259	0.601	0.794	0.448	0.463	0.556	0.463	0.412
- (1416475_at)	0.260	0.317	0.970	0.211	0.507	0.558	0.240	0.836	0.682	0.672	0.230	0.558
- (1445885_at)	0.009	0.484	0.221	0.176	0.111	0.086	0.188	0.060	0.602	0.963	0.192	0.035
- (1416476_a_at)	0.533	0.463	0.372	0.596	0.364	0.819	0.406	0.266	0.273	0.559	0.164	0.197
- (1416477_at)	0.469	0.536	0.511	0.758	0.594	0.431	0.582	0.701	0.424	0.784	0.722	0.815
- (1433984_a_at)	0.434	0.634	0.818	0.943	0.678	0.707	0.449	0.563	0.524	0.846	0.557	0.378
- (1416478_a_at)	0.815	0.799	0.492	0.486	0.858	0.822	0.847	0.435	0.549	0.749	0.289	0.638
- (1416479_a_at)	0.528	0.813	0.871	0.698	0.332	0.779	0.152	0.572	0.293	0.274	0.442	0.411
- (1448359_a_at)	0.742	0.824	0.594	0.447	0.601	0.281	0.846	0.803	0.931	0.741	0.586	0.333
- (1416481_s_at)	0.280	0.627	0.623	0.594	0.708	0.383	0.246	0.496	0.552	0.601	0.355	0.421
- (1416480_a_at)	0.534	0.643	0.779	0.422	0.626	0.688	0.840	0.798	0.726	0.249	0.301	0.367
- (1460077_at)	0.944	0.850	0.479	0.649	0.272	0.276	0.583	0.780	0.367	0.409	0.346	0.760
- (1416483_at)	0.626	0.680	0.804	0.289	0.267	0.555	0.342	0.572	0.802	0.393	0.341	0.333
- (1448361_at)	0.949	0.481	0.494	0.836	0.344	0.624	0.409	0.386	0.438	0.206	0.256	0.489
- (1441684_at)	0.000	0.001	0.070	0.015	0.003	0.640	0.048	0.801	0.015	0.103	0.586	0.082
- (1416482_at)	0.108	0.556	0.536	0.471	0.166	0.387	0.088	0.077	0.709	0.154	0.362	0.365
- (1447908_x_at)	0.396	0.771	0.739	0.153	0.455	0.537	0.774	0.151	0.773	0.502	0.542	0.498
- (1416484_at)	0.281	0.412	0.695	0.190	0.627	0.586	0.284	0.623	0.330	0.305	0.364	0.410
- (1416486_at)	0.937	0.736	0.271	0.492	0.324	0.423	0.361	0.556	0.620	0.782	0.108	0.373
- (1416488_at)	0.234	0.373	0.565	0.221	0.455	0.426	0.598	0.335	0.670	0.210	0.675	0.340
- (1448364_at)	0.025	0.470	0.139	0.309	0.488	0.141	0.578	0.355	0.144	0.106	0.472	0.179
- (1449862_a_at)	0.833	0.528	0.792	0.783	0.684	0.672	0.825	0.737	0.651	0.745	0.639	0.651
- (1416489_at)	0.432	0.431	0.265	0.539	0.100	0.337	0.200	0.466	0.676	0.571	0.310	0.874
- (1420411_a_at)	0.271	0.445	0.970	0.515	0.720	0.610	0.059	0.696	0.502	0.464	0.573	0.419
- (1416491_at)	0.365	0.245	0.773	0.262	0.698	0.514	0.359	0.202	0.318	0.180	0.161	0.233
- (1441910_x_at)	0.472	0.186	0.223	0.473	0.222	0.181	0.219	0.383	0.142	0.315	0.232	0.494
- (1416492_at)	0.294	0.777	0.850	0.322	0.839	0.168	0.240	0.495	0.135	0.585	0.446	0.373
- (1416493_at)	0.475	0.723	0.784	0.974	0.676	0.699	0.582	0.230	0.559	0.793	0.723	0.602
- (1416494_at)	0.770	0.646	0.278	0.406	0.786	0.595	0.418	0.655	0.539	0.547	0.282	0.475
- (1416495_s_at)	0.684	0.614	0.388	0.817	0.699	0.717	0.803	0.499	0.701	0.374	0.264	0.697
- (1416497_at)	0.439	0.214	0.353	0.094	0.227	0.234	0.364	0.096	0.188	0.352	0.043	0.505
- (1416499_a_at)	0.547	0.484	0.755	0.787	0.352	0.431	0.466	0.129	0.750	0.629	0.090	0.417
- (1448368_at)	0.757	0.725	0.344	0.764	0.639	0.672	0.945	0.823	0.356	0.586	0.240	0.795
- (1438900_at)	0.133	0.503	0.701	0.377	0.310	0.025	0.418	0.761	0.626	0.281	0.242	0.602
- (1416500_at)	0.544	0.330	0.543	0.228	0.706	0.470	0.223	0.775	0.718	0.324	0.102	0.201
- (1456037_x_at)	0.689	0.577	0.257	0.318	0.155	0.265	0.342	0.235	0.397	0.131	0.017	0.261
- (1449717_at)	0.897	0.334	0.716	0.791	0.741	0.684	0.929	0.689	0.565	0.685	0.540	0.906
- (1420045_at)	0.890	0.592	0.786	0.835	0.744	0.720	0.747	0.787	0.726	0.787	0.716	0.909
- (1416502_a_at)	0.569	0.990	0.250	0.438	0.282	0.745	0.288	0.408	0.505	0.761	0.010	0.436
- (1416503_at)	0.009	0.620	0.231	0.535	0.749	0.725	0.071	0.162	0.074	0.049	0.479	0.039
- (1416504_at)	0.098	0.733	0.152	0.334	0.327	0.018	0.013	0.060	0.065	0.119	0.024	0.528
- (1448370_at)	0.401	0.571	0.273	0.363	0.915	0.492	0.723	0.390	0.199	0.714	0.217	0.779
- (1416505_at)	0.539	0.109	0.545	0.707	0.116	0.024	0.039	0.191	0.035	0.117	0.001	0.003
- (1437144_x_at)	0.422	0.590	0.741	0.787	0.883	0.727	0.212	0.648	0.966	0.780	0.140	0.722
- (1435316_at)	0.262	0.437	0.876	0.423	0.605	0.613	0.336	0.405	0.472	0.745	0.501	0.102
- (1435317_x_at)	0.508	0.657	0.597	0.290	0.591	0.742	0.243	0.520	0.591	0.546	0.195	0.357
- (1416506_at)	0.794	0.669	0.356	0.815	0.974	0.387	0.284	0.609	0.527	0.515	0.192	0.355
- (1448372_a_at)	0.659	0.409	0.764	0.256	0.738	0.443	0.887	0.519	0.162	0.286	0.008	0.579
- (1437783_x_at)	0.272	0.363	0.227	0.746	0.296	0.577	0.186	0.904	0.414	0.243	0.022	0.214
- (1416507_at)	0.570	0.532	0.175	0.147	0.208	0.141	0.524	0.859	0.189	0.364	0.187	0.211
- (1459846_x_at)	0.135	0.209	0.125	0.635	0.599	0.492	0.166	0.334	0.540	0.759	0.404	0.204
- (1416508_at)	0.439	0.543	0.649	0.599	0.622	0.497	0.269	0.727	0.289	0.368	0.236	0.401
- (1448374_at)	0.523	0.302	0.750	0.228	0.583	0.095	0.294	0.716	0.359	0.385	0.105	0.319
- (1416510_at)	0.231	0.238	0.953	0.259	0.675	0.442	0.482	0.280	0.346	0.774	0.176	0.315
- (1436801_x_at)	0.341	0.713	0.382	0.573	0.618	0.672	0.251	0.613	0.188	0.198	0.338	0.347
- (1416511_a_at)	0.239	0.033	0.246	0.076	0.094	0.782	0.237	0.105	0.061	0.256	0.427	0.016
- (1416512_at)	0.584	0.525	0.504	0.530	0.462	0.930	0.489	0.563	0.234	0.236	0.241	0.415
- (1459842_x_at)	0.886	0.131	0.460	0.798	0.572	0.305	0.150	0.251	0.602	0.168	0.149	0.318
- (1416513_at)	0.043	0.560	0.984	0.479	0.279	0.234	0.141	0.441	0.212	0.099	0.014	0.054
- (1448378_at)	0.703	0.542	0.153	0.670	0.171	0.233	0.265	0.215	0.177	0.434	0.104	0.738
- (1416515_at)	0.063	0.382	0.432	0.651	0.637	0.647	0.286	0.345	0.030	0.338	0.042	0.626
- (1416514_a_at)	0.254	0.244	0.531	0.326	0.230	0.428	0.399	0.353	0.409	0.886	0.348	0.485
- (1416516_at)	0.244	0.816	0.798	0.788	0.643	0.724	0.784	0.760	0.112	0.115	0.692	0.657
- (1460561_x_at)	0.384	0.501	0.395	0.559	0.676	0.387	0.711	0.647	0.450	0.619	0.164	0.732
- (1416521_at)	0.180	0.274	0.601	0.554	0.418	0.314	0.913	0.480	0.647	0.337	0.572	0.369
- (1429782_at)	0.134	0.298	0.488	0.363	0.170	0.776	0.358	0.352	0.405	0.564	0.492	0.023
- (1416522_a_at)	0.558	0.387	0.230	0.445	0.676	0.676	0.865	0.381	0.534	0.711	0.301	0.659
- (1458886_at)	0.022	0.027	0.224	0.597	0.065	0.626	0.160	0.248	0.431	0.199	0.227	0.440
- (1455510_at)	0.331	0.070	0.315	0.287	0.183	0.463	0.208	0.417	0.055	0.170	0.800	0.029
- (1447827_x_at)	0.373	0.344	0.264	0.367	0.643	0.196	0.390	0.228	0.130	0.605	0.437	0.328
- (1416525_at)	0.922	0.249	0.250	0.652	0.445	0.730	0.365	0.348	0.316	0.547	0.916	0.446
- (1444578_at)	0.400	0.403	0.375	0.785	0.719	0.494	0.067	0.554	0.742	0.581	0.687	0.462
- (1416524_at)	0.506	0.574	0.846	0.340	0.527	0.314	0.618	0.540	0.587	0.784	0.900	0.811
- (1416526_a_at)	0.647	0.754	0.366	0.481	0.486	0.780	0.613	0.527	0.734	0.779	0.765	0.758
- (1456194_a_at)	0.683	0.727	0.911	0.778	0.771	0.721	0.588	0.542	0.980	0.488	0.522	0.647
- (1416527_at)	0.056	0.628	0.683	0.718	0.752	0.335	0.164	0.809	0.527	0.102	0.017	0.054
- (1416528_at)	0.435	0.832	0.470	0.368	0.535	0.404	0.311	0.613	0.476	0.586	0.301	0.232
- (1416529_at)	0.005	0.771	0.668	0.267	0.416	0.757	0.049	0.060	0.271	0.414	0.007	0.057
- (1453299_a_at)	0.575	0.334	0.414	0.257	0.425	0.083	0.515	0.250	0.578	0.538	0.118	0.451
- (1416530_a_at)	0.126	0.409	0.190	0.783	0.367	0.102	0.262	0.435	0.737	1.000	0.179	0.644
- (1456036_x_at)	0.803	0.391	0.348	0.236	0.107	0.380	0.563	0.116	0.332	0.250	0.063	0.760
- (1416531_at)	0.330	0.872	0.204	0.453	0.288	0.137	0.466	0.720	0.858	0.858	0.075	0.471
- (1416532_at)	0.994	0.523	0.300	0.241	0.335	0.155	0.709	0.922	0.337	0.599	0.425	0.700
- (1416533_at)	0.500	0.210	0.411	0.672	0.232	0.399	0.646	0.299	0.530	0.812	0.420	0.357
- (1416534_at)	0.786	0.221	0.263	0.972	0.764	0.567	0.575	0.479	0.237	0.257	0.245	0.274
- (1429903_at)	0.007	0.408	0.436	0.022	0.020	0.077	0.253	0.717	0.248	0.297	0.231	0.027
- (1416536_at)	0.116	0.220	0.980	0.258	0.232	0.703	0.505	0.322	0.231	0.355	0.327	0.726
- (1416537_at)	0.338	0.100	0.771	0.294	0.509	0.542	0.325	0.613	0.639	0.288	0.138	0.036
- (1416540_at)	0.321	0.372	0.517	0.258	0.180	0.506	0.541	0.264	0.348	0.135	0.478	0.227
- (1454168_a_at)	0.226	0.248	0.075	0.232	0.858	0.112	0.613	0.023	0.155	0.260	0.235	0.401
- (1416541_at)	0.285	0.514	0.265	0.190	0.190	0.309	0.203	0.382	0.519	0.132	0.375	0.234
- (1416542_at)	0.441	0.572	0.381	0.494	0.491	0.635	0.230	0.239	0.165	0.204	0.514	0.233
- (1457117_at)	0.646	0.443	0.902	0.780	0.760	0.615	0.878	0.809	0.614	0.700	0.717	0.556
- (1416543_at)	0.012	0.267	0.522	0.372	0.461	0.507	0.442	0.086	0.117	0.033	0.053	0.033
- (1416544_at)	0.025	0.148	0.337	0.396	0.153	0.266	0.651	0.209	0.133	0.027	0.014	0.055
- (1444263_at)	0.943	0.267	0.507	0.635	0.692	0.671	0.764	0.727	0.576	0.571	0.534	0.459
- (1449786_at)	0.806	0.806	0.814	0.802	0.738	0.675	0.828	0.763	0.642	0.742	0.699	0.866
- (1416545_at)	0.470	0.332	0.653	0.559	0.426	0.840	0.390	0.299	0.125	0.571	0.646	0.511
- (1416546_a_at)	0.318	0.629	0.718	0.920	0.342	0.753	0.465	0.671	0.805	0.628	0.245	0.121
- (1416547_at)	0.241	0.453	0.737	0.450	0.646	0.580	0.514	0.468	0.508	0.836	0.276	0.607
- (1431941_at)	0.902	0.889	0.816	0.819	0.741	0.691	0.912	0.748	0.772	0.714	0.645	0.852
- (1416549_at)	0.080	0.240	0.711	0.226	0.224	0.611	0.133	0.459	0.559	0.442	0.535	0.428
- (1416550_at)	0.753	0.753	0.364	0.647	0.229	0.121	0.548	0.105	0.839	0.320	0.145	0.150
- (1416548_at)	0.251	0.781	0.167	0.393	0.999	0.397	0.404	0.708	0.528	0.261	0.194	0.736
- (1427250_at)	0.531	0.408	0.301	0.408	0.331	0.861	0.675	0.600	0.348	0.480	0.119	0.190
- (1452363_a_at)	0.438	0.281	0.890	0.282	0.596	0.463	0.790	0.393	0.578	0.521	0.162	0.151
- (1437797_at)	0.026	0.978	0.061	0.014	0.184	0.229	0.152	0.722	0.285	0.149	0.414	0.028
- (1416551_at)	0.387	0.457	0.481	0.741	0.439	0.815	0.672	0.448	0.622	0.492	0.100	0.171
- (1443551_at)	0.531	0.337	0.504	0.567	0.534	0.436	0.766	0.757	0.512	0.894	0.346	0.353
- (1427251_at)	0.304	0.514	0.747	0.499	0.225	0.091	0.585	0.674	0.431	0.636	0.183	0.628
- (1416553_at)	0.591	0.835	0.347	0.243	0.605	0.254	0.144	0.555	0.538	0.267	0.336	0.402
- (1416554_at)	0.146	0.737	0.402	0.539	0.067	0.267	0.240	0.564	0.545	0.300	0.166	0.093
- (1437169_at)	0.884	0.603	0.846	0.828	0.748	0.672	0.803	0.740	0.649	0.729	0.686	0.899
- (1437170_x_at)	0.913	0.660	0.814	0.825	0.733	0.670	0.505	0.764	0.662	0.724	0.723	0.813
- (1416555_at)	0.725	0.767	0.828	0.691	0.898	0.436	0.500	0.551	0.218	0.801	0.741	0.480
- (1430029_a_at)	0.542	0.868	0.706	0.957	0.401	0.573	0.807	0.772	0.299	0.635	0.217	0.711
- (1455853_x_at)	0.055	0.470	0.929	0.058	0.032	0.194	0.669	0.402	0.562	0.604	0.170	0.426
- (1416556_at)	0.106	0.194	0.816	0.350	0.624	0.603	0.133	0.767	0.253	0.272	0.598	0.251
- (1438836_at)	0.973	0.764	0.919	0.843	0.741	0.707	0.780	0.732	0.719	0.821	0.632	0.724
- (1456107_x_at)	0.335	0.459	0.687	0.723	0.881	0.374	0.386	0.464	0.411	0.703	0.282	0.571
- (1438835_a_at)	0.619	0.836	0.750	0.477	0.496	0.650	0.541	0.630	0.302	0.855	0.148	0.736
- (1416557_a_at)	0.462	0.536	0.924	0.700	0.623	0.613	0.702	0.806	0.323	0.428	0.103	0.216
- (1416559_at)	0.271	0.132	0.056	0.674	0.540	0.012	0.490	0.706	0.761	0.033	0.170	0.249
- (1438377_x_at)	0.066	0.496	0.291	0.328	0.261	0.593	0.092	0.245	0.193	0.101	0.334	0.689
- (1416560_at)	0.016	0.357	0.280	0.330	0.109	0.124	0.082	0.061	0.039	0.088	0.158	0.054
- (1439384_at)	0.996	0.540	0.900	0.831	0.745	0.687	0.784	0.759	0.688	0.713	0.665	0.729
- (1439385_x_at)	0.955	0.590	0.858	0.949	0.734	0.678	0.843	0.767	0.728	0.710	0.616	0.660
- (1416561_at)	0.375	0.755	0.883	0.286	0.809	0.352	0.548	0.461	0.487	0.649	0.119	0.256
- (1416562_at)	0.342	0.183	0.134	0.372	0.533	0.440	0.307	0.299	0.291	0.261	0.089	0.222
- (1416563_at)	0.352	0.457	0.505	0.615	0.801	0.363	0.520	0.624	0.275	0.405	0.373	0.458
- (1416565_at)	0.231	0.653	0.296	0.506	0.771	0.517	0.361	0.426	0.333	0.444	0.142	0.343
- (1436757_a_at)	0.553	0.717	0.692	0.573	0.746	0.964	0.664	0.555	0.771	0.402	0.252	0.454
- (1419912_s_at)	0.214	0.679	0.893	0.867	0.457	0.752	0.788	0.203	0.434	0.463	0.200	0.575
- (1416566_at)	0.607	0.757	0.699	0.514	0.488	0.613	0.517	0.468	0.142	0.265	0.442	0.743
- (1419913_at)	0.067	0.234	0.076	0.116	0.413	0.213	0.132	0.221	0.769	0.032	0.068	0.141
- (1416567_s_at)	0.737	0.714	0.631	0.466	0.528	0.841	0.178	0.366	0.729	0.797	0.190	0.301
- (1421197_a_at)	0.046	0.107	0.556	0.525	0.130	0.759	0.554	0.144	0.166	0.302	0.157	0.234
- (1416568_a_at)	0.447	0.159	0.751	0.174	0.366	0.304	0.015	0.095	0.181	0.697	0.121	0.378
- (1429883_at)	0.823	0.224	0.306	0.056	0.358	0.296	0.212	0.571	0.815	0.120	0.034	0.410
- (1456730_x_at)	0.200	0.247	0.374	0.228	0.384	0.805	0.817	0.058	0.159	0.563	0.417	0.170
- (1416569_at)	0.201	0.419	0.300	0.147	0.393	0.510	0.497	0.188	0.076	0.319	0.926	0.146
- (1448381_at)	0.057	0.515	0.299	0.233	0.216	0.210	0.467	0.131	0.647	0.133	0.202	0.292
- (1416570_s_at)	0.607	0.136	0.180	0.481	0.749	0.407	0.966	0.336	0.568	0.237	0.089	0.064
- (1440920_at)	0.509	0.410	0.785	0.864	0.751	0.678	0.809	0.733	0.669	0.799	0.655	0.146
- (1448383_at)	0.483	0.561	0.849	0.797	0.350	0.491	0.214	0.438	0.351	0.255	0.613	0.367
- (1416572_at)	0.566	0.720	0.377	0.100	0.623	0.791	0.743	0.575	0.761	0.348	0.360	0.834
- (1437845_x_at)	0.698	0.132	0.181	0.331	0.550	0.175	0.334	0.501	0.471	0.159	0.212	0.882
- (1435056_x_at)	0.994	0.399	0.156	0.213	0.267	0.364	0.584	0.494	0.161	0.323	0.263	0.286
- (1448384_at)	0.288	0.106	0.075	0.438	0.535	0.290	0.216	0.075	0.077	0.442	0.242	0.008
- (1443560_at)	0.941	0.853	0.812	0.780	0.751	0.717	0.812	0.776	0.711	0.758	0.734	0.912
- (1416573_at)	0.110	0.177	0.785	0.937	0.724	0.057	0.350	0.762	0.585	0.138	0.732	0.998
- (1416574_at)	0.392	0.608	0.244	0.722	0.538	0.280	0.200	0.764	0.944	0.415	0.399	0.411
- (1416580_a_at)	0.440	0.483	0.570	0.369	0.789	0.289	0.400	0.275	0.963	0.766	0.271	0.539
- (1434412_x_at)	0.912	0.360	0.213	0.496	0.319	0.269	0.360	0.427	0.553	0.791	0.158	0.385
- (1429069_at)	0.132	0.744	0.771	0.766	0.242	0.555	0.377	0.714	0.074	0.636	0.154	0.637
- (1448389_at)	0.244	0.665	0.806	0.815	0.753	0.855	0.132	0.722	0.106	0.256	0.408	0.709
- (1446644_at)	0.911	0.863	0.789	0.806	0.751	0.718	0.778	0.757	0.686	0.733	0.728	0.866
- (1416581_at)	0.557	0.351	0.259	0.505	0.512	0.176	0.321	0.254	0.507	0.398	0.345	0.114
- (1416583_at)	0.452	0.598	0.263	0.556	0.319	0.520	0.373	0.678	0.251	0.723	0.678	0.445
- (1416582_a_at)	0.519	0.661	0.565	0.479	0.495	0.363	0.967	0.091	0.573	0.210	0.346	0.355
- (AFFX-18SRNAMur/X00686_5_at)	0.037	0.188	0.024	0.028	0.127	0.017	0.004	0.072	0.011	0.193	0.105	0.655
- (AFFX-18SRNAMur/X00686_M_at)	0.146	0.832	0.059	0.741	0.589	0.044	0.382	0.073	0.031	0.032	0.076	0.279
- (1416584_at)	0.195	0.280	0.190	0.045	0.462	0.109	0.218	0.492	0.076	0.045	0.163	0.281
- (1416585_at)	0.474	0.229	0.653	0.415	0.599	0.837	0.799	0.603	0.579	0.707	0.366	0.430
- (1416586_at)	0.397	0.493	0.197	0.369	0.558	0.541	0.682	0.716	0.424	0.711	0.116	0.243
- (1416587_a_at)	0.137	0.296	0.722	0.358	0.108	0.635	0.361	0.747	0.510	0.548	0.338	0.287
- (1429835_at)	0.907	0.522	0.908	0.818	0.750	0.685	0.780	0.734	0.701	0.727	0.574	0.725
- (1416588_at)	0.279	0.268	0.479	0.673	0.378	0.662	0.512	0.181	0.105	0.704	0.627	0.216
- (1416589_at)	0.007	0.189	0.388	0.117	0.800	0.562	0.217	0.329	0.111	0.165	0.013	0.040
- (1458204_at)	0.173	0.990	0.869	0.900	0.951	0.072	0.715	0.982	0.713	0.369	0.727	0.088
- (1448392_at)	0.004	0.817	0.439	0.714	0.856	0.319	0.214	0.162	0.033	0.077	0.010	0.030
- (1416590_a_at)	0.338	0.590	0.326	0.654	0.207	0.284	0.703	0.218	0.402	0.357	0.158	0.204
- (1416591_at)	0.734	0.472	0.856	0.410	0.179	0.760	0.310	0.492	0.916	0.556	0.126	0.469
- (1416592_at)	0.164	0.250	0.340	0.558	0.624	0.677	0.748	0.255	0.376	0.421	0.196	0.613
- (1416593_at)	0.386	0.487	0.129	0.406	0.585	0.371	0.506	0.187	0.486	0.404	0.258	0.423
- (1443032_at)	0.560	0.495	0.856	0.881	0.696	0.195	0.924	0.822	0.530	0.654	0.572	0.747
- (1416595_at)	0.297	0.509	0.871	0.667	0.810	0.566	0.504	0.265	0.427	0.581	0.211	0.907
- (1438912_at)	0.727	0.449	0.347	0.786	0.332	0.058	0.155	0.946	0.759	0.643	0.328	0.093
- (1438913_x_at)	0.053	0.430	0.808	0.060	0.110	0.089	0.076	0.133	0.318	0.288	0.594	0.571
- (1416597_at)	0.100	0.392	0.271	0.606	0.100	0.013	0.113	0.438	0.825	0.289	0.122	0.269
- (1416598_at)	0.071	0.500	0.264	0.695	0.342	0.015	0.018	0.100	0.263	0.334	0.592	0.160
- (1416599_at)	0.671	0.786	0.542	0.781	0.701	0.724	0.763	0.772	0.702	0.490	0.635	0.736
- (1416600_a_at)	0.569	0.638	0.460	0.253	0.272	0.595	0.273	0.240	0.234	0.516	0.154	0.333
- (1416601_a_at)	0.078	0.107	0.194	0.142	0.198	0.540	0.032	0.044	0.635	0.517	0.046	0.827
- (1416602_a_at)	0.362	0.294	0.156	0.775	0.368	0.120	0.202	0.783	0.813	0.483	0.103	0.794
- (1426296_at)	0.108	0.286	0.278	0.176	0.050	0.189	0.836	0.127	0.203	0.465	0.201	0.545
- (1453118_s_at)	0.239	0.461	0.877	0.565	0.506	0.409	0.227	0.339	0.301	0.282	0.243	0.198
- (1448398_s_at)	0.700	0.310	0.230	0.342	0.679	0.683	0.601	0.691	0.523	0.441	0.136	0.247
- (1416603_at)	0.162	0.620	0.472	0.271	0.550	0.627	0.250	0.575	0.581	0.371	0.368	0.160
- (1416604_at)	0.759	0.807	0.328	0.447	0.647	0.487	0.295	0.275	0.372	0.594	0.143	0.516
- (1416606_s_at)	0.778	0.412	0.350	0.351	0.557	0.528	0.546	0.422	0.497	0.267	0.542	0.279
- (1416605_at)	0.867	0.492	0.761	0.436	0.601	0.169	0.685	0.486	0.631	0.309	0.190	0.412
- (1416607_at)	0.054	0.482	0.250	0.265	0.574	0.399	0.708	0.084	0.291	0.074	0.077	0.074
- (1454067_a_at)	0.617	0.470	0.517	0.534	0.508	0.238	0.215	0.220	0.595	0.717	0.075	0.069
- (1444268_at)	0.077	0.266	0.637	0.161	0.746	0.018	0.162	0.141	0.431	0.184	0.193	0.247
- (1416608_a_at)	0.769	0.504	0.758	0.613	0.591	0.505	0.301	0.199	0.691	0.926	0.168	0.176
- (1434276_x_at)	0.241	0.230	0.788	0.421	0.585	0.350	0.138	0.197	0.737	0.607	0.221	0.506
- (1438534_x_at)	0.262	0.400	0.798	0.475	0.568	0.843	0.679	0.345	0.501	0.410	0.230	0.860
- (1416609_at)	0.507	0.463	0.293	0.408	0.504	0.977	0.262	0.159	0.435	0.752	0.166	0.341
- (1433486_at)	0.723	0.747	0.534	0.995	0.975	0.289	0.485	0.648	0.171	0.838	0.186	0.767
- (1433487_at)	0.628	0.776	0.324	0.262	0.814	0.596	0.429	0.326	0.686	0.444	0.447	0.806
- (1416610_a_at)	0.345	0.601	0.493	0.245	0.212	0.585	0.249	0.490	0.564	0.579	0.289	0.705
- (1438366_x_at)	0.502	0.694	0.465	0.617	0.355	0.930	0.216	0.371	0.533	0.293	0.213	0.475
- (1448404_at)	0.065	0.690	0.408	0.076	0.436	0.149	0.315	0.253	0.053	0.060	0.028	0.037
- (1416611_at)	0.024	0.242	0.149	0.336	0.785	0.717	0.128	0.766	0.064	0.170	0.058	0.032
- (1416613_at)	0.694	0.114	0.890	0.881	0.724	0.604	0.849	0.998	0.719	0.738	0.063	0.039
- (1432081_at)	0.782	0.717	0.781	0.801	0.744	0.675	0.791	0.775	0.663	0.715	0.717	0.891
- (1416612_at)	0.044	0.696	0.273	0.792	0.468	0.695	0.069	0.772	0.793	0.442	0.008	0.180
- (1416614_at)	0.581	0.682	0.340	0.602	0.530	0.278	0.697	0.292	0.546	0.240	0.083	0.544
- (1448406_at)	0.080	0.716	0.148	0.415	0.958	0.580	0.468	0.148	0.173	0.602	0.154	0.988
- (1448405_a_at)	0.465	0.330	0.518	0.385	0.200	0.659	0.637	0.163	0.172	0.472	0.166	0.264
- (1416616_s_at)	0.365	0.903	0.527	0.583	0.689	0.547	0.485	0.359	0.425	0.684	0.658	0.290
- (1416615_at)	0.201	0.408	0.769	0.276	0.649	0.731	0.933	0.388	0.494	0.436	0.639	0.336
- (1416617_at)	0.436	0.256	0.208	0.357	0.868	0.579	0.476	0.440	0.378	0.159	0.164	0.116
- (1437582_at)	0.719	0.408	0.780	0.740	0.735	0.642	0.812	0.742	0.578	0.631	0.517	0.411
- (1437583_x_at)	0.208	0.476	0.791	0.812	0.448	0.706	0.109	0.564	0.939	0.691	0.459	0.636
- (1443439_at)	0.688	0.434	0.767	0.926	0.744	0.672	0.747	0.745	0.599	0.651	0.642	0.786
- (1416618_at)	0.236	0.559	0.163	0.135	0.177	0.140	0.449	0.163	0.272	0.160	0.538	0.893
- (1441862_at)	0.461	0.932	0.810	0.848	0.754	0.146	0.803	0.754	0.569	0.748	0.665	0.871
- (1448407_at)	0.008	0.696	0.295	0.771	0.819	0.811	0.075	0.069	0.100	0.151	0.026	0.026
- (1416619_at)	0.001	0.175	0.194	0.292	0.245	0.344	0.412	0.025	0.044	0.024	0.009	0.008
- (1439142_at)	0.959	0.835	0.814	0.788	0.742	0.726	0.786	0.774	0.713	0.731	0.734	0.867
- (1416620_at)	0.439	0.281	0.722	0.683	0.595	0.369	0.508	0.417	0.290	0.519	0.125	0.550
- (1416621_at)	0.368	0.389	0.183	0.419	0.262	0.937	0.201	0.431	0.759	0.656	0.268	0.145
- (1416622_at)	0.261	0.425	0.571	0.529	0.513	0.535	0.693	0.420	0.279	0.471	0.135	0.417
- (1416623_at)	0.216	0.031	0.028	0.004	0.336	0.093	0.108	0.493	0.021	0.013	0.002	0.012
- (1435389_at)	0.539	0.612	0.427	0.227	0.482	0.565	0.527	0.295	0.300	0.493	0.699	0.542
- (1434623_at)	0.976	0.568	0.864	0.820	0.739	0.689	0.791	0.724	0.658	0.790	0.710	0.917
- (1452701_x_at)	0.486	0.563	0.830	0.585	0.722	0.770	0.232	0.409	0.635	0.537	0.517	0.429
- (1416624_a_at)	0.969	0.668	0.720	0.668	0.880	0.454	0.295	0.448	0.696	0.550	0.516	0.342
- (1446652_at)	0.055	0.530	0.191	0.640	0.087	0.811	0.800	0.890	0.010	0.093	0.257	0.074
- (1456365_at)	0.922	0.919	0.159	0.684	0.181	0.379	0.210	0.623	0.852	0.208	0.737	0.544
- (1416625_at)	0.002	0.530	0.493	0.080	0.703	0.287	0.181	0.079	0.567	0.097	0.004	0.017
- (1416628_at)	0.015	0.189	0.222	0.074	0.402	0.373	0.501	0.389	0.818	0.397	0.177	0.309
- (1440379_at)	0.771	0.540	0.923	0.801	0.726	0.670	0.830	0.756	0.702	0.601	0.669	0.960
- (1416629_at)	0.196	0.493	0.535	0.940	0.752	0.345	0.205	0.101	0.520	0.847	0.011	0.411
- (1416630_at)	0.000	0.236	0.149	0.077	0.542	0.019	0.171	0.036	0.041	0.021	0.009	0.010
- (1421726_at)	0.842	0.786	0.812	0.791	0.774	0.721	0.879	0.749	0.691	0.782	0.722	0.718
- (1416631_at)	0.612	0.482	0.798	0.808	0.555	0.541	0.147	0.288	0.432	0.779	0.825	0.660
- (1430307_a_at)	0.105	0.604	0.604	0.797	0.740	0.211	0.360	0.454	0.086	0.107	0.740	0.240
- (1416632_at)	0.033	0.292	0.615	0.910	0.201	0.333	0.152	0.165	0.089	0.101	0.691	0.384
- (1416634_at)	0.548	0.585	0.415	0.314	0.403	0.877	0.727	0.422	0.181	0.313	0.738	0.581
- (1416633_a_at)	0.438	0.615	0.428	0.747	0.665	0.504	0.792	0.288	0.815	0.215	0.128	0.311
- (1416635_at)	0.191	0.803	0.486	0.519	0.712	0.303	0.194	0.355	0.862	0.082	0.392	0.145
- (1416636_at)	0.800	0.301	0.605	0.329	0.508	0.845	0.750	0.644	0.627	0.390	0.158	0.605
- (1416637_at)	0.310	0.252	0.467	0.281	0.112	0.356	0.464	0.650	0.313	0.231	0.206	0.598
- (1416638_at)	0.783	0.869	0.591	0.770	0.260	0.686	0.564	0.561	0.221	0.229	0.520	0.435
- (1416639_at)	0.358	0.645	0.760	0.801	0.129	0.765	0.408	0.215	0.936	0.298	0.647	0.056
- (1416640_at)	0.335	0.818	0.819	0.783	0.706	0.726	0.184	0.757	0.748	0.749	0.176	0.337
- (1416641_at)	0.067	0.304	0.207	0.024	0.068	0.652	0.900	0.218	0.789	0.118	0.154	0.716
- (1416642_a_at)	0.426	0.831	0.837	0.731	0.645	0.428	0.503	0.728	0.253	0.294	0.646	0.352
- (1416647_at)	0.173	0.743	0.216	0.304	0.301	0.380	0.630	0.361	0.173	0.227	0.040	0.117
- (1439950_at)	0.005	0.542	0.657	0.091	0.022	0.047	0.128	0.379	0.166	0.652	0.298	0.283
- (1416648_at)	0.507	0.658	0.421	0.458	0.597	0.526	0.376	0.781	0.441	0.470	0.493	0.549
- (1416651_at)	0.636	0.489	0.172	0.701	0.878	0.552	0.689	0.800	0.429	0.371	0.188	0.247
- (1435058_x_at)	0.006	0.645	0.276	0.115	0.072	0.363	0.131	0.059	0.047	0.184	0.009	0.324
- (1416653_at)	0.097	0.241	0.720	0.313	0.513	0.506	0.364	0.277	0.118	0.158	0.012	0.053
- (1453721_a_at)	0.143	0.780	0.292	0.066	0.359	0.061	0.682	0.523	0.387	0.060	0.045	0.290
- (1416654_at)	0.050	0.282	0.531	0.560	0.776	0.169	0.335	0.256	0.213	0.172	0.362	0.110
- (1443706_at)	0.730	0.514	0.874	0.899	0.757	0.702	0.781	0.766	0.752	0.726	0.703	0.965
- (1416655_at)	0.576	0.315	0.433	0.441	0.448	0.772	0.608	0.346	0.287	0.697	0.079	0.162
- (1458665_at)	0.493	0.353	0.737	0.873	0.770	0.675	0.574	0.810	0.655	0.702	0.766	0.667
- (1416656_at)	0.002	0.607	0.401	0.197	0.198	0.799	0.144	0.080	0.078	0.019	0.020	0.021
- (1425711_a_at)	0.757	0.254	0.224	0.250	0.786	0.381	0.295	0.161	0.392	0.546	0.414	0.290
- (1416657_at)	0.474	0.487	0.924	0.271	0.262	0.462	0.699	0.301	0.204	0.576	0.296	0.572
- (1440950_at)	0.954	0.676	0.772	0.754	0.778	0.683	0.916	0.780	0.627	0.720	0.756	0.977
- (1442759_at)	0.835	0.538	0.795	0.827	0.745	0.671	0.884	0.697	0.739	0.721	0.610	0.979
- (1416658_at)	0.101	0.158	0.311	0.194	0.625	0.576	0.277	0.133	0.463	0.888	0.058	0.013
- (1448424_at)	0.435	0.103	0.339	0.151	0.149	0.164	0.288	0.576	0.323	0.359	0.123	0.102
- (1416660_at)	0.228	0.155	0.311	0.238	0.548	0.233	0.185	0.428	0.352	0.567	0.485	0.378
- (1448425_at)	0.564	0.670	0.423	0.552	0.918	0.894	0.641	0.316	0.494	0.417	0.422	0.501
- (1416661_at)	0.520	0.782	0.349	0.810	0.422	0.294	0.723	0.310	0.104	0.230	0.357	0.138
- (1416659_at)	0.136	0.744	0.553	0.221	0.611	0.549	0.594	0.184	0.392	0.306	0.196	0.381
- (1448426_at)	0.209	0.399	0.803	0.722	0.686	0.082	0.623	0.815	0.745	0.734	0.590	0.758
- (1416662_at)	0.926	0.751	0.828	0.427	0.409	0.137	0.872	0.593	0.737	0.307	0.201	0.225
- (1445591_at)	0.651	0.691	0.744	0.828	0.833	0.693	0.321	0.743	0.833	0.571	0.772	0.574
- (1416663_at)	0.450	0.639	0.250	0.288	0.787	0.360	0.572	0.618	0.881	0.550	0.404	0.378
- (1416664_at)	0.236	0.600	0.413	0.790	0.485	0.147	0.369	0.205	0.205	0.645	0.588	0.060
- (1439394_x_at)	0.794	0.620	0.991	0.858	0.753	0.670	0.890	0.753	0.751	0.736	0.670	0.792
- (1439377_x_at)	0.246	0.488	0.148	0.926	0.944	0.570	0.670	0.329	0.193	0.760	0.421	0.080
- (1416665_at)	0.519	0.469	0.846	0.470	0.927	0.806	0.692	0.444	0.249	0.834	0.128	0.265
- (1416666_at)	0.570	0.481	0.355	0.423	0.496	0.256	0.568	0.595	0.229	0.366	0.192	0.087
- (1416667_at)	0.947	0.711	0.944	0.506	0.627	0.296	0.414	0.328	0.227	0.121	0.013	0.465
- (1416668_at)	0.553	0.634	0.731	0.283	0.745	0.559	0.865	0.487	0.780	0.761	0.182	0.744
- (1448430_a_at)	0.548	0.890	0.302	0.739	0.615	0.576	0.831	0.440	0.607	0.452	0.746	0.471
- (1416669_s_at)	0.419	0.697	0.778	0.567	0.867	0.431	0.463	0.560	0.514	0.876	0.610	0.496
- (1416670_at)	0.004	0.055	0.059	0.650	0.470	0.127	0.069	0.612	0.225	0.149	0.486	0.598
- (1451833_a_at)	0.182	0.266	0.300	0.607	0.494	0.172	0.670	0.188	0.607	0.530	0.300	0.311
- (1458215_at)	0.715	0.424	0.429	0.742	0.443	0.301	0.358	0.039	0.363	0.128	0.216	0.611
- (1416671_a_at)	0.729	0.111	0.801	0.392	0.622	0.285	0.492	0.595	0.644	0.544	0.310	0.453
- (1416672_s_at)	0.806	0.835	0.872	0.424	0.529	0.927	0.421	0.275	0.476	0.528	0.156	0.666
- (1431305_at)	0.002	0.532	0.183	0.080	0.079	0.111	0.351	0.124	0.097	0.211	0.010	0.155
- (1416674_at)	0.171	0.793	0.790	0.772	0.403	0.638	0.262	0.171	0.336	0.815	0.792	0.426
- (1446638_at)	0.921	0.539	0.847	0.928	0.753	0.677	0.796	0.762	0.724	0.705	0.667	0.882
- (1416675_s_at)	0.047	0.270	0.098	0.206	0.285	0.460	0.168	0.557	0.302	0.132	0.406	0.248
- (1448432_at)	0.954	0.822	0.975	0.793	0.757	0.711	0.651	0.805	0.470	0.757	0.747	0.554
- (1443570_at)	0.229	0.142	0.291	0.299	0.567	0.271	0.364	0.654	0.409	0.493	0.289	0.129
- (1458259_x_at)	0.532	0.184	0.985	0.701	0.587	0.424	0.368	0.655	0.556	0.594	0.323	0.138
- (1441156_at)	0.763	0.689	0.329	0.816	0.789	0.349	0.628	0.742	0.642	0.597	0.463	0.674
- (1416678_at)	0.983	0.496	0.698	0.841	0.803	0.683	0.262	0.323	0.653	0.690	0.409	0.541
- (1443046_at)	0.820	0.837	0.820	0.859	0.736	0.671	0.974	0.750	0.608	0.678	0.630	0.620
- (1457991_at)	0.396	0.582	0.198	0.990	0.666	0.693	0.751	0.291	0.499	0.720	0.423	0.610
- (1416679_at)	0.220	0.675	0.587	0.635	0.447	0.365	0.200	0.620	0.471	0.369	0.705	0.261
- (1416680_at)	0.991	0.782	0.295	0.161	0.478	0.513	0.773	0.545	0.441	0.539	0.797	0.417
- (1445727_at)	0.052	0.198	0.528	0.271	0.256	0.172	0.349	0.661	0.034	0.281	0.056	0.249
- (1437354_at)	0.278	0.556	0.288	0.933	0.646	0.467	0.821	0.071	0.666	0.983	0.259	0.308
- (1442220_at)	0.163	0.543	0.281	0.957	0.211	0.393	0.150	0.095	0.412	0.132	0.032	0.462
- (1416681_at)	0.106	0.530	0.678	0.226	0.484	0.356	0.451	0.382	0.313	0.097	0.303	0.081
- (1431224_at)	0.029	0.251	0.175	0.072	0.129	0.177	0.515	0.536	0.752	0.352	0.272	0.302
- (1416682_at)	0.032	0.581	0.100	0.279	0.889	0.170	0.109	0.296	0.183	0.161	0.426	0.101
- (1438695_at)	0.182	0.745	0.231	0.411	0.522	0.342	0.438	0.185	0.493	0.186	0.242	0.423
- (1416683_at)	0.013	0.884	0.141	0.066	0.188	0.706	0.189	0.184	0.066	0.066	0.095	0.047
- (1416685_s_at)	0.450	0.421	0.796	0.639	0.525	0.350	0.542	0.525	0.887	0.213	0.250	0.133
- (1416684_at)	0.081	0.650	0.738	0.207	0.473	0.441	0.366	0.124	0.235	0.292	0.130	0.212
- (1459230_at)	0.838	0.529	0.804	0.833	0.746	0.377	0.833	0.751	0.597	0.717	0.658	0.836
- (1416687_at)	0.046	0.597	0.035	0.611	0.803	0.439	0.153	0.524	0.385	0.522	0.398	0.738
- (1416686_at)	0.339	0.867	0.652	0.094	0.458	0.413	0.022	0.213	0.257	0.203	0.768	0.864
- (1437817_at)	0.002	0.035	0.095	0.119	0.019	0.044	0.171	0.048	0.188	0.321	0.067	0.254
- (1459094_at)	0.280	0.666	0.582	0.534	0.306	0.747	0.187	0.630	0.603	0.707	0.810	0.979
- (1416688_at)	0.289	0.800	0.720	0.287	0.944	0.795	0.413	0.602	0.476	0.281	0.077	0.293
- (1416689_at)	0.534	0.760	0.150	0.814	0.774	0.233	0.043	0.752	0.275	0.567	0.441	0.983
- (1448437_a_at)	0.515	0.553	0.324	0.739	0.602	0.239	0.669	0.502	0.659	0.573	0.426	0.130
- (1416690_at)	0.548	0.866	0.296	0.485	0.224	0.260	0.843	0.286	0.694	0.541	0.591	0.144
- (1442305_at)	0.327	0.636	0.346	0.881	0.725	0.402	0.957	0.752	0.747	0.724	0.532	0.128
- (1416691_at)	0.083	0.709	0.301	0.124	0.776	0.309	0.462	0.081	0.676	0.409	0.249	0.308
- (1416692_at)	0.749	0.409	0.386	0.477	0.457	0.225	0.385	0.158	0.254	0.398	0.386	0.609
- (1416693_at)	0.447	0.806	0.171	0.779	0.201	0.709	0.340	0.053	0.214	0.685	0.463	0.020
- (1456251_x_at)	0.047	0.825	0.838	0.788	0.866	0.731	0.098	0.790	0.826	0.772	0.011	0.135
- (1416695_at)	0.016	0.805	0.264	0.396	0.786	0.696	0.054	0.988	0.775	0.117	0.027	0.013
- (1438948_x_at)	0.002	0.644	0.860	0.854	0.339	0.479	0.022	0.204	0.084	0.128	0.009	0.018
- (1448440_x_at)	0.139	0.851	0.095	0.669	0.348	0.167	0.296	0.602	0.084	0.212	0.105	0.567
- (1448439_at)	0.146	0.335	0.738	0.557	0.236	0.538	0.223	0.150	0.327	0.128	0.077	0.496
- (1416696_at)	0.199	0.475	0.402	0.302	0.358	0.610	0.294	0.256	0.211	0.831	0.246	0.476
- (1441342_at)	0.423	0.393	0.826	0.909	0.762	0.692	0.152	0.830	0.460	0.625	0.657	0.819
- (1416697_at)	0.718	0.519	0.806	0.868	0.692	0.316	0.919	0.784	0.769	0.825	0.700	0.775
- (1459973_x_at)	0.882	0.438	0.883	0.817	0.730	0.633	0.858	0.771	0.530	0.687	0.602	0.525
- (1438279_at)	0.730	0.511	0.903	0.916	0.727	0.713	0.835	0.731	0.733	0.788	0.741	0.881
- (1441242_at)	0.804	0.471	0.859	0.805	0.751	0.688	0.722	0.732	0.763	0.688	0.533	0.840
- (1416698_a_at)	0.452	0.574	0.520	0.344	0.214	0.172	0.153	0.192	0.189	0.089	0.154	0.720
- (1456268_at)	0.948	0.553	0.846	0.812	0.744	0.683	0.787	0.750	0.697	0.730	0.690	0.854
- (1448441_at)	0.060	0.814	0.810	0.835	0.717	0.713	0.051	0.394	0.095	0.797	0.820	0.722
- (1459810_at)	0.453	0.859	0.994	0.409	0.591	0.289	0.959	0.788	0.513	0.642	0.479	0.461
- (1416699_at)	0.905	0.734	0.344	0.509	0.342	0.674	0.459	0.794	0.194	0.547	0.541	0.320
- (1416701_at)	0.048	0.405	0.719	0.098	0.221	0.091	0.286	0.778	0.076	0.937	0.045	0.349
- (1416700_at)	0.019	0.113	0.278	0.050	0.371	0.108	0.467	0.382	0.160	0.131	0.042	0.497
- (1448443_at)	0.324	0.502	0.436	0.215	0.361	0.377	0.486	0.714	0.243	0.449	0.271	0.524
- (1416702_at)	0.153	0.247	0.217	0.338	0.400	0.430	0.335	0.304	0.133	0.137	0.324	0.614
- (1443756_at)	0.545	0.202	0.379	0.601	0.628	0.576	0.494	0.709	0.487	0.684	0.517	0.250
- (1459617_at)	0.461	0.774	0.785	0.306	0.560	0.502	0.419	0.765	0.824	0.782	0.408	0.606
- (1451927_a_at)	0.070	0.035	0.376	0.457	0.763	0.477	0.171	0.236	0.442	0.307	0.415	0.090
- (1426104_at)	0.132	0.522	0.810	0.899	0.773	0.658	0.831	0.686	0.040	0.412	0.657	0.372
- (1442364_at)	0.052	0.345	0.570	0.207	0.304	0.173	0.503	0.267	0.170	0.344	0.489	0.595
- (1416704_at)	0.028	0.183	0.295	0.407	0.314	0.161	0.042	0.297	0.535	0.213	0.927	0.283
- (1416703_at)	0.798	0.622	0.482	0.898	0.470	0.575	0.495	0.888	0.421	0.840	0.340	0.728
- (1416706_at)	0.074	0.252	0.233	0.315	0.630	0.289	0.288	0.123	0.185	0.149	0.004	0.529
- (1448444_at)	0.793	0.674	0.685	0.600	0.735	0.619	0.510	0.751	0.671	0.647	0.397	0.542
- (1443584_at)	0.075	0.333	0.131	0.577	0.026	0.076	0.418	0.248	0.130	0.306	0.265	0.649
- (1416705_at)	0.086	0.505	0.498	0.056	0.272	0.150	0.388	0.179	0.243	0.760	0.056	0.526
- (1416708_a_at)	0.510	0.603	0.409	0.242	0.702	0.113	0.463	0.462	0.338	0.317	0.422	0.602
- (1416709_a_at)	0.970	0.781	0.338	0.745	0.872	0.656	0.478	0.360	0.441	0.299	0.305	0.798
- (1416710_at)	0.624	0.378	0.328	0.737	0.459	0.405	0.721	0.597	0.511	0.701	0.101	0.426
- (1416711_at)	0.457	0.283	0.377	0.105	0.380	0.254	0.497	0.047	0.192	0.407	0.065	0.148
- (1416712_at)	0.857	0.403	0.359	0.728	0.723	0.632	0.751	0.732	0.611	0.401	0.778	0.275
- (1416713_at)	0.077	0.310	0.825	0.512	0.532	0.418	0.396	0.160	0.074	0.197	0.006	0.025
- (1416714_at)	0.000	0.747	0.209	0.206	0.213	0.636	0.013	0.013	0.005	0.003	0.003	0.002
- (1448452_at)	0.014	0.656	0.783	0.816	0.756	0.759	0.837	0.239	0.796	0.020	0.011	0.028
- (1438114_x_at)	0.052	0.817	0.201	0.213	0.587	0.044	0.355	0.376	0.709	0.124	0.106	0.532
- (1416716_at)	0.051	0.229	0.045	0.759	0.026	0.069	0.377	0.207	0.047	0.746	0.238	0.756
- (1416718_at)	0.412	0.993	0.852	0.271	0.172	0.636	0.655	0.236	0.310	0.777	0.569	0.257
- (1441899_x_at)	0.275	0.547	0.327	0.248	0.558	0.403	0.234	0.272	0.685	0.379	0.790	0.768
- (1436384_at)	0.859	0.516	0.832	0.796	0.727	0.717	0.744	0.759	0.649	0.815	0.634	0.885
- (1434854_a_at)	0.957	0.548	0.338	0.260	0.776	0.429	0.321	0.737	0.794	0.677	0.290	0.580
- (1456497_x_at)	0.602	0.818	0.389	0.494	0.735	0.596	0.311	0.728	0.601	0.733	0.417	0.441
- (1416720_at)	0.514	0.446	0.205	0.358	0.717	0.530	0.695	0.814	0.205	0.744	0.052	0.738
- (1448454_at)	0.491	0.336	0.479	0.504	0.319	0.074	0.355	0.464	0.301	0.307	0.007	0.366
- (1416721_s_at)	0.111	0.745	0.089	0.380	0.336	0.210	0.482	0.756	0.642	0.754	0.019	0.451
- (1447898_s_at)	0.115	0.428	0.243	0.464	0.242	0.424	0.735	0.160	0.373	0.737	0.020	0.186
- (1416722_at)	0.469	0.826	0.399	0.346	0.256	0.793	0.809	0.255	0.392	0.362	0.176	0.557
- (1438043_at)	0.115	0.314	0.601	0.819	0.133	0.709	0.924	0.081	0.056	0.238	0.788	0.062
- (1442684_x_at)	0.111	0.119	0.434	0.191	0.582	0.498	0.150	0.688	0.540	0.731	0.151	0.600
- (1442683_at)	0.067	0.524	0.535	0.553	0.850	0.262	0.238	0.218	0.024	0.134	0.164	0.471
- (1428920_at)	0.404	0.338	0.302	0.226	0.447	0.647	0.224	0.810	0.180	0.312	0.235	0.220
- (1458201_at)	0.094	0.305	0.937	0.195	0.372	0.607	0.394	0.557	0.322	0.184	0.420	0.092
- (1416725_at)	0.856	0.845	0.730	0.808	0.535	0.850	0.783	0.773	0.639	0.509	0.546	0.135
- (1440106_at)	0.059	0.533	0.298	0.886	0.825	0.552	0.237	0.241	0.044	0.422	0.215	0.065
- (1439336_at)	0.312	0.079	0.733	0.754	0.071	0.143	0.145	0.052	0.217	0.211	0.188	0.500
- (1434149_at)	0.278	0.410	0.334	0.151	0.476	0.266	0.141	0.090	0.306	0.585	0.748	0.487
- (1424089_a_at)	0.714	0.286	0.773	0.416	0.676	0.556	0.349	0.744	0.488	0.870	0.365	0.737
- (1416723_at)	0.607	0.566	0.326	0.176	0.407	0.515	0.596	0.286	0.243	0.333	0.221	0.288
- (1416724_x_at)	0.459	0.310	0.541	0.769	0.497	0.416	0.324	0.437	0.390	0.647	0.470	0.419
- (1434148_at)	0.585	0.357	0.201	0.232	0.408	0.632	0.699	0.084	0.257	0.422	0.474	0.304
- (1446386_at)	0.057	0.922	0.686	0.182	0.121	0.087	0.623	0.300	0.256	0.673	0.363	0.173
- (1416726_s_at)	0.669	0.699	0.235	0.222	0.545	0.773	0.502	0.363	0.822	0.597	0.403	0.777
- (1430962_at)	0.740	0.401	0.858	0.866	0.697	0.703	0.964	0.780	0.695	0.750	0.587	0.782
- (1416727_a_at)	0.109	0.724	0.365	0.652	0.811	0.378	0.320	0.169	0.458	0.557	0.182	0.118
- (1416728_at)	0.368	0.336	0.278	0.603	0.686	0.648	0.247	0.340	0.658	0.827	0.188	0.577
- (1416730_at)	0.931	0.400	0.557	0.763	0.346	0.297	0.801	0.839	0.252	0.542	0.137	0.567
- (1448458_at)	0.850	0.100	0.237	0.035	0.010	0.352	0.723	0.315	0.167	0.054	0.006	0.811
- (1416732_at)	0.223	0.344	0.513	0.159	0.734	0.468	0.203	0.287	0.949	0.508	0.615	0.342
- (1456688_at)	0.878	0.804	0.103	0.304	0.396	0.692	0.079	0.611	0.245	0.867	0.453	0.438
- (1416731_at)	0.232	0.200	0.871	0.253	0.693	0.459	0.394	0.846	0.768	0.285	0.329	0.598
- (1458919_at)	0.019	0.072	0.262	0.161	0.159	0.306	0.181	0.428	0.588	0.582	0.054	0.291
- (1445282_at)	0.089	0.653	0.088	0.091	0.128	0.122	0.668	0.624	0.475	0.871	0.148	0.097
- (1446203_at)	0.667	0.834	0.800	0.886	0.528	0.669	0.429	0.727	0.664	0.707	0.613	0.541
- (1416734_at)	0.886	0.520	0.798	0.888	0.743	0.692	0.781	0.778	0.825	0.691	0.716	0.911
- (1444114_at)	0.065	0.796	0.387	0.291	0.112	0.196	0.452	0.054	0.382	0.453	0.227	0.781
- (1416733_at)	0.819	0.761	0.216	0.255	0.394	0.111	0.403	0.346	0.795	0.449	0.069	0.199
- (1440577_at)	0.869	0.397	0.822	0.532	0.747	0.664	0.874	0.738	0.537	0.737	0.682	0.633
- (1442381_at)	0.052	0.041	0.459	0.041	0.082	0.316	0.160	0.002	0.261	0.399	0.010	0.737
- (1416735_at)	0.066	0.751	0.556	0.830	0.789	0.373	0.188	0.312	0.168	0.234	0.057	0.194
- (1441274_at)	0.002	0.068	0.199	0.012	0.035	0.252	0.103	0.191	0.290	0.482	0.347	0.071
- (1444440_at)	0.882	0.807	0.811	0.809	0.741	0.687	0.782	0.768	0.689	0.742	0.711	0.951
- (1416736_at)	0.982	0.547	0.493	0.799	0.190	0.290	0.498	0.613	0.226	0.384	0.148	0.335
- (1450196_s_at)	0.040	0.997	0.228	0.338	0.753	0.247	0.550	0.480	0.620	0.019	0.717	0.471
- (1416738_at)	0.538	0.831	0.493	0.508	0.221	0.585	0.231	0.550	0.816	0.366	0.062	0.364
- (1416739_a_at)	0.033	0.295	0.031	0.032	0.038	0.163	0.042	0.027	0.593	0.251	0.153	0.156
- (1416741_at)	0.094	0.587	0.813	0.888	0.749	0.712	0.160	0.020	0.736	0.818	0.635	0.854
- (1416740_at)	0.299	0.190	0.634	0.592	0.103	0.140	0.178	0.285	0.148	0.081	0.429	0.075
- (1431796_at)	0.882	0.651	0.903	0.849	0.747	0.689	0.798	0.736	0.690	0.667	0.672	0.901
- (1457360_at)	0.129	0.163	0.192	0.305	0.750	0.299	0.257	0.857	0.898	0.029	0.132	0.177
- (1416742_at)	0.289	0.603	0.674	0.405	0.415	0.631	0.834	0.473	0.249	0.193	0.212	0.405
- (1444570_at)	0.118	0.900	0.250	0.559	0.378	0.250	0.538	0.037	0.574	0.188	0.119	0.451
- (1443091_at)	0.986	0.736	0.147	0.824	0.398	0.593	0.749	0.672	0.349	0.221	0.268	0.454
- (1416743_at)	0.842	0.564	0.902	0.417	0.593	0.871	0.239	0.758	0.510	0.623	0.385	0.784
- (1416744_at)	0.166	0.203	0.842	0.188	0.521	0.255	0.297	0.657	0.559	0.056	0.373	0.375
- (1437490_x_at)	0.431	0.256	0.340	0.315	0.449	0.305	0.802	0.111	0.446	0.216	0.687	0.399
- (1416745_x_at)	0.998	0.672	0.156	0.918	0.445	0.726	0.598	0.524	0.789	0.633	0.033	0.185
- (1456516_x_at)	0.561	0.308	0.570	0.536	0.320	0.602	0.522	0.262	0.403	0.241	0.745	0.389
- (1416746_at)	0.569	0.607	0.829	0.301	0.810	0.548	0.383	0.834	0.194	0.666	0.313	0.085
- (1416747_at)	0.089	0.894	0.185	0.273	0.635	0.916	0.669	0.133	0.162	0.487	0.792	0.435
- (1441990_at)	0.930	0.826	0.795	0.823	0.695	0.721	0.892	0.805	0.690	0.691	0.703	0.631
- (1416748_a_at)	0.023	0.109	0.062	0.594	0.051	0.307	0.724	0.306	0.177	0.129	0.042	0.072
- (1438251_x_at)	0.041	0.290	0.717	0.566	0.432	0.201	0.347	0.261	0.491	0.090	0.009	0.077
- (1416749_at)	0.030	0.247	0.507	0.540	0.620	0.358	0.263	0.302	0.166	0.164	0.009	0.062
- (1451956_a_at)	0.090	0.219	0.042	0.051	0.395	0.137	0.363	0.006	0.144	0.460	0.142	0.928
- (1416750_at)	0.883	0.413	0.486	0.323	0.196	0.823	0.412	0.098	0.230	0.441	0.357	0.071
- (1440792_x_at)	0.535	0.724	0.900	0.398	0.711	0.249	0.722	0.601	0.702	0.371	0.532	0.759
- (1416751_a_at)	0.426	0.172	0.233	0.706	0.493	0.285	0.854	0.337	0.693	0.424	0.080	0.177
- (1440132_s_at)	0.334	0.287	0.373	0.373	0.220	0.625	0.499	0.565	0.447	0.172	0.341	0.140
- (1416753_at)	0.557	0.450	0.992	0.410	0.798	0.861	0.462	0.584	0.267	0.547	0.474	0.401
- (1434325_x_at)	0.238	0.575	0.702	0.572	0.687	0.535	0.494	0.487	0.734	0.500	0.716	0.207
- (1440133_x_at)	0.479	0.180	0.372	0.355	0.444	0.372	0.359	0.758	0.498	0.741	0.362	0.208
- (1416754_at)	0.672	0.190	0.173	0.878	0.283	0.634	0.321	0.705	0.430	0.321	0.807	0.193
- (1416756_at)	0.710	0.193	0.233	0.243	0.472	0.254	0.177	0.721	0.284	0.587	0.535	0.303
- (1416755_at)	0.426	0.148	0.041	0.599	0.706	0.119	0.551	0.258	0.206	0.175	0.419	0.144
- (1416757_at)	0.086	0.443	0.662	0.286	0.416	0.097	0.215	0.432	0.544	0.779	0.051	0.627
- (1416758_at)	0.159	0.464	0.470	0.522	0.449	0.637	0.762	0.283	0.627	0.023	0.479	0.762
- (1456439_x_at)	0.070	0.168	0.259	0.013	0.595	0.208	0.388	0.668	0.327	0.492	0.013	0.058
- (1416759_at)	0.469	0.353	0.312	0.575	0.399	0.218	0.365	0.280	0.470	0.597	0.071	0.241
- (1416760_at)	0.634	0.998	0.798	0.619	0.198	0.470	0.478	0.397	0.632	0.445	0.064	0.549
- (1456642_x_at)	0.131	0.902	0.467	0.335	0.397	0.725	0.444	0.802	0.437	0.165	0.035	0.056
- (1439348_at)	0.255	0.402	0.859	0.485	0.828	0.528	0.921	0.764	0.659	0.635	0.045	0.225
- (1416762_at)	0.125	0.772	0.805	0.870	0.175	0.246	0.433	0.122	0.096	0.053	0.016	0.034
- (1416763_at)	0.583	0.771	0.524	0.628	0.538	0.788	0.414	0.483	0.321	0.639	0.675	0.647
- (1443819_x_at)	0.164	0.412	0.835	0.851	0.502	0.299	0.413	0.333	0.175	0.529	0.109	0.482
- (1416764_at)	0.799	0.502	0.493	0.551	0.652	0.820	0.789	0.372	0.848	0.564	0.108	0.272
- (1416766_at)	0.192	0.877	0.504	0.556	0.326	0.453	0.543	0.652	0.191	0.183	0.079	0.143
- (1444100_at)	0.690	0.181	0.199	0.479	0.108	0.325	0.272	0.733	0.396	0.606	0.267	0.055
- (1416768_at)	0.460	0.671	0.707	0.532	0.508	0.265	0.537	0.511	0.717	0.375	0.245	0.843
- (1416767_a_at)	0.459	0.246	0.756	0.306	0.240	0.758	0.734	0.271	0.797	0.621	0.476	0.883
- (1435464_at)	0.641	0.435	0.807	0.671	0.984	0.393	0.358	0.413	0.524	0.322	0.096	0.669
- (1425448_x_at)	0.549	0.267	0.188	0.487	0.785	0.610	0.477	0.218	0.553	0.481	0.326	0.560
- (1416769_s_at)	0.976	0.616	0.686	0.712	0.326	0.722	0.677	0.319	0.557	0.466	0.787	0.454
- (1437013_x_at)	0.572	0.595	0.658	0.421	0.556	0.234	0.857	0.943	0.355	0.979	0.805	0.804
- (1435985_at)	0.254	0.196	0.150	0.514	0.196	0.489	0.303	0.106	0.121	0.281	0.588	0.153
- (1458847_at)	0.104	0.403	0.006	0.699	0.529	0.738	0.760	0.732	0.578	0.782	0.080	0.587
- (1447872_at)	0.340	0.226	0.913	0.579	0.762	0.753	0.544	0.776	0.906	0.673	0.498	0.317
- (1439681_at)	0.388	0.106	0.771	0.821	0.843	0.902	0.483	0.640	0.323	0.493	0.489	0.166
- (1416770_at)	0.027	0.149	0.048	0.206	0.687	0.521	0.396	0.684	0.314	0.335	0.030	0.552
- (1416771_at)	0.983	0.384	0.271	0.709	0.791	0.838	0.527	0.231	0.521	0.600	0.030	0.755
- (1447820_x_at)	0.972	0.858	0.800	0.884	0.753	0.700	0.813	0.721	0.733	0.652	0.673	0.416
- (1416772_at)	0.285	0.434	0.299	0.131	0.062	0.248	0.109	0.213	0.330	0.063	0.045	0.882
- (1416774_at)	0.348	0.133	0.253	0.139	0.160	0.201	0.383	0.271	0.645	0.351	0.168	0.019
- (1416773_at)	0.092	0.519	0.237	0.670	0.653	0.196	0.706	0.082	0.279	0.318	0.205	0.141
- (1442682_at)	0.022	0.080	0.403	0.799	0.395	0.337	0.338	0.618	0.079	0.343	0.119	0.241
- (1430450_at)	0.706	0.314	0.804	0.776	0.641	0.487	0.662	0.730	0.498	0.733	0.341	0.794
- (1416775_at)	0.262	0.537	0.538	0.754	0.526	0.966	0.782	0.423	0.333	0.332	0.518	0.468
- (1416776_at)	0.296	0.360	0.728	0.919	0.208	0.194	0.353	0.150	0.257	0.248	0.093	0.339
- (1443832_s_at)	0.027	0.298	0.074	0.297	0.176	0.107	0.163	0.041	0.065	0.228	0.735	0.094
- (1416779_at)	0.059	0.360	0.038	0.367	0.343	0.114	0.440	0.540	0.203	0.137	0.194	0.621
- (1416778_at)	0.188	0.254	0.311	0.693	0.215	0.116	0.424	0.238	0.756	0.225	0.791	0.772
- (1416780_at)	0.335	0.765	0.336	0.506	0.371	0.666	0.323	0.576	0.592	0.692	0.240	0.333
- (1416782_s_at)	0.137	0.605	0.368	0.245	0.307	0.713	0.816	0.460	0.877	0.480	0.182	0.235
- (1416781_at)	0.237	0.539	0.715	0.493	0.224	0.628	0.410	0.330	0.476	0.446	0.120	0.144
- (1431883_at)	0.512	0.570	0.714	0.571	0.766	0.784	0.387	0.765	0.568	0.826	0.533	0.630
- (1416783_at)	0.306	0.698	0.593	0.254	0.299	0.304	0.249	0.264	0.426	0.702	0.800	0.522
- (1416785_at)	0.287	0.745	0.148	0.200	0.357	0.322	0.394	0.094	0.358	0.280	0.458	0.554
- (1454504_at)	0.881	0.631	0.860	0.976	0.755	0.678	0.762	0.739	0.770	0.791	0.623	0.687
- (1448459_at)	0.219	0.562	0.194	0.213	0.846	0.395	0.588	0.484	0.525	0.166	0.371	0.020
[truncated: 28,765 more rows]
[truncated: 1 more columns]
