# Supplementary material for: Identification of Major Signaling Pathways in Prion Disease Progression Using Network Analysis
Source: PLoS One. 2015 Dec 8;10(12):e0144389. doi: 10.1371/journal.pone.0144389 (PMC4672924; doi:10.1371/journal.pone.0144389)
Supplement: S2 Dataset — This file contains the text files corresponding to every six mouse-prion model used in this work. These files contain the probeset ids of affymetrix mouse 430 2.0 array, and the corresponding P-values for their differential expression at every sampled time-point. (ZIP) [file pone.0144389.s005.zip › FVB-Prnp00-RML-Brain.txt]

- (1416017_at)	0.867	0.344	0.395	0.139	0.377	0.396	0.369	0.515	0.330
- (1415670_at)	0.047	0.281	0.138	0.496	0.173	0.193	0.287	0.266	0.232
- (1442216_at)	0.124	0.790	0.961	0.017	0.286	0.144	0.321	0.008	0.679
- (1415671_at)	0.427	0.368	0.261	0.663	0.271	0.278	0.446	0.528	0.516
- (1415672_at)	0.739	0.227	0.321	0.626	0.483	0.344	0.460	0.541	0.782
- (1415673_at)	0.742	0.298	0.199	0.351	0.386	0.674	0.394	0.332	0.627
- (1429632_at)	0.081	0.632	0.393	0.948	0.828	0.053	0.492	0.003	0.152
- (1415674_a_at)	0.151	0.196	0.131	0.520	0.707	0.476	0.585	0.389	0.426
- (1415675_at)	0.261	0.419	0.140	0.282	0.848	0.326	0.823	0.435	0.236
- (1415676_a_at)	0.650	0.363	0.310	0.774	0.300	0.515	0.574	0.133	0.364
- (1415677_at)	0.647	0.360	0.427	0.410	0.745	0.662	0.287	0.320	0.392
- (1429501_s_at)	0.540	0.055	0.414	0.328	0.258	0.286	0.196	0.853	0.372
- (1429500_at)	0.147	0.029	0.549	0.073	0.618	0.122	0.199	0.104	0.227
- (1425537_at)	0.177	0.328	0.216	0.172	0.412	0.838	0.111	0.174	0.183
- (1415678_at)	0.848	0.853	0.534	0.256	0.319	0.369	0.489	0.438	0.870
- (1417221_at)	0.404	0.391	0.625	0.613	0.134	0.297	0.342	0.276	0.692
- (1443903_at)	0.241	0.531	0.973	0.552	0.068	0.989	0.616	0.678	0.779
- (1453171_s_at)	0.330	0.435	0.370	0.591	0.401	0.457	0.108	0.436	0.450
- (1451943_a_at)	0.221	0.174	0.083	0.286	0.220	0.376	0.302	0.438	0.269
- (1415679_at)	0.305	0.680	0.698	0.471	0.195	0.828	0.473	0.214	0.608
- (1444271_at)	0.471	0.415	0.082	0.632	0.261	0.995	0.470	0.826	0.181
- (1415680_at)	0.203	0.442	0.512	0.119	0.773	0.525	0.188	0.524	0.179
- (1417570_at)	0.119	0.277	0.042	0.408	0.249	0.092	0.091	0.162	0.179
- (1415681_at)	0.596	0.382	0.309	0.394	0.586	0.282	0.543	0.417	0.179
- (1439411_a_at)	0.693	0.987	0.499	0.405	0.370	0.292	0.271	0.469	0.652
- (1435814_at)	0.563	0.296	0.192	0.179	0.052	0.348	0.169	0.256	0.338
- (1446826_at)	0.696	0.425	0.398	0.794	0.754	0.667	0.728	0.611	0.367
- (1442836_at)	0.888	0.780	0.661	0.709	0.792	0.767	0.718	0.889	0.650
- (1415682_at)	0.020	0.132	0.032	0.174	0.377	0.055	0.485	0.566	0.177
- (1454941_at)	0.610	0.219	0.457	0.362	0.754	0.431	0.475	0.519	0.274
- (1418082_at)	0.607	0.268	0.127	0.587	0.061	0.286	0.293	0.181	0.206
- (1415683_at)	0.314	0.282	0.282	0.351	0.732	0.434	0.353	0.220	0.933
- (1415684_at)	0.880	0.403	0.212	0.607	0.130	0.262	0.156	0.345	0.262
- (1418236_s_at)	0.119	0.262	0.215	0.206	0.334	0.325	0.336	0.128	0.462
- (1418235_at)	0.039	0.033	0.169	0.268	0.037	0.162	0.657	0.315	0.005
- (1415685_at)	0.040	0.079	0.398	0.120	0.586	0.374	0.140	0.616	0.146
- (1415686_at)	0.430	0.980	0.584	0.257	0.540	0.463	0.391	0.340	0.865
- (1439687_at)	0.330	0.020	0.211	0.076	0.214	0.971	0.074	0.082	0.872
- (1419245_at)	0.250	0.290	0.491	0.316	0.342	0.120	0.327	0.217	0.227
- (1419244_a_at)	0.473	0.528	0.849	0.740	0.343	0.400	0.099	0.383	0.353
- (1419246_s_at)	0.415	0.610	0.566	0.250	0.516	0.408	0.567	0.364	0.512
- (1441992_at)	0.010	0.081	0.058	0.058	0.390	0.231	0.167	0.140	0.337
- (1419243_at)	0.669	0.337	0.443	0.179	0.505	0.381	0.767	0.391	0.746
- (1421813_a_at)	0.001	0.516	0.001	0.101	0.713	0.343	0.078	0.067	0.265
- (1415687_a_at)	0.105	0.841	0.185	0.188	0.907	0.410	0.222	0.296	0.415
- (1455094_s_at)	0.379	0.173	0.167	0.074	0.878	0.360	0.714	0.496	0.099
- (1415688_at)	0.389	0.521	0.249	0.492	0.257	0.389	0.465	0.430	0.952
- (1422551_at)	0.465	0.254	0.433	0.490	0.403	0.110	0.104	0.271	0.019
- (1437892_at)	0.323	0.205	0.411	0.529	0.205	0.473	0.341	0.216	0.320
- (1415689_s_at)	0.389	0.054	0.091	0.597	0.164	0.462	0.144	0.178	0.122
- (1415690_at)	0.535	0.152	0.492	0.711	0.179	0.577	0.527	0.414	0.333
- (1459635_at)	0.409	0.030	0.101	0.407	0.050	0.125	0.066	0.095	0.027
- (1415691_at)	0.331	0.606	0.240	0.438	0.592	0.452	0.455	0.990	0.331
- (1450768_at)	0.080	0.486	0.055	0.291	0.754	0.181	0.312	0.526	0.567
- (1445798_at)	0.703	0.124	0.448	0.370	0.054	0.095	0.438	0.396	0.049
- (1428935_at)	0.216	0.185	0.329	0.058	0.388	0.695	0.302	0.285	0.626
- (1422845_at)	0.186	0.980	0.377	0.819	0.418	0.375	0.391	0.180	0.337
- (1415692_s_at)	0.768	0.914	0.521	0.237	0.595	0.864	0.608	0.361	0.315
- (1437723_s_at)	0.432	0.527	0.378	0.087	0.186	0.322	0.247	0.416	0.894
- (1415693_at)	0.205	0.460	0.485	0.177	0.393	0.270	0.309	0.079	0.300
- (1433563_s_at)	0.493	0.209	0.377	0.462	0.457	0.759	0.367	0.113	0.326
- (1423082_at)	0.132	0.731	0.539	0.091	0.277	0.319	0.588	0.599	0.275
- (1415694_at)	0.619	0.781	0.293	0.324	0.494	0.459	0.514	0.223	0.695
- (1437832_x_at)	0.203	0.080	0.412	0.478	0.400	0.623	0.311	0.502	0.264
- (1434813_x_at)	0.597	0.515	0.693	0.349	0.918	0.222	0.561	0.404	0.541
- (1425106_a_at)	0.100	0.045	0.492	0.219	0.178	0.484	0.342	0.219	0.188
- (1436769_at)	0.549	0.173	0.207	0.737	0.073	0.245	0.177	0.697	0.169
- (1436770_x_at)	0.399	0.236	0.511	0.506	0.188	0.087	0.299	0.431	0.295
- (1415695_at)	0.618	0.332	0.232	0.170	0.898	0.464	0.838	0.283	0.601
- (1458292_at)	0.116	0.408	0.105	0.179	0.044	0.135	0.016	0.189	0.807
- (1423720_a_at)	0.211	0.312	0.219	0.065	0.648	0.573	0.193	0.084	0.221
- (1415696_at)	0.436	0.814	0.257	0.734	0.449	0.571	0.448	0.555	0.737
- (1423758_at)	0.901	0.405	0.472	0.872	0.907	0.434	0.363	0.476	0.594
- (1421323_a_at)	0.759	0.620	0.441	0.331	0.444	0.367	0.417	0.731	0.653
- (1415697_at)	0.068	0.122	0.032	0.251	0.192	0.174	0.248	0.580	0.106
- (1447053_x_at)	0.228	0.574	0.394	0.479	0.283	0.358	0.325	0.337	0.162
- (1415700_a_at)	0.383	0.389	0.348	0.396	0.321	0.651	0.418	0.700	0.821
- (1460680_a_at)	0.313	0.437	0.310	0.229	0.394	0.735	0.452	0.400	0.500
- (1415701_x_at)	0.739	0.288	0.678	0.332	0.334	0.514	0.517	0.605	0.681
- (1422859_a_at)	0.303	0.239	0.540	0.231	0.666	0.044	0.573	0.038	0.492
- (1454859_a_at)	0.856	0.352	0.521	0.585	0.401	0.365	0.605	0.354	0.655
- (1415702_a_at)	0.934	0.987	0.327	0.182	0.626	0.703	0.501	0.580	0.283
- (1424949_at)	0.695	0.755	0.313	0.434	0.595	0.349	0.390	0.277	0.413
- (1443183_at)	0.869	0.808	0.622	0.771	0.787	0.825	0.936	0.710	0.991
- (1415703_at)	0.275	0.193	0.206	0.315	0.112	0.301	0.250	0.344	0.195
- (1448056_at)	0.321	0.030	0.033	0.045	0.010	0.046	0.428	0.024	0.033
- (1444279_at)	0.376	0.008	0.018	0.960	0.223	0.205	0.531	0.072	0.055
- (1442499_at)	0.584	0.638	0.479	0.566	0.852	0.819	0.641	0.271	0.294
- (1451100_a_at)	0.083	0.312	0.637	0.441	0.597	0.357	0.099	0.166	0.032
- (1440332_at)	0.328	0.510	0.458	0.286	0.326	0.078	0.497	0.439	0.327
- (1415704_a_at)	0.616	0.633	0.558	0.436	0.524	0.287	0.136	0.494	0.350
- (1415706_at)	0.388	0.562	0.526	0.263	0.417	0.408	0.375	0.273	0.234
- (1444532_at)	0.773	0.804	0.987	0.733	0.694	0.927	0.824	0.936	0.753
- (1437274_at)	0.581	0.481	0.042	0.057	0.088	0.043	0.080	0.304	0.179
- (1415707_at)	0.744	0.450	0.969	0.295	0.985	0.510	0.421	0.700	0.591
- (1415708_at)	0.222	0.128	0.413	0.267	0.974	0.282	0.986	0.463	0.229
- (1456398_at)	0.419	0.313	0.184	0.017	0.349	0.341	0.090	0.175	0.334
- (1426771_at)	0.256	0.407	0.348	0.412	0.138	0.068	0.230	0.202	0.467
- (1415757_at)	0.500	0.672	0.649	0.595	0.439	0.269	0.503	0.168	0.367
- (1438207_at)	0.001	0.087	0.403	0.028	0.055	0.527	0.002	0.475	0.047
- (1432677_at)	0.763	0.658	0.974	0.965	0.846	0.700	0.812	0.857	0.999
- (1415709_s_at)	0.652	0.446	0.480	0.247	0.211	0.385	0.480	0.354	0.907
- (1415710_at)	0.624	0.402	0.204	0.377	0.305	0.410	0.687	0.516	0.395
- (1415711_at)	0.886	0.744	0.766	0.515	0.281	0.310	0.344	0.653	0.303
- (1456917_at)	0.222	0.146	0.104	0.406	0.264	0.094	0.080	0.194	0.066
- (1437104_at)	0.305	0.169	0.401	0.451	0.094	0.569	0.291	0.289	0.042
- (1444175_at)	0.013	0.246	0.260	0.992	0.213	0.003	0.155	0.144	0.020
- (1436228_at)	0.593	0.771	0.199	0.319	0.152	0.518	0.168	0.393	0.623
- (1415712_at)	0.921	0.279	0.177	0.903	0.326	0.089	0.244	0.262	0.152
- (1427200_at)	0.199	0.146	0.757	0.477	0.537	0.106	0.181	0.207	0.157
- (1441631_at)	0.078	0.434	0.017	0.226	0.210	0.232	0.267	0.437	0.234
- (1415713_a_at)	0.246	0.234	0.199	0.409	0.419	0.650	0.399	0.335	0.365
- (1460697_s_at)	0.664	0.336	0.326	0.335	0.519	0.245	0.406	0.253	0.648
- (1415714_a_at)	0.592	0.410	0.333	0.470	0.350	0.271	0.765	0.153	0.460
- (1431015_at)	0.186	0.431	0.102	0.544	0.240	0.077	0.168	0.066	0.353
- (1415715_at)	0.185	0.172	0.556	0.400	0.252	0.250	0.385	0.301	0.390
- (1460699_at)	0.331	0.725	0.594	0.310	0.554	0.667	0.497	0.066	0.484
- (1415716_a_at)	0.307	0.296	0.515	0.156	0.481	0.572	0.380	0.364	0.385
- (1459327_at)	0.553	0.133	0.403	0.621	0.947	0.685	0.591	0.417	0.071
- (1443791_at)	0.878	0.568	0.765	0.926	0.935	0.772	0.858	0.815	0.796
- (1440297_at)	0.466	0.631	0.648	0.987	0.453	0.959	0.552	0.449	0.685
- (1415717_at)	0.156	0.086	0.273	0.425	0.486	0.439	0.207	0.274	0.477
- (1453773_at)	0.875	0.848	0.753	0.768	0.798	0.904	0.836	0.680	0.782
- (1460071_at)	0.852	0.845	0.840	0.911	0.876	0.530	0.579	0.608	0.780
- (1447379_at)	0.564	0.287	0.565	0.802	0.663	0.733	0.523	0.453	0.556
- (1415718_at)	0.500	0.721	0.499	0.573	0.253	0.510	0.360	0.629	0.847
- (1415719_s_at)	0.947	0.365	0.217	0.550	0.349	0.444	0.376	0.380	0.209
- (1446369_at)	0.946	0.949	0.942	0.935	0.930	0.943	0.981	0.775	0.935
- (1451638_s_at)	0.594	0.333	0.422	0.679	0.416	0.391	0.392	0.434	0.843
- (1430472_at)	0.666	0.241	0.435	0.492	0.563	0.794	0.925	0.613	0.386
- (1415720_s_at)	0.078	0.196	0.076	0.394	0.229	0.440	0.044	0.056	0.130
- (1415721_a_at)	0.657	0.332	0.396	0.216	0.334	0.228	0.519	0.601	0.402
- (1441646_at)	0.038	0.377	0.011	0.247	0.042	0.037	0.184	0.236	0.658
- (1457845_at)	0.051	0.101	0.139	0.089	0.339	0.311	0.286	0.333	0.514
- (1415722_a_at)	0.816	0.169	0.431	0.386	0.523	0.397	0.622	0.303	0.750
- (1454664_a_at)	0.211	0.306	0.151	0.399	0.352	0.477	0.042	0.520	0.347
- (1454663_at)	0.229	0.170	0.140	0.352	0.421	0.069	0.494	0.242	0.428
- (1415723_at)	0.433	0.565	0.679	0.175	0.491	0.285	0.288	0.354	0.417
- (1456256_at)	0.672	0.321	0.038	0.516	0.112	0.130	0.058	0.861	0.098
- (1433631_at)	0.153	0.362	0.220	0.134	0.521	0.189	0.601	0.217	0.612
- (1425765_at)	0.954	0.405	0.435	0.528	0.229	0.426	0.411	0.328	0.514
- (1415725_at)	0.555	0.090	0.429	0.546	0.143	0.374	0.196	0.325	0.369
- (1425766_x_at)	0.001	0.426	0.421	0.629	0.012	0.001	0.062	0.484	0.277
- (1445826_at)	0.168	0.090	0.062	0.521	0.214	0.440	0.257	0.592	0.049
- (1415726_at)	0.492	0.617	0.475	0.398	0.235	0.432	0.274	0.247	0.255
- (1436775_a_at)	0.685	0.223	0.088	0.173	0.520	0.501	0.948	0.371	0.489
- (1459952_at)	0.342	0.793	0.522	0.558	0.200	0.265	0.809	0.607	0.241
- (1444608_at)	0.404	0.524	0.480	0.647	0.472	0.283	0.738	0.550	0.605
- (1454763_at)	0.524	0.135	0.170	0.245	0.503	0.507	0.361	0.257	0.609
- (1421220_at)	1.000	0.916	0.613	0.715	0.812	0.663	0.821	0.830	0.697
- (1415727_at)	0.103	0.167	0.377	0.658	0.971	0.315	0.198	0.334	0.207
- (1422849_a_at)	0.294	0.669	0.328	0.438	0.432	0.237	0.180	0.409	0.351
- (1415728_at)	0.140	0.212	0.296	0.297	0.441	0.340	0.116	0.512	0.629
- (1422850_at)	0.929	0.453	0.508	0.416	0.286	0.287	0.994	0.578	0.165
- (1422848_a_at)	0.796	0.498	0.315	0.452	0.087	0.340	0.189	0.574	0.350
- (1416501_at)	0.529	0.173	0.258	0.089	0.437	0.181	0.422	0.437	0.515
- (1415729_at)	0.567	0.261	0.204	0.414	0.347	0.084	0.449	0.434	0.112
- (1453356_at)	0.190	0.788	0.108	0.165	0.254	0.207	0.162	0.305	0.425
- (1415730_at)	0.687	0.462	0.313	0.365	0.192	0.499	0.403	0.743	0.116
- (1453741_x_at)	0.006	0.238	0.125	0.013	0.550	0.186	0.589	0.032	0.051
- (1448360_s_at)	0.458	0.595	0.649	0.281	0.308	0.586	0.749	0.996	0.711
- (1415731_at)	0.672	0.292	0.471	0.340	0.144	0.179	0.211	0.460	0.121
- (1437050_s_at)	0.433	0.186	0.589	0.522	0.273	0.399	0.530	0.315	0.749
- (1455362_at)	0.138	0.178	0.281	0.473	0.207	0.116	0.240	0.216	0.590
- (1431606_a_at)	0.220	0.584	0.054	0.146	0.293	0.433	0.099	0.128	0.213
- (1460709_a_at)	0.240	0.796	0.506	0.387	0.471	0.309	0.298	0.570	0.132
- (1415732_at)	0.205	0.114	0.077	0.466	0.357	0.648	0.208	0.120	0.656
- (1415733_a_at)	0.753	0.422	0.238	0.068	0.145	0.332	0.259	0.030	0.144
- (1415734_at)	0.398	0.379	0.257	0.500	0.434	0.956	0.638	0.378	0.988
- (1448159_at)	0.155	0.524	0.249	0.202	0.394	0.654	0.178	0.348	0.618
- (1415735_at)	0.688	0.880	0.332	0.543	0.191	0.247	0.253	0.500	0.555
- (1422297_at)	0.812	0.325	0.362	0.558	0.211	0.362	0.622	0.661	0.156
- (1460637_s_at)	0.541	0.585	0.271	0.197	0.569	0.503	0.450	0.486	0.338
- (1415736_at)	0.777	0.456	0.376	0.813	0.813	0.284	0.401	0.188	0.296
- (1416229_at)	0.320	0.290	0.233	0.179	0.412	0.481	0.892	0.130	0.562
- (1415737_at)	0.220	0.427	0.963	0.999	0.284	0.864	0.331	0.264	0.271
- (1416230_at)	0.133	0.977	0.268	0.362	0.458	0.456	0.238	0.271	0.256
- (1415738_at)	0.480	0.585	0.401	0.505	0.303	0.312	0.518	0.303	0.555
- (1454183_at)	0.848	0.867	0.916	0.917	0.907	0.836	0.752	0.911	0.962
- (1415739_at)	0.546	0.372	0.195	0.370	0.353	0.322	0.613	0.585	0.629
- (1460641_a_at)	0.393	0.217	0.049	0.111	0.058	0.807	0.439	0.215	0.599
- (1415740_at)	0.545	0.978	0.261	0.242	0.461	0.441	0.296	0.444	0.410
- (1435775_at)	0.539	0.657	0.329	0.926	0.238	0.365	0.953	0.697	0.597
- (1415741_at)	0.135	0.413	0.403	0.184	0.819	0.177	0.402	0.323	0.622
- (1415742_at)	0.367	0.369	0.323	0.600	0.301	0.198	0.402	0.624	0.394
- (1415743_at)	0.259	0.416	0.288	0.626	0.058	0.121	0.421	0.363	0.113
- (1415744_at)	0.440	0.302	0.082	0.558	0.364	0.665	0.416	0.595	0.564
- (1443622_at)	0.851	0.889	0.475	0.994	0.727	0.566	0.606	0.764	0.732
- (1436697_at)	0.129	0.396	0.977	0.186	0.147	0.263	0.569	0.741	0.727
- (1415745_a_at)	0.078	0.467	0.507	0.472	0.140	0.103	0.759	0.442	0.119
- (1415746_at)	0.329	0.433	0.530	0.168	0.447	0.173	0.140	0.289	0.848
- (1422650_a_at)	0.609	0.444	0.613	0.353	0.337	0.166	0.343	0.263	0.994
- (1460670_at)	0.246	0.586	0.466	0.381	0.581	0.406	0.165	0.328	0.269
- (1419981_at)	0.570	0.669	0.558	0.605	0.910	0.511	0.995	0.190	0.749
- (1415747_s_at)	0.580	0.243	0.374	0.313	0.206	0.402	0.332	0.392	0.468
- (1458247_s_at)	0.503	0.405	0.583	0.852	0.328	0.131	0.424	0.593	0.215
- (1415748_a_at)	0.195	0.138	0.193	0.429	0.325	0.451	0.529	0.403	0.368
- (1415749_a_at)	0.382	0.692	0.580	0.141	0.626	0.416	0.506	0.492	0.591
- (1415750_at)	0.175	0.538	0.450	0.169	0.254	0.334	0.148	0.456	0.424
- (1447782_x_at)	0.903	0.762	0.545	0.980	0.709	0.792	0.754	0.687	0.522
- (1447660_at)	0.880	0.800	0.771	0.932	0.849	0.713	0.969	0.833	0.854
- (1415751_at)	0.888	0.932	0.264	0.566	0.489	0.328	0.354	0.289	0.536
- (1447955_at)	0.978	0.803	0.870	0.940	0.943	0.878	0.870	0.883	0.918
- (1415752_at)	0.274	0.523	0.327	0.410	0.375	0.186	0.475	0.229	0.700
- (1415753_at)	0.999	0.104	0.341	0.231	0.199	0.113	0.273	0.555	0.668
- (1458474_at)	0.685	0.682	0.395	0.614	0.765	0.954	0.300	0.583	0.306
- (1442883_s_at)	0.954	0.340	0.632	0.110	0.441	0.070	0.313	0.435	0.512
- (1415754_at)	0.563	0.631	0.267	0.552	0.796	0.409	0.335	0.171	0.594
- (1427402_at)	0.662	0.267	0.610	0.943	0.832	0.483	0.676	0.704	0.597
- (1444523_s_at)	0.376	0.072	0.460	0.490	0.346	0.463	0.348	0.404	0.402
- (1440687_at)	0.651	0.845	0.377	0.975	0.709	0.274	0.814	0.603	0.669
- (1415755_a_at)	0.159	0.074	0.105	0.322	0.236	0.470	0.322	0.251	0.217
- (1415756_a_at)	0.574	0.783	0.488	0.355	0.277	0.336	0.524	0.669	0.632
- (1426578_s_at)	0.994	0.355	0.124	0.426	0.136	0.246	0.246	0.569	0.368
- (1415758_at)	0.265	0.579	0.926	0.370	0.245	0.341	0.604	0.123	0.400
- (1458233_at)	0.016	0.096	0.002	0.177	0.038	0.101	0.575	0.216	0.897
- (1444520_at)	0.535	0.491	0.639	0.626	0.381	0.489	0.518	0.627	0.055
- (1427199_at)	0.230	0.073	0.046	0.600	0.137	0.434	0.325	0.505	0.558
- (1415759_a_at)	0.372	0.749	0.528	0.464	0.305	0.308	0.401	0.355	0.238
- (1436152_a_at)	0.164	0.430	0.476	0.391	0.083	0.112	0.658	0.397	0.349
- (1445400_at)	0.951	0.751	0.647	0.906	0.910	0.757	0.965	0.969	0.831
- (1460640_at)	0.489	0.259	0.720	0.904	0.552	0.663	0.736	0.776	0.463
- (1460639_a_at)	0.186	0.083	0.164	0.359	0.768	0.393	0.502	0.231	0.096
- (1415760_s_at)	0.481	0.351	0.200	0.818	0.427	0.440	0.913	0.127	0.290
- (1460701_a_at)	0.498	0.265	0.976	0.543	0.761	0.421	0.364	0.148	0.995
- (1415761_at)	0.280	0.553	0.328	0.073	0.537	0.154	0.363	0.525	0.187
- (1455366_at)	0.966	0.581	0.978	0.667	0.650	0.584	0.883	0.663	0.562
- (1415762_x_at)	0.403	0.633	0.209	0.457	0.460	0.108	0.524	0.066	0.311
- (1425054_a_at)	0.550	0.255	0.342	0.786	0.053	0.397	0.225	0.353	0.241
- (1415763_a_at)	0.716	0.727	0.368	0.343	0.417	0.526	0.169	0.178	0.760
- (1455998_at)	0.161	0.063	0.155	0.515	0.163	0.872	0.478	0.246	0.037
- (1441112_at)	0.007	0.188	0.025	0.406	0.056	0.010	0.173	0.317	0.211
- (1426360_at)	0.161	0.255	0.021	0.153	0.137	0.151	0.129	0.053	0.052
- (1415764_at)	0.125	0.452	0.208	0.797	0.266	0.475	0.124	0.289	0.550
- (1426359_at)	0.021	0.103	0.148	0.215	0.148	0.379	0.007	0.629	0.758
- (1426361_at)	0.780	0.428	0.242	0.296	0.390	0.400	0.197	0.265	0.139
- (1434551_at)	0.360	0.771	0.205	0.616	0.278	0.597	0.375	0.621	0.415
- (1415765_at)	0.470	0.718	0.174	0.408	0.426	0.560	0.180	0.295	0.748
- (1449063_at)	0.432	0.348	0.153	0.373	0.386	0.879	0.923	0.356	0.760
- (1415767_at)	0.376	0.420	0.178	0.158	0.262	0.196	0.696	0.617	0.495
- (1437102_at)	0.500	0.152	0.237	0.333	0.882	0.315	0.431	0.104	0.185
- (1437456_x_at)	0.658	0.879	0.405	0.341	0.372	0.285	0.451	0.411	0.182
- (1444460_at)	0.881	0.453	0.392	0.226	0.654	0.307	0.260	0.067	0.422
- (1415768_a_at)	0.104	0.438	0.113	0.424	0.339	0.360	0.047	0.409	0.096
- (1431316_at)	0.010	0.006	0.400	0.014	0.246	0.440	0.064	0.064	0.153
- (1415769_at)	0.938	0.657	0.374	0.247	0.430	0.378	0.474	0.367	0.457
- (1455940_x_at)	0.369	0.336	0.176	0.354	0.379	0.073	0.095	0.194	0.269
- (1415770_at)	0.075	0.069	0.478	0.322	0.427	0.133	0.481	0.222	0.279
- (1415774_at)	0.319	0.392	0.448	0.297	0.709	0.500	0.120	0.510	0.101
- (1438179_s_at)	0.845	0.255	0.430	0.358	0.282	0.273	0.359	0.274	0.216
- (1456227_x_at)	0.430	0.484	0.444	0.231	0.568	0.645	0.492	0.856	0.901
- (1415775_at)	0.847	0.769	0.493	0.353	0.429	0.296	0.542	0.227	0.947
- (1439131_at)	0.216	0.907	0.905	0.219	0.701	0.076	0.048	0.075	0.237
- (1415776_at)	0.111	0.391	0.592	0.358	0.117	0.103	0.214	0.243	0.262
- (1415778_at)	0.682	0.552	0.564	0.897	0.394	0.661	0.442	0.599	0.312
- (1439413_x_at)	0.731	0.609	0.472	0.679	0.799	0.274	0.489	0.256	0.569
- (1415779_s_at)	0.496	0.748	0.903	0.645	0.963	0.393	0.372	0.805	0.515
- (1456739_x_at)	0.222	0.266	0.548	0.375	0.608	0.395	0.105	0.915	0.299
- (1437849_x_at)	0.063	0.077	0.322	0.333	0.180	0.245	0.099	0.374	0.679
- (1415780_a_at)	0.482	0.533	0.407	0.207	0.129	0.228	0.270	0.745	0.349
- (1415782_at)	0.430	0.763	0.704	0.623	0.460	0.423	0.729	0.288	0.801
- (1415781_a_at)	0.746	0.970	0.591	0.417	0.360	0.291	0.427	0.507	0.597
- (1415784_at)	0.685	0.239	0.091	0.008	0.223	0.344	0.242	0.431	0.172
- (1415783_at)	0.451	0.542	0.427	0.435	0.387	0.297	0.472	0.455	0.579
- (1415785_a_at)	0.463	0.894	0.132	0.402	0.498	0.588	0.471	0.554	0.386
- (1436973_at)	0.851	0.867	0.613	0.572	0.690	0.727	0.630	0.726	0.500
- (1437812_x_at)	0.222	0.062	0.272	0.222	0.292	0.536	0.345	0.763	0.193
- (1415787_at)	0.815	0.341	0.302	0.093	0.210	0.326	0.075	0.310	0.347
- (1454947_a_at)	0.264	0.364	0.414	0.191	0.454	0.258	0.166	0.360	0.432
- (1429606_at)	0.931	0.806	0.730	0.807	0.604	0.675	0.818	0.804	0.703
- (1415788_at)	0.221	0.231	0.946	0.148	0.534	0.151	0.617	0.732	0.161
- (1415789_a_at)	0.828	0.357	0.598	0.549	0.187	0.142	0.147	0.690	0.298
- (1445845_at)	0.706	0.767	0.997	0.643	0.763	0.974	0.265	0.541	0.918
- (1415790_at)	0.914	0.793	0.335	0.262	0.208	0.719	0.691	0.688	0.358
- (1458064_at)	0.357	0.147	0.680	0.627	0.361	0.709	0.714	0.697	0.402
- (1444902_at)	0.007	0.038	0.505	0.053	0.870	0.160	0.171	0.076	0.003
- (1415791_at)	0.854	0.393	0.259	0.417	0.438	0.353	0.555	0.174	0.375
- (1457610_at)	0.253	0.253	0.300	0.247	0.557	0.945	0.406	0.199	0.173
- (1415792_at)	0.771	0.458	0.347	0.474	0.357	0.490	0.219	0.770	0.160
- (1415793_at)	0.132	0.862	0.136	0.405	0.418	0.382	0.456	0.535	0.158
- (1431675_a_at)	0.004	0.223	0.098	0.058	0.041	0.014	0.009	0.350	0.031
- (1425628_a_at)	0.316	0.368	0.247	0.203	0.501	0.379	0.323	0.160	0.211
- (1431676_x_at)	0.013	0.220	0.208	0.093	0.010	0.440	0.192	0.057	0.372
- (1460279_a_at)	0.127	0.625	0.055	0.612	0.899	0.691	0.398	0.232	0.809
- (1415796_at)	0.338	0.549	0.515	0.783	0.186	0.916	0.417	0.332	0.550
- (1415797_at)	0.176	0.350	0.276	0.030	0.150	0.489	0.293	0.218	0.456
- (1415798_at)	0.107	0.142	0.256	0.031	0.496	0.023	0.067	0.028	0.673
- (1437619_x_at)	0.366	0.280	0.610	0.626	0.428	0.342	0.449	0.818	0.069
- (1459990_at)	0.607	0.651	0.790	0.925	0.163	0.812	0.620	0.208	0.145
- (1438367_x_at)	0.859	0.760	0.940	0.686	0.974	0.986	0.797	0.825	0.610
- (1439382_x_at)	0.677	0.853	0.525	0.249	0.299	0.501	0.698	0.642	0.342
- (1435820_x_at)	0.213	0.096	0.486	0.126	0.308	0.276	0.170	0.275	0.496
- (1456226_x_at)	0.044	0.199	0.271	0.173	0.448	0.034	0.195	0.197	0.408
- (1415799_at)	0.382	0.406	0.393	0.296	0.679	0.103	0.325	0.365	0.505
- (1447401_at)	0.806	0.791	0.765	0.806	0.505	0.801	0.863	0.614	0.265
- (1430987_s_at)	0.019	0.115	0.035	0.034	0.296	0.496	0.050	0.042	0.028
- (1415801_at)	0.007	0.439	0.006	0.139	0.244	0.156	0.045	0.115	0.244
- (1415800_at)	0.325	0.429	0.217	0.225	0.734	0.127	0.439	0.161	0.635
- (1437992_x_at)	0.475	0.296	0.675	0.172	0.441	0.236	0.497	0.301	0.745
- (1438973_x_at)	0.716	0.764	0.666	0.580	0.954	0.382	0.319	0.755	0.926
- (1438945_x_at)	0.108	0.100	0.494	0.171	0.473	0.153	0.284	0.157	0.392
- (1438650_x_at)	0.476	0.199	0.365	0.207	0.306	0.351	0.544	0.268	0.208
- (1446274_at)	0.687	0.960	0.670	0.945	0.589	0.700	0.627	0.597	0.677
- (1415802_at)	0.473	0.250	0.428	0.503	0.355	0.273	0.491	0.233	0.230
- (1441884_x_at)	0.469	0.151	0.508	0.470	0.998	0.792	0.797	0.605	0.828
- (1421610_at)	0.116	0.234	0.539	0.018	0.009	0.198	0.042	0.044	0.030
- (1415804_at)	0.082	0.129	0.073	0.108	0.302	0.120	0.162	0.326	0.459
- (1415803_at)	0.977	0.276	0.524	0.098	0.408	0.076	0.272	0.238	0.270
- (1415806_at)	0.061	0.290	0.424	0.117	0.166	0.215	0.115	0.391	0.432
- (1458553_at)	0.937	0.616	0.775	0.990	0.959	0.394	0.682	0.894	0.761
- (1427816_at)	0.571	0.244	0.143	0.314	0.220	0.378	0.361	0.536	0.625
- (1427504_s_at)	0.900	0.464	0.221	0.598	0.736	0.888	0.545	0.176	0.433
- (1452439_s_at)	0.687	0.282	0.347	0.369	0.184	0.384	0.381	0.208	0.352
- (1415807_s_at)	0.090	0.670	0.125	0.230	0.304	0.355	0.093	0.508	0.048
- (1456312_x_at)	0.584	0.264	0.076	0.418	0.410	0.147	0.847	0.178	0.234
- (1437171_x_at)	0.686	0.267	0.100	0.858	0.380	0.269	0.442	0.086	0.110
- (1436991_x_at)	0.174	0.317	0.217	0.536	0.406	0.501	0.146	0.350	0.200
- (1456569_x_at)	0.828	0.460	0.715	0.882	0.628	0.925	0.678	0.867	0.713
- (1415812_at)	0.365	0.544	0.610	0.207	0.431	0.336	0.432	0.256	0.852
- (1456568_at)	0.810	0.484	0.528	0.932	0.884	0.657	0.775	0.953	0.621
- (1437053_x_at)	0.721	0.434	0.208	0.890	0.344	0.890	0.299	0.243	0.518
- (1437593_x_at)	0.449	0.716	0.503	0.436	0.686	0.514	0.367	0.523	0.520
- (1443112_at)	0.091	0.019	0.227	0.633	0.292	0.619	0.186	0.703	0.239
- (1441471_at)	0.900	0.843	0.712	0.896	0.770	0.904	0.795	0.997	0.848
- (1439214_a_at)	0.569	0.299	0.142	0.103	0.866	0.149	0.282	0.466	0.229
- (1415813_at)	0.313	0.300	0.314	0.472	0.428	0.328	0.416	0.351	0.621
- (1419883_s_at)	0.563	0.221	0.216	0.418	0.148	0.483	0.328	0.214	0.854
- (1415814_at)	0.183	0.480	0.162	0.375	0.382	0.565	0.210	0.559	0.161
- (1449649_at)	0.113	0.234	0.404	0.067	0.046	0.070	0.415	0.395	0.062
- (1446465_at)	0.399	0.521	0.592	0.550	0.643	0.573	0.612	0.454	0.130
- (1415817_s_at)	0.714	0.995	0.225	0.408	0.226	0.497	0.221	0.306	0.749
- (1415816_at)	0.518	0.548	0.193	0.465	0.365	0.382	0.329	0.210	0.141
- (1429247_at)	0.352	0.262	0.153	0.735	0.151	0.957	0.441	0.219	0.456
- (1415818_at)	0.179	0.256	0.538	0.064	0.128	0.233	0.614	0.253	0.820
- (1442288_at)	0.339	0.865	0.865	0.649	0.781	0.301	0.889	0.059	0.519
- (1429246_a_at)	0.020	0.796	0.030	0.025	0.588	0.125	0.223	0.186	0.662
- (1438383_x_at)	0.887	0.341	0.655	0.275	0.445	0.269	0.734	0.459	0.457
- (1415819_a_at)	0.398	0.230	0.257	0.559	0.428	0.455	0.347	0.378	0.400
- (1438174_x_at)	0.310	0.250	0.502	0.856	0.541	0.141	0.318	0.400	0.712
- (1455929_x_at)	0.966	0.308	0.452	0.543	0.497	0.396	0.442	0.273	0.566
- (1438991_x_at)	0.464	0.245	0.948	0.442	0.386	0.333	0.504	0.615	0.659
- (1431239_at)	0.101	0.185	0.639	0.204	0.215	0.073	0.214	0.512	0.653
- (1448103_s_at)	0.495	0.444	0.341	0.137	0.271	0.576	0.917	0.408	0.835
- (1459463_at)	0.052	0.591	0.057	0.357	0.165	0.532	0.094	0.015	0.565
- (1415821_at)	0.355	0.272	0.349	0.461	0.428	0.524	0.523	0.859	0.691
- (1443037_at)	0.258	0.125	0.524	0.171	0.383	0.072	0.326	0.131	0.669
- (1415824_at)	0.006	0.057	0.020	0.488	0.280	0.433	0.025	0.146	0.215
- (1415823_at)	0.083	0.473	0.050	0.290	0.624	0.480	0.420	0.253	0.281
- (1415822_at)	0.402	0.511	0.382	0.242	0.351	0.452	0.688	0.446	0.240
- (1427294_a_at)	0.493	0.379	0.362	0.412	0.213	0.234	0.231	0.469	0.236
- (1429980_x_at)	0.758	0.833	0.589	0.741	0.744	0.892	0.445	0.651	0.350
- (1427295_at)	0.190	0.711	0.381	0.172	0.190	0.337	0.191	0.246	0.412
- (1434616_at)	0.896	0.911	0.769	0.963	0.847	0.649	0.671	0.844	0.748
- (1429979_a_at)	0.060	0.356	0.250	0.499	0.009	0.327	0.003	0.746	0.056
- (1456241_a_at)	0.504	0.194	0.545	0.296	0.286	0.214	0.687	0.156	0.526
- (1415825_s_at)	0.600	0.491	0.188	0.260	0.222	0.420	0.800	0.411	0.648
- (1434617_x_at)	0.614	0.241	0.718	0.918	0.862	0.727	0.663	0.384	0.737
- (1415826_at)	0.752	0.340	0.682	0.366	0.456	0.472	0.342	0.324	0.208
- (1447659_x_at)	0.984	0.828	0.396	0.451	0.448	0.927	0.499	0.687	0.323
- (1457639_at)	0.022	0.076	0.030	0.520	0.290	0.039	0.003	0.104	0.186
- (1415827_a_at)	0.448	0.238	0.844	0.489	0.269	0.397	0.545	0.488	0.982
- (1415828_a_at)	0.165	0.518	0.207	0.329	0.723	0.415	0.225	0.308	0.771
- (1415829_at)	0.211	0.040	0.820	0.201	0.139	0.414	0.101	0.194	0.607
- (1415830_at)	0.184	0.640	0.106	0.272	0.091	0.272	0.238	0.228	0.254
- (1415831_at)	0.453	0.673	0.728	0.340	0.326	0.725	0.379	0.408	0.845
- (1443477_at)	0.875	0.824	0.943	0.862	0.963	0.931	0.833	0.814	0.817
- (1437413_x_at)	0.380	0.649	0.439	0.519	0.355	0.713	0.232	0.985	0.556
- (1415833_x_at)	0.512	0.606	0.898	0.617	0.443	0.324	0.460	0.219	0.486
- (1438859_x_at)	0.377	0.462	0.812	0.309	0.419	0.607	0.403	0.881	0.681
- (1415834_at)	0.010	0.832	0.127	0.074	0.039	0.034	0.402	0.064	0.088
- (1437620_x_at)	0.713	0.744	0.172	0.775	0.200	0.525	0.826	0.335	0.681
- (1437333_x_at)	0.217	0.411	0.334	0.301	0.054	0.564	0.168	0.158	0.384
- (1437325_x_at)	0.103	0.964	0.321	0.278	0.295	0.206	0.129	0.439	0.373
- (1435855_x_at)	0.102	0.386	0.189	0.740	0.009	0.611	0.446	0.467	0.647
- (1415836_at)	0.023	0.332	0.663	0.126	0.033	0.325	0.093	0.021	0.351
- (1448108_at)	0.529	0.331	0.552	0.426	0.461	0.537	0.317	0.557	0.680
- (1437513_a_at)	0.210	0.346	0.121	0.235	0.771	0.185	0.296	0.515	0.129
- (1415838_at)	0.529	0.114	0.239	0.548	0.688	0.477	0.466	0.392	0.329
- (1454811_a_at)	0.381	0.268	0.152	0.362	0.419	0.185	0.495	0.396	0.601
- (1415840_at)	0.484	0.568	0.855	0.484	0.984	0.847	0.368	0.398	0.653
- (1459242_at)	0.398	0.118	0.719	0.406	0.484	0.571	0.838	0.708	0.990
- (1437211_x_at)	0.566	0.367	0.159	0.576	0.354	0.473	0.481	0.561	0.245
- (1415841_at)	0.751	0.427	0.873	0.341	0.481	0.447	0.365	0.433	0.321
- (1415845_at)	0.997	0.219	0.556	0.379	0.547	0.160	0.452	0.717	0.289
- (1415844_at)	0.302	0.164	0.576	0.432	0.378	0.541	0.069	0.117	0.263
- (1448113_at)	0.534	0.158	0.190	0.527	0.601	0.356	0.511	0.922	0.217
- (1415849_s_at)	0.239	0.596	0.257	0.921	0.478	0.300	0.450	0.844	0.273
- (1415850_at)	0.320	0.341	0.224	0.463	0.103	0.318	0.213	0.445	0.388
- (1415851_a_at)	0.137	0.550	0.465	0.406	0.809	0.133	0.073	0.435	0.396
- (1415852_at)	0.189	0.801	0.200	0.340	0.273	0.257	0.290	0.329	0.686
- (1415853_at)	0.147	0.161	0.518	0.732	0.940	0.052	0.493	0.561	0.408
- (1448117_at)	0.089	0.343	0.617	0.016	0.229	0.681	0.168	0.707	0.437
- (1426152_a_at)	0.377	0.879	0.772	0.578	0.713	0.906	0.488	0.917	0.072
- (1415854_at)	0.993	0.537	0.712	0.280	0.574	0.907	0.157	0.292	0.078
- (1415855_at)	0.093	0.193	0.176	0.225	0.190	0.587	0.255	0.480	0.101
- (1440621_at)	0.156	0.449	0.017	0.884	0.690	0.565	0.834	0.384	0.788
- (1415857_at)	0.096	0.272	0.200	0.379	0.363	0.457	0.509	0.138	0.063
- (1447286_at)	0.974	0.949	0.406	0.181	0.090	0.666	0.758	0.544	0.519
- (1415856_at)	0.625	0.321	0.522	0.599	0.303	0.223	0.364	0.218	0.191
- (1415859_at)	0.288	0.380	0.083	0.033	0.494	0.539	0.060	0.234	0.465
- (1456374_x_at)	0.549	0.433	0.330	0.523	0.363	0.209	0.371	0.709	0.852
- (1415858_at)	0.970	0.515	0.757	0.634	0.944	0.366	0.557	0.457	0.264
- (1456083_x_at)	0.514	0.361	0.343	0.454	0.840	0.194	0.330	0.462	0.751
- (1415860_at)	0.119	0.648	0.474	0.728	0.165	0.419	0.166	0.353	0.300
- (1452758_s_at)	0.781	0.403	0.738	0.413	0.209	0.539	0.358	0.123	0.498
- (1415863_at)	0.305	0.268	0.339	0.263	0.803	0.660	0.694	0.449	0.423
- (1415864_at)	0.206	0.388	0.621	0.199	0.391	0.262	0.409	0.315	0.599
- (1448119_at)	0.071	0.377	0.060	0.413	0.131	0.129	0.484	0.381	0.656
- (1415865_s_at)	0.247	0.321	0.209	0.922	0.426	0.926	0.415	0.245	0.614
- (1415866_at)	0.214	0.068	0.036	0.415	0.143	0.244	0.279	0.030	0.341
- (1455912_x_at)	0.506	0.287	0.391	0.362	0.382	0.177	0.171	0.219	0.332
- (1459867_x_at)	0.389	0.377	0.946	0.739	0.689	0.315	0.285	0.178	0.595
- (1458824_at)	0.925	0.701	0.523	0.749	0.842	0.807	0.773	0.781	0.677
- (1442569_at)	0.246	0.249	0.596	0.381	0.313	0.904	0.030	0.075	0.026
- (1433447_x_at)	0.398	0.246	0.429	0.157	0.361	0.180	0.470	0.523	0.491
- (1456572_x_at)	0.873	0.740	0.877	0.961	0.740	0.776	0.973	0.918	0.658
- (1456082_x_at)	0.750	0.797	0.634	0.861	0.722	0.855	0.820	0.885	0.529
- (1415868_at)	0.039	0.617	0.569	0.488	0.007	0.450	0.844	0.651	0.095
- (1430034_at)	0.006	0.150	0.130	0.307	0.001	0.037	0.471	0.163	0.081
- (1415867_at)	0.547	0.383	0.441	0.386	0.632	0.495	0.363	0.497	0.298
- (1438560_x_at)	0.467	0.315	0.250	0.231	0.301	0.164	0.235	0.145	0.777
- (1415869_a_at)	0.503	0.707	0.384	0.417	0.440	0.173	0.152	0.469	0.476
- (1456308_x_at)	0.810	0.377	0.370	0.387	0.688	0.333	0.290	0.227	0.214
- (1441477_at)	0.002	0.440	0.012	0.010	0.063	0.093	0.663	0.118	0.017
- (1415870_at)	0.784	0.584	0.463	0.839	0.273	0.328	0.607	0.294	0.321
- (1456250_x_at)	0.018	0.062	0.058	0.178	0.034	0.294	0.192	0.024	0.127
- (1437463_x_at)	0.027	0.193	0.317	0.396	0.113	0.008	0.093	0.458	0.152
- (1448123_s_at)	0.060	0.680	0.184	0.017	0.342	0.021	0.563	0.003	0.185
- (1415871_at)	0.607	0.478	0.482	0.973	0.326	0.167	0.057	0.117	0.284
- (1415872_at)	0.440	0.332	0.261	0.327	0.467	0.703	0.568	0.627	0.538
- (1457970_at)	0.586	0.903	0.645	0.907	0.418	0.929	0.477	0.782	0.626
- (1458696_at)	0.959	0.856	0.776	0.737	0.849	0.740	0.747	0.794	0.863
- (1415873_a_at)	0.229	0.200	0.581	0.415	0.525	0.304	0.231	0.531	0.275
- (1459855_x_at)	0.648	0.861	0.894	0.933	0.972	0.587	0.840	0.480	0.914
- (1415874_at)	0.296	0.295	0.041	0.513	0.067	0.378	0.041	0.124	0.035
- (1415876_a_at)	0.452	0.400	0.396	0.359	0.285	0.514	0.323	0.168	0.618
- (1415877_at)	0.061	0.014	0.195	0.063	0.043	0.177	0.348	0.219	0.416
- (1438789_s_at)	0.553	0.269	0.177	0.243	0.403	0.515	0.390	0.349	0.679
- (1440073_at)	0.970	0.836	0.496	0.622	0.688	0.905	0.656	0.922	0.440
- (1448127_at)	0.384	0.049	0.112	0.189	0.127	0.406	0.180	0.403	0.264
- (1415878_at)	0.110	0.110	0.422	0.476	0.088	0.221	0.480	0.032	0.415
- (1415879_a_at)	0.418	0.903	0.466	0.329	0.377	0.208	0.357	0.615	0.672
- (1415880_a_at)	0.242	0.441	0.449	0.187	0.384	0.251	0.471	0.334	0.430
- (1460096_at)	0.274	0.038	0.084	0.170	0.998	0.242	0.067	0.087	0.169
- (1447504_at)	0.897	0.350	0.749	0.674	0.356	0.598	0.370	0.438	0.484
- (1415881_at)	0.395	0.277	0.876	0.302	0.410	0.485	0.806	0.403	0.209
- (1415882_at)	0.218	0.469	0.142	0.336	0.472	0.350	0.333	0.332	0.340
- (1415885_at)	0.508	0.818	0.414	0.512	0.617	0.300	0.391	0.523	0.343
- (1460150_at)	0.992	0.736	0.933	0.626	0.949	0.821	0.498	0.849	0.713
- (1415886_at)	0.240	0.028	0.298	0.468	0.916	0.125	0.353	0.200	0.181
- (1438053_at)	0.416	0.559	0.588	0.392	0.302	0.205	0.273	0.217	0.257
- (1415887_at)	0.360	0.363	0.477	0.934	0.243	0.485	0.640	0.347	0.140
- (1419964_s_at)	0.402	0.564	0.255	0.557	0.613	0.239	0.142	0.140	0.847
- (1415888_at)	0.385	0.351	0.567	0.096	0.193	0.125	0.534	0.674	0.215
- (1449681_at)	0.292	0.361	0.487	0.243	0.620	0.501	0.838	0.366	0.497
- (1457824_at)	0.480	0.456	0.420	0.136	0.836	0.515	0.393	0.247	0.215
- (1429527_a_at)	0.049	0.002	0.345	0.557	0.026	0.472	0.069	0.417	0.398
- (1453181_x_at)	0.088	0.261	0.005	0.033	0.089	0.380	0.071	0.014	0.007
- (1415890_at)	0.407	0.588	0.567	0.296	0.400	0.393	0.285	0.295	0.721
- (1415891_at)	0.453	0.677	0.106	0.391	0.395	0.206	0.416	0.448	0.368
- (1415892_at)	0.507	0.540	0.271	0.676	0.397	0.449	0.296	0.493	0.240
- (1415893_at)	0.002	0.077	0.017	0.032	0.257	0.156	0.098	0.247	0.002
- (1415894_at)	0.360	0.216	0.561	0.502	0.275	0.247	0.333	0.549	0.531
- (1448136_at)	0.384	0.423	0.302	0.284	0.443	0.446	0.016	0.406	0.154
- (1443224_at)	0.925	0.537	0.488	0.341	0.532	0.551	0.203	0.610	0.433
- (1415895_at)	0.440	0.380	0.111	0.369	0.391	0.440	0.362	0.158	0.205
- (1421063_s_at)	0.134	0.284	0.071	0.612	0.805	0.320	0.144	0.859	0.430
- (1455890_x_at)	0.524	0.881	0.723	0.676	0.644	0.296	0.683	0.924	0.807
- (1435716_x_at)	0.571	0.310	0.352	0.543	0.369	0.492	0.643	0.308	0.633
- (1460075_x_at)	0.831	0.736	0.443	0.915	0.626	0.899	0.676	0.801	0.584
- (1432096_at)	0.939	0.620	0.388	0.766	0.961	0.387	0.570	0.992	0.927
- (1415896_x_at)	0.386	0.250	0.125	0.367	0.287	0.441	0.298	0.210	0.281
- (1415898_at)	0.815	0.658	0.676	0.827	0.904	0.643	0.824	0.965	0.719
- (1415897_a_at)	0.509	0.605	0.201	0.955	0.188	0.119	0.088	0.215	0.545
- (1415899_at)	0.031	0.250	0.068	0.083	0.210	0.001	0.016	0.027	0.007
- (1452514_a_at)	0.320	0.246	0.950	0.118	0.164	0.119	0.490	0.490	0.392
- (1459588_at)	0.925	0.954	0.750	0.731	0.804	0.801	0.538	0.866	0.928
- (1415900_a_at)	0.188	0.278	0.010	0.247	0.360	0.353	0.316	0.011	0.082
- (1415901_at)	0.270	0.051	0.199	0.296	0.049	0.274	0.333	0.560	0.163
- (1415903_at)	0.959	0.043	0.063	0.257	0.123	0.139	0.186	0.622	0.124
- (1415904_at)	0.148	0.117	0.346	0.250	0.470	0.336	0.342	0.036	0.597
- (1431056_a_at)	0.484	0.397	0.782	0.263	0.421	0.217	0.904	0.246	0.328
- (1415906_at)	0.956	0.860	0.148	0.521	0.335	0.605	0.956	0.308	0.511
- (1444323_at)	0.927	0.762	0.860	0.888	0.665	0.728	0.677	0.851	0.939
- (1415907_at)	0.167	0.142	0.066	0.318	0.399	0.151	0.195	0.818	0.603
- (1415908_at)	0.398	0.051	0.180	0.404	0.356	0.210	0.556	0.277	0.403
- (1460717_at)	0.097	0.375	0.268	0.561	0.454	0.705	0.215	0.075	0.267
- (1415909_at)	0.206	0.642	0.418	0.149	0.294	0.231	0.201	0.528	0.149
- (1440356_at)	0.109	0.694	0.162	0.051	0.043	0.227	0.896	0.099	0.264
- (1415910_s_at)	0.571	0.230	0.151	0.493	0.150	0.251	0.399	0.227	0.579
- (1448140_at)	0.076	0.239	0.138	0.228	0.271	0.325	0.185	0.340	0.306
- (1441943_x_at)	0.235	0.616	0.419	0.319	0.016	0.235	0.845	0.341	0.510
- (1446751_s_at)	0.031	0.941	0.566	0.030	0.832	0.495	0.166	0.037	0.977
- (1446750_at)	0.384	0.143	0.052	0.454	0.060	0.072	0.308	0.227	0.154
- (1415911_at)	0.305	0.247	0.353	0.502	0.219	0.168	0.114	0.834	0.333
- (1415913_at)	0.236	0.913	0.376	0.853	0.252	0.786	0.385	0.096	0.890
- (1448142_x_at)	0.304	0.257	0.552	0.299	0.320	0.264	0.445	0.228	0.552
- (1415912_a_at)	0.392	0.155	0.616	0.412	0.295	0.258	0.740	0.181	0.743
- (1438794_x_at)	0.542	0.259	0.640	0.845	0.971	0.651	0.354	0.530	0.611
- (1455855_x_at)	0.133	0.154	0.524	0.141	0.486	0.400	0.214	0.575	0.765
- (1426114_at)	0.332	0.516	0.262	0.635	0.176	0.220	0.360	0.429	0.309
- (1453849_s_at)	0.669	0.970	0.112	0.321	0.523	0.305	0.455	0.445	0.786
- (1448144_at)	0.095	0.434	0.104	0.214	0.683	0.060	0.142	0.344	0.060
- (1441132_at)	0.193	0.420	0.697	0.367	0.665	0.952	0.958	0.042	0.158
- (1431349_at)	0.417	0.672	0.349	0.581	0.279	0.631	0.360	0.766	0.144
- (1415914_at)	0.837	0.359	0.435	0.565	0.360	0.393	0.238	0.556	0.480
- (1443098_at)	0.657	0.948	0.342	0.753	0.803	0.919	0.392	0.260	0.146
- (1415915_at)	0.655	0.470	0.289	0.448	0.223	0.505	0.129	0.629	0.672
- (1440816_x_at)	0.154	0.165	0.378	0.457	0.484	0.689	0.064	0.390	0.393
- (1436704_x_at)	0.199	0.078	0.202	0.642	0.763	0.495	0.586	0.899	0.689
- (1415917_at)	0.339	0.420	0.414	0.229	0.131	0.492	0.348	0.527	0.381
- (1415916_a_at)	0.429	0.519	0.422	0.689	0.257	0.372	0.485	0.183	0.225
- (1415918_a_at)	0.678	0.676	0.428	0.389	0.183	0.507	0.819	0.412	0.585
- (1452927_x_at)	0.575	0.457	0.393	0.597	0.919	0.604	0.392	0.221	0.468
- (1435659_a_at)	0.298	0.872	0.331	0.702	0.375	0.316	0.414	0.526	0.418
- (1415919_at)	0.448	0.346	0.653	0.205	0.510	0.261	0.273	0.936	0.562
- (1415920_at)	0.705	0.620	0.396	0.587	0.281	0.510	0.568	0.677	0.314
- (1427600_at)	0.002	0.037	0.311	0.107	0.003	0.247	0.115	0.136	0.755
- (1415921_a_at)	0.013	0.920	0.057	0.031	0.530	0.009	0.099	0.040	0.948
- (1425212_a_at)	0.324	0.297	0.059	0.428	0.057	0.105	0.339	0.162	0.349
- (1448147_at)	0.428	0.317	0.404	0.378	0.108	0.129	0.389	0.880	0.596
- (1445949_at)	0.111	0.184	0.499	0.300	0.613	0.301	0.334	0.186	0.007
- (1435415_x_at)	0.946	0.799	0.415	0.371	0.279	0.079	0.462	0.120	0.835
- (1437226_x_at)	0.772	0.327	0.423	0.283	0.335	0.255	0.156	0.594	0.806
- (1435627_x_at)	0.448	0.248	0.140	0.658	0.346	0.290	0.735	0.991	0.365
- (1415922_s_at)	0.505	0.357	0.536	0.565	0.492	0.477	0.253	0.458	0.972
- (1438625_s_at)	0.253	0.301	0.470	0.452	0.286	0.516	0.507	0.627	0.259
- (1437853_x_at)	0.354	0.192	0.423	0.941	0.552	0.287	0.395	0.537	0.132
- (1415923_at)	0.168	0.332	0.639	0.672	0.381	0.282	0.397	0.201	0.490
- (1455792_x_at)	0.392	0.387	0.466	0.321	0.249	0.217	0.845	0.911	0.394
- (1435382_at)	0.242	0.459	0.349	0.664	0.206	0.104	0.531	0.882	0.695
- (1435383_x_at)	0.390	0.475	0.593	0.191	0.143	0.148	0.289	0.369	0.801
- (1438939_x_at)	0.934	0.903	0.993	0.897	0.839	0.822	0.940	0.978	0.843
- (1438978_x_at)	0.965	0.964	0.994	0.686	0.946	0.795	0.703	0.819	0.990
- (1456575_at)	0.821	0.913	0.990	0.781	0.875	0.835	0.831	0.982	0.842
- (1415924_at)	0.445	0.666	0.326	0.831	0.222	0.402	0.487	0.609	0.261
- (1438632_x_at)	0.166	0.310	0.596	0.561	0.984	0.453	0.385	0.153	0.141
- (1447905_x_at)	0.362	0.996	0.235	0.313	0.130	0.743	0.338	0.135	0.226
- (1438917_x_at)	0.767	0.300	0.564	0.527	0.314	0.809	0.254	0.346	0.594
- (1448150_at)	0.221	0.795	0.707	0.586	0.388	0.446	0.646	0.033	0.600
- (1415925_a_at)	0.355	0.216	0.285	0.322	0.190	0.065	0.393	0.486	0.021
- (1437612_at)	0.947	0.787	0.784	0.828	0.868	0.883	0.771	0.926	0.676
- (1415926_at)	0.339	0.368	0.462	0.420	0.207	0.446	0.168	0.440	0.221
- (1415928_a_at)	0.499	0.382	0.516	0.189	0.224	0.489	0.267	0.678	0.258
- (1428024_at)	0.335	0.395	0.677	0.588	0.542	0.721	0.561	0.769	0.073
- (1415929_at)	0.158	0.283	0.283	0.372	0.264	0.354	0.636	0.587	0.312
- (1415930_a_at)	0.266	0.965	0.166	0.567	0.285	0.371	0.552	0.637	0.579
- (1425838_at)	0.766	0.764	0.962	0.717	0.844	0.689	0.501	0.964	0.900
- (1415932_x_at)	0.730	0.394	0.348	0.560	0.849	0.205	0.499	0.425	0.673
- (1427604_a_at)	0.316	0.412	0.667	0.182	0.363	0.414	0.388	0.979	0.539
- (1439267_x_at)	0.725	0.503	0.599	0.664	0.452	0.364	0.559	0.923	0.665
- (1415933_a_at)	0.782	0.265	0.336	0.401	0.353	0.585	0.386	0.318	0.290
- (1448153_at)	0.697	0.466	0.468	0.439	0.368	0.417	0.294	0.670	0.439
- (1415934_at)	0.261	0.255	0.353	0.280	0.418	0.366	0.335	0.303	0.298
- (1415935_at)	0.088	0.727	0.550	0.302	0.390	0.241	0.707	0.403	0.003
- (1431362_a_at)	0.224	0.725	0.480	0.564	0.048	0.380	0.110	0.572	0.006
- (1415936_at)	0.096	0.273	0.063	0.243	0.023	0.074	0.135	0.474	0.596
- (1431564_at)	0.374	0.711	0.572	0.751	0.430	0.043	0.885	0.898	0.177
- (1426184_a_at)	0.254	0.843	0.268	0.774	0.381	0.045	0.017	0.946	0.130
- (1460263_at)	0.556	0.672	0.965	0.438	0.902	0.992	0.569	0.198	0.893
- (1448155_at)	0.275	0.762	0.147	0.068	0.244	0.321	0.161	0.416	0.534
- (1449674_s_at)	0.280	0.573	0.170	0.318	0.388	0.098	0.181	0.351	0.587
- (1415937_s_at)	0.267	0.627	0.237	0.167	0.120	0.568	0.287	0.048	0.404
- (1456084_x_at)	0.268	0.705	0.352	0.036	0.274	0.100	0.190	0.027	0.055
- (1437685_x_at)	0.021	0.079	0.203	0.358	0.106	0.034	0.290	0.121	0.394
- (1437324_x_at)	0.074	0.819	0.092	0.037	0.089	0.556	0.746	0.324	0.126
- (1437718_x_at)	0.015	0.120	0.438	0.445	0.185	0.035	0.344	0.015	0.073
- (1438966_x_at)	0.279	0.677	0.344	0.040	0.611	0.738	0.373	0.235	0.328
- (1415939_at)	0.131	0.525	0.075	0.053	0.074	0.067	0.161	0.034	0.269
- (1449703_at)	0.836	0.801	0.922	0.799	0.647	0.772	0.649	0.596	0.894
- (1449702_at)	0.331	0.142	0.235	0.336	0.160	0.154	0.432	0.198	0.446
- (1415940_at)	0.222	0.603	0.289	0.359	0.144	0.225	0.505	0.331	0.293
- (1415941_s_at)	0.054	0.249	0.957	0.336	0.053	0.124	0.200	0.353	0.489
- (1448157_s_at)	0.793	0.216	0.761	0.503	0.311	0.323	0.407	0.898	0.341
- (1415942_at)	0.266	0.366	0.101	0.372	0.414	0.665	0.602	0.695	0.304
- (1431917_at)	0.808	0.749	0.994	0.748	0.760	0.876	0.791	0.960	0.830
- (1426055_a_at)	0.045	0.310	0.126	0.037	0.143	0.479	0.311	0.515	0.077
- (1437999_x_at)	0.139	0.259	0.464	0.787	0.137	0.209	0.643	0.309	0.371
- (1435416_x_at)	0.373	0.648	0.215	0.504	0.451	0.583	0.357	0.577	0.396
- (1426056_at)	0.824	0.823	0.849	0.685	0.923	0.911	0.859	0.839	0.888
- (1415946_at)	0.407	0.304	0.569	0.296	0.538	0.369	0.468	0.221	0.281
- (1438652_x_at)	0.240	0.993	0.598	0.574	0.185	0.332	0.966	0.208	0.460
- (1415948_at)	0.491	0.211	0.556	0.366	0.127	0.172	0.390	0.772	0.810
- (1415947_at)	0.069	0.225	0.660	0.093	0.255	0.319	0.094	0.322	0.962
- (1439437_x_at)	0.946	0.834	0.786	0.962	0.783	0.889	0.745	0.889	0.768
- (1415949_at)	0.695	0.472	0.427	0.365	0.494	0.365	0.265	0.289	0.376
- (1428852_at)	0.841	0.584	0.304	0.063	0.194	0.301	0.301	0.623	0.663
- (1452930_at)	0.918	0.896	0.837	0.861	0.914	0.993	0.963	0.819	0.944
- (1435889_at)	0.099	0.937	0.506	0.391	0.004	0.191	0.225	0.358	0.562
- (1415952_at)	0.151	0.063	0.244	0.090	0.934	0.323	0.750	0.317	0.302
- (1415953_s_at)	0.660	0.063	0.010	0.160	0.097	0.280	0.507	0.966	0.025
- (1437054_x_at)	0.778	0.603	0.423	0.576	0.388	0.479	0.629	0.977	0.286
- (1415955_x_at)	0.561	0.630	0.371	0.428	0.573	0.862	0.596	0.277	0.501
- (1439379_x_at)	0.867	0.526	0.391	0.495	0.386	0.769	0.559	0.669	0.306
- (1460169_a_at)	0.612	0.535	0.406	0.111	0.174	0.199	0.898	0.775	0.851
- (1438314_at)	0.995	0.785	0.615	0.711	0.777	0.995	0.815	0.880	0.664
- (1415956_a_at)	0.718	0.220	0.478	0.209	0.598	0.239	0.471	0.616	0.314
- (1443296_at)	0.254	0.118	0.025	0.003	0.032	0.003	0.003	0.100	0.028
- (1427720_a_at)	0.572	0.272	0.329	0.424	0.355	0.357	0.420	0.484	0.946
- (1415957_a_at)	0.058	0.636	0.012	0.494	0.596	0.304	0.212	0.778	0.443
- (1415959_at)	0.888	0.684	0.828	0.801	0.512	0.857	0.989	0.278	0.601
- (1415958_at)	0.286	0.228	0.292	0.043	0.335	0.643	0.409	0.284	0.079
- (1415961_at)	0.742	0.337	0.475	0.723	0.455	0.441	0.552	0.472	0.547
- (1434323_at)	0.839	0.760	0.925	0.793	0.852	0.654	0.801	0.973	0.669
- (1415962_at)	0.265	0.453	0.128	0.311	0.329	0.330	0.839	0.478	0.294
- (1434324_x_at)	0.380	0.142	0.931	0.870	0.803	0.777	0.701	0.943	0.496
- (1415963_at)	0.256	0.235	0.409	0.281	0.423	0.370	0.477	0.777	0.114
- (1415964_at)	0.503	0.479	0.560	0.955	0.442	0.310	0.211	0.139	0.396
- (1415965_at)	0.209	0.357	0.012	0.016	0.325	0.470	0.233	0.213	0.034
- (1415967_at)	0.305	0.628	0.356	0.422	0.421	0.497	0.232	0.502	0.219
- (1415966_a_at)	0.434	0.314	0.505	0.455	0.309	0.611	0.662	0.773	0.900
- (1456015_x_at)	0.677	0.501	0.529	0.343	0.302	0.429	0.957	0.506	0.207
- (1415973_at)	0.496	0.589	0.318	0.876	0.265	0.089	0.401	0.386	0.196
- (1456028_x_at)	0.820	0.181	0.233	0.382	0.411	0.143	0.476	0.133	0.108
- (1415972_at)	0.906	0.372	0.101	0.592	0.337	0.118	0.620	0.581	0.122
- (1415971_at)	0.353	0.894	0.375	0.106	0.205	0.450	0.917	0.488	0.429
- (1456700_x_at)	0.417	0.641	0.350	0.500	0.401	0.066	0.426	0.221	0.092
- (1437034_x_at)	0.975	0.842	0.733	0.959	0.733	0.926	0.752	0.956	0.750
- (1430311_at)	0.782	0.896	0.700	0.753	0.955	0.988	0.739	0.444	0.807
- (1415974_at)	0.390	0.265	0.507	0.202	0.193	0.097	0.220	0.812	0.058
- (1460636_at)	0.133	0.915	0.053	0.231	0.327	0.080	0.117	0.142	0.103
- (1443436_at)	0.465	0.839	0.507	0.577	0.549	0.724	0.184	0.345	0.958
- (1415975_at)	0.382	0.139	0.591	0.698	0.763	0.320	0.087	0.654	0.065
- (1415976_a_at)	0.009	0.213	0.067	0.301	0.051	0.008	0.143	0.105	0.172
- (1415978_at)	0.186	0.475	0.430	0.270	0.567	0.477	0.311	0.347	0.742
- (1456128_at)	0.096	0.287	0.199	0.094	0.027	0.675	0.486	0.053	0.772
- (1415980_at)	0.446	0.242	0.570	0.231	0.347	0.377	0.999	0.321	0.282
- (1443828_x_at)	0.780	0.835	0.842	0.983	0.709	0.743	0.960	0.701	0.286
- (1415982_at)	0.312	0.643	0.890	0.377	0.079	0.380	0.200	0.617	0.637
- (1439424_x_at)	0.023	0.180	0.610	0.091	0.284	0.389	0.030	0.153	0.060
- (1415981_at)	0.047	0.191	0.325	0.300	0.292	0.104	0.329	0.276	0.209
- (1448160_at)	0.043	0.049	0.753	0.218	0.015	0.426	0.066	0.397	0.028
- (1415983_at)	0.437	0.173	0.545	0.215	0.081	0.302	0.020	0.314	0.172
- (1415984_at)	0.852	0.263	0.375	0.452	0.520	0.198	0.458	0.351	0.990
- (1430075_at)	0.021	0.195	0.098	0.008	0.366	0.114	0.256	0.122	0.071
- (1415985_at)	0.570	0.175	0.393	0.236	0.385	0.757	0.359	0.356	0.348
- (1415986_at)	0.582	0.529	0.438	0.394	0.220	0.331	0.693	0.611	0.796
- (1448161_a_at)	0.389	0.200	0.133	0.310	0.559	0.684	0.314	0.811	0.955
- (1419806_at)	0.266	0.459	0.579	0.614	0.650	0.386	0.592	0.107	0.608
- (1443546_at)	0.011	0.020	0.379	0.162	0.664	0.081	0.065	0.418	0.700
- (1449615_s_at)	0.035	0.039	0.238	0.006	0.012	0.736	0.063	0.626	0.576
- (1415988_at)	0.054	0.133	0.635	0.200	0.091	0.008	0.016	0.008	0.482
- (1415987_at)	0.160	0.226	0.317	0.236	0.404	0.427	0.220	0.397	0.144
- (1419869_s_at)	0.769	0.669	0.400	0.227	0.264	0.124	0.397	0.447	0.818
- (1451314_a_at)	0.115	0.167	0.015	0.754	0.008	0.168	0.072	0.030	0.436
- (1415989_at)	0.197	0.044	0.514	0.711	0.570	0.278	0.247	0.963	0.356
- (1448162_at)	0.139	0.485	0.150	0.115	0.236	0.480	0.183	0.266	0.042
- (1436003_at)	0.901	0.746	0.985	0.762	0.639	0.711	0.556	0.714	0.559
- (1415990_at)	0.755	0.403	0.308	0.367	0.514	0.780	0.922	0.595	0.556
- (1455910_at)	0.047	0.465	0.449	0.299	0.622	0.034	0.441	0.070	0.600
- (1454747_a_at)	0.394	0.804	0.576	0.356	0.382	0.194	0.538	0.547	0.478
- (1415991_a_at)	0.406	0.169	0.372	0.432	0.272	0.323	0.524	0.322	0.313
- (1448164_at)	0.237	0.742	0.127	0.374	0.192	0.312	0.091	0.197	0.073
- (1415992_at)	0.071	0.021	0.316	0.209	0.396	0.387	0.448	0.542	0.315
- (1437142_a_at)	0.541	0.159	0.176	0.103	0.942	0.065	0.459	0.349	0.406
- (1438155_x_at)	0.083	0.946	0.131	0.559	0.293	0.517	0.127	0.171	0.438
- (1445322_x_at)	0.099	0.225	0.197	0.318	0.236	0.485	0.163	0.109	0.455
- (1445321_at)	0.042	0.010	0.398	0.041	0.159	0.061	0.136	0.941	0.106
- (1415993_at)	0.356	0.186	0.496	0.540	0.563	0.749	0.260	0.200	0.477
- (1458715_at)	0.965	0.592	0.906	0.892	0.917	0.793	0.936	0.813	0.835
- (1415995_at)	0.117	0.088	0.812	0.395	0.420	0.326	0.273	0.068	0.582
- (1415996_at)	0.043	0.009	0.006	0.354	0.014	0.246	0.545	0.143	0.425
- (1415997_at)	0.001	0.006	0.270	0.022	0.025	0.001	0.101	0.033	0.002
- (1437452_x_at)	0.984	0.262	0.408	0.254	0.383	0.501	0.289	0.572	0.168
- (1437192_x_at)	0.352	0.156	0.503	0.394	0.445	0.591	0.239	0.290	0.228
- (1415998_at)	0.162	0.129	0.590	0.354	0.430	0.254	0.042	0.291	0.316
- (1415999_at)	0.439	0.500	0.616	0.534	0.233	0.428	0.416	0.352	0.448
- (1433866_x_at)	0.185	0.211	0.170	0.457	0.515	0.338	0.419	0.198	0.368
- (1436691_x_at)	0.808	0.486	0.796	0.488	0.537	0.637	0.453	0.465	0.759
- (1434731_x_at)	0.220	0.152	0.403	0.295	0.300	0.334	0.192	0.395	0.507
- (1416000_a_at)	0.695	0.361	0.449	0.546	0.588	0.495	0.420	0.387	0.437
- (1425801_x_at)	0.754	0.726	0.604	0.648	0.557	0.154	0.286	0.201	0.420
- (1437811_x_at)	0.142	0.292	0.324	0.753	0.050	0.057	0.165	0.410	0.034
- (1416002_x_at)	0.702	0.416	0.686	0.577	0.850	0.938	0.557	0.321	0.924
- (1436236_x_at)	0.177	0.102	0.740	0.342	0.249	0.388	0.329	0.525	0.219
- (1436838_x_at)	0.223	0.129	0.385	0.998	0.298	0.221	0.352	0.403	0.220
- (1416001_a_at)	0.246	0.264	0.308	0.353	0.296	0.376	0.214	0.598	0.415
- (1416003_at)	0.603	0.344	0.286	0.785	0.178	0.633	0.034	0.046	0.334
- (1416004_at)	0.462	0.475	0.535	0.303	0.596	0.340	0.459	0.655	0.641
- (1439392_x_at)	0.935	0.765	0.752	0.977	0.956	0.854	0.807	0.950	0.942
- (1416005_at)	0.877	0.945	0.273	0.256	0.857	0.454	0.282	0.747	0.632
- (1416006_at)	0.064	0.083	0.152	0.271	0.308	0.285	0.625	0.829	0.504
- (1443284_at)	0.548	0.183	0.089	0.148	0.320	0.558	0.370	0.047	0.999
- (1436182_at)	0.186	0.238	0.683	0.347	0.436	0.347	0.207	0.162	0.263
- (1439203_at)	0.563	0.456	0.505	0.595	0.534	0.710	0.577	0.618	0.252
- (1439315_at)	0.792	0.808	0.874	0.986	0.671	0.754	0.922	0.838	0.868
- (1416007_at)	0.316	0.266	0.470	0.165	0.354	0.272	0.042	0.299	0.330
- (1416008_at)	0.308	0.411	0.290	0.296	0.463	0.435	0.330	0.714	0.311
- (1456902_at)	0.931	0.908	0.812	0.795	0.706	0.933	0.843	0.889	0.794
- (1439449_at)	0.864	0.990	0.960	0.853	0.555	0.863	0.916	0.893	0.978
- (1442841_at)	0.775	0.651	0.457	0.621	0.450	0.086	0.563	0.994	0.043
- (1416009_at)	0.611	0.315	0.618	0.332	0.451	0.543	0.564	0.439	0.317
- (1448175_at)	0.217	0.177	0.106	0.259	0.910	0.729	0.177	0.097	0.555
- (1416010_a_at)	0.348	0.948	0.837	0.180	0.067	0.076	0.180	0.659	0.255
- (1416012_at)	0.216	0.954	0.257	0.555	0.556	0.719	0.124	0.491	0.715
- (1416011_x_at)	0.145	0.590	0.252	0.308	0.557	0.314	0.113	0.121	0.513
- (1416013_at)	0.843	0.239	0.193	0.219	0.229	0.131	0.201	0.820	0.309
- (1416015_s_at)	0.767	0.369	0.517	0.465	0.825	0.391	0.263	0.592	0.872
- (1416014_at)	0.278	0.384	0.526	0.427	0.329	0.310	0.350	0.282	0.224
- (1442071_at)	0.749	0.283	0.613	0.466	0.471	0.152	0.294	0.456	0.247
- (1416019_at)	0.780	0.109	0.587	0.250	0.049	0.469	0.210	0.476	0.723
- (1416018_at)	0.385	0.457	0.206	0.388	0.356	0.229	0.287	0.531	0.309
- (1444874_at)	0.066	0.275	0.063	0.322	0.074	0.284	0.526	0.560	0.029
- (1416020_a_at)	0.620	0.659	0.191	0.384	0.376	0.322	0.419	0.463	0.381
- (1444844_at)	0.827	0.921	0.543	0.951	0.588	0.540	0.848	0.893	0.598
- (1416023_at)	0.325	0.309	0.136	0.444	0.616	0.268	0.417	0.286	0.502
- (1451915_at)	0.982	0.662	0.548	0.783	0.828	0.979	0.694	0.979	0.534
- (1426067_x_at)	0.913	0.575	0.715	0.871	0.778	0.963	0.619	0.810	0.601
- (1416024_x_at)	0.659	0.257	0.511	0.986	0.273	0.946	0.319	0.589	0.763
- (1439679_at)	0.120	0.328	0.672	0.664	0.424	0.879	0.535	0.046	0.000
- (1459987_s_at)	0.407	0.369	0.698	0.261	0.321	0.293	0.866	0.754	0.381
- (1448178_a_at)	0.534	0.242	0.348	0.573	0.246	0.481	0.494	0.567	0.486
- (1449645_s_at)	0.150	0.144	0.062	0.136	0.536	0.368	0.116	0.318	0.573
- (1416027_at)	0.452	0.440	0.699	0.260	0.358	0.220	0.454	0.223	0.617
- (1438988_x_at)	0.303	0.417	0.417	0.315	0.710	0.489	0.221	0.375	0.409
- (1448180_a_at)	0.051	0.657	0.090	0.145	0.463	0.540	0.171	0.156	0.161
- (1416028_a_at)	0.265	0.518	0.296	0.380	0.630	0.137	0.481	0.553	0.405
- (1416029_at)	0.000	0.099	0.149	0.096	0.004	0.007	0.038	0.005	0.012
- (1438320_s_at)	0.539	0.412	0.273	0.887	0.132	0.310	0.285	0.323	0.461
- (1416031_s_at)	0.164	0.095	0.391	0.385	0.688	0.151	0.151	0.172	0.279
- (1439269_x_at)	0.127	0.682	0.243	0.091	0.079	0.078	0.197	0.205	0.136
- (1416030_a_at)	0.003	0.060	0.001	0.583	0.064	0.127	0.012	0.343	0.174
- (1437008_x_at)	0.721	0.250	0.579	0.419	0.526	0.344	0.227	0.492	0.281
- (1456057_x_at)	0.046	0.040	0.251	0.148	0.401	0.109	0.064	0.433	0.129
- (1416032_at)	0.349	0.343	0.091	0.296	0.049	0.277	0.472	0.521	0.100
- (1459814_at)	0.999	0.933	0.957	0.987	0.795	0.929	0.846	0.935	0.848
- (1416033_at)	0.120	0.770	0.801	0.850	0.809	0.265	0.085	0.096	0.415
- (1459068_at)	0.016	0.003	0.269	0.243	0.029	0.046	0.039	0.159	0.087
- (1448182_a_at)	0.391	0.505	0.135	0.982	0.122	0.605	0.314	0.032	0.116
- (1437502_x_at)	0.034	0.021	0.133	0.559	0.176	0.066	0.078	0.428	0.058
- (1416034_at)	0.151	0.124	0.234	0.506	0.579	0.099	0.061	0.109	0.362
- (1427418_a_at)	0.376	0.121	0.613	0.286	0.357	0.335	0.973	0.316	0.380
- (1448183_a_at)	0.007	0.260	0.032	0.487	0.273	0.169	0.082	0.039	0.149
- (1457231_at)	0.956	0.719	0.387	0.823	0.625	0.585	0.835	0.554	0.501
- (1431981_at)	0.743	0.982	0.796	0.821	0.914	0.526	0.802	0.997	0.649
- (1448184_at)	0.416	0.663	0.511	0.461	0.431	0.521	0.326	0.477	0.472
- (1438795_x_at)	0.875	0.695	0.580	0.790	0.738	0.902	0.695	0.761	0.619
- (1416036_at)	0.929	0.238	0.322	0.282	0.561	0.273	0.441	0.681	0.730
- (1456196_x_at)	0.255	0.467	0.338	0.293	0.321	0.469	0.960	0.875	0.606
- (1438958_x_at)	0.390	0.897	0.643	0.424	0.480	0.404	0.718	0.202	0.754
- (1433535_x_at)	0.529	0.359	0.558	0.493	0.563	0.753	0.335	0.273	0.240
- (1416037_a_at)	0.707	0.799	0.249	0.628	0.468	0.512	0.475	0.753	0.578
- (1433534_a_at)	0.184	0.225	0.381	0.118	0.443	0.236	0.339	0.601	0.248
- (1442910_at)	0.948	0.921	0.751	0.927	0.913	0.858	0.886	0.888	0.662
- (1441244_at)	0.893	0.744	0.910	0.908	0.918	0.807	0.981	0.771	0.779
- (1441067_at)	0.900	0.862	0.983	0.765	0.886	0.754	0.947	0.753	0.952
- (1447167_at)	0.247	0.739	0.102	0.288	0.079	0.287	0.084	0.233	0.040
- (1437037_x_at)	0.819	0.219	0.485	0.311	0.601	0.352	0.360	0.861	0.983
- (1444538_at)	0.556	0.438	0.044	0.282	0.332	0.389	0.454	0.291	0.100
- (1416038_at)	0.099	0.252	0.614	0.149	0.216	0.571	0.152	0.619	0.281
- (1437036_at)	0.248	0.772	0.116	0.712	0.575	0.760	0.629	0.060	0.025
- (1457823_at)	0.131	0.578	0.648	0.793	0.019	0.792	0.641	0.990	0.846
- (1438133_a_at)	0.016	0.356	0.058	0.307	0.002	0.852	0.009	0.125	0.304
- (1416039_x_at)	0.408	0.552	0.009	0.345	0.002	0.037	0.029	0.448	0.358
- (1442340_x_at)	0.509	0.508	0.805	0.395	0.395	0.957	0.810	0.430	0.684
- (1416041_at)	0.085	0.017	0.014	0.578	0.012	0.094	0.036	0.116	0.317
- (1444583_at)	0.246	0.552	0.604	0.005	0.002	0.096	0.828	0.095	0.493
- (1442728_at)	0.765	0.468	0.794	0.551	0.667	0.947	0.942	0.961	0.708
- (1416043_at)	0.814	0.874	0.619	0.676	0.604	0.871	0.599	0.614	0.543
- (1457113_at)	0.416	0.853	0.621	0.057	0.566	0.579	0.625	0.991	0.127
- (1440328_at)	0.544	0.979	0.995	0.640	0.573	0.770	0.916	0.263	0.511
- (1416042_s_at)	0.993	0.805	0.314	0.372	0.332	0.465	0.382	0.133	0.069
- (1448189_a_at)	0.076	0.654	0.392	0.135	0.216	0.242	0.605	0.139	0.616
- (1439356_at)	0.499	0.219	0.667	0.949	0.910	0.873	0.837	0.796	0.726
- (1416044_at)	0.475	0.267	0.121	0.183	0.263	0.325	0.130	0.288	0.443
- (1456938_at)	0.501	0.369	0.482	0.957	0.402	0.549	0.641	0.953	0.613
- (1435856_x_at)	0.302	0.097	0.645	0.402	0.467	0.350	0.419	0.541	0.416
- (1416045_a_at)	0.578	0.159	0.611	0.534	0.328	0.586	0.708	0.783	0.496
- (1440313_at)	0.089	0.522	0.260	0.362	0.024	0.308	0.298	0.099	0.147
- (1416047_at)	0.822	0.895	0.928	0.867	0.847	0.984	0.695	0.660	0.788
- (1416046_a_at)	0.255	0.334	0.443	0.319	0.481	0.035	0.403	0.317	0.104
- (1416048_at)	0.982	0.719	0.303	0.129	0.202	0.267	0.356	0.290	0.423
- (1439639_at)	0.065	0.211	0.587	0.005	0.422	0.189	0.036	0.614	0.235
- (1437239_x_at)	0.166	0.177	0.437	0.267	0.435	0.067	0.510	0.238	0.530
- (1459959_at)	0.994	0.675	0.576	0.666	0.632	0.828	0.610	0.805	0.186
- (1416049_at)	0.569	0.791	0.063	0.273	0.031	0.866	0.341	0.614	0.409
- (1455820_x_at)	0.232	0.128	0.507	0.170	0.424	0.110	0.453	0.053	0.147
- (1437378_x_at)	0.143	0.099	0.483	0.291	0.337	0.129	0.356	0.299	0.890
- (1416050_a_at)	0.817	0.309	0.309	0.385	0.755	0.178	0.119	0.221	0.400
- (1416051_at)	0.251	0.030	0.110	0.693	0.706	0.046	0.413	0.004	0.849
- (1457664_x_at)	0.078	0.417	0.550	0.148	0.015	0.693	0.921	0.079	0.176
- (1441912_x_at)	0.278	0.928	0.428	0.813	0.261	0.200	0.213	0.456	0.674
- (1448192_s_at)	0.099	0.476	0.053	0.756	0.387	0.165	0.833	0.719	0.436
- (1416052_at)	0.624	0.684	0.353	0.725	0.473	0.175	0.320	0.372	0.630
- (1432716_at)	0.962	0.446	0.838	0.496	0.652	0.897	0.563	0.562	0.967
- (1416053_at)	0.510	0.289	0.395	0.418	0.387	0.191	0.102	0.078	0.532
- (1432715_at)	0.982	0.958	0.946	0.969	0.713	0.935	0.800	0.929	0.842
- (1416054_at)	0.514	0.234	0.365	0.869	0.472	0.569	0.579	0.500	0.556
- (1455911_x_at)	0.547	0.771	0.527	0.444	0.506	0.489	0.731	0.825	0.445
- (1416056_a_at)	0.659	0.544	0.639	0.544	0.322	0.704	0.405	0.469	0.314
- (1416057_at)	0.499	0.332	0.401	0.469	0.997	0.412	0.346	0.265	0.290
- (1438809_at)	0.335	0.575	0.140	0.222	0.059	0.362	0.326	0.487	0.189
- (1416058_s_at)	0.539	0.452	0.971	0.554	0.425	0.370	0.400	0.294	0.504
- (1416059_at)	0.251	0.174	0.625	0.390	0.701	0.498	0.456	0.636	0.237
- (1416061_at)	0.241	0.641	0.415	0.235	0.200	0.503	0.543	0.423	0.258
- (1416060_at)	0.104	0.139	0.479	0.214	0.439	0.197	0.189	0.148	0.501
- (1416062_at)	0.907	0.655	0.007	0.122	0.031	0.104	0.572	0.327	0.049
- (1427464_s_at)	0.253	0.138	0.099	0.321	0.180	0.321	0.212	0.891	0.260
- (1447824_x_at)	0.056	0.275	0.216	0.011	0.066	0.049	0.088	0.095	0.193
- (1416064_a_at)	0.204	0.727	0.174	0.080	0.163	0.115	0.336	0.402	0.130
- (1440170_at)	0.737	0.582	0.466	0.767	0.376	0.758	0.714	0.595	0.313
- (1447832_x_at)	0.663	0.627	0.397	0.449	0.569	0.358	0.590	0.409	0.293
- (1416065_a_at)	0.125	0.096	0.270	0.123	0.520	0.479	0.353	0.123	0.215
- (1429305_at)	0.119	0.113	0.156	0.134	0.910	0.189	0.859	0.230	0.785
- (1448199_at)	0.338	0.495	0.511	0.488	0.111	0.402	0.478	0.301	0.570
- (1429304_at)	0.507	0.080	0.291	0.146	0.786	0.094	0.317	0.238	0.041
- (1416066_at)	0.679	0.865	0.555	0.268	0.314	0.432	0.360	0.255	0.681
- (1416067_at)	0.066	0.710	0.175	0.485	0.485	0.068	0.163	0.533	0.073
- (1442014_at)	0.076	0.228	0.244	0.441	0.111	0.226	0.013	0.053	0.461
- (1416068_at)	0.608	0.631	0.334	0.353	0.574	0.473	0.204	0.358	0.610
- (1430634_a_at)	0.010	0.308	0.004	0.303	0.120	0.156	0.044	0.135	0.486
- (1416069_at)	0.463	0.434	0.271	0.519	0.505	0.356	0.627	0.395	0.312
- (1416071_at)	0.443	0.565	0.615	0.182	0.106	0.154	0.340	0.424	0.024
- (1456000_at)	0.979	0.974	0.738	0.904	0.768	0.905	0.970	0.872	0.694
- (1416070_a_at)	0.722	0.417	0.360	0.277	0.411	0.618	0.143	0.443	0.568
- (1416072_at)	0.027	0.092	0.321	0.048	0.664	0.031	0.314	0.409	0.328
- (1416073_a_at)	0.281	0.130	0.091	0.122	0.708	0.149	0.294	0.273	0.073
- (1437520_a_at)	0.099	0.047	0.323	0.263	0.049	0.107	0.040	0.055	0.014
- (1416074_a_at)	0.546	0.554	0.170	0.520	0.584	0.469	0.394	0.314	0.528
- (1448204_at)	0.031	0.931	0.339	0.228	0.044	0.102	0.052	0.589	0.642
- (1416075_at)	0.819	0.778	0.771	0.356	0.079	0.170	0.371	0.080	0.743
- (1416077_at)	0.003	0.097	0.298	0.311	0.027	0.018	0.064	0.075	0.186
- (1447839_x_at)	0.661	0.732	0.862	0.776	0.713	0.831	0.630	0.316	0.598
- (1425419_a_at)	0.756	0.343	0.311	0.288	0.181	0.106	0.454	0.448	0.314
- (1416078_s_at)	0.247	0.343	0.627	0.570	0.474	0.449	0.252	0.230	0.374
- (1416079_a_at)	0.759	0.408	0.226	0.723	0.458	0.412	0.264	0.453	0.845
- (1425170_a_at)	0.015	0.480	0.882	0.002	0.798	0.324	0.240	0.445	0.017
- (1454206_a_at)	0.495	0.829	0.686	0.597	0.922	0.860	0.249	0.555	0.744
- (1438760_x_at)	0.859	0.787	0.687	0.484	0.486	0.773	0.551	0.557	0.567
- (1416080_at)	0.332	0.481	0.911	0.592	0.682	0.558	0.623	0.512	0.100
- (1416081_at)	0.063	0.327	0.058	0.305	0.156	0.525	0.376	0.069	0.667
- (1448208_at)	0.399	0.291	0.739	0.536	0.221	0.274	0.133	0.439	0.382
- (1459843_s_at)	0.158	0.445	0.330	0.086	0.522	0.705	0.097	0.994	0.688
- (1448210_at)	0.330	0.317	0.260	0.620	0.377	0.446	0.170	0.252	0.402
- (1436034_at)	0.185	0.729	0.277	0.293	0.879	0.464	0.546	0.271	0.025
- (1457537_at)	0.929	0.936	0.721	0.772	0.698	0.944	0.598	0.899	0.910
- (1416082_at)	0.633	0.363	0.899	0.271	0.334	0.767	0.466	0.468	0.559
- (1453224_at)	0.180	0.188	0.928	0.189	0.213	0.178	0.059	0.082	0.101
- (1441106_at)	0.739	0.696	0.764	0.951	0.892	0.344	0.788	0.656	0.956
- (1416084_at)	0.222	0.218	0.126	0.116	0.084	0.156	0.138	0.082	0.226
- (1416083_at)	0.400	0.525	0.529	0.621	0.522	0.297	0.542	0.555	0.736
- (1453374_at)	0.688	0.320	0.543	0.454	0.078	0.011	0.252	0.232	0.560
- (1429657_at)	0.234	0.328	0.651	0.403	0.031	0.661	0.496	0.388	0.289
- (1416085_s_at)	0.285	0.405	0.196	0.357	0.608	0.550	0.208	0.367	0.301
- (1458608_at)	0.745	0.982	0.957	0.616	0.789	0.623	0.390	0.858	0.723
- (1416086_at)	0.461	0.507	0.314	0.342	0.371	0.470	0.215	0.676	0.270
- (1416087_at)	0.571	0.121	0.331	0.475	0.342	0.488	0.246	0.097	0.316
- (1448214_at)	0.292	0.252	0.865	0.906	0.536	0.775	0.143	0.055	0.444
- (1416090_at)	0.786	0.838	0.442	0.464	0.459	0.523	0.644	0.343	0.299
- (1443702_at)	0.404	0.315	0.720	0.812	0.267	0.131	0.160	0.388	0.061
- (1458759_at)	0.773	0.800	0.455	0.636	0.576	0.748	0.609	0.609	0.373
- (1439467_at)	0.033	0.163	0.035	0.129	0.078	0.074	0.003	0.042	0.271
- (1437855_at)	0.338	0.831	0.413	0.143	0.219	0.725	0.499	0.594	0.446
- (1416092_a_at)	0.095	0.263	0.038	0.253	0.699	0.311	0.425	0.508	0.303
- (1416091_at)	0.942	0.534	0.476	0.276	0.358	0.580	0.360	0.831	0.456
- (1416093_a_at)	0.568	0.340	0.133	0.210	0.229	0.404	0.497	0.400	0.569
- (1416094_at)	0.398	0.435	0.305	0.516	0.354	0.591	0.053	0.648	0.411
- (1416095_x_at)	0.810	0.632	0.648	0.405	0.867	0.258	0.426	0.857	0.359
- (1456626_a_at)	0.377	0.392	0.541	0.466	0.556	0.390	0.400	0.480	0.260
- (1439438_a_at)	0.604	0.997	0.204	0.143	0.431	0.499	0.556	0.760	0.650
- (1438983_x_at)	0.427	0.187	0.377	0.408	0.322	0.386	0.456	0.373	0.253
- (1416096_at)	0.066	0.241	0.054	0.217	0.422	0.210	0.184	0.331	0.176
- (1435832_at)	0.432	0.575	0.369	0.195	0.155	0.171	0.144	0.252	0.577
- (1416097_at)	0.561	0.175	0.425	0.112	0.626	0.173	0.112	0.180	0.386
- (1448216_at)	0.064	0.035	0.123	0.591	0.374	0.544	0.116	0.282	0.326
- (1416098_at)	0.212	0.277	0.302	0.349	0.474	0.203	0.795	0.588	0.614
- (1453096_x_at)	0.085	0.112	0.390	0.499	0.456	0.202	0.274	0.139	0.274
- (1416099_at)	0.613	0.426	0.492	0.523	0.511	0.340	0.794	0.211	0.359
- (1448217_a_at)	0.291	0.184	0.260	0.963	0.357	0.363	0.707	0.434	0.474
- (1416100_at)	0.438	0.667	0.171	0.333	0.336	0.225	0.171	0.470	0.366
- (1436994_a_at)	0.401	0.059	0.180	0.071	0.246	0.010	0.451	0.285	0.009
- (1438204_at)	0.964	0.859	0.823	0.995	0.700	0.840	0.707	0.921	0.736
- (1416101_a_at)	0.044	0.048	0.193	0.350	0.082	0.181	0.172	0.527	0.982
- (1439005_x_at)	0.004	0.048	0.349	0.001	0.030	0.359	0.012	0.469	0.194
- (1436971_x_at)	0.979	0.583	0.307	0.314	0.673	0.317	0.904	0.697	0.379
- (1448218_s_at)	0.384	0.322	0.550	0.422	0.348	0.257	0.203	0.411	0.347
- (1443893_at)	0.381	0.610	0.628	0.571	0.513	0.336	0.330	0.830	0.040
- (1416102_at)	0.117	0.349	0.327	0.423	0.372	0.698	0.124	0.309	0.387
- (1448219_a_at)	0.528	0.926	0.385	0.256	0.996	0.404	0.372	0.575	0.242
- (1416103_at)	0.639	0.174	0.440	0.356	0.819	0.159	0.299	0.673	0.064
- (1416104_at)	0.305	0.388	0.683	0.330	0.705	0.530	0.365	0.748	0.710
- (1432608_at)	0.722	0.931	0.656	0.793	0.564	0.570	0.707	0.595	0.528
- (1416105_at)	0.938	0.615	0.408	0.165	0.435	0.287	0.148	0.845	0.417
- (1456573_x_at)	0.128	0.060	0.541	0.644	0.531	0.432	0.300	0.417	0.138
- (1416106_at)	0.168	0.138	0.092	0.465	0.077	0.552	0.278	0.473	0.162
- (1456685_at)	0.184	0.219	0.131	0.552	0.028	0.612	0.834	0.020	0.019
- (1416107_at)	0.356	0.334	0.480	0.333	0.931	0.294	0.202	0.227	0.676
- (1416108_a_at)	0.721	0.767	0.341	0.360	0.707	0.421	0.286	0.345	0.661
- (1441846_x_at)	0.577	0.250	0.495	0.939	0.784	0.497	0.828	0.463	0.371
- (1416109_at)	0.571	0.772	0.338	0.283	0.152	0.214	0.321	0.072	0.686
- (1456155_x_at)	0.174	0.504	0.454	0.413	0.160	0.298	0.263	0.363	0.316
- (1437772_s_at)	0.218	0.528	0.033	0.581	0.105	0.950	0.620	0.125	0.300
- (1453805_at)	0.856	0.750	0.812	0.849	0.663	0.620	0.565	0.679	0.720
- (1456013_x_at)	0.803	0.248	0.254	0.262	0.103	0.098	0.189	0.283	0.646
- (1420199_at)	0.667	0.756	0.603	0.838	0.592	0.522	0.611	0.938	0.566
- (1416110_at)	0.094	0.565	0.172	0.021	0.098	0.416	0.384	0.259	0.104
- (1416111_at)	0.018	0.458	0.586	0.168	0.273	0.015	0.274	0.014	0.248
- (1448222_x_at)	0.875	0.747	0.187	0.309	0.442	0.339	0.408	0.081	0.309
- (1416112_at)	0.442	0.495	0.322	0.256	0.358	0.569	0.338	0.092	0.377
- (1436409_at)	0.834	0.863	0.996	0.788	0.951	0.991	0.697	0.882	0.987
- (1416113_at)	0.382	0.133	0.402	0.240	0.398	0.314	0.484	0.379	0.816
- (1416114_at)	0.525	0.361	0.626	0.593	0.323	0.992	0.322	0.591	0.450
- (1416115_at)	0.217	0.096	0.619	0.398	0.351	0.108	0.522	0.598	0.320
- (1416116_at)	0.152	0.095	0.303	0.280	0.341	0.104	0.854	0.108	0.659
- (1416117_at)	0.356	0.429	0.533	0.629	0.256	0.150	0.427	0.186	0.838
- (1431430_s_at)	0.321	0.246	0.013	0.044	0.104	0.475	0.056	0.286	0.097
- (1443354_at)	0.494	0.044	0.018	0.151	0.501	0.588	0.810	0.029	0.269
- (1456734_at)	0.924	0.769	0.929	0.701	0.742	0.788	0.726	0.923	0.792
- (1416119_at)	0.838	0.615	0.528	0.409	0.562	0.443	0.585	0.429	0.363
- (1430127_a_at)	0.028	0.846	0.146	0.614	0.106	0.098	0.181	0.061	0.370
- (1448229_s_at)	0.082	0.444	0.269	0.051	0.129	0.402	0.263	0.353	0.175
- (1416123_at)	0.039	0.083	0.276	0.381	0.031	0.734	0.078	0.482	0.539
- (1455956_x_at)	0.023	0.149	0.365	0.575	0.121	0.372	0.098	0.036	0.462
- (1416124_at)	0.615	0.333	0.309	0.353	0.095	0.402	0.273	0.781	0.383
- (1434745_at)	0.014	0.063	0.049	0.481	0.213	0.096	0.083	0.037	0.041
- (1416122_at)	0.088	0.140	0.080	0.227	0.208	0.156	0.174	0.155	0.047
- (1458089_at)	0.139	0.307	0.030	0.622	0.441	0.904	0.929	0.434	0.049
- (1448231_at)	0.221	0.407	0.752	0.370	0.690	0.101	0.068	0.524	0.188
- (1447736_at)	0.927	0.824	0.548	0.715	0.616	0.689	0.878	0.710	0.559
- (1441799_at)	0.063	0.013	0.006	0.007	0.276	0.405	0.348	0.496	0.436
- (1416125_at)	0.153	0.257	0.283	0.182	0.424	0.139	0.163	0.461	0.655
- (1416126_at)	0.418	0.747	0.201	0.324	0.620	0.316	0.648	0.777	0.463
- (1416127_a_at)	0.566	0.330	0.432	0.383	0.260	0.464	0.450	0.418	0.208
- (1438557_x_at)	0.211	0.386	0.387	0.173	0.405	0.610	0.266	0.139	0.706
- (1460579_at)	0.295	0.915	0.680	0.783	0.790	0.875	0.562	0.052	0.752
- (1439452_x_at)	0.074	0.076	0.179	0.190	0.154	0.278	0.065	0.381	0.432
- (1437437_x_at)	0.195	0.166	0.203	0.322	0.347	0.283	0.149	0.861	0.091
- (1416129_at)	0.144	0.396	0.035	0.401	0.371	0.349	0.150	0.396	0.334
- (1419816_s_at)	0.765	0.563	0.395	0.228	0.536	0.349	0.517	0.449	0.031
- (1448233_at)	0.223	0.948	0.350	0.509	0.876	0.253	0.369	0.395	0.495
- (1416130_at)	0.064	0.263	0.097	0.550	0.669	0.125	0.223	0.551	0.485
- (1416131_s_at)	0.252	0.094	0.072	0.144	0.302	0.160	0.320	0.097	0.380
- (1438864_at)	0.138	0.571	0.022	0.413	0.320	0.093	0.248	0.359	0.408
- (1416132_at)	0.100	0.366	0.025	0.064	0.232	0.325	0.412	0.025	0.696
- (1416133_at)	0.474	0.213	0.212	0.499	0.292	0.387	0.315	0.952	0.353
- (1416134_at)	0.448	0.055	0.437	0.288	0.365	0.309	0.441	0.263	0.686
- (1435857_s_at)	0.777	0.317	0.516	0.453	0.475	0.446	0.385	0.354	0.296
- (1416135_at)	0.261	0.423	0.263	0.424	0.357	0.138	0.715	0.598	0.969
- (1456079_x_at)	0.249	0.520	0.461	0.132	0.271	0.460	0.103	0.091	0.422
- (1437715_x_at)	0.343	0.205	0.252	0.191	0.319	0.228	0.286	0.324	0.581
- (1438764_at)	0.389	0.686	0.140	0.526	0.493	0.757	0.664	0.300	0.625
- (1416138_at)	0.050	0.225	0.120	0.102	0.288	0.144	0.466	0.475	0.661
- (1416137_at)	0.400	0.226	0.388	0.534	0.081	0.264	0.619	0.428	0.248
- (1438832_x_at)	0.595	0.664	0.897	0.315	0.102	0.902	0.988	0.559	0.727
- (1416140_a_at)	0.485	0.390	0.390	0.148	0.266	0.282	0.346	0.484	0.264
- (1438969_x_at)	0.347	0.470	0.131	0.848	0.824	0.658	0.690	0.425	0.175
- (1453251_at)	0.078	0.320	0.041	0.478	0.263	0.167	0.217	0.772	0.036
- (1455693_x_at)	0.595	0.736	0.373	0.918	0.936	0.437	0.414	0.567	0.730
- (1437246_x_at)	0.275	0.207	0.507	0.285	0.488	0.390	0.771	0.114	0.226
- (1442044_at)	0.184	0.772	0.205	0.123	0.164	0.211	0.127	0.015	0.399
- (1453466_at)	0.347	0.989	0.995	0.668	0.901	0.535	0.468	0.057	0.899
- (1416141_a_at)	0.913	0.177	0.518	0.254	0.486	0.511	0.677	0.402	0.169
- (1434377_x_at)	0.557	0.280	0.489	0.420	0.358	0.471	0.487	0.634	0.273
- (1455981_at)	0.125	0.688	0.336	0.192	0.148	0.408	0.076	0.277	0.282
- (1435962_at)	0.629	0.448	0.417	0.501	0.561	0.867	0.602	0.592	0.411
- (1416142_at)	0.228	0.490	0.309	0.703	0.501	0.564	0.387	0.348	0.344
- (1435816_at)	0.462	0.089	0.361	0.223	0.215	0.452	0.128	0.577	0.257
- (1435817_x_at)	0.328	0.260	0.565	0.600	0.285	0.195	0.396	0.673	0.929
- (1454620_x_at)	0.802	0.493	0.590	0.616	0.452	0.484	0.601	0.411	0.738
- (1416143_at)	0.837	0.950	0.345	0.732	0.446	0.468	0.947	0.433	0.468
- (1416145_at)	0.533	0.417	0.366	0.494	0.204	0.536	0.293	0.542	0.395
- (1416144_a_at)	0.225	0.424	0.182	0.148	0.397	0.390	0.327	0.400	0.580
- (1435194_at)	0.123	0.665	0.428	0.051	0.379	0.402	0.420	0.666	0.444
- (1416146_at)	0.244	0.383	0.489	0.565	0.190	0.436	0.590	0.352	0.323
- (1440575_at)	0.306	0.125	0.143	0.034	0.971	0.126	0.098	0.378	0.422
- (1416147_at)	0.053	0.183	0.127	0.312	0.136	0.112	0.031	0.059	0.260
- (1459215_at)	0.599	0.438	0.957	0.897	0.760	0.965	0.911	0.345	0.761
- (1438365_x_at)	0.231	0.564	0.173	0.272	0.514	0.518	0.448	0.667	0.263
- (1416148_at)	0.425	0.591	0.530	0.484	0.168	0.271	0.557	0.445	0.082
- (1436915_x_at)	0.111	0.067	0.149	0.351	0.252	0.615	0.140	0.495	0.577
- (1416149_at)	0.103	0.142	0.414	0.115	0.461	0.145	0.680	0.180	0.548
- (1416152_a_at)	0.559	0.358	0.409	0.747	0.202	0.454	0.129	0.706	0.970
- (1416150_a_at)	0.169	0.104	0.325	0.154	0.423	0.426	0.232	0.387	0.385
- (1416151_at)	0.540	0.404	0.242	0.562	0.157	0.572	0.514	0.458	0.411
- (1454993_a_at)	0.988	0.687	0.922	0.680	0.413	0.359	0.257	0.512	0.553
- (1438215_at)	0.758	0.061	0.225	0.159	0.047	0.367	0.165	0.229	0.223
- (1434512_x_at)	0.426	0.752	0.382	0.137	0.170	0.587	0.574	0.256	0.980
- (1416154_at)	0.993	0.330	0.953	0.982	0.658	0.751	0.283	0.740	0.430
- (1430476_at)	0.594	0.992	0.693	0.486	0.457	0.978	0.925	0.633	0.711
- (1425665_a_at)	0.411	0.248	0.422	0.168	0.581	0.316	0.295	0.287	0.348
- (1416153_at)	0.901	0.471	0.449	0.428	0.322	0.236	0.424	0.605	0.295
- (1416155_at)	0.508	0.640	0.215	0.210	0.251	0.460	0.288	0.657	0.104
- (1416157_at)	0.409	0.221	0.115	0.049	0.240	0.346	0.174	0.084	0.087
- (1445256_at)	0.725	0.796	0.789	0.676	0.904	0.666	0.555	0.770	0.736
- (1416156_at)	0.154	0.406	0.205	0.345	0.814	0.155	0.258	0.554	0.541
- (1458092_at)	0.812	0.606	0.930	0.809	0.783	0.883	0.961	0.920	0.866
- (1416158_at)	0.041	0.141	0.289	0.048	0.288	0.176	0.189	0.251	0.966
- (1416160_at)	0.042	0.246	0.011	0.131	0.868	0.466	0.008	0.572	0.131
- (1431237_at)	0.992	0.491	0.825	0.829	0.867	0.731	0.714	0.772	0.790
- (1444229_at)	0.212	0.516	0.252	0.409	0.629	0.682	0.074	0.463	0.372
- (1416159_at)	0.527	0.150	0.440	0.217	0.230	0.066	0.325	0.284	0.198
- (1436475_at)	0.788	0.930	0.467	0.593	0.842	0.287	0.946	0.224	0.416
- (1455938_x_at)	0.076	0.113	0.236	0.151	0.314	0.262	0.083	0.355	0.050
- (1416162_at)	0.090	0.451	0.024	0.185	0.176	0.103	0.201	0.382	0.181
- (1416161_at)	0.772	0.306	0.170	0.144	0.446	0.154	0.437	0.884	0.443
- (1416163_at)	0.732	0.372	0.131	0.349	0.945	0.213	0.387	0.791	0.237
- (1416164_at)	0.026	0.023	0.181	0.112	0.012	0.362	0.192	0.079	0.041
- (1446377_at)	0.904	0.952	0.969	0.986	0.781	0.974	0.839	0.750	0.808
- (1431691_a_at)	0.287	0.955	0.075	0.108	0.446	0.183	0.121	0.086	0.336
- (1416165_at)	0.498	0.394	0.341	0.161	0.486	0.520	0.955	0.599	0.649
- (1416167_at)	0.439	0.306	0.432	0.359	0.307	0.352	0.358	0.708	0.269
- (1431269_at)	0.832	0.749	0.579	0.848	0.635	0.624	0.650	0.532	0.529
- (1416166_a_at)	0.027	0.114	0.036	0.273	0.600	0.436	0.092	0.203	0.039
- (1416168_at)	0.528	0.206	0.284	0.501	0.276	0.361	0.151	0.519	0.135
- (1453724_a_at)	0.126	0.717	0.090	0.995	0.279	0.116	0.853	0.359	0.190
- (1416170_at)	0.061	0.735	0.095	0.135	0.255	0.153	0.716	0.821	0.298
- (1437379_x_at)	0.234	0.682	0.267	0.104	0.347	0.490	0.524	0.221	0.727
- (1416171_at)	0.439	0.089	0.540	0.293	0.366	0.556	0.553	0.660	0.796
- (1440486_at)	0.610	0.827	0.680	0.539	0.983	0.537	0.299	0.486	0.381
- (1416172_at)	0.580	0.454	0.533	0.277	0.741	0.153	0.261	0.546	0.494
- (1416173_at)	0.150	0.347	0.336	0.028	0.059	0.359	0.925	0.071	0.276
- (1416174_at)	0.119	0.687	0.472	0.235	0.529	0.519	0.058	0.145	0.733
- (1416175_a_at)	0.466	0.705	0.698	0.497	0.633	0.129	0.349	0.749	0.420
- (1416177_at)	0.114	0.351	0.250	0.244	0.578	0.327	0.137	0.390	0.539
- (1416178_a_at)	0.790	0.794	0.490	0.348	0.330	0.593	0.625	0.338	0.572
- (1416179_a_at)	0.732	0.407	0.093	0.381	0.748	0.103	0.078	0.035	0.188
- (1448236_at)	0.318	0.112	0.660	0.375	0.429	0.391	0.302	0.277	0.782
- (1445548_at)	0.771	0.672	0.643	0.562	0.719	0.586	0.874	0.349	0.787
- (1416180_a_at)	0.013	0.312	0.053	0.485	0.135	0.446	0.148	0.035	0.229
- (1444035_at)	0.962	0.645	0.721	0.825	0.852	0.924	0.719	0.949	0.738
- (1416181_at)	0.171	0.709	0.421	0.407	0.211	0.168	0.319	0.532	0.592
- (1436749_at)	0.943	0.659	0.863	0.707	0.944	0.813	0.864	0.823	0.755
- (1416182_at)	0.209	0.625	0.127	0.077	0.687	0.053	0.395	0.203	0.535
- (1455235_x_at)	0.426	0.935	0.308	0.462	0.355	0.422	0.376	0.604	0.508
- (1442618_at)	0.216	0.174	0.080	0.650	0.121	0.387	0.192	0.519	0.143
- (1416183_a_at)	0.365	0.978	0.301	0.448	0.279	0.531	0.380	0.357	0.344
- (1434499_a_at)	0.592	0.670	0.247	0.526	0.966	0.456	0.691	0.471	0.823
- (1448237_x_at)	0.692	0.403	0.346	0.547	0.285	0.570	0.683	0.569	0.402
- (1416184_s_at)	0.209	0.147	0.300	0.098	0.774	0.329	0.196	0.898	0.375
- (1443380_at)	0.643	0.629	0.407	0.765	0.719	0.693	0.762	0.946	0.541
- (1416185_a_at)	0.609	0.231	0.495	0.613	0.209	0.305	0.238	0.461	0.468
- (1438766_at)	0.666	0.516	0.700	0.856	0.974	0.618	0.332	0.847	0.814
- (1416186_at)	0.164	0.285	0.401	0.249	0.300	0.419	0.290	0.268	0.178
- (1416187_s_at)	0.731	0.155	0.415	0.309	0.162	0.120	0.256	0.279	0.110
- (1416188_at)	0.038	0.212	0.935	0.233	0.423	0.067	0.336	0.148	0.158
- (1448241_at)	0.516	0.144	0.350	0.175	0.307	0.150	0.147	0.403	0.656
- (1416190_a_at)	0.006	0.737	0.104	0.578	0.014	0.800	0.212	0.020	0.092
- (1434986_a_at)	0.533	0.131	0.143	0.020	0.280	0.342	0.485	0.563	0.207
- (1455987_at)	0.109	0.026	0.456	0.366	0.369	0.396	0.218	0.117	0.137
- (1416191_at)	0.066	0.196	0.217	0.303	0.269	0.039	0.037	0.064	0.043
- (1448242_at)	0.117	0.260	0.564	0.125	0.396	0.044	0.555	0.546	0.682
- (1416189_a_at)	0.546	0.226	0.550	0.692	0.328	0.459	0.566	0.338	0.378
- (1416192_at)	0.194	0.242	0.403	0.045	0.554	0.216	0.548	0.215	0.253
- (1448243_at)	0.376	0.214	0.484	0.291	0.453	0.479	0.340	0.545	0.187
- (1444655_at)	0.566	0.887	0.999	0.704	0.655	0.655	0.891	0.297	0.646
- (1416197_at)	0.386	0.222	0.769	0.530	0.763	0.648	0.307	0.256	0.269
- (1416198_at)	0.217	0.644	0.152	0.444	0.254	0.273	0.591	0.682	0.281
- (1416199_at)	0.804	0.277	0.519	0.100	0.209	0.466	0.199	0.224	0.588
- (1416200_at)	0.127	0.293	0.088	0.243	0.237	0.429	0.068	0.721	0.148
- (1416201_at)	0.320	0.288	0.282	0.119	0.685	0.430	0.541	0.704	0.512
- (1436835_at)	0.910	0.857	0.796	0.898	0.871	0.863	0.776	0.792	0.707
- (1460176_at)	0.400	0.369	0.239	0.038	0.184	0.138	0.206	0.433	0.684
- (1448248_at)	0.629	0.742	0.167	0.420	0.523	0.227	0.339	0.345	0.663
- (1425855_a_at)	0.228	0.106	0.032	0.394	0.142	0.040	0.055	0.481	0.764
- (1438938_x_at)	0.388	0.387	0.403	0.486	0.038	0.301	0.602	0.214	0.416
- (1460035_at)	0.017	0.578	0.275	0.069	0.035	0.390	0.065	0.038	0.354
- (1455713_x_at)	0.761	0.235	0.362	0.453	0.297	0.572	0.560	0.552	0.416
- (1416202_at)	0.365	0.490	0.464	0.321	0.412	0.392	0.633	0.479	0.532
- (1416203_at)	0.365	0.516	0.513	0.184	0.035	0.959	0.184	0.381	0.209
- (1416204_at)	0.162	0.453	0.056	0.161	0.518	0.045	0.176	0.167	0.235
- (1439396_x_at)	0.888	0.765	0.948	0.921	0.636	0.938	0.746	0.911	0.770
- (1456732_at)	0.931	0.916	0.961	0.897	0.796	0.879	0.922	0.917	0.957
- (1448249_at)	0.735	0.216	0.116	0.637	0.319	0.210	0.326	0.945	0.698
- (1435795_at)	0.271	0.940	0.201	0.027	0.594	0.173	0.052	0.657	0.024
- (1416205_at)	0.596	0.276	0.557	0.033	0.142	0.839	0.104	0.149	0.635
- (1437159_at)	0.060	0.544	0.338	0.293	0.086	0.187	0.301	0.433	0.012
- (1416206_at)	0.708	0.703	0.175	0.305	0.171	0.519	0.091	0.128	0.131
- (1453785_at)	0.632	0.597	0.507	0.920	0.828	0.941	0.997	0.619	0.570
- (1416207_at)	0.310	0.648	0.285	0.467	0.217	0.464	0.186	0.296	0.919
- (1439201_at)	0.072	0.062	0.564	0.198	0.204	0.367	0.405	0.281	0.036
- (1437714_x_at)	0.134	0.217	0.116	0.043	0.123	0.202	0.051	0.251	0.265
- (1455829_at)	0.251	0.567	0.351	0.262	0.492	0.296	0.404	0.472	0.656
- (1416208_at)	0.221	0.653	0.351	0.207	0.250	0.303	0.230	0.642	0.697
- (1416209_at)	0.163	0.449	0.260	0.394	0.369	0.209	0.282	0.284	0.794
- (1448253_at)	0.418	0.688	0.193	0.671	0.395	0.655	0.365	0.205	0.717
- (1416210_at)	0.216	0.145	0.505	0.784	0.446	0.191	0.136	0.303	0.378
- (1443809_at)	0.836	0.967	0.550	0.572	0.533	0.597	0.608	0.611	0.367
- (1443173_at)	0.401	0.117	0.062	0.187	0.206	0.138	0.215	0.270	0.366
- (1448254_at)	0.844	0.529	0.306	0.187	0.588	0.238	1.000	0.557	0.237
- (1416211_a_at)	0.691	0.364	0.200	0.124	0.228	0.418	0.174	0.571	0.887
- (1416212_at)	0.446	0.514	0.206	0.220	0.270	0.185	0.813	0.238	0.444
- (1455822_x_at)	0.028	0.046	0.074	0.028	0.330	0.451	0.132	0.178	0.417
- (1436797_a_at)	0.976	0.750	0.366	0.347	0.258	0.439	0.096	0.182	0.233
- (1416213_x_at)	0.291	0.219	0.123	0.342	0.454	0.215	0.300	0.226	0.545
- (1434589_x_at)	0.015	0.143	0.103	0.435	0.043	0.196	0.013	0.384	0.097
- (1448255_a_at)	0.495	0.550	0.404	0.478	0.427	0.451	0.474	0.417	0.492
- (1416214_at)	0.553	0.154	0.894	0.342	0.101	0.675	0.658	0.305	0.498
- (1436708_x_at)	0.442	0.018	0.085	0.028	0.065	0.520	0.132	0.219	0.396
- (1448256_at)	0.062	0.997	0.003	0.029	0.053	0.057	0.022	0.490	0.005
- (1416215_at)	0.221	0.456	0.420	0.217	0.182	0.660	0.293	0.150	0.411
- (1440822_x_at)	0.055	0.057	0.049	0.255	0.935	0.580	0.256	0.351	0.552
- (1416216_at)	0.441	0.384	0.732	0.626	0.443	0.414	0.576	0.480	0.172
- (1448258_a_at)	0.401	0.488	0.568	0.455	0.452	0.577	0.219	0.268	0.299
- (1416220_at)	0.307	0.418	0.359	0.421	0.960	0.928	0.326	0.611	0.333
- (1427500_at)	0.135	0.903	0.981	0.584	0.853	0.989	0.723	0.018	0.998
- (1448259_at)	0.099	0.362	0.491	0.113	0.149	0.164	0.377	0.137	0.153
- (1416221_at)	0.078	0.064	0.487	0.364	0.417	0.153	0.522	0.010	0.378
- (1439191_at)	0.558	0.082	0.298	0.264	0.341	0.649	0.770	0.459	0.470
- (1416222_at)	0.339	0.436	0.522	0.295	0.318	0.952	0.400	0.414	0.573
- (1416223_at)	0.453	0.168	0.366	0.693	0.877	0.994	0.578	0.316	0.642
- (1416224_at)	0.112	0.230	0.161	0.297	0.157	0.127	0.285	0.197	0.874
- (1416227_at)	0.718	0.804	0.613	0.699	0.537	0.466	0.550	0.734	0.533
- (1416226_at)	0.453	0.411	0.050	0.136	0.105	0.571	0.068	0.059	0.069
- (1416228_at)	0.713	0.967	0.163	0.502	0.611	0.777	0.611	0.228	0.363
- (1416231_at)	0.107	0.075	0.536	0.298	0.270	0.380	0.282	0.318	0.169
- (1416232_at)	0.075	0.152	0.177	0.080	0.091	0.163	0.281	0.119	0.272
- (1448264_a_at)	0.163	0.401	0.451	0.311	0.230	0.108	0.484	0.264	0.330
- (1416233_at)	0.513	0.406	0.354	0.329	0.246	0.142	0.550	0.237	0.121
- (1416234_at)	0.880	0.526	0.470	0.308	0.314	0.493	0.962	0.535	0.460
- (1416235_at)	0.210	0.314	0.421	0.913	0.434	0.254	0.163	0.105	0.611
- (1416236_a_at)	0.642	0.437	0.138	0.067	0.120	0.056	0.127	0.647	0.315
- (1448265_x_at)	0.084	0.748	0.016	0.278	0.403	0.453	0.560	0.290	0.052
- (1416237_at)	0.781	0.892	0.664	0.710	0.609	0.959	0.648	0.586	0.736
- (1416238_at)	0.084	0.145	0.489	0.520	0.269	0.468	0.134	0.005	0.201
- (1459937_at)	0.754	0.829	0.866	0.540	0.865	0.438	0.528	0.275	0.382
- (1416239_at)	0.023	0.002	0.400	0.022	0.337	0.060	0.452	0.598	0.158
- (1416240_at)	0.402	0.446	0.154	0.606	0.204	0.751	0.411	0.888	0.427
- (1416241_at)	0.188	0.215	0.475	0.146	0.550	0.640	0.221	0.319	0.259
- (1448269_a_at)	0.761	0.136	0.353	0.173	0.626	0.522	0.370	0.814	0.830
- (1416242_at)	0.255	0.138	0.350	0.206	0.645	0.374	0.237	0.101	0.348
- (1454833_at)	0.849	0.814	0.904	0.811	0.715	0.643	0.744	0.929	0.982
- (1434231_x_at)	0.404	0.522	0.363	0.215	0.413	0.527	0.494	0.261	0.529
- (1454856_x_at)	0.346	0.547	0.267	0.205	0.232	0.492	0.492	0.189	0.610
- (1436840_x_at)	0.927	0.212	0.366	0.282	0.340	0.235	0.270	0.390	0.647
- (1416243_a_at)	0.491	0.522	0.367	0.339	0.249	0.950	0.427	0.223	0.495
- (1455950_x_at)	0.391	0.486	0.293	0.246	0.452	0.372	0.286	0.441	0.537
- (1437850_a_at)	0.344	0.163	0.242	0.385	0.227	0.557	0.385	0.424	0.278
- (1438739_at)	0.015	0.317	0.067	0.042	0.038	0.093	0.233	0.534	0.096
- (1416244_a_at)	0.998	0.386	0.670	0.448	0.345	0.373	0.980	0.482	0.826
- (1416245_at)	0.180	0.580	0.265	0.433	0.388	0.338	0.335	0.676	0.422
- (1435288_at)	0.129	0.368	0.379	0.469	0.262	0.945	0.371	0.020	0.769
- (1416246_a_at)	0.341	0.690	0.754	0.389	0.279	0.279	0.391	0.335	0.679
- (1460095_at)	0.857	0.770	0.699	0.936	0.970	0.730	0.699	0.565	0.976
- (1455269_a_at)	0.178	0.281	0.120	0.356	0.471	0.478	0.437	0.135	0.347
- (1416247_at)	0.410	0.417	0.220	0.254	0.628	0.358	0.270	0.164	0.542
- (1439600_at)	0.772	0.311	0.378	0.895	0.844	0.553	0.586	0.651	0.193
- (1416248_at)	0.059	0.922	0.173	0.386	0.212	0.197	0.137	0.158	0.244
- (1416249_at)	0.945	0.213	0.204	0.773	0.382	0.149	0.299	0.785	0.617
- (1416250_at)	0.021	0.501	0.249	0.109	0.016	0.193	0.021	0.162	0.490
- (1448272_at)	0.018	0.174	0.351	0.148	0.010	0.384	0.094	0.259	0.087
- (1416251_at)	0.403	0.515	0.353	0.492	0.397	0.229	0.088	0.298	0.286
- (1438852_x_at)	0.153	0.240	0.414	0.623	0.813	0.257	0.753	0.034	0.461
- (1447756_x_at)	0.698	0.458	0.488	0.480	0.608	0.715	0.629	0.853	0.517
- (1431303_at)	0.841	0.784	0.828	0.996	0.638	0.521	0.660	0.803	0.740
- (1416252_at)	0.208	0.446	0.451	0.086	0.427	0.551	0.506	0.450	0.248
- (1416253_at)	0.388	0.436	0.407	0.518	0.347	0.127	0.326	0.928	0.313
- (1416254_a_at)	0.470	0.554	0.278	0.539	0.355	0.486	0.701	0.601	0.522
- (1423221_at)	0.600	0.198	0.430	0.277	0.310	0.415	0.832	0.632	0.611
- (1416257_at)	0.576	0.762	0.469	0.371	0.175	0.330	0.398	0.242	0.283
- (1440532_a_at)	0.831	0.955	0.878	0.990	0.891	0.634	0.722	0.718	0.537
- (1416259_at)	0.395	0.309	0.055	0.229	0.076	0.250	0.621	0.263	0.207
- (1458971_at)	0.608	0.710	0.798	0.177	0.910	0.750	0.657	0.576	0.160
- (1416260_a_at)	0.524	0.435	0.278	0.949	0.373	0.675	0.282	0.714	0.686
- (1416262_at)	0.077	0.098	0.218	0.274	0.086	0.442	0.426	0.458	0.487
- (1443049_at)	0.864	0.093	0.669	0.071	0.565	0.101	0.644	0.712	0.074
- (1444883_at)	0.028	0.943	0.658	0.595	0.515	0.928	0.844	0.002	0.681
- (1416261_at)	0.515	0.398	0.284	0.248	0.544	0.830	0.274	0.567	0.140
- (1448275_at)	0.006	0.027	0.022	0.183	0.081	0.123	0.138	0.178	0.483
- (1430394_a_at)	0.012	0.075	0.049	0.052	0.322	0.083	0.014	0.229	0.879
- (1416264_at)	0.069	0.174	0.073	0.162	0.332	0.059	0.162	0.809	0.117
- (1416263_at)	0.575	0.450	0.447	0.591	0.830	0.260	0.575	0.518	0.551
- (1443636_at)	0.442	0.131	0.265	0.860	0.219	0.108	0.389	0.327	0.117
- (1452959_a_at)	0.144	0.171	0.152	0.174	0.115	0.247	0.159	0.581	0.407
- (1416265_at)	0.140	0.329	0.182	0.128	0.139	0.314	0.475	0.255	0.311
- (1416266_at)	0.406	0.959	0.932	0.899	0.653	0.905	0.219	0.067	0.756
- (1430999_a_at)	0.392	0.359	0.183	0.319	0.475	0.308	0.452	0.362	0.167
- (1416267_at)	0.163	0.266	0.378	0.193	0.350	0.899	0.166	0.114	0.075
- (1437809_x_at)	0.928	0.637	0.714	0.732	0.631	0.708	0.942	0.945	0.743
- (1447685_x_at)	0.241	0.675	0.086	0.275	0.419	0.042	0.503	0.420	0.269
- (1416268_at)	0.188	0.581	0.153	0.097	0.880	0.320	0.468	0.619	0.934
- (1416269_at)	0.388	0.386	0.364	0.486	0.271	0.394	0.645	0.228	0.444
- (1435395_s_at)	0.856	0.432	0.934	0.539	0.379	0.482	0.695	0.328	0.388
- (1443495_at)	0.988	0.916	0.673	0.628	0.708	0.673	0.746	0.837	0.666
- (1416270_at)	0.897	0.743	0.601	0.447	0.603	0.618	0.382	0.307	0.760
- (1416271_at)	0.155	0.137	0.273	0.142	0.481	0.024	0.082	0.387	0.590
- (1416272_at)	0.238	0.546	0.568	0.260	0.452	0.334	0.519	0.300	0.288
- (1416274_at)	0.457	0.348	0.103	0.095	0.732	0.179	0.576	0.360	0.203
- (1456450_at)	0.376	0.722	0.549	0.116	0.092	0.480	0.249	0.361	0.830
- (1416276_a_at)	0.479	0.348	0.120	0.923	0.280	0.382	0.450	0.520	0.680
- (1416277_a_at)	0.622	0.510	0.994	0.517	0.609	0.294	0.538	0.346	0.718
- (1416278_a_at)	0.737	0.455	0.525	0.523	0.400	0.521	0.432	0.332	0.277
- (1437164_x_at)	0.522	0.289	0.452	0.300	0.191	0.271	0.430	0.287	0.565
- (1416279_at)	0.290	0.284	0.259	0.433	0.436	0.486	0.450	0.843	0.793
- (1448283_a_at)	0.886	0.571	0.435	0.995	0.351	0.314	0.600	0.452	0.684
- (1433440_x_at)	0.514	0.179	0.279	0.224	0.139	0.335	0.284	0.269	0.356
- (1416280_at)	0.647	0.452	0.646	0.585	0.418	0.369	0.497	0.558	0.416
- (1437278_a_at)	0.086	0.089	0.154	0.055	0.288	0.252	0.205	0.673	0.519
- (1416281_at)	0.552	0.445	0.567	0.232	0.595	0.383	0.300	0.649	0.279
- (1416282_at)	0.734	0.492	0.352	0.197	0.400	0.653	0.454	0.404	0.425
- (1424436_at)	0.064	0.104	0.153	0.301	0.447	0.336	0.039	0.563	0.197
- (1441911_x_at)	0.888	0.479	0.478	0.730	0.644	0.230	0.650	0.424	0.995
- (1416283_at)	0.183	0.047	0.919	0.455	0.925	0.310	0.302	0.773	0.163
- (1424435_a_at)	0.105	0.996	0.014	0.653	0.313	0.384	0.265	0.637	0.182
- (1456313_x_at)	0.482	0.606	0.497	0.613	0.547	0.429	0.213	0.454	0.589
- (1437622_x_at)	0.505	0.753	0.401	0.555	0.518	0.473	0.320	0.132	0.530
- (1416284_at)	0.546	0.508	0.226	0.805	0.349	0.326	0.445	0.255	0.581
- (1416285_at)	0.451	0.433	0.122	0.478	0.243	0.364	0.412	0.146	0.250
- (1448284_a_at)	0.184	0.247	0.998	0.243	0.568	0.430	0.165	0.593	0.951
- (1416286_at)	0.210	0.482	0.768	0.268	0.191	0.269	0.309	0.309	0.411
- (1448285_at)	0.142	0.222	0.084	0.167	0.437	0.325	0.086	0.248	0.373
- (1416287_at)	0.230	0.394	0.108	0.265	0.574	0.340	0.423	0.702	0.973
- (1416288_at)	0.137	0.441	0.758	0.284	0.101	0.391	0.362	0.281	0.219
- (1458397_at)	0.253	0.286	0.361	0.030	0.741	0.609	0.471	0.829	0.581
- (1442506_at)	0.143	0.197	0.092	0.693	0.544	0.125	0.062	0.285	0.073
- (1459835_s_at)	0.080	0.080	0.148	0.144	0.767	0.633	0.106	0.127	0.345
- (1460179_at)	0.842	0.311	0.593	0.518	0.587	0.524	0.327	0.320	0.319
- (1445893_at)	0.731	0.693	0.687	0.874	0.778	0.512	0.602	0.789	0.932
- (1416289_at)	0.688	0.127	0.185	0.069	0.006	0.366	0.132	0.111	0.421
- (1416290_a_at)	0.413	0.254	0.407	0.256	0.342	0.296	0.514	0.316	0.415
- (1416291_at)	0.251	0.229	0.176	0.441	0.997	0.271	0.446	0.968	0.239
- (1416292_at)	0.133	0.182	0.396	0.173	0.371	0.135	0.380	0.356	0.365
- (1416294_at)	0.101	0.336	0.818	0.191	0.236	0.407	0.256	0.520	0.062
- (1416296_at)	0.966	0.984	0.972	0.620	0.898	0.963	0.653	0.989	0.910
- (1416295_a_at)	0.857	0.621	0.643	0.902	0.419	0.685	0.984	0.503	0.246
- (1440302_at)	0.448	0.156	0.028	0.528	0.069	0.545	0.733	0.352	0.050
- (1416300_a_at)	0.763	0.510	0.428	0.398	0.434	0.500	0.430	0.370	0.189
- (1446669_at)	0.895	0.717	0.781	0.687	0.809	0.536	0.750	0.969	0.519
- (1441627_at)	0.364	0.578	0.786	0.568	0.631	0.532	0.467	0.845	0.053
- (1439820_at)	0.209	0.898	0.754	0.497	0.033	0.560	0.613	0.390	0.814
- (1416302_at)	0.556	0.098	0.174	0.225	0.041	0.345	0.415	0.247	0.393
- (1448293_at)	0.759	0.317	0.094	0.046	0.094	0.237	0.445	0.362	0.601
- (1439644_at)	0.343	0.870	0.677	0.855	0.629	0.912	0.887	0.090	0.829
- (1416301_a_at)	0.621	0.093	0.232	0.150	0.088	0.599	0.263	0.186	0.117
- (1459348_at)	0.105	0.135	0.119	0.269	0.503	0.181	0.713	0.093	0.023
- (1457441_at)	0.945	0.880	0.736	0.666	0.779	0.768	0.938	0.724	0.822
- (1416304_at)	0.008	0.084	0.102	0.051	0.200	0.229	0.251	0.082	0.305
- (1416303_at)	0.297	0.255	0.229	0.215	0.178	0.123	0.449	0.052	0.425
- (1448294_at)	0.310	0.664	0.264	0.441	0.510	0.512	0.501	0.111	0.678
- (1416305_at)	0.468	0.557	0.826	0.782	0.730	0.169	0.100	0.487	0.322
- (1455250_at)	0.948	0.190	0.827	0.494	0.624	0.110	0.316	0.938	0.618
- (1416307_at)	0.090	0.247	0.641	0.164	0.816	0.318	0.230	0.329	0.114
- (1459832_s_at)	0.481	0.195	0.313	0.225	0.267	0.319	0.296	0.574	0.383
- (1416308_at)	0.422	0.222	0.171	0.440	0.517	0.289	0.253	0.287	0.851
- (1447411_at)	0.395	0.204	0.561	0.203	0.352	0.515	0.110	0.287	0.550
- (1418884_x_at)	0.392	0.688	0.476	0.588	0.603	0.194	0.485	0.759	0.778
- (1416312_at)	0.600	0.518	0.171	0.372	0.275	0.390	0.453	0.481	0.423
- (1416314_at)	0.718	0.652	0.431	0.661	0.700	0.864	0.667	0.751	0.514
- (1416313_at)	0.912	0.697	0.309	0.725	0.481	0.461	0.355	0.947	0.589
- (1440289_at)	0.635	0.677	0.836	0.777	0.755	0.914	0.475	0.756	0.624
- (1439259_x_at)	0.378	0.296	0.231	0.605	0.303	0.293	0.675	0.375	0.845
- (1416315_at)	0.086	0.183	0.635	0.333	0.175	0.105	0.336	0.219	0.491
- (1416316_at)	0.019	0.233	0.022	0.007	0.016	0.001	0.149	0.415	0.008
- (1416317_a_at)	0.027	0.335	0.011	0.134	0.103	0.435	0.105	0.660	0.399
- (1431962_a_at)	0.092	0.175	0.823	0.631	0.288	0.055	0.331	0.574	0.739
- (1416318_at)	0.423	0.114	0.235	0.473	0.490	0.216	0.087	0.102	0.362
- (1448301_s_at)	0.323	0.458	0.638	0.489	0.281	0.472	0.252	0.399	0.459
- (1445402_at)	0.021	0.320	0.006	0.536	0.477	0.548	0.302	0.097	0.024
- (1442615_at)	0.754	0.606	0.960	0.875	0.869	0.605	0.798	0.978	0.354
- (1456960_at)	0.364	0.186	0.153	0.345	0.061	0.898	0.225	0.050	0.653
- (1449641_at)	0.240	0.466	0.115	0.848	0.701	0.715	0.473	0.545	0.590
- (1416319_at)	0.307	0.350	0.382	0.282	0.279	0.826	0.621	0.372	0.726
- (1459645_at)	0.953	0.581	0.596	0.764	0.837	0.641	0.622	0.590	0.558
- (1421767_at)	0.684	0.823	0.907	0.913	0.590	0.731	0.908	0.659	0.795
- (1438292_x_at)	0.295	0.414	0.359	0.230	0.561	0.131	0.351	0.279	0.183
- (1446675_at)	0.770	0.083	0.080	0.877	0.301	0.881	0.345	0.091	0.065
- (1446068_at)	0.043	0.020	0.001	0.331	0.284	0.278	0.576	0.066	0.061
- (1444802_at)	0.633	0.563	0.859	0.530	0.602	0.806	0.800	0.379	0.125
- (1441696_at)	0.453	0.160	0.461	0.109	0.020	0.011	0.710	0.583	0.839
- (1416320_at)	0.388	0.030	0.518	0.396	0.161	0.167	0.846	0.283	0.419
- (1459408_at)	0.543	0.266	0.605	0.711	0.611	0.601	0.769	0.407	0.258
- (1416322_at)	0.103	0.608	0.864	0.616	0.830	0.135	0.070	0.576	0.285
- (1416321_s_at)	0.996	0.013	0.072	0.047	0.169	0.131	0.050	0.464	0.114
- (1416323_at)	0.134	0.120	0.326	0.169	0.054	0.297	0.123	0.307	0.646
- (1448302_at)	0.264	0.108	0.092	0.595	0.248	0.051	0.296	0.345	0.104
- (1416324_s_at)	0.851	0.558	0.215	0.599	0.257	0.271	0.159	0.581	0.024
- (1416326_at)	0.244	0.701	0.764	0.633	0.107	0.938	0.176	0.491	0.347
- (1416327_at)	0.302	0.212	0.214	0.539	0.484	0.182	0.276	0.115	0.720
- (1416328_a_at)	0.759	0.405	0.368	0.585	0.092	0.728	0.094	0.272	0.512
- (1457134_at)	0.909	0.870	0.812	0.857	0.713	0.768	0.966	0.904	0.928
- (1416329_at)	0.173	0.235	0.463	0.558	0.425	0.482	0.219	0.644	0.089
- (1445327_at)	0.942	0.895	0.767	0.965	0.834	0.648	0.922	0.949	1.000
- (1416330_at)	0.252	0.407	0.520	0.481	0.186	0.333	0.644	0.703	0.683
- (1416331_a_at)	0.311	0.418	0.504	0.060	0.364	0.381	0.546	0.328	0.353
- (1416332_at)	0.620	0.140	0.377	0.206	0.246	0.161	0.216	0.908	0.087
- (1416333_at)	0.343	0.343	0.556	0.960	0.495	0.134	0.712	0.525	0.923
- (1431960_at)	0.531	0.491	0.766	0.651	0.265	0.696	0.087	0.101	0.022
- (1446412_at)	0.601	0.191	0.162	0.633	0.734	0.693	0.155	0.728	0.028
- (1442651_at)	0.142	0.010	0.240	0.577	0.045	0.410	0.208	0.521	0.277
- (1438517_at)	0.327	0.903	0.399	0.196	0.276	0.139	0.446	0.037	0.910
- (1431942_at)	0.821	0.803	0.656	0.934	0.937	0.673	0.681	0.818	0.718
- (1416334_at)	0.143	0.258	0.333	0.225	0.511	0.559	0.249	0.857	0.158
- (1416335_at)	0.806	0.254	0.258	0.429	0.388	0.181	0.184	0.190	0.175
- (1416336_s_at)	0.450	0.545	0.299	0.550	0.385	0.627	0.690	0.440	0.355
- (1419908_at)	0.665	0.626	0.648	0.705	0.683	0.544	0.799	0.593	0.553
- (1416337_at)	0.268	0.204	0.502	0.530	0.383	0.395	0.250	0.392	0.517
- (1455997_a_at)	0.727	0.575	0.796	0.590	0.503	0.295	0.520	0.192	0.222
- (1416338_at)	0.598	0.441	0.409	0.536	0.451	0.105	0.127	0.218	0.099
- (1416339_a_at)	0.462	0.697	0.115	0.206	0.200	0.124	0.197	0.466	0.345
- (1436781_at)	0.766	0.756	0.765	0.298	0.548	0.545	0.332	0.816	0.277
- (1416340_a_at)	0.774	0.714	0.259	0.156	0.233	0.122	0.233	0.895	0.459
- (1416341_at)	0.509	0.422	0.745	0.382	0.812	0.673	0.366	0.094	0.251
- (1416342_at)	0.558	0.257	0.167	0.877	0.028	0.203	0.113	0.075	0.011
- (1434503_s_at)	0.412	0.201	0.318	0.321	0.186	0.251	0.291	0.209	0.262
- (1428094_at)	0.473	0.366	0.459	0.308	0.230	0.287	0.234	0.351	0.663
- (1416344_at)	0.353	0.196	0.207	0.438	0.199	0.101	0.495	0.764	0.254
- (1416343_a_at)	0.361	0.424	0.364	0.434	0.730	0.353	0.111	0.075	0.586
- (1416346_at)	0.077	0.776	0.034	0.486	0.514	0.027	0.174	0.248	0.059
- (1416345_at)	0.115	0.205	0.351	0.531	0.322	0.278	0.091	0.302	0.173
- (1416348_at)	0.549	0.316	0.748	0.442	0.906	0.398	0.071	0.453	0.108
- (1416347_at)	0.411	0.939	0.412	0.522	0.155	0.171	0.609	0.199	0.794
- (1443826_x_at)	0.923	0.954	0.706	0.874	0.770	0.823	0.917	0.847	0.701
- (1438014_at)	0.812	0.982	0.742	0.759	0.959	0.853	0.696	0.728	0.731
- (1416349_at)	0.117	0.075	0.265	0.567	0.217	0.467	0.469	0.227	0.211
- (1416350_at)	0.224	0.920	0.287	0.447	0.486	0.159	0.155	0.102	0.375
- (1416351_at)	0.622	0.439	0.323	0.445	0.194	0.418	0.438	0.658	0.570
- (1429681_a_at)	0.200	0.395	0.233	0.260	0.446	0.472	0.913	0.445	0.196
- (1416352_s_at)	0.179	0.304	0.287	0.358	0.936	0.459	0.360	0.754	0.072
- (1416353_at)	0.635	0.612	0.628	0.269	0.208	0.342	0.419	0.284	0.101
- (1437847_x_at)	0.889	0.965	0.984	0.957	0.610	0.763	0.736	0.896	0.937
- (1426863_at)	0.102	0.083	0.089	0.248	0.130	0.128	0.611	0.665	0.256
- (1416355_at)	0.424	0.035	0.095	0.004	0.312	0.039	0.042	0.077	0.480
- (1416354_at)	0.518	0.229	0.813	0.612	0.332	0.383	0.357	0.549	0.702
- (1429180_at)	0.007	0.008	0.073	0.225	0.311	0.022	0.003	0.686	0.586
- (1416356_at)	0.456	0.151	0.432	0.345	0.130	0.235	0.309	0.227	0.587
- (1416357_a_at)	0.871	0.110	0.489	0.551	0.739	0.428	0.269	0.293	0.092
- (1416358_at)	0.023	0.027	0.604	0.276	0.025	0.002	0.222	0.099	0.552
- (1416360_at)	0.325	0.253	0.398	0.058	0.150	0.288	0.394	0.344	0.097
- (1416359_at)	0.480	0.561	0.129	0.351	0.785	0.849	0.494	0.589	0.182
- (1416361_a_at)	0.438	0.381	0.277	0.440	0.288	0.147	0.443	0.546	0.179
- (1416363_at)	0.417	0.255	0.688	0.948	0.434	0.394	0.669	0.295	0.116
- (1459808_at)	0.971	0.942	0.830	0.808	0.682	0.879	0.855	0.763	0.755
- (1416362_a_at)	0.347	0.658	0.106	0.407	0.406	0.257	0.520	0.309	0.167
- (1458729_at)	0.035	0.734	0.137	0.640	0.251	0.029	0.697	0.122	0.670
- (1416365_at)	0.042	0.444	0.023	0.457	0.764	0.197	0.079	0.237	0.153
- (1416364_at)	0.450	0.476	0.117	0.557	0.771	0.314	0.547	0.307	0.945
- (1460506_s_at)	0.104	0.390	0.062	0.361	0.753	0.468	0.192	0.322	0.198
- (1455036_s_at)	0.805	0.805	0.835	0.729	0.535	0.573	0.670	0.629	0.760
- (1431670_at)	0.866	0.663	0.782	0.976	0.861	0.796	0.567	0.600	0.861
- (1416366_at)	0.316	0.519	0.083	0.364	0.145	0.413	0.338	0.840	0.214
- (1416367_at)	0.975	0.111	0.171	0.520	0.380	0.226	0.946	0.080	0.273
- (1416368_at)	0.498	0.506	0.587	0.224	0.340	0.354	0.466	0.221	0.601
- (1416369_at)	0.233	0.929	0.095	0.357	0.608	0.320	0.358	0.751	0.665
- (1420095_s_at)	0.025	0.080	0.947	0.614	0.229	0.134	0.048	0.166	0.425
- (1416370_at)	0.171	0.183	0.418	0.356	0.290	0.315	0.327	0.115	0.427
- (1449732_at)	0.105	0.107	0.021	0.054	0.053	0.413	0.719	0.269	0.692
- (1420096_at)	0.286	0.644	0.127	0.694	0.752	0.975	0.767	0.295	0.931
- (1416371_at)	0.585	0.258	0.430	0.334	0.499	0.394	0.513	0.230	0.662
- (1444749_at)	0.082	0.001	0.001	0.302	0.072	0.094	0.292	0.077	0.042
- (1444414_at)	0.080	0.120	0.000	0.195	0.019	0.263	0.170	0.084	0.228
- (1444564_at)	0.934	0.872	0.931	0.868	0.715	0.818	0.691	0.787	0.943
- (1416372_at)	0.133	0.507	0.221	0.310	0.333	0.355	0.216	0.865	0.564
- (1449739_at)	0.139	0.081	0.190	0.607	0.227	0.939	0.879	0.930	0.905
- (1441866_s_at)	0.672	0.132	0.452	0.774	0.242	0.340	0.448	0.372	0.625
- (1431431_a_at)	0.026	0.211	0.030	0.708	0.357	0.046	0.061	0.235	0.373
- (1442017_at)	0.945	0.514	0.949	0.770	0.952	0.801	0.741	0.866	0.906
- (1416373_at)	0.470	0.317	0.389	0.261	0.223	0.302	0.403	0.793	0.305
- (1416374_at)	0.853	0.104	0.170	0.281	0.507	0.249	0.528	0.398	0.140
- (1448309_at)	0.165	0.648	0.149	0.221	0.258	0.186	0.323	0.481	0.637
- (1448308_at)	0.578	0.416	0.495	0.570	0.461	0.195	0.178	0.440	0.157
- (1416376_at)	0.024	0.005	0.042	0.170	0.263	0.103	0.117	0.354	0.172
- (1416377_at)	0.287	0.585	0.732	0.375	0.325	0.296	0.234	0.296	0.272
- (1416378_at)	0.010	0.045	0.249	0.033	0.400	0.500	0.019	0.187	0.066
- (1458653_at)	0.832	0.814	0.945	0.605	0.817	0.944	0.660	0.477	0.522
- (1416379_at)	0.365	0.433	0.181	0.495	0.372	0.416	0.255	0.067	0.113
- (1416381_a_at)	0.226	0.837	0.317	0.411	0.193	0.468	0.377	0.388	0.396
- (1446834_at)	0.966	0.757	0.571	0.618	0.736	0.958	0.620	0.847	0.502
- (1437939_s_at)	0.868	0.539	0.237	0.970	0.067	0.390	0.532	0.256	0.255
- (1416382_at)	0.214	0.457	0.336	0.136	0.729	0.791	0.099	0.238	0.178
- (1416383_a_at)	0.126	0.450	0.309	0.086	0.461	0.149	0.215	0.638	0.322
- (AFFX-PyruCarbMur/L09192_MA_at)	0.016	0.071	0.156	0.368	0.118	0.497	0.022	0.123	0.044
- (AFFX-PyruCarbMur/L09192_3_at)	0.545	0.534	0.506	0.335	0.311	0.233	0.374	0.271	0.460
- (AFFX-PyruCarbMur/L09192_MB_at)	0.038	0.505	0.031	0.185	0.116	0.323	0.487	0.056	0.162
- (AFFX-PyruCarbMur/L09192_5_at)	0.160	0.869	0.462	0.673	0.106	0.167	0.387	0.686	0.350
- (1416384_a_at)	0.162	0.263	0.244	0.552	0.860	0.416	0.454	0.311	0.388
- (1416385_a_at)	0.506	0.473	0.463	0.205	0.545	0.200	0.401	0.264	0.631
- (1416386_a_at)	0.065	0.345	0.089	0.371	0.341	0.305	0.254	0.906	0.122
- (1416387_at)	0.449	0.475	0.342	0.149	0.240	0.458	0.378	0.203	0.760
- (1416388_at)	0.380	0.154	0.240	0.213	0.033	0.583	0.049	0.260	0.760
- (1416389_a_at)	0.917	0.143	0.632	0.470	0.142	0.602	0.391	0.485	0.273
- (1447634_x_at)	0.967	0.979	0.878	0.801	0.765	0.900	0.816	0.912	0.692
- (1429742_at)	0.964	0.877	0.959	0.831	0.792	0.626	0.970	0.840	0.864
- (1431017_at)	0.943	0.647	0.870	0.708	0.953	0.958	0.705	0.847	0.893
- (1416390_at)	0.458	0.440	0.216	0.122	0.464	0.633	0.329	0.189	0.326
- (1425096_a_at)	0.047	0.091	0.119	0.210	0.016	0.009	0.369	0.105	0.603
- (1416391_at)	0.451	0.090	0.165	0.512	0.332	0.043	0.192	0.458	0.700
- (1438925_x_at)	0.954	0.853	0.809	0.270	0.604	0.390	0.508	0.843	0.961
- (1416392_a_at)	1.000	0.513	0.425	0.659	0.301	0.509	0.329	0.562	0.595
- (1435732_x_at)	0.845	0.255	0.278	0.432	0.424	0.729	0.827	0.682	0.426
- (1416393_at)	0.250	0.310	0.156	0.580	0.480	0.338	0.263	0.511	0.141
- (1416394_at)	0.366	0.858	0.296	0.498	0.518	0.267	0.320	0.296	0.290
- (1416395_at)	0.902	0.404	0.807	0.919	0.248	0.370	0.330	0.234	0.449
- (1416398_at)	0.117	0.792	0.557	0.022	0.970	0.969	0.783	0.910	0.741
- (1416397_at)	0.162	0.127	0.381	0.030	0.188	0.940	0.359	0.153	0.202
- (1416399_a_at)	0.440	0.308	0.290	0.519	0.374	0.333	0.412	0.640	0.471
- (1416400_at)	0.509	0.118	0.312	0.183	0.297	0.187	0.204	0.244	0.213
- (1416401_at)	0.578	0.179	0.677	0.412	0.474	0.465	0.247	0.202	0.491
- (1449611_at)	0.484	0.710	0.792	0.424	0.999	0.154	0.938	0.520	0.735
- (1416403_at)	0.104	0.328	0.167	0.073	0.078	0.136	0.112	0.491	0.449
- (1416402_at)	0.442	0.687	0.566	0.545	0.622	0.390	0.523	0.510	0.157
- (1454265_a_at)	0.925	0.994	0.864	0.961	0.836	0.828	0.642	0.790	0.946
- (1455835_at)	0.963	0.824	0.776	0.869	0.764	0.684	0.957	0.896	0.851
- (1437196_x_at)	0.626	0.188	0.429	0.824	0.518	0.177	0.558	0.543	0.725
- (1416404_s_at)	0.933	0.220	0.505	0.525	0.374	0.451	0.500	0.368	0.429
- (1448323_a_at)	0.063	0.464	0.175	0.131	0.193	0.013	0.440	0.308	0.089
- (1416405_at)	0.047	0.273	0.249	0.066	0.479	0.199	0.537	0.615	0.055
- (1437889_x_at)	0.189	0.051	0.260	0.508	0.481	0.854	0.278	0.412	0.730
- (1416406_at)	0.486	0.342	0.364	0.565	0.569	0.509	0.494	0.258	0.373
- (1416407_at)	0.113	0.251	0.195	0.431	0.573	0.251	0.459	0.613	0.175
- (1416408_at)	0.522	0.920	0.434	0.408	0.311	0.348	0.236	0.294	0.766
- (1416409_at)	0.132	0.231	0.271	0.452	0.477	0.194	0.192	0.531	0.776
- (1416410_at)	0.374	0.156	0.404	0.340	0.481	0.343	0.361	0.596	0.134
- (1425946_at)	0.917	0.759	0.978	0.896	0.932	0.660	0.982	0.987	0.953
- (1419072_at)	0.884	0.393	0.192	0.164	0.262	0.345	0.020	0.026	0.729
- (1416412_at)	0.847	0.235	0.369	0.463	0.267	0.126	0.105	0.695	0.718
- (1456032_x_at)	0.028	0.050	0.186	0.151	0.189	0.205	0.413	0.493	0.586
- (1438091_a_at)	0.368	0.627	0.296	0.227	0.321	0.550	0.468	0.229	0.562
- (1416415_a_at)	0.630	0.737	0.259	0.462	0.423	0.385	0.388	0.185	0.336
- (1438092_x_at)	0.485	0.198	0.419	0.377	0.527	0.540	0.458	0.587	0.236
- (1416411_at)	0.055	0.600	0.158	0.272	0.408	0.368	0.031	0.409	0.015
- (1416417_a_at)	0.783	0.337	0.504	0.346	0.418	0.501	0.340	0.251	0.316
- (1448331_at)	0.386	0.381	0.229	0.509	0.810	0.426	0.291	0.321	0.488
- (1442572_at)	0.637	0.825	0.416	0.454	0.695	0.660	0.512	0.434	0.427
- (1416419_s_at)	0.504	0.859	0.380	0.387	0.410	0.537	0.363	0.377	0.434
- (1416418_at)	0.407	0.290	0.162	0.154	0.356	0.694	0.633	0.947	0.931
- (1416423_x_at)	0.517	0.140	0.372	0.436	0.138	0.111	0.237	0.401	0.184
- (1453928_a_at)	0.170	0.329	0.462	0.324	0.438	0.392	0.227	0.179	0.720
- (1416422_a_at)	0.222	0.289	0.416	0.702	0.198	0.173	0.159	0.640	0.326
- (1416421_a_at)	0.269	0.160	0.031	0.130	0.397	0.194	0.331	0.367	0.734
- (1416424_at)	0.079	0.163	0.301	0.262	0.385	0.073	0.500	0.312	0.661
- (1455208_at)	0.112	0.660	0.988	0.198	0.144	0.579	0.270	0.223	0.413
- (1448332_at)	0.065	0.099	0.053	0.331	0.820	0.769	0.154	0.557	0.238
- (1416425_at)	0.915	0.291	0.173	0.429	0.553	0.674	0.324	0.650	0.274
- (1442815_at)	0.906	0.881	0.935	0.897	0.983	0.909	0.802	0.824	0.989
- (1416426_at)	0.375	0.139	0.147	0.313	0.461	0.648	0.344	0.290	0.485
- (1458536_at)	0.432	0.187	0.695	0.339	0.233	0.111	0.234	0.828	0.978
- (1448334_a_at)	0.515	0.256	0.594	0.464	0.423	0.294	0.227	0.099	0.091
- (1416427_at)	0.199	0.185	0.831	0.565	0.937	0.288	0.391	0.299	0.581
- (1459602_at)	0.279	0.512	0.331	0.315	0.253	0.234	0.045	0.146	0.192
- (1448335_s_at)	0.372	0.860	0.134	0.649	0.381	0.441	0.515	0.212	0.663
- (1416428_at)	0.469	0.341	0.592	0.115	0.846	0.348	0.162	0.439	0.914
- (1416430_at)	0.633	0.365	0.554	0.489	0.162	0.173	0.121	0.360	0.286
- (1416429_a_at)	0.937	0.037	0.120	0.389	0.052	0.035	0.314	0.401	0.193
- (1441413_at)	0.613	0.653	0.711	0.637	0.802	0.727	0.594	0.744	0.438
- (1416431_at)	0.233	0.475	0.190	0.100	0.573	0.561	0.477	0.077	0.595
- (1446353_at)	0.130	0.887	0.357	0.709	0.267	0.127	0.547	0.200	0.597
- (1416432_at)	0.278	0.179	0.419	0.744	0.702	0.134	0.194	0.455	0.109
- (1456676_a_at)	0.015	0.684	0.161	0.617	0.002	0.018	0.016	0.131	0.057
- (1454011_a_at)	0.031	0.431	0.219	0.146	0.064	0.117	0.123	0.636	0.333
- (1416433_at)	0.475	0.274	0.455	0.199	0.116	0.010	0.178	0.390	0.079
- (1416435_at)	0.597	0.766	0.837	0.754	0.828	0.861	0.949	0.241	0.739
- (1453859_at)	0.752	0.497	0.855	0.751	0.885	0.999	0.979	0.753	0.808
- (1448337_at)	0.767	0.204	0.518	0.297	0.088	0.068	0.294	0.347	0.661
- (1459352_at)	0.800	0.545	0.576	0.592	0.719	0.804	0.648	0.908	0.668
- (1416436_a_at)	0.013	0.037	0.057	0.195	0.096	0.145	0.152	0.225	0.362
- (1436676_at)	0.590	0.240	0.764	0.721	0.468	0.758	0.579	0.714	0.556
- (1425975_a_at)	0.223	0.098	0.988	0.147	0.614	0.320	0.550	0.956	0.392
- (1416437_a_at)	0.015	0.073	0.055	0.133	0.440	0.117	0.038	0.068	0.406
- (1430705_at)	0.414	0.143	0.077	0.796	0.468	0.778	0.643	0.053	0.637
- (1416438_at)	0.150	0.367	0.137	0.580	0.346	0.719	0.311	0.968	0.335
- (1416439_at)	0.545	0.114	0.615	0.311	0.254	0.481	0.790	0.400	0.142
- (1416440_at)	0.838	0.581	0.402	0.434	0.810	0.649	0.514	0.441	0.239
- (1431527_at)	0.747	0.631	0.751	0.663	0.903	0.413	0.941	0.800	0.633
- (1416442_at)	0.074	0.114	0.087	0.123	0.043	0.159	0.183	0.374	0.266
- (1416443_a_at)	0.848	0.454	0.180	0.534	0.487	0.466	0.458	0.356	0.698
- (1430022_at)	0.914	0.970	0.442	0.426	0.485	0.813	0.429	0.442	0.410
- (1430021_a_at)	0.033	0.145	0.017	0.335	0.210	0.128	0.249	0.332	0.188
- (1416444_at)	0.843	0.461	0.096	0.183	0.266	0.171	0.095	0.762	0.180
- (1416445_at)	0.368	0.301	0.337	0.425	0.391	0.437	0.236	0.314	0.367
- (1459640_at)	0.914	0.680	0.971	0.898	0.633	0.958	0.697	0.956	0.782
- (1443619_at)	0.126	0.061	0.383	0.096	0.078	0.266	0.398	0.058	0.374
- (1416447_at)	0.443	0.739	0.246	0.420	0.552	0.512	0.374	0.235	0.183
- (1448340_at)	0.663	0.457	0.429	0.273	0.360	0.487	0.293	0.500	0.921
- (1416446_at)	0.370	0.945	0.398	0.459	0.315	0.283	0.313	0.183	0.124
- (1448339_at)	0.131	0.279	0.357	0.355	0.213	0.474	0.175	0.300	0.469
- (1416448_at)	0.478	0.207	0.739	0.908	0.697	0.397	0.709	0.513	0.369
- (1442353_at)	0.819	0.147	0.574	0.690	0.363	0.668	0.553	0.652	0.139
- (1437048_x_at)	0.797	0.817	0.820	0.326	0.837	0.248	0.633	0.434	0.791
- (1448341_a_at)	0.378	0.747	0.886	0.457	0.432	0.674	0.482	0.245	0.074
- (1416449_x_at)	0.082	0.529	0.159	0.188	0.402	0.495	0.050	0.706	0.646
- (1416450_at)	0.967	0.122	0.510	0.083	0.471	0.118	0.193	0.318	0.371
- (1416451_s_at)	0.003	0.189	0.485	0.047	0.136	0.030	0.033	0.058	0.439
- (1416452_at)	0.721	0.570	0.723	0.122	0.730	0.165	0.769	0.500	0.832
- (1435837_at)	0.798	0.939	0.621	0.642	0.967	0.641	0.885	0.623	0.742
- (1434369_a_at)	0.330	0.138	0.166	0.202	0.407	0.365	0.261	0.196	0.189
- (1416455_a_at)	0.151	0.382	0.331	0.421	0.973	0.288	0.770	0.381	0.088
- (1416457_at)	0.664	0.837	0.873	0.263	0.690	0.199	0.581	0.777	0.124
- (1416459_at)	0.122	0.397	0.129	0.172	0.248	0.224	0.251	0.349	0.487
- (1456473_x_at)	0.110	0.344	0.167	0.450	0.029	0.599	0.415	0.539	0.511
- (1416458_at)	0.216	0.694	0.382	0.195	0.087	0.144	0.299	0.455	0.565
- (1438661_a_at)	0.037	0.171	0.002	0.103	0.128	0.275	0.367	0.706	0.244
- (1437162_at)	0.055	0.133	0.066	0.332	0.551	0.171	0.202	0.082	0.497
- (1448347_a_at)	0.987	0.664	0.430	0.342	0.397	0.431	0.520	0.434	0.553
- (1433901_at)	0.277	0.619	0.273	0.230	0.544	0.863	0.487	0.247	0.460
- (1416462_at)	0.320	0.291	0.434	0.419	0.539	0.442	0.235	0.523	0.315
- (1448348_at)	0.029	0.177	0.009	0.099	0.580	0.711	0.074	0.566	0.179
- (1416463_at)	0.663	0.378	0.535	0.444	0.784	0.551	0.528	0.562	0.313
- (1416461_at)	0.452	0.254	0.311	0.169	0.275	0.701	0.427	0.607	0.219
- (1416466_at)	0.977	0.527	0.567	0.203	0.411	0.756	0.244	0.568	0.413
- (1416465_a_at)	0.743	0.481	0.301	0.543	0.393	0.503	0.393	0.649	0.487
- (1448349_at)	0.563	0.297	0.818	0.606	0.813	0.729	0.555	0.364	0.222
- (1423042_at)	0.480	0.172	0.458	0.612	0.541	0.564	0.319	0.253	0.962
- (1423043_s_at)	0.325	0.342	0.575	0.198	0.507	0.419	0.296	0.373	0.352
- (1416467_at)	0.432	0.328	0.824	0.254	0.357	0.364	0.542	0.467	0.196
- (1416468_at)	0.652	0.402	0.640	0.353	0.463	0.213	0.171	0.193	0.450
- (1445980_at)	0.929	0.792	0.890	0.903	0.761	0.688	0.702	0.835	0.649
- (1416469_at)	0.473	0.470	0.561	0.392	0.522	0.276	0.344	0.951	0.247
- (1448352_at)	0.028	0.668	0.119	0.099	0.049	0.733	0.046	0.010	0.255
- (1439257_x_at)	0.430	0.982	0.474	0.128	0.507	0.710	0.365	0.631	0.375
- (1438943_x_at)	0.446	0.711	0.354	0.258	0.890	0.265	0.619	0.426	0.624
- (1416470_a_at)	0.293	0.320	0.457	0.181	0.198	0.470	0.309	0.326	0.451
- (1448353_x_at)	0.522	0.501	0.622	0.267	0.279	0.321	0.312	0.449	0.827
- (1459778_at)	0.967	0.827	0.803	0.727	0.883	0.915	0.699	0.998	0.820
- (1456438_x_at)	0.264	0.780	0.634	0.121	0.420	0.469	0.368	0.186	0.662
- (1416471_at)	0.550	0.616	0.246	0.312	0.352	0.570	0.483	0.995	0.239
- (1441906_x_at)	0.065	0.016	0.726	0.857	0.977	0.636	0.185	0.931	0.616
- (1416472_at)	0.166	0.753	0.322	0.547	0.529	0.308	0.306	0.287	0.284
- (1443272_at)	0.935	0.596	0.846	0.627	0.794	0.579	0.681	0.437	0.124
- (1416473_a_at)	0.610	0.184	0.373	0.444	0.647	0.599	0.451	0.255	0.357
- (1458958_at)	0.485	0.652	0.965	0.681	0.668	0.218	0.682	0.723	0.906
- (1416474_at)	0.190	0.192	0.351	0.301	0.413	0.341	0.731	0.231	0.089
- (1439655_at)	0.177	0.512	0.028	0.166	0.037	0.238	0.173	0.458	0.019
- (1448356_at)	0.566	0.881	0.668	0.532	0.998	0.289	0.398	0.441	0.585
- (1416475_at)	0.314	0.288	0.199	0.143	0.435	0.560	0.477	0.172	0.242
- (1445885_at)	0.196	0.502	0.510	0.493	0.031	0.030	0.479	0.012	0.131
- (1416476_a_at)	0.150	0.152	0.465	0.444	0.294	0.482	0.460	0.479	0.133
- (1416477_at)	0.562	0.532	0.388	0.348	0.561	0.223	0.415	0.476	0.590
- (1433984_a_at)	0.351	0.340	0.562	0.621	0.412	0.270	0.857	0.628	0.832
- (1416478_a_at)	0.640	0.532	0.698	0.482	0.530	0.312	0.563	0.843	0.369
- (1416479_a_at)	0.179	0.043	0.906	0.086	0.555	0.197	0.307	0.212	0.096
- (1448359_a_at)	0.699	0.173	0.123	0.219	0.506	0.434	0.286	0.321	0.323
- (1416481_s_at)	0.995	0.734	0.664	0.513	0.586	0.664	0.394	0.478	0.505
- (1416480_a_at)	0.263	0.208	0.383	0.384	0.794	0.292	0.161	0.301	0.375
- (1460077_at)	0.373	0.283	0.353	0.263	0.128	0.357	0.236	0.856	0.142
- (1416483_at)	0.598	0.369	0.296	0.677	0.671	0.449	0.431	0.403	0.423
- (1448361_at)	0.746	0.370	0.520	0.378	0.698	0.406	0.604	0.572	0.237
- (1441684_at)	0.022	0.012	0.010	0.030	0.014	0.073	0.053	0.681	0.723
- (1416482_at)	0.229	0.132	0.083	0.144	0.603	0.144	0.345	0.144	0.396
- (1447908_x_at)	0.163	0.463	0.545	0.250	0.310	0.782	0.039	0.704	0.115
- (1416484_at)	0.077	0.298	0.049	0.573	0.315	0.501	0.177	0.386	0.169
- (1416486_at)	0.635	0.421	0.333	0.476	0.233	0.606	0.553	0.143	0.735
- (1416488_at)	0.050	0.108	0.385	0.150	0.137	0.135	0.498	0.401	0.150
- (1448364_at)	0.631	0.465	0.081	0.145	0.136	0.322	0.911	0.495	0.045
- (1449862_a_at)	0.280	0.727	0.941	0.188	0.583	0.271	0.583	0.652	0.634
- (1416489_at)	0.156	0.683	0.758	0.532	0.158	0.497	0.206	0.024	0.480
- (1420411_a_at)	0.613	0.303	0.876	0.193	0.276	0.597	0.481	0.510	0.170
- (1416491_at)	0.938	0.083	0.231	0.306	0.728	0.233	0.078	0.197	0.957
- (1441910_x_at)	0.853	0.081	0.640	0.261	0.727	0.640	0.321	0.235	0.688
- (1416492_at)	0.526	0.336	0.130	0.389	0.445	0.294	0.296	0.306	0.199
- (1416493_at)	0.348	0.217	0.379	0.406	0.454	0.733	0.273	0.367	0.446
- (1416494_at)	0.624	0.407	0.224	0.510	0.260	0.408	0.410	0.425	0.428
- (1416495_s_at)	0.582	0.381	0.276	0.442	0.339	0.613	0.193	0.819	0.581
- (1416497_at)	0.160	0.618	0.517	0.613	0.879	0.434	0.348	0.029	0.146
- (1416499_a_at)	0.040	0.054	0.386	0.314	0.406	0.225	0.228	0.261	0.309
- (1448368_at)	0.767	0.396	0.996	0.457	0.362	0.533	0.540	0.249	0.330
- (1438900_at)	0.092	0.755	0.155	0.187	0.232	0.028	0.895	0.274	0.162
- (1416500_at)	0.512	0.562	0.462	0.662	0.322	0.901	0.168	0.937	0.333
- (1456037_x_at)	0.823	0.319	0.617	0.271	0.061	0.292	0.020	0.281	0.472
- (1449717_at)	0.839	0.519	0.563	0.607	0.849	0.996	0.654	0.493	0.773
- (1420045_at)	0.772	0.598	0.752	0.868	0.719	0.682	0.713	0.992	0.703
- (1416502_a_at)	0.359	0.428	0.242	0.414	0.290	0.262	0.425	0.876	0.068
- (1416503_at)	0.628	0.161	0.346	0.291	0.436	0.592	0.663	0.507	0.482
- (1416504_at)	0.514	0.110	0.126	0.096	0.416	0.258	0.212	0.216	0.393
- (1448370_at)	0.200	0.403	0.259	0.218	0.277	0.359	0.372	0.671	0.091
- (1416505_at)	0.000	0.296	0.049	0.013	0.205	0.000	0.975	0.009	0.002
- (1437144_x_at)	0.678	0.520	0.493	0.603	0.435	0.572	0.539	0.489	0.319
- (1435316_at)	0.458	0.310	0.186	0.043	0.078	0.088	0.481	0.418	0.231
- (1435317_x_at)	0.872	0.755	0.358	0.932	0.366	0.667	0.399	0.710	0.975
- (1416506_at)	0.170	0.401	0.196	0.354	0.413	0.676	0.224	0.449	0.276
- (1448372_a_at)	0.506	0.135	0.154	0.327	0.343	0.371	0.229	0.454	0.949
- (1437783_x_at)	0.425	0.451	0.658	0.425	0.422	0.262	0.138	0.718	0.529
- (1416507_at)	0.101	0.772	0.459	0.266	0.133	0.227	0.341	0.040	0.427
- (1459846_x_at)	0.054	0.520	0.433	0.186	0.057	0.388	0.231	0.266	0.503
- (1416508_at)	0.424	0.625	0.547	0.139	0.500	0.581	0.484	0.336	0.269
- (1448374_at)	0.092	0.302	0.262	0.837	0.107	0.339	0.036	0.523	0.508
- (1416510_at)	0.560	0.543	0.155	0.386	0.497	0.294	0.556	0.660	0.464
- (1436801_x_at)	0.683	0.362	0.336	0.289	0.384	0.444	0.575	0.463	0.234
- (1416511_a_at)	0.089	0.124	0.642	0.361	0.040	0.294	0.175	0.082	0.166
- (1416512_at)	0.219	0.461	0.326	0.636	0.497	0.149	0.357	0.179	0.925
- (1459842_x_at)	0.787	0.340	0.105	0.224	0.280	0.051	0.077	0.251	0.217
- (1416513_at)	0.078	0.346	0.467	0.171	0.252	0.280	0.158	0.008	0.245
- (1448378_at)	0.269	0.563	0.361	0.146	0.241	0.279	0.124	0.192	0.155
- (1416515_at)	0.503	0.227	0.399	0.059	0.094	0.030	0.007	0.304	0.023
- (1416514_a_at)	0.576	0.407	0.320	0.758	0.157	0.310	0.438	0.204	0.970
- (1416516_at)	0.776	0.934	0.891	0.893	0.912	0.051	0.043	0.955	0.480
- (1460561_x_at)	0.819	0.630	0.610	0.245	0.340	0.514	0.343	0.367	0.757
- (1416521_at)	0.480	0.047	0.166	0.249	0.105	0.248	0.185	0.080	0.470
- (1429782_at)	0.496	0.848	0.606	0.447	0.140	0.561	0.354	0.276	0.288
- (1416522_a_at)	0.388	0.275	0.161	0.375	0.355	0.573	0.170	0.088	0.515
- (1458886_at)	0.436	0.305	0.600	0.708	0.163	0.909	0.504	0.307	0.560
- (1455510_at)	0.002	0.093	0.375	0.045	0.000	0.047	0.091	0.224	0.959
- (1447827_x_at)	0.435	0.480	0.191	0.328	0.164	0.479	0.242	0.796	0.472
- (1416525_at)	0.320	0.668	0.091	0.216	0.327	0.496	0.620	0.343	0.430
- (1444578_at)	0.725	0.556	0.215	0.463	0.991	0.376	0.260	0.241	0.138
- (1416524_at)	0.488	0.460	0.538	0.401	0.258	0.450	0.381	0.522	0.703
- (1416526_a_at)	0.393	0.526	0.448	0.510	0.399	0.507	0.312	0.190	0.235
- (1456194_a_at)	0.593	0.772	0.584	0.377	0.348	0.783	0.563	0.597	0.677
- (1416527_at)	0.306	0.367	0.423	0.231	0.438	0.664	0.213	0.921	0.003
- (1416528_at)	0.784	0.565	0.350	0.461	0.441	0.451	0.235	0.213	0.357
- (1416529_at)	0.180	0.641	0.221	0.175	0.425	0.723	0.452	0.626	0.648
- (1453299_a_at)	0.775	0.177	0.181	0.379	0.323	0.238	0.506	0.168	0.463
- (1416530_a_at)	0.452	0.916	0.352	0.361	0.315	0.457	0.593	0.421	0.415
- (1456036_x_at)	0.154	0.371	0.456	0.144	0.221	0.151	0.118	0.082	0.551
- (1416531_at)	0.325	0.089	0.376	0.285	0.227	0.066	0.215	0.050	0.407
- (1416532_at)	0.335	0.144	0.238	0.127	0.447	0.259	0.370	0.348	0.710
- (1416533_at)	0.691	0.356	0.236	0.378	0.290	0.281	0.463	0.166	0.432
- (1416534_at)	0.250	0.200	0.191	0.325	0.845	0.598	0.423	0.146	0.071
- (1429903_at)	0.433	0.345	0.223	0.321	0.230	0.387	0.253	0.194	0.203
- (1416536_at)	0.082	0.372	0.283	0.109	0.292	0.271	0.145	0.075	0.657
- (1416537_at)	0.256	0.285	0.194	0.454	0.147	0.342	0.274	0.574	0.416
- (1416540_at)	0.123	0.380	0.645	0.208	0.074	0.760	0.368	0.360	0.200
- (1454168_a_at)	0.128	0.077	0.059	0.025	0.390	0.217	0.021	0.041	0.788
- (1416541_at)	0.103	0.192	0.072	0.404	0.271	0.328	0.264	0.841	0.932
- (1416542_at)	0.240	0.065	0.484	0.224	0.633	0.245	0.096	0.199	0.987
- (1457117_at)	0.774	0.582	0.494	0.646	0.736	0.911	0.925	0.777	0.665
- (1416543_at)	0.291	0.318	0.331	0.586	0.324	0.153	0.204	0.082	0.304
- (1416544_at)	0.001	0.028	0.110	0.201	0.004	0.038	0.100	0.205	0.067
- (1444263_at)	0.910	0.916	0.686	0.658	0.734	0.778	0.580	0.785	0.373
- (1449786_at)	0.850	0.803	0.884	0.820	0.994	0.722	0.837	0.852	0.885
- (1416545_at)	0.565	0.291	0.264	0.087	0.526	0.098	0.211	0.383	0.421
- (1416546_a_at)	0.600	0.304	0.395	0.964	0.977	0.798	0.457	0.409	0.361
- (1416547_at)	0.936	0.624	0.943	0.745	0.253	0.466	0.446	0.129	0.761
- (1431941_at)	0.907	0.533	0.726	0.960	0.837	0.904	0.909	0.604	0.928
- (1416549_at)	0.058	0.176	0.131	0.641	0.739	0.238	0.210	0.164	0.335
- (1416550_at)	0.037	0.066	0.069	0.907	0.054	0.116	0.379	0.212	0.059
- (1416548_at)	0.185	0.519	0.371	0.270	0.093	0.159	0.497	0.064	0.059
- (1427250_at)	0.320	0.579	0.235	0.362	0.560	0.399	0.381	0.513	0.267
- (1452363_a_at)	0.308	0.455	0.203	0.230	0.863	0.263	0.503	0.406	0.285
- (1437797_at)	0.140	0.021	0.438	0.005	0.053	0.018	0.023	0.040	0.126
- (1416551_at)	0.633	0.448	0.485	0.456	0.410	0.368	0.414	0.818	0.426
- (1443551_at)	0.297	0.396	0.487	0.154	0.242	0.911	0.380	0.505	0.600
- (1427251_at)	0.216	0.348	0.148	0.221	0.371	0.219	0.372	0.074	0.114
- (1416553_at)	0.184	0.218	0.827	0.224	0.439	0.097	0.520	0.221	0.228
- (1416554_at)	0.397	0.215	0.388	0.068	0.494	0.448	0.080	0.103	0.603
- (1437169_at)	0.931	0.962	0.778	0.876	0.744	0.750	0.956	0.904	0.868
- (1437170_x_at)	0.864	0.759	0.663	0.811	0.693	0.905	0.957	0.764	0.824
- (1416555_at)	0.441	0.432	0.667	0.292	0.610	0.303	0.395	0.496	0.374
- (1430029_a_at)	0.577	0.538	0.730	0.454	0.610	0.327	0.143	0.291	0.273
- (1455853_x_at)	0.714	0.016	0.612	0.740	0.578	0.293	0.344	0.046	0.082
- (1416556_at)	0.240	0.247	0.371	0.349	0.888	0.158	0.436	0.394	0.335
- (1438836_at)	0.896	0.585	0.886	0.868	0.860	0.783	0.712	0.512	0.770
- (1456107_x_at)	0.659	0.511	0.400	0.197	0.209	0.263	0.265	0.827	0.466
- (1438835_a_at)	0.667	0.276	0.318	0.357	0.227	0.591	0.320	0.247	0.975
- (1416557_a_at)	0.390	0.321	0.312	0.164	0.570	0.149	0.314	0.574	0.436
- (1416559_at)	0.045	0.137	0.350	0.214	0.218	0.286	0.025	0.065	0.079
- (1438377_x_at)	0.406	0.545	0.199	0.248	0.266	0.220	0.759	0.152	0.075
- (1416560_at)	0.450	0.280	0.237	0.051	0.150	0.075	0.329	0.208	0.485
- (1439384_at)	0.947	0.743	0.791	0.930	0.765	0.681	0.856	0.820	0.869
- (1439385_x_at)	0.995	0.727	0.760	0.882	0.708	0.960	0.962	0.784	0.765
- (1416561_at)	0.625	0.301	0.392	0.492	0.729	0.763	0.161	0.565	0.694
- (1416562_at)	0.404	0.436	0.176	0.178	0.208	0.204	0.054	0.389	0.536
- (1416563_at)	0.567	0.646	0.384	0.537	0.277	0.408	0.420	0.896	0.062
- (1416565_at)	0.571	0.478	0.755	0.975	0.479	0.417	0.517	0.111	0.172
- (1436757_a_at)	0.876	0.447	0.577	0.506	0.693	0.363	0.801	0.778	0.487
- (1419912_s_at)	0.858	0.444	0.201	0.461	0.275	0.317	0.735	0.225	0.545
- (1416566_at)	0.438	0.410	0.570	0.441	0.431	0.461	0.547	0.535	0.626
- (1419913_at)	0.018	0.739	0.153	0.193	0.182	0.023	0.001	0.052	0.392
- (1416567_s_at)	0.556	0.191	0.574	0.628	0.559	0.983	0.459	0.183	0.345
- (1421197_a_at)	0.252	0.586	0.410	0.509	0.145	0.329	0.350	0.147	0.579
- (1416568_a_at)	0.948	0.378	0.083	0.997	0.081	0.145	0.298	0.211	0.148
- (1429883_at)	0.113	0.105	0.109	0.785	0.042	0.075	0.267	0.286	0.184
- (1456730_x_at)	0.330	0.163	0.205	0.295	0.288	0.252	0.432	0.229	0.526
- (1416569_at)	0.129	0.202	0.077	0.022	0.245	0.525	0.153	0.585	0.059
- (1448381_at)	0.435	0.598	0.392	0.158	0.200	0.601	0.497	0.322	0.190
- (1416570_s_at)	0.508	0.282	0.332	0.441	0.396	0.403	0.357	0.409	0.197
- (1440920_at)	0.554	0.983	0.609	0.759	0.838	0.859	0.581	0.235	0.952
- (1448383_at)	0.885	0.505	0.532	0.186	0.821	0.501	0.618	0.253	0.097
- (1416572_at)	0.099	0.728	0.586	0.183	0.511	0.038	0.455	0.119	0.186
- (1437845_x_at)	0.455	0.200	0.676	0.193	0.283	0.384	0.527	0.444	0.519
- (1435056_x_at)	0.174	0.215	0.358	0.355	0.255	0.411	0.460	0.465	0.295
- (1448384_at)	0.283	0.314	0.163	0.196	0.054	0.017	0.300	0.022	0.364
- (1443560_at)	0.917	0.847	0.770	0.870	0.829	0.933	0.801	0.936	0.768
- (1416573_at)	0.358	0.986	0.720	0.626	0.813	0.496	0.206	0.458	0.312
- (1416574_at)	0.223	0.486	0.340	0.366	0.293	0.475	0.321	0.961	0.600
- (1416580_a_at)	0.363	0.336	0.371	0.557	0.432	0.590	0.448	0.790	0.432
- (1434412_x_at)	0.470	0.232	0.302	0.367	0.419	0.401	0.221	0.430	0.154
- (1429069_at)	0.003	0.486	0.062	0.012	0.002	0.117	0.165	0.143	0.039
- (1448389_at)	0.456	0.125	0.021	0.805	0.229	0.054	0.742	0.208	0.626
- (1446644_at)	0.766	0.987	0.813	0.711	0.941	0.832	0.657	0.917	0.578
- (1416581_at)	0.840	0.266	0.661	0.365	0.391	0.383	0.372	0.261	0.334
- (1416583_at)	0.199	0.927	0.756	0.211	0.272	0.619	0.683	0.164	0.260
- (1416582_a_at)	0.162	0.543	0.255	0.076	0.300	0.388	0.366	0.342	0.121
- (AFFX-18SRNAMur/X00686_5_at)	0.035	0.006	0.009	0.120	0.279	0.065	0.089	0.046	0.446
- (AFFX-18SRNAMur/X00686_M_at)	0.049	0.039	0.108	0.100	0.043	0.498	0.350	0.022	0.199
- (1416584_at)	0.011	0.059	0.045	0.245	0.158	0.046	0.227	0.652	0.430
- (1416585_at)	0.419	0.373	0.614	0.302	0.299	0.435	0.340	0.201	0.433
- (1416586_at)	0.569	0.752	0.513	0.126	0.627	0.568	0.380	0.819	0.856
- (1416587_a_at)	0.389	0.401	0.327	0.847	0.300	0.250	0.295	0.463	0.291
- (1429835_at)	0.882	0.816	0.785	0.891	0.752	1.000	0.955	0.760	0.756
- (1416588_at)	0.988	0.118	0.529	0.103	0.120	0.104	0.420	0.624	0.950
- (1416589_at)	0.684	0.650	0.363	0.551	0.220	0.153	0.051	0.116	0.190
- (1458204_at)	0.248	0.279	0.108	0.918	0.515	0.814	0.113	0.132	0.659
- (1448392_at)	0.265	0.227	0.252	0.278	0.249	0.085	0.039	0.137	0.497
- (1416590_a_at)	0.378	0.145	0.415	0.489	0.489	0.121	0.527	0.387	0.401
- (1416591_at)	0.519	0.329	0.797	0.412	0.227	0.163	0.067	0.153	0.181
- (1416592_at)	0.747	0.499	0.610	0.503	0.145	0.371	0.418	0.576	0.146
- (1416593_at)	0.134	0.255	0.105	0.526	0.362	0.124	0.421	0.371	0.856
- (1443032_at)	0.956	0.688	0.850	0.677	0.903	0.546	0.975	0.670	0.499
- (1416595_at)	0.615	0.438	0.410	0.231	0.357	0.259	0.451	0.074	0.161
- (1438912_at)	0.625	0.923	0.107	0.036	0.099	0.529	0.940	0.212	0.374
- (1438913_x_at)	0.085	0.042	0.489	0.603	0.093	0.419	0.212	0.134	0.552
- (1416597_at)	0.370	0.724	0.388	0.077	0.550	0.472	0.598	0.625	0.152
- (1416598_at)	0.210	0.173	0.184	0.273	0.475	0.147	0.109	0.496	0.440
- (1416599_at)	0.061	0.733	0.700	0.599	0.524	0.023	0.948	0.097	0.396
- (1416600_a_at)	0.702	0.482	0.539	0.166	0.190	0.968	0.348	0.419	0.372
- (1416601_a_at)	0.042	0.036	0.063	0.401	0.308	0.232	0.227	0.457	0.135
- (1416602_a_at)	0.082	0.083	0.276	0.546	0.087	0.204	0.541	0.778	0.089
- (1426296_at)	0.752	0.053	0.091	0.386	0.623	0.238	0.238	0.797	0.589
- (1453118_s_at)	0.374	0.425	0.277	0.417	0.450	0.464	0.259	0.459	0.740
- (1448398_s_at)	0.711	0.527	0.647	0.436	0.433	0.533	0.290	0.665	0.602
- (1416603_at)	0.167	0.531	0.586	0.192	0.396	0.247	0.425	0.219	0.461
- (1416604_at)	0.673	0.647	0.367	0.964	0.408	0.598	0.498	0.441	0.271
- (1416606_s_at)	0.817	0.542	0.687	0.488	0.498	0.215	0.259	0.290	0.614
- (1416605_at)	0.317	0.387	0.107	0.208	0.348	0.195	0.379	0.277	0.202
- (1416607_at)	0.608	0.627	0.350	0.302	0.183	0.195	0.236	0.376	0.194
- (1454067_a_at)	0.219	0.037	0.094	0.118	0.261	0.229	0.240	0.460	0.735
- (1444268_at)	0.393	0.787	0.083	0.163	0.201	0.091	0.271	0.060	0.013
- (1416608_a_at)	0.254	0.808	0.358	0.515	0.192	0.101	0.730	0.730	0.599
- (1434276_x_at)	0.227	0.549	0.240	0.280	0.358	0.101	0.489	0.707	0.299
- (1438534_x_at)	0.237	0.096	0.695	0.733	0.653	0.334	0.179	0.172	0.255
- (1416609_at)	0.367	0.119	0.581	0.546	0.517	0.509	0.392	0.401	0.918
- (1433486_at)	0.828	0.466	0.359	0.358	0.821	0.366	0.462	0.830	0.338
- (1433487_at)	0.495	0.951	0.192	0.205	0.151	0.704	0.226	0.193	0.451
- (1416610_a_at)	0.399	0.438	0.310	0.449	0.261	0.504	0.413	0.451	0.443
- (1438366_x_at)	0.140	0.291	0.246	0.250	0.076	0.407	0.126	0.266	0.547
- (1448404_at)	0.340	0.083	0.056	0.091	0.950	0.493	0.481	0.216	0.201
- (1416611_at)	0.725	0.443	0.380	0.596	0.607	0.248	0.151	0.179	0.075
- (1416613_at)	0.553	0.787	0.451	0.468	0.695	0.337	0.744	0.801	0.176
- (1432081_at)	0.905	0.994	0.989	0.803	0.839	0.806	0.879	0.897	0.990
- (1416612_at)	0.037	0.067	0.153	0.060	0.172	0.969	0.146	0.967	0.076
- (1416614_at)	0.313	0.539	0.262	0.153	0.160	0.380	0.084	0.561	0.508
- (1448406_at)	0.648	0.116	0.160	0.261	0.393	0.199	0.138	0.658	0.362
- (1448405_a_at)	0.224	0.401	0.241	0.112	0.871	0.411	0.304	0.334	0.386
- (1416616_s_at)	0.839	0.378	0.269	0.486	0.865	0.509	0.480	0.831	0.689
- (1416615_at)	0.103	0.193	0.117	0.494	0.220	0.316	0.452	0.214	0.147
- (1416617_at)	0.153	0.277	0.799	0.243	0.319	0.098	0.042	0.246	0.143
- (1437582_at)	0.938	0.882	0.617	0.943	0.914	0.505	0.745	0.754	0.445
- (1437583_x_at)	0.375	0.299	0.737	0.756	0.231	0.686	0.458	0.401	0.618
- (1443439_at)	0.487	0.634	0.438	0.647	0.614	0.341	0.990	0.382	0.690
- (1416618_at)	0.078	0.170	0.250	0.349	0.068	0.258	0.308	0.209	0.086
- (1441862_at)	0.886	0.445	0.981	0.988	0.595	0.484	0.924	0.759	0.903
- (1448407_at)	0.149	0.285	0.269	0.429	0.091	0.574	0.555	0.038	0.420
- (1416619_at)	0.607	0.130	0.197	0.401	0.050	0.233	0.046	0.177	0.012
- (1439142_at)	0.915	0.812	0.862	0.876	0.779	0.950	0.760	0.925	0.771
- (1416620_at)	0.511	0.293	0.303	0.508	0.320	0.429	0.133	0.152	0.387
- (1416621_at)	0.780	0.400	0.422	0.589	0.149	0.264	0.304	0.522	0.361
- (1416622_at)	0.028	0.033	0.358	0.562	0.079	0.045	0.137	0.266	0.698
- (1416623_at)	0.022	0.068	0.115	0.003	0.004	0.881	0.025	0.209	0.178
- (1435389_at)	0.968	0.182	0.511	0.564	0.059	0.274	0.167	0.383	0.272
- (1434623_at)	0.965	0.825	0.828	0.881	0.743	0.776	0.836	0.946	0.540
- (1452701_x_at)	0.446	0.412	0.550	0.315	0.642	0.510	0.910	0.203	0.496
- (1416624_a_at)	0.756	0.391	0.612	0.266	0.468	0.533	0.395	0.517	0.495
- (1446652_at)	0.001	0.953	0.184	0.901	0.006	0.223	0.042	0.013	0.024
- (1456365_at)	0.669	0.177	0.189	0.361	0.246	0.323	0.082	0.279	0.075
- (1416625_at)	0.085	0.020	0.625	0.110	0.082	0.200	0.453	0.241	0.047
- (1416628_at)	0.454	0.213	0.488	0.360	0.296	0.398	0.447	0.695	0.382
- (1440379_at)	0.996	0.765	0.695	0.867	0.916	0.730	0.743	0.949	0.745
- (1416629_at)	0.625	0.893	0.672	0.682	0.977	0.837	0.329	0.790	0.699
- (1416630_at)	0.040	0.121	0.043	0.033	0.036	0.129	0.613	0.377	0.369
- (1421726_at)	0.777	0.971	0.935	0.630	0.496	0.952	0.941	0.906	0.983
- (1416631_at)	0.832	0.837	0.725	0.378	0.232	0.594	0.353	0.578	0.090
- (1430307_a_at)	0.383	0.477	0.586	0.129	0.476	0.283	0.602	0.392	0.578
- (1416632_at)	0.434	0.508	0.241	0.532	0.633	0.153	0.785	0.279	0.513
- (1416634_at)	0.993	0.894	0.296	0.390	0.367	0.461	0.418	0.813	0.171
- (1416633_a_at)	0.391	0.164	0.408	0.618	0.435	0.576	0.191	0.235	0.102
- (1416635_at)	0.248	0.730	0.698	0.452	0.161	0.207	0.343	0.709	0.523
- (1416636_at)	0.489	0.244	0.639	0.359	0.405	0.668	0.632	0.632	0.294
- (1416637_at)	0.265	0.815	0.310	0.182	0.409	0.136	0.894	0.089	0.304
- (1416638_at)	0.214	0.858	0.317	0.204	0.193	0.027	0.227	0.442	0.466
- (1416639_at)	0.324	0.912	0.541	0.594	0.064	0.022	0.910	0.427	0.875
- (1416640_at)	0.797	0.896	0.644	0.795	0.982	0.928	0.822	0.427	0.991
- (1416641_at)	0.033	0.227	0.365	0.019	0.845	0.117	0.064	0.295	0.128
- (1416642_a_at)	0.436	0.798	0.675	0.581	0.300	0.418	0.417	0.546	0.579
- (1416647_at)	0.106	0.147	0.142	0.392	0.161	0.354	0.138	0.326	0.754
- (1439950_at)	0.032	0.070	0.189	0.044	0.190	0.127	0.305	0.116	0.540
- (1416648_at)	0.307	0.583	0.134	0.203	0.385	0.390	0.421	0.546	0.220
- (1416651_at)	0.070	0.576	0.146	0.695	0.172	0.207	0.117	0.392	0.279
- (1435058_x_at)	0.035	0.069	0.108	0.282	0.251	0.459	0.155	0.229	0.032
- (1416653_at)	0.909	0.184	0.622	0.518	0.389	0.213	0.545	0.684	0.159
- (1453721_a_at)	0.187	0.257	0.099	0.333	0.443	0.020	0.006	0.011	0.386
- (1416654_at)	0.132	0.893	0.260	0.411	0.318	0.370	0.203	0.030	0.289
- (1443706_at)	0.376	0.942	0.998	0.811	0.571	0.909	0.650	0.104	0.813
- (1416655_at)	0.401	0.566	0.618	0.288	0.284	0.153	0.201	0.451	0.330
- (1458665_at)	0.644	0.325	0.726	0.720	0.667	0.992	0.733	0.747	0.435
- (1416656_at)	0.555	0.491	0.222	0.083	0.732	0.371	0.183	0.381	0.452
- (1425711_a_at)	0.062	0.089	0.127	0.257	0.986	0.732	0.154	0.433	0.654
- (1416657_at)	0.621	0.418	0.889	0.207	0.725	0.221	0.414	0.499	0.232
- (1440950_at)	0.652	0.637	0.966	0.665	0.939	0.873	0.832	0.818	0.618
- (1442759_at)	0.900	0.731	0.951	0.977	0.797	0.789	0.816	0.671	0.885
- (1416658_at)	0.144	0.732	0.187	0.345	0.080	0.434	0.143	0.104	0.180
- (1448424_at)	0.178	0.125	0.133	0.297	0.008	0.361	0.287	0.576	0.027
- (1416660_at)	0.297	0.223	0.022	0.763	0.293	0.696	0.721	0.208	0.134
- (1448425_at)	0.559	0.317	0.355	0.514	0.597	0.439	0.507	0.375	0.609
- (1416661_at)	0.336	0.459	0.050	0.158	0.300	0.434	0.165	0.058	0.294
- (1416659_at)	0.284	0.986	0.342	0.365	0.978	0.691	0.312	0.337	0.698
- (1448426_at)	0.270	0.649	0.630	0.799	0.705	0.292	0.165	0.236	0.319
- (1416662_at)	0.517	0.841	0.762	0.492	0.476	0.108	0.528	0.461	0.454
- (1445591_at)	0.719	0.832	0.705	0.953	0.928	0.825	0.524	0.545	0.969
- (1416663_at)	0.598	0.356	0.189	0.509	0.842	0.587	0.814	0.534	0.328
- (1416664_at)	0.485	0.618	0.301	0.192	0.245	0.511	0.175	0.268	0.910
- (1439394_x_at)	0.968	0.824	0.726	0.911	0.913	0.897	0.860	0.744	0.705
- (1439377_x_at)	0.477	0.434	0.937	0.154	0.298	0.780	0.457	0.080	0.467
- (1416665_at)	0.351	0.381	0.416	0.439	0.476	0.311	0.499	0.604	0.715
- (1416666_at)	0.609	0.257	0.431	0.448	0.470	0.703	0.307	0.244	0.414
- (1416667_at)	0.134	0.649	0.554	0.732	0.161	0.131	0.211	0.745	0.229
- (1416668_at)	0.223	0.787	0.725	0.248	0.908	0.474	0.343	0.195	0.655
- (1448430_a_at)	0.456	0.808	0.213	0.602	0.487	0.262	0.469	0.338	0.512
- (1416669_s_at)	0.380	0.214	0.423	0.255	0.368	0.651	0.363	0.249	0.525
- (1416670_at)	0.009	0.528	0.440	0.277	0.001	0.016	0.064	0.510	0.064
- (1451833_a_at)	0.631	0.112	0.245	0.329	0.674	0.427	0.202	0.453	0.053
- (1458215_at)	0.314	0.416	0.183	0.242	0.398	0.561	0.306	0.136	0.280
- (1416671_a_at)	0.429	0.198	0.194	0.080	0.323	0.121	0.088	0.409	0.650
- (1416672_s_at)	0.543	0.449	0.334	0.197	0.216	0.286	0.675	0.400	0.947
- (1431305_at)	0.004	0.268	0.075	0.025	0.334	0.046	0.019	0.144	0.028
- (1416674_at)	0.153	0.732	0.179	0.820	0.964	0.954	0.310	0.082	0.573
- (1446638_at)	0.984	0.759	0.756	0.834	0.871	0.679	0.937	0.777	0.835
- (1416675_s_at)	0.581	0.005	0.487	0.587	0.047	0.336	0.018	0.304	0.168
- (1448432_at)	0.913	0.428	0.645	0.853	0.959	0.866	0.752	0.613	0.890
- (1443570_at)	0.571	0.296	0.262	0.457	0.353	0.309	0.498	0.970	0.532
- (1458259_x_at)	0.578	0.209	0.332	0.387	0.391	0.489	0.525	0.559	0.160
- (1441156_at)	0.547	0.666	0.718	0.612	0.597	0.813	0.653	0.859	0.178
- (1416678_at)	0.522	0.248	0.364	0.487	0.970	0.187	0.499	0.806	0.543
- (1443046_at)	0.853	0.611	0.782	0.823	0.940	0.881	0.889	0.714	0.768
- (1457991_at)	0.512	0.575	0.568	0.860	0.555	0.553	0.682	0.686	0.339
- (1416679_at)	0.459	0.368	0.263	0.319	0.374	0.715	0.648	0.382	0.750
- (1416680_at)	0.318	0.428	0.840	0.323	0.583	0.173	0.083	0.927	0.203
- (1445727_at)	0.054	0.081	0.061	0.008	0.280	0.155	0.262	0.402	0.973
- (1437354_at)	0.670	0.604	0.435	0.522	0.173	0.759	0.401	0.147	0.800
- (1442220_at)	0.064	0.060	0.642	0.701	0.575	0.026	0.357	0.496	0.770
- (1416681_at)	0.079	0.704	0.105	0.046	0.339	0.283	0.809	0.730	0.253
- (1431224_at)	0.067	0.925	0.252	0.437	0.355	0.063	0.190	0.090	0.367
- (1416682_at)	0.013	0.271	0.093	0.052	0.051	0.299	0.567	0.036	0.561
- (1438695_at)	0.100	0.687	0.237	0.350	0.636	0.284	0.216	0.089	0.222
- (1416683_at)	0.230	0.292	0.432	0.702	0.338	0.404	0.193	0.131	0.103
- (1416685_s_at)	0.112	0.522	0.593	0.440	0.104	0.152	0.264	0.155	0.937
- (1416684_at)	0.266	0.531	0.761	0.532	0.087	0.430	0.728	0.350	0.480
- (1459230_at)	0.860	0.906	0.873	0.998	0.930	0.658	0.893	0.933	0.773
- (1416687_at)	0.011	0.490	0.130	0.006	0.583	0.008	0.150	0.142	0.670
- (1416686_at)	0.077	0.842	0.166	0.168	0.654	0.049	0.909	0.650	0.740
- (1437817_at)	0.990	0.008	0.003	0.487	0.433	0.356	0.038	0.302	0.420
- (1459094_at)	0.500	0.265	0.589	0.767	0.745	0.974	0.898	0.742	0.461
- (1416688_at)	0.495	0.527	0.518	0.686	0.612	0.540	0.324	0.397	0.621
- (1416689_at)	0.168	0.440	0.494	0.994	0.045	0.980	0.819	0.934	0.762
- (1448437_a_at)	0.416	0.327	0.363	0.276	0.161	0.133	0.418	0.072	0.506
- (1416690_at)	0.399	0.485	0.235	0.212	0.130	0.253	0.534	0.487	0.070
- (1442305_at)	0.232	0.356	0.296	0.522	0.572	0.649	0.833	0.439	0.094
- (1416691_at)	0.019	0.263	0.035	0.132	0.289	0.099	0.059	0.157	0.065
- (1416692_at)	0.291	0.325	0.211	0.116	0.969	0.632	0.351	0.502	0.764
- (1416693_at)	0.512	0.812	0.376	0.885	0.194	0.384	0.335	0.565	0.714
- (1456251_x_at)	0.273	0.968	0.607	0.618	0.960	0.941	0.734	0.073	0.848
- (1416695_at)	0.978	0.948	0.671	0.635	0.920	0.838	0.579	0.897	0.621
- (1438948_x_at)	0.608	0.341	0.286	0.154	0.777	0.481	0.941	0.098	0.385
- (1448440_x_at)	0.061	0.040	0.312	0.464	0.031	0.291	0.435	0.373	0.108
- (1448439_at)	0.425	0.279	0.478	0.152	0.846	0.335	0.114	0.416	0.176
- (1416696_at)	0.306	0.237	0.369	0.079	0.360	0.492	0.570	0.123	0.170
- (1441342_at)	0.640	0.763	0.984	0.584	0.631	0.695	0.514	0.560	0.724
- (1416697_at)	0.568	0.829	0.565	0.834	0.801	0.534	0.930	0.646	0.641
- (1459973_x_at)	0.860	0.572	0.595	0.748	0.549	0.794	0.647	0.865	0.615
- (1438279_at)	0.674	0.771	0.590	0.563	0.711	0.723	0.809	0.733	0.523
- (1441242_at)	0.790	0.976	0.880	0.766	0.630	0.675	0.985	0.696	0.505
- (1416698_a_at)	0.979	0.537	0.068	0.256	0.047	0.151	0.282	0.177	0.397
- (1456268_at)	0.987	0.903	0.915	0.931	0.946	0.984	0.762	0.726	0.944
- (1448441_at)	0.993	0.874	0.667	0.932	0.949	0.775	0.895	0.804	0.652
- (1459810_at)	0.322	0.461	0.592	0.705	0.192	0.513	0.542	0.151	0.346
- (1416699_at)	0.922	0.142	0.338	0.335	0.415	0.349	0.525	0.951	0.372
- (1416701_at)	0.332	0.185	0.031	0.254	0.034	0.114	0.188	0.471	0.136
- (1416700_at)	0.027	0.411	0.080	0.414	0.224	0.040	0.106	0.019	0.268
- (1448443_at)	0.975	0.598	0.204	0.459	0.412	0.469	0.385	0.965	0.616
- (1416702_at)	0.772	0.438	0.079	0.036	0.421	0.155	0.287	0.202	0.234
- (1443756_at)	0.750	0.400	0.567	0.462	0.475	0.768	0.546	0.687	0.366
- (1459617_at)	0.274	0.089	0.734	0.689	0.791	0.765	0.287	0.601	0.005
- (1451927_a_at)	0.066	0.366	0.102	0.106	0.037	0.119	0.249	0.042	0.172
- (1426104_at)	0.618	0.884	0.950	0.900	0.963	0.454	0.615	0.853	0.563
- (1442364_at)	0.137	0.243	0.558	0.436	0.559	0.030	0.348	0.628	0.328
- (1416704_at)	0.071	0.147	0.011	0.084	0.094	0.600	0.034	0.092	0.101
- (1416703_at)	0.918	0.641	0.506	0.326	0.573	0.562	0.650	0.429	0.282
- (1416706_at)	0.521	0.573	0.124	0.297	0.101	0.330	0.172	0.699	0.480
- (1448444_at)	0.621	0.895	0.329	0.762	0.526	0.602	0.495	0.423	0.517
- (1443584_at)	0.002	0.118	0.157	0.237	0.122	0.336	0.264	0.002	0.007
- (1416705_at)	0.445	0.482	0.864	0.295	0.788	0.284	0.824	0.132	0.340
- (1416708_a_at)	0.332	0.525	0.420	0.680	0.234	0.075	0.340	0.351	0.850
- (1416709_a_at)	0.334	0.237	0.141	0.277	0.348	0.125	0.576	0.946	0.384
- (1416710_at)	0.442	0.929	0.951	0.467	0.519	0.177	0.208	0.381	0.518
- (1416711_at)	0.292	0.205	0.174	0.076	0.622	0.087	0.378	0.045	0.085
- (1416712_at)	0.070	0.232	0.078	0.142	0.272	0.354	0.312	0.502	0.113
- (1416713_at)	0.184	0.660	0.366	0.617	0.138	0.293	0.309	0.082	0.412
- (1416714_at)	0.297	0.337	0.090	0.649	0.279	0.213	0.071	0.256	0.246
- (1448452_at)	0.508	0.841	0.750	0.851	0.897	0.952	0.567	0.809	0.051
- (1438114_x_at)	0.091	0.994	0.458	0.044	0.041	0.037	0.322	0.050	0.999
- (1416716_at)	0.174	0.389	0.185	0.343	0.357	0.034	0.181	0.551	0.403
- (1416718_at)	0.095	0.164	0.154	0.212	0.455	0.460	0.197	0.783	0.576
- (1441899_x_at)	0.259	0.598	0.338	0.263	0.652	0.185	0.493	0.929	0.444
- (1436384_at)	0.870	0.823	0.755	0.916	0.977	0.957	0.652	0.409	0.751
- (1434854_a_at)	0.431	0.844	0.363	0.889	0.321	0.288	0.427	0.369	0.763
- (1456497_x_at)	0.275	0.760	0.373	0.215	0.547	0.635	0.625	0.205	0.563
- (1416720_at)	0.379	0.099	0.522	0.398	0.325	0.353	0.339	0.324	0.948
- (1448454_at)	0.280	0.188	0.217	0.233	0.252	0.246	0.359	0.620	0.135
- (1416721_s_at)	0.612	0.383	0.639	0.361	0.362	0.697	0.524	0.984	0.833
- (1447898_s_at)	0.541	0.191	0.275	0.320	0.555	0.369	0.656	0.474	0.473
- (1416722_at)	0.177	0.211	0.441	0.318	0.579	0.315	0.326	0.491	0.275
- (1438043_at)	0.154	0.822	0.543	0.461	0.243	0.038	0.380	0.621	0.315
- (1442684_x_at)	0.263	0.264	0.227	0.283	0.165	0.477	0.548	0.446	0.288
- (1442683_at)	0.195	0.755	0.092	0.374	0.771	0.195	0.155	0.230	0.056
- (1428920_at)	0.104	0.738	0.548	0.546	0.172	0.055	0.281	0.482	0.327
- (1458201_at)	0.219	0.348	0.052	0.066	0.073	0.333	0.615	0.045	0.019
- (1416725_at)	0.210	0.578	0.944	0.752	0.061	0.647	0.946	0.519	0.492
- (1440106_at)	0.265	0.692	0.977	0.111	0.343	0.806	0.120	0.044	0.525
- (1439336_at)	0.198	0.840	0.216	0.418	0.668	0.147	0.565	0.236	0.356
- (1434149_at)	0.149	0.389	0.464	0.226	0.880	0.638	0.199	0.438	0.187
- (1424089_a_at)	0.757	0.882	0.710	0.371	0.272	0.427	0.322	0.310	0.586
- (1416723_at)	0.473	0.389	0.341	0.339	0.223	0.351	0.414	0.161	0.272
- (1416724_x_at)	0.277	0.823	0.162	0.284	0.316	0.288	0.320	0.318	0.290
- (1434148_at)	0.609	0.116	0.809	0.361	0.278	0.534	0.297	0.215	0.155
- (1446386_at)	0.213	0.086	0.057	0.320	0.296	0.932	0.065	0.177	0.419
- (1416726_s_at)	0.325	0.118	0.678	0.265	0.343	0.339	0.639	0.302	0.449
- (1430962_at)	0.951	0.692	0.993	0.770	0.715	0.473	0.917	0.440	0.448
- (1416727_a_at)	0.653	0.959	0.551	0.442	0.598	0.524	0.296	0.304	0.451
- (1416728_at)	0.662	0.263	0.624	0.450	0.723	0.161	0.465	0.161	0.182
- (1416730_at)	0.115	0.294	0.146	0.382	0.293	0.291	0.220	0.075	0.654
- (1448458_at)	0.001	0.086	0.284	0.004	0.886	0.019	0.022	0.412	0.020
- (1416732_at)	0.018	0.266	0.011	0.315	0.186	0.252	0.092	0.123	0.274
- (1456688_at)	0.127	0.011	0.463	0.011	0.002	0.447	0.377	0.040	0.304
- (1416731_at)	0.279	0.625	0.099	0.322	0.561	0.332	0.836	0.386	0.709
- (1458919_at)	0.282	0.510	0.093	0.209	0.012	0.391	0.008	0.289	0.635
- (1445282_at)	0.058	0.418	0.308	0.540	0.673	0.327	0.035	0.155	0.243
- (1446203_at)	0.279	0.884	0.894	0.683	0.744	0.396	0.682	0.057	0.570
- (1416734_at)	0.976	0.753	0.791	0.982	0.895	0.690	0.903	0.685	0.972
- (1444114_at)	0.128	0.609	0.075	0.179	0.082	0.124	0.725	0.208	0.044
- (1416733_at)	0.043	0.384	0.282	0.316	0.533	0.094	0.087	0.443	0.171
- (1440577_at)	0.898	0.758	0.827	0.744	0.743	0.617	0.807	0.871	0.697
- (1442381_at)	0.520	0.196	0.031	0.916	0.056	0.041	0.759	0.137	0.009
- (1416735_at)	0.771	0.288	0.323	0.535	0.412	0.513	0.496	0.384	0.196
- (1441274_at)	0.561	0.214	0.127	0.097	0.134	0.022	0.035	0.217	0.686
- (1444440_at)	0.982	0.912	0.785	0.833	0.847	0.870	0.779	0.846	0.795
- (1416736_at)	0.443	0.412	0.390	0.199	0.428	0.423	0.436	0.789	0.172
- (1450196_s_at)	0.023	0.177	0.005	0.039	0.072	0.035	0.432	0.232	0.275
- (1416738_at)	0.405	0.630	0.157	0.155	0.472	0.244	0.617	0.466	0.153
- (1416739_a_at)	0.012	0.241	0.003	0.382	0.471	0.382	0.178	0.104	0.679
- (1416741_at)	0.426	0.576	0.617	0.257	0.817	0.706	0.917	0.810	0.700
- (1416740_at)	0.011	0.016	0.080	0.039	0.154	0.055	0.028	0.165	0.344
- (1431796_at)	0.606	0.851	0.875	0.739	0.999	0.681	0.317	0.776	0.863
- (1457360_at)	0.053	0.135	0.067	0.042	0.519	0.100	0.790	0.238	0.386
- (1416742_at)	0.454	0.327	0.548	0.312	0.978	0.485	0.241	0.430	0.458
- (1444570_at)	0.379	0.004	0.263	0.005	0.560	0.248	0.036	0.528	0.222
- (1443091_at)	0.716	0.279	0.635	0.126	0.558	0.622	0.393	0.888	0.034
- (1416743_at)	0.556	0.255	0.372	0.231	0.451	0.288	0.300	0.494	0.769
- (1416744_at)	0.240	0.120	0.849	0.798	0.659	0.319	0.483	0.610	0.207
- (1437490_x_at)	0.122	0.724	0.317	0.027	0.381	0.048	0.196	0.206	0.512
- (1416745_x_at)	0.760	0.315	0.108	0.194	0.379	0.348	0.417	0.350	0.227
- (1456516_x_at)	0.573	0.089	0.084	0.439	0.222	0.259	0.376	0.492	0.344
- (1416746_at)	0.425	0.086	0.397	0.450	0.136	0.189	0.191	0.343	0.269
- (1416747_at)	0.462	0.211	0.243	0.336	0.343	0.137	0.421	0.406	0.337
- (1441990_at)	0.716	0.748	0.799	0.847	0.750	0.693	0.619	0.886	0.585
- (1416748_a_at)	0.034	0.219	0.237	0.079	0.006	0.212	0.155	0.119	0.017
- (1438251_x_at)	0.792	0.319	0.622	0.531	0.327	0.392	0.285	0.214	0.281
- (1416749_at)	0.524	0.273	0.332	0.223	0.233	0.365	0.356	0.637	0.238
- (1451956_a_at)	0.830	0.025	0.070	0.463	0.297	0.122	0.214	0.272	0.190
- (1416750_at)	0.270	0.103	0.378	0.594	0.463	0.397	0.443	0.903	0.035
- (1440792_x_at)	0.877	0.614	0.489	0.539	0.454	0.499	0.944	0.552	0.500
- (1416751_a_at)	0.265	0.087	0.366	0.249	0.473	0.231	0.360	0.209	0.404
- (1440132_s_at)	0.368	0.078	0.642	0.256	0.583	0.136	0.328	0.419	0.693
- (1416753_at)	0.313	0.338	0.406	0.167	0.569	0.247	0.223	0.500	0.434
- (1434325_x_at)	0.459	0.340	0.417	0.149	0.483	0.357	0.308	0.555	0.667
- (1440133_x_at)	0.550	0.195	0.275	0.661	0.649	0.093	0.260	0.327	0.242
- (1416754_at)	0.132	0.312	0.058	0.426	0.202	0.168	0.126	0.238	0.283
- (1416756_at)	0.468	0.633	0.067	0.115	0.082	0.175	0.497	0.819	0.053
- (1416755_at)	0.026	0.256	0.545	0.201	0.050	0.296	0.074	0.142	0.123
- (1416757_at)	0.054	0.689	0.578	0.402	0.039	0.105	0.005	0.273	0.309
- (1416758_at)	0.112	0.578	0.348	0.334	0.440	0.220	0.827	0.036	0.177
- (1456439_x_at)	0.996	0.511	0.382	0.290	0.662	0.431	0.515	0.233	0.091
- (1416759_at)	0.365	0.939	0.036	0.354	0.980	0.493	0.336	0.190	0.543
- (1416760_at)	0.156	0.083	0.385	0.281	0.589	0.062	0.292	0.849	0.113
- (1456642_x_at)	0.285	0.151	0.084	0.146	0.148	0.209	0.765	0.744	0.610
- (1439348_at)	0.375	0.893	0.437	0.476	0.576	0.839	0.447	0.474	0.343
- (1416762_at)	0.106	0.597	0.484	0.414	0.492	0.092	0.205	0.235	0.472
- (1416763_at)	0.403	0.323	0.774	0.308	0.728	0.221	0.522	0.447	0.341
- (1443819_x_at)	0.247	0.274	0.189	0.492	0.220	0.210	0.436	0.149	0.297
- (1416764_at)	0.618	0.593	0.368	0.843	0.451	0.389	0.496	0.316	0.529
- (1416766_at)	0.713	0.208	0.278	0.287	0.839	0.204	0.207	0.308	0.329
- (1444100_at)	0.205	0.131	0.192	0.544	0.445	0.375	0.025	0.413	0.725
- (1416768_at)	0.427	0.393	0.217	0.377	0.591	0.287	0.569	0.386	0.190
- (1416767_a_at)	0.465	0.589	0.410	0.244	0.201	0.499	0.287	0.615	0.374
- (1435464_at)	0.486	0.208	0.427	0.520	0.319	0.577	0.447	0.240	0.596
- (1425448_x_at)	0.882	0.600	0.597	0.383	0.309	0.243	0.240	0.623	0.453
- (1416769_s_at)	0.429	0.182	0.260	0.346	0.593	0.225	0.562	0.830	0.430
- (1437013_x_at)	0.740	0.162	0.383	0.312	0.856	0.518	0.191	0.113	0.337
- (1435985_at)	0.019	0.182	0.211	0.217	0.389	0.019	0.051	0.164	0.509
- (1458847_at)	0.276	0.199	0.416	0.267	0.541	0.705	0.645	0.367	0.469
- (1447872_at)	0.484	0.210	0.490	0.600	0.411	0.753	0.621	0.979	0.275
- (1439681_at)	0.297	0.308	0.445	0.414	0.657	0.944	0.453	0.569	0.111
- (1416770_at)	0.968	0.328	0.306	0.644	0.587	0.164	0.106	0.631	0.586
- (1416771_at)	0.367	0.355	0.219	0.480	0.229	0.297	0.182	0.514	0.612
- (1447820_x_at)	0.653	0.582	0.487	0.675	0.918	0.960	0.874	0.975	0.802
- (1416772_at)	0.192	0.937	0.222	0.069	0.579	0.536	0.328	0.161	0.074
- (1416774_at)	0.865	0.427	0.027	0.173	0.132	0.123	0.147	0.062	0.144
- (1416773_at)	0.480	0.473	0.297	0.236	0.357	0.234	0.239	0.396	0.336
- (1442682_at)	0.042	0.080	0.120	0.210	0.152	0.864	0.013	0.055	0.341
- (1430450_at)	0.721	0.991	0.231	0.314	0.114	0.687	0.973	0.544	0.458
- (1416775_at)	0.194	0.138	0.558	0.558	0.548	0.849	0.882	0.198	0.363
- (1416776_at)	0.942	0.739	0.914	0.329	0.099	0.245	0.466	0.340	0.406
- (1443832_s_at)	0.071	0.020	0.072	0.118	0.171	0.542	0.218	0.470	0.216
- (1416779_at)	0.256	0.090	0.031	0.030	0.075	0.014	0.318	0.487	0.472
- (1416778_at)	0.637	0.197	0.037	0.529	0.032	0.326	0.109	0.827	0.094
- (1416780_at)	0.279	0.371	0.387	0.214	0.795	0.385	0.458	0.392	0.572
- (1416782_s_at)	0.308	0.448	0.345	0.410	0.221	0.117	0.374	0.479	0.579
- (1416781_at)	0.056	0.145	0.188	0.549	0.190	0.094	0.633	0.721	0.360
- (1431883_at)	0.561	0.605	0.593	0.456	0.880	0.737	0.671	0.452	0.476
- (1416783_at)	0.834	0.253	0.337	0.535	0.137	0.617	0.079	0.184	0.714
- (1416785_at)	0.167	0.105	0.091	0.109	0.163	0.244	0.384	0.317	0.112
- (1454504_at)	0.937	0.950	0.654	0.914	0.922	0.828	0.860	0.926	0.779
- (1448459_at)	0.402	0.377	0.074	0.141	0.261	0.397	0.180	0.362	0.562
[truncated: 28,886 more rows]
[truncated: 1 more columns]
